# Supplementary material for: RNAi epimutations conferring antifungal drug resistance are inheritable
Source: Nat Commun. 2025 Aug 7;16:7293. doi: 10.1038/s41467-025-62572-6 (PMC12332000; doi:10.1038/s41467-025-62572-6)
Supplement: Supplementary file 3 — Supplementary Data 1 [file 41467_2025_62572_MOESM3_ESM.xlsx]

## Sheet: PS15- sRNA loci
#Locus	Name	Length	Reads	RPM	FracTop	Strand	MajorRNA	MajorRNAReads	Complexity	DicerCall	MIRNA	PhaseScore	Short	Long	21	22	23	24	25
PS15m_ct1:7-328	Cluster_1	322	11	2.424	0.182	-	UUGUAUUAUUUUGUAUAUUUC	1	1	N	N0	-1	7	1	2	0	1	0	0
PS15m_ct1:813-913	Cluster_2	101	7	1.542	0.714	.	UUGUUUUCGGUUAAUUUAUGUC	1	1	23	N0	-1	1	0	0	1	3	2	0
PS15m_ct1:995-5421	Cluster_3	4427	6455	1422.33	0.365	.	UGGAAAAUGUCUGCACAAUGUGUC	124	0.36	23	N0	-1	306	54	547	479	3265	1709	95
PS15m_ct1:5547-5631	Cluster_4	85	4	0.881	0	-	UUGCAAAGUAAAAUGUAUUUAUU	2	0.75	23	N0	-1	0	0	0	0	3	1	0
PS15m_ct1:5932-5997	Cluster_5	66	8	1.763	0.875	+	AGAAUAUUCUUAUAGUGUAGUGG	2	0.875	N	N0	-1	5	1	0	0	2	0	0
PS15m_ct1:6410-7001	Cluster_6	592	24	5.288	0.125	-	UGCUUGGAGA	3	0.833	N	N0	-1	8	0	0	1	10	4	1
PS15m_ct1:7641-7790	Cluster_7	150	3	0.661	0.667	.	UUGGAUCAAUUUUCAUAGAGAUA	1	1	N	N0	-1	1	0	0	0	1	1	0
PS15m_ct1:7912-8139	Cluster_8	228	5	1.102	0.4	.	CUAACUCUAACUUUAAUCCUAUUU	1	1	21	N0	0	1	0	2	0	1	1	0
PS15m_ct1:8754-13405	Cluster_9	4652	7392	1628.8	0.33	.	UAAAGGUCGGUGGUUGUCUUGCC	178	0.326	23	N0	-1	315	72	614	553	3793	1944	101
PS15m_ct1:13828-13885	Cluster_10	58	8	1.763	1	+	AGAAUAUUCUUAUAGUGUAGUGG	2	0.875	N	N0	-1	2	2	0	1	3	0	0
PS15m_ct1:14308-14787	Cluster_11	480	27	5.949	0.148	-	UGCUUGGAGA	4	0.63	23	N0	-1	4	0	0	0	12	9	2
PS15m_ct1:14864-15007	Cluster_12	144	3	0.661	0.333	.	CUUAGAUAGCUCAAACCUGC	1	1	N	N0	-1	1	0	0	0	2	0	0
PS15m_ct1:15989-21618	Cluster_13	5630	16304	3592.52	0.172	-	UGGAUUGUUUAUUAUGCAAGUAGU	726	0.177	23	N0	-1	436	134	870	1107	8367	5221	169
PS15m_ct1:21703-22095	Cluster_14	393	255	56.188	0.863	+	GGAGGCGUAGCUC	73	0.216	N	N0	-1	206	0	7	5	10	25	2
PS15m_ct1:27206-27294	Cluster_15	89	3	0.661	0.333	.	GCUGAUUUGG	2	0.667	N	N0	-1	3	0	0	0	0	0	0
PS15m_ct1:28481-28490	Cluster_16	10	27	5.949	0	-	UCGGGGUUCA	27	0.037	N	N0	-1	27	0	0	0	0	0	0
PS15m_ct1:28566-28782	Cluster_17	217	20	4.407	0.95	+	GCGAUUCUGGAGUUGGA	3	0.7	N	N0	-1	12	1	0	1	2	0	4
PS15m_ct1:28862-29280	Cluster_18	419	39	8.593	1	+	CAAGAGUGAUUUGGUUG	3	0.821	N	N0	-1	20	7	5	2	0	4	1
PS15m_ct1:31581-31636	Cluster_19	56	3	0.661	0	-	CAAGAGGAUAGCUG	2	0.667	N	N0	-1	3	0	0	0	0	0	0
PS15m_ct1:33613-33662	Cluster_20	50	4	0.881	0.75	.	UAUCCGUGGGCGAUUG	2	0.75	N	N0	-1	4	0	0	0	0	0	0
PS15m_ct1:33901-34001	Cluster_21	101	7	1.542	0.714	.	UUUGUGAGGAGAUUG	4	0.429	N	N0	-1	6	1	0	0	0	0	0
PS15m_ct1:34357-34368	Cluster_22	12	3	0.661	0	-	GCUUGGAAGAUA	2	0.667	N	N0	-1	3	0	0	0	0	0	0
PS15m_ct1:34781-34802	Cluster_23	22	3	0.661	1	+	UCUUUGGUGGGGA	2	0.667	N	N0	-1	3	0	0	0	0	0	0
PS15m_ct1:35923-36008	Cluster_24	86	3	0.661	0.333	.	GCGGGGAUCGU	2	0.667	N	N0	-1	3	0	0	0	0	0	0
PS15m_ct1:38465-38482	Cluster_25	18	3	0.661	0.333	.	GUGAGGAUUGU	1	1	N	N0	-1	3	0	0	0	0	0	0
PS15m_ct1:38660-38841	Cluster_26	182	3	0.661	0.667	.	AGUGCGUGAUUGCAUUGACGG	1	1	N	N0	-1	2	0	1	0	0	0	0
PS15m_ct1:39117-39150	Cluster_27	34	3	0.661	0.333	.	CUUGUACUCUCU	2	0.667	N	N0	-1	3	0	0	0	0	0	0
PS15m_ct1:39436-39448	Cluster_28	13	22	4.848	1	+	ACCAAGGAGUCU	12	0.227	N	N0	-1	22	0	0	0	0	0	0
PS15m_ct1:41179-41239	Cluster_29	61	14	3.085	0	-	GUGUUCCCCUG	11	0.286	N	N0	-1	14	0	0	0	0	0	0
PS15m_ct1:42606-42669	Cluster_30	64	13	2.864	0	-	UGGGUAAAACC	11	0.231	N	N0	-1	13	0	0	0	0	0	0
PS15m_ct1:44728-44907	Cluster_31	180	8	1.763	1	+	UUUGAGACCAAAAAGAGGAA	2	0.75	N	N0	-1	7	0	0	0	1	0	0
PS15m_ct1:45053-45068	Cluster_32	16	4	0.881	0	-	ACAUGGGAGA	1	1	N	N0	-1	4	0	0	0	0	0	0
PS15m_ct1:45696-45813	Cluster_33	118	6	1.322	0.5	.	GGUUUCUAGGA	1	1	N	N0	-1	4	2	0	0	0	0	0
PS15m_ct1:46064-46175	Cluster_34	112	7	1.542	0.714	.	GAUUCUAACGU	2	0.714	N	N0	-1	7	0	0	0	0	0	0
PS15m_ct1:46460-46561	Cluster_35	102	4	0.881	0.5	.	UCAACGAAGCU	1	1	N	N0	-1	4	0	0	0	0	0	0
PS15m_ct1:46725-46756	Cluster_36	32	3	0.661	0.667	.	CCGUAGAAAGAAGUU	2	0.667	N	N0	-1	3	0	0	0	0	0	0
PS15m_ct1:47236-47308	Cluster_37	73	19	4.187	0	-	CCUCGGAUCGAA	11	0.211	N	N0	-1	19	0	0	0	0	0	0
PS15m_ct1:47562-47639	Cluster_38	78	3	0.661	0	-	GCAGUUUGGUUG	2	0.667	N	N0	-1	2	0	0	0	0	1	0
PS15m_ct1:47750-47959	Cluster_39	210	25	5.509	0.32	.	CCUGCGCAGG	12	0.32	N	N0	-1	24	1	0	0	0	0	0
PS15m_ct1:48137-48277	Cluster_40	141	7	1.542	0	-	AGCAAUGGAUCAUC	2	0.857	N	N0	-1	4	2	0	1	0	0	0
PS15m_ct1:48610-48722	Cluster_41	113	6	1.322	0	-	AUUGGUCGGUGC	1	1	N	N0	-1	6	0	0	0	0	0	0
PS15m_ct1:48911-48954	Cluster_42	44	4	0.881	0	-	AGUAAACAUGAACCUUG	1	1	N	N0	-1	4	0	0	0	0	0	0
PS15m_ct1:49168-49618	Cluster_43	451	43	9.475	0	-	GGCAAUAAGGACA	3	0.814	N	N0	-1	27	8	3	2	0	2	1
PS15m_ct1:50196-50391	Cluster_44	196	3	0.661	0	-	UUGACAGCAUCUCACCACUCGA	1	1	N	N0	-1	1	1	0	1	0	0	0
PS15m_ct1:50482-50573	Cluster_45	92	5	1.102	0.2	.	CACACGCGUUUUA	2	0.6	N	N0	-1	5	0	0	0	0	0	0
PS15m_ct1:51092-51239	Cluster_46	148	6	1.322	0	-	CAACUGGUCGUU	2	0.667	N	N0	-1	6	0	0	0	0	0	0
PS15m_ct1:52546-53231	Cluster_47	686	256	56.409	0.996	+	CAAGAAGGAUACUCCUGAUCAUGUU	5	0.727	N	N0	-1	124	67	15	13	13	12	12
PS15m_ct1:53644-53698	Cluster_48	55	3	0.661	0	-	GAAAUAGUUUUGAAUCGCAUUUACGAAGU	2	0.667	N	N0	-1	1	2	0	0	0	0	0
PS15m_ct1:58126-58136	Cluster_49	11	3	0.661	1	+	UCUAGAACGCG	2	0.667	N	N0	-1	3	0	0	0	0	0	0
PS15m_ct1:58991-59042	Cluster_50	52	3	0.661	0	-	UCAAACUUGUGUAGAAUUUGAAGG	1	1	23	N0	-1	0	0	0	0	2	1	0
PS15m_ct1:59126-59246	Cluster_51	121	13	2.864	0	-	UAUCUUGUCAAUAUAUUGGUUUUU	4	0.692	N	N0	-1	3	0	1	2	3	4	0
PS15m_ct1:59350-59648	Cluster_52	299	26	5.729	0.077	-	UCAAGAAUAAGGUAAAUGUUGUAC	3	0.846	23	N0	-1	0	0	1	2	14	7	2
PS15m_ct1:59770-59946	Cluster_53	177	11	2.424	0.273	.	UGCCUUUUUGUCGAGAUAAUUGA	4	0.636	23	N0	-1	0	0	0	4	6	1	0
PS15m_ct1:60608-62394	Cluster_54	1787	2771	610.578	0.737	.	UGGACGCAACAGUCUUCCUUGUCC	123	0.264	23	N0	-1	129	28	52	175	1289	1047	51
PS15m_ct1:62558-62857	Cluster_55	300	34	7.492	0.824	+	UAGAUCUGCGUAACCUUGAUUGG	3	0.735	23	N0	-1	1	0	0	2	20	7	4
PS15m_ct1:62934-63627	Cluster_56	694	115	25.34	0.6	.	UAGCGCUAUCGGAACUACCGUAG	7	0.696	23	N0	-1	13	1	17	6	48	30	0
PS15m_ct1:63715-63896	Cluster_57	182	20	4.407	0.05	-	UAACAGAUUAGUAGUGGUGUAUG	4	0.75	23	N0	-1	1	0	3	0	10	6	0
PS15m_ct1:64092-64218	Cluster_58	127	4	0.881	0	-	UAAAUCUACAUAUUCGCAUCUGAC	1	1	N	N0	-1	2	0	0	0	0	2	0
PS15m_ct1:64386-67199	Cluster_59	2814	739	162.836	0.484	.	UCGGAAAUUGUGACGGAUUGAGG	24	0.57	23	N0	-1	22	16	13	57	373	251	7
PS15m_ct1:67310-68471	Cluster_60	1162	484	106.647	0.457	.	UACGUCCAAUUUGGUCAAGGAGU	16	0.595	23	N0	-1	26	8	28	28	268	122	4
PS15m_ct1:68720-71846	Cluster_61	3127	1103	243.041	0.284	.	UAGACGAAUGUCUGGAUCGGUUG	40	0.512	23	N0	-1	32	10	27	56	628	332	18
PS15m_ct1:71985-72259	Cluster_62	275	10	2.203	0.4	.	GGCACGCCGG	3	0.8	N	N0	-1	4	0	1	0	1	4	0
PS15m_ct1:72445-72725	Cluster_63	281	25	5.509	0.2	.	UUGAACAGAAGAUUAAUUGGCUG	2	0.84	23	N0	-1	1	0	1	2	11	9	1
PS15m_ct1:72943-73116	Cluster_64	174	4	0.881	0.5	.	UUCAAGACAACUCUACACAUU	1	1	N	N0	-1	1	0	2	0	0	1	0
PS15m_ct1:73308-73787	Cluster_65	480	136	29.967	0.956	+	GGUUUCUUGGUGUAGUCGGUUAUCACAUCUGC	25	0.36	N	N0	-1	46	55	6	2	1	23	3
PS15m_ct1:74323-74525	Cluster_66	203	13	2.864	0.231	.	UCUACGACUAUUUUCUCGCUUUG	1	1	N	N0	-1	6	0	1	1	3	2	0
PS15m_ct1:75441-75495	Cluster_67	55	5	1.102	0.6	.	UGGCGCUAUAAUAGACUGAUGCUU	1	1	24	N0	-1	0	0	1	0	1	3	0
PS15m_ct1:75570-75703	Cluster_68	134	11	2.424	0.182	-	UAAAGAACAGUGAUGAGACUGCC	3	0.818	23	N0	-1	0	0	0	1	9	1	0
PS15m_ct1:76119-76155	Cluster_69	37	4	0.881	0	-	UUCGUUGAAGU	2	0.75	N	N0	-1	3	1	0	0	0	0	0
PS15m_ct1:77312-77356	Cluster_70	45	3	0.661	0	-	UGUUUGUUCUGGACAUCAAUUUGCAUUGCCAU	1	1	N	N0	-1	2	1	0	0	0	0	0
PS15m_ct1:77421-77511	Cluster_71	91	4	0.881	0.25	.	GAGUAUGAUGGAGCUUUG	1	1	N	N0	-1	3	1	0	0	0	0	0
PS15m_ct1:77702-77758	Cluster_72	57	3	0.661	0	-	AACCAUCUAGUA	1	1	N	N0	-1	1	2	0	0	0	0	0
PS15m_ct1:78592-78661	Cluster_73	70	3	0.661	0	-	CCCAAUACAAUACAGCUAGGACUU	1	1	N	N0	-1	2	0	0	0	0	1	0
PS15m_ct1:79177-79336	Cluster_74	160	6	1.322	0	-	GAUUGAUUGAAGUC	1	1	N	N0	-1	6	0	0	0	0	0	0
PS15m_ct1:79462-79555	Cluster_75	94	3	0.661	0	-	UACCGACUGGAUUAAGUUUGUCUGGUC	2	0.667	N	N0	-1	1	2	0	0	0	0	0
PS15m_ct1:80316-80398	Cluster_76	83	5	1.102	0	-	CGGCUAAUGGGA	3	0.6	N	N0	-1	4	1	0	0	0	0	0
PS15m_ct1:80610-80873	Cluster_77	264	6	1.322	0.333	.	GAGUGGUUGUG	1	1	N	N0	-1	4	1	0	0	0	1	0
PS15m_ct1:80993-81063	Cluster_78	71	9	1.983	0.222	.	ACGAACGAGACCU	2	0.778	N	N0	-1	8	1	0	0	0	0	0
PS15m_ct1:81141-81357	Cluster_79	217	12	2.644	0.917	+	UCAAGUUGUCGAUCAUAUU	2	0.75	N	N0	-1	6	0	3	0	0	3	0
PS15m_ct1:82206-82284	Cluster_80	79	3	0.661	0.333	.	CUUGGCAAGAUG	1	1	N	N0	-1	3	0	0	0	0	0	0
PS15m_ct1:84007-84017	Cluster_81	11	10	2.203	0	-	GUUGGGCUCCA	9	0.2	N	N0	-1	10	0	0	0	0	0	0
PS15m_ct1:84895-84947	Cluster_82	53	4	0.881	0.75	.	UCUGCUCAGUGAUUGUUA	2	0.75	N	N0	-1	4	0	0	0	0	0	0
PS15m_ct1:85458-85805	Cluster_83	348	22	4.848	0	-	UGUCCAAUUUUGCU	2	0.909	N	N0	-1	16	3	0	2	0	0	1
PS15m_ct1:85946-86099	Cluster_84	154	14	3.085	0	-	GUAAGUGUAGAUAUAG	2	0.786	N	N0	-1	8	5	0	0	1	0	0
PS15m_ct1:86320-86386	Cluster_85	67	4	0.881	0	-	UCUGGUAUCAAUAUUG	2	0.75	N	N0	-1	4	0	0	0	0	0	0
PS15m_ct1:86462-86499	Cluster_86	38	3	0.661	0	-	CUGGUCAAUGCUG	1	1	N	N0	-1	3	0	0	0	0	0	0
PS15m_ct1:86587-86822	Cluster_87	236	7	1.542	0	-	GAGUUGAGCAGAGCUCAC	2	0.857	N	N0	-1	4	2	0	0	0	1	0
PS15m_ct1:87431-87486	Cluster_88	56	3	0.661	0	-	CACUGUGGGAA	2	0.667	N	N0	-1	3	0	0	0	0	0	0
PS15m_ct1:88168-88279	Cluster_89	112	17	3.746	1	+	GAUAAAAUGUGUACAUCUACUAAAG	2	0.765	N	N0	-1	7	0	3	2	1	1	3
PS15m_ct1:88375-89383	Cluster_90	1009	82	18.068	0.976	+	GCUGUGGUUAGG	4	0.793	N	N0	-1	52	13	4	6	0	2	5
PS15m_ct1:90180-90229	Cluster_91	50	3	0.661	0.333	.	AGUGGAGAAAG	2	0.667	N	N0	-1	3	0	0	0	0	0	0
PS15m_ct1:92286-92424	Cluster_92	139	3	0.661	0	-	CUUCGCGGUUAA	1	1	N	N0	-1	2	1	0	0	0	0	0
PS15m_ct1:92590-93099	Cluster_93	510	16	3.526	0	-	CAUGGAAGAAGUCGCUG	3	0.812	N	N0	-1	14	1	0	0	1	0	0
PS15m_ct1:93195-93244	Cluster_94	50	5	1.102	0.2	.	CCCAUGAGAUGCG	2	0.8	N	N0	-1	5	0	0	0	0	0	0
PS15m_ct1:93329-93501	Cluster_95	173	7	1.542	0.143	-	GAGACUGCUCCCGAGAGA	2	0.857	N	N0	-1	6	0	0	0	1	0	0
PS15m_ct1:93590-94061	Cluster_96	472	18	3.966	0	-	GCGCAUGAAUG	2	0.778	N	N0	-1	14	1	0	2	1	0	0
PS15m_ct1:94151-94230	Cluster_97	80	7	1.542	0	-	CACCGUUGCAUCUUCUGCUGCCGC	4	0.429	N	N0	-1	3	0	0	0	0	4	0
PS15m_ct1:94377-94605	Cluster_98	229	16	3.526	0.062	-	GCUCAAGUCACUGAAGCCUCUCU	4	0.625	N	N0	-1	11	0	0	1	4	0	0
PS15m_ct1:95167-95366	Cluster_99	200	9	1.983	0	-	GUCCUUUCAACAUC	1	1	N	N0	-1	6	1	0	0	1	0	1
PS15m_ct1:95455-96018	Cluster_100	564	25	5.509	0.04	-	CAAGACUGUCAUGGUCAACUACA	3	0.72	N	N0	-1	12	4	1	2	5	0	1
PS15m_ct1:96102-96416	Cluster_101	315	16	3.526	0	-	GCCAACAAGAUCAACAGCAAUG	4	0.75	N	N0	-1	9	1	0	5	1	0	0
PS15m_ct1:96523-96799	Cluster_102	277	14	3.085	0	-	AUCCGUGCCAUUGAUUACAAUCUUGUUGGUUU	3	0.857	N	N0	-1	10	3	1	0	0	0	0
PS15m_ct1:96914-97199	Cluster_103	286	18	3.966	0	-	CGUUGUUGCUCCC	4	0.722	N	N0	-1	14	2	0	1	1	0	0
PS15m_ct1:97297-98064	Cluster_104	768	42	9.255	0.048	-	GUCAUUGAAUUUG	5	0.714	N	N0	-1	34	5	0	0	1	1	1
PS15m_ct1:98213-98289	Cluster_105	77	4	0.881	0	-	UCUCUUCCUUUCUAAC	2	0.75	N	N0	-1	4	0	0	0	0	0	0
PS15m_ct1:98386-98917	Cluster_106	532	286	63.019	0.007	-	GGUAUGGUUGGU	197	0.073	N	N0	-1	283	1	1	0	1	0	0
PS15m_ct1:99129-99224	Cluster_107	96	4	0.881	0	-	UCCUUCGGUUCUGA	2	0.75	N	N0	-1	3	0	0	1	0	0	0
PS15m_ct1:99557-99659	Cluster_108	103	4	0.881	0.5	.	AAUGCAGUUGUA	1	1	N	N0	-1	3	1	0	0	0	0	0
PS15m_ct1:100224-100237	Cluster_109	14	5	1.102	0	-	GGUAGCGGAAAU	2	0.8	N	N0	-1	5	0	0	0	0	0	0
PS15m_ct1:100991-101000	Cluster_110	10	3	0.661	0	-	UAGCUUCGGU	3	0.333	N	N0	-1	3	0	0	0	0	0	0
PS15m_ct1:103968-104083	Cluster_111	116	4	0.881	0	-	ACGGGUUCGA	2	0.75	N	N0	-1	4	0	0	0	0	0	0
PS15m_ct1:105805-105815	Cluster_112	11	3	0.661	0	-	UAGGCGAUUU	2	0.667	N	N0	-1	3	0	0	0	0	0	0
PS15m_ct1:107150-107660	Cluster_113	511	18	3.966	0.944	+	CUUGCUGUGGUCUC	2	0.778	N	N0	-1	9	3	1	1	0	0	4
PS15m_ct1:107813-108175	Cluster_114	363	14	3.085	0.786	.	CGGCUCUUCUUUGUUCUCUGCCUCUA	2	0.786	N	N0	-1	9	2	2	0	0	1	0
PS15m_ct1:109794-109963	Cluster_115	170	4	0.881	0.75	.	GUAGCUGGUU	1	1	N	N0	-1	2	1	0	1	0	0	0
PS15m_ct1:110054-110126	Cluster_116	73	4	0.881	0.5	.	CAACAAACAACAUUUGAUAAUU	2	0.75	N	N0	-1	2	0	0	2	0	0	0
PS15m_ct1:112487-112639	Cluster_117	153	9	1.983	0.778	.	UCGAAAAUGGCCUGUCCCUGUAUCA	2	0.889	N	N0	-1	5	1	0	0	1	0	2
PS15m_ct1:112733-112796	Cluster_118	64	8	1.763	1	+	GCCGACUGUGCUUGUGAAAA	2	0.625	N	N0	-1	7	1	0	0	0	0	0
PS15m_ct1:112881-113021	Cluster_119	141	8	1.763	0.75	.	GAAUGGAAGGUAUUUUGACC	1	1	N	N0	-1	6	1	1	0	0	0	0
PS15m_ct1:113230-113327	Cluster_120	98	36	7.932	0.028	-	GGAAGUCGGA	25	0.139	N	N0	-1	35	0	0	1	0	0	0
PS15m_ct1:114249-114338	Cluster_121	90	3	0.661	0.667	.	GCUCACUCGCAUUCUG	1	1	N	N0	-1	3	0	0	0	0	0	0
PS15m_ct1:115532-115542	Cluster_122	11	14	3.085	1	+	CUGCGCAGGUU	12	0.143	N	N0	-1	14	0	0	0	0	0	0
PS15m_ct1:115643-116021	Cluster_123	379	66	14.543	1	+	CGUUAGCUGGGGGG	4	0.682	N	N0	-1	32	16	2	5	2	4	5
PS15m_ct1:120178-120380	Cluster_124	203	11	2.424	0.545	.	GAAUGUGAGUU	3	0.727	N	N0	-1	6	2	2	0	0	0	1
PS15m_ct1:120554-120563	Cluster_125	10	4	0.881	0	-	GCUGAUUUGG	4	0.25	N	N0	-1	4	0	0	0	0	0	0
PS15m_ct1:120800-120898	Cluster_126	99	3	0.661	1	+	GAGUCUAGGCGAUGCUCU	2	0.667	N	N0	-1	3	0	0	0	0	0	0
PS15m_ct1:121020-121043	Cluster_127	24	3	0.661	1	+	AUGAAGUAGACGAAGCCAACAUU	2	0.667	N	N0	-1	1	0	0	0	2	0	0
PS15m_ct1:121256-121357	Cluster_128	102	3	0.661	1	+	UUAUCCUGAAUUCCAAGCAGGAUUACCACAGA	1	1	N	N0	-1	2	1	0	0	0	0	0
PS15m_ct1:121474-122205	Cluster_129	732	31	6.831	0.194	-	CUGGAUUCCUG	2	0.839	N	N0	-1	18	7	1	0	3	2	0
PS15m_ct1:122305-123105	Cluster_130	801	55	12.119	0.036	-	UGGAGGAGCUCGU	3	0.909	N	N0	-1	36	7	6	0	3	0	3
PS15m_ct1:123399-124132	Cluster_131	734	55	12.119	0.073	-	GACUCGUAUUCUGCAAGA	3	0.836	N	N0	-1	31	11	5	4	1	3	0
PS15m_ct1:124220-124329	Cluster_132	110	15	3.305	0	-	ACACAAAAGAACUUGGACACAGGUGCUG	4	0.667	N	N0	-1	3	10	1	0	1	0	0
PS15m_ct1:124412-124518	Cluster_133	107	7	1.542	0	-	GAAGUGUAUCAAGCAAUGAAGAACGGUA	1	1	N	N0	-1	5	2	0	0	0	0	0
PS15m_ct1:124593-124716	Cluster_134	124	8	1.763	0	-	CAUGGAGAAAGUCAGAGAU	1	1	N	N0	-1	5	1	0	0	0	2	0
PS15m_ct1:124944-125271	Cluster_135	328	16	3.526	0	-	GAUCUGUAAAAAAUAAUGUCUGGAAACA	2	0.875	N	N0	-1	10	3	1	0	1	0	1
PS15m_ct1:125641-125695	Cluster_136	55	3	0.661	0	-	GACCAUACGCGA	1	1	N	N0	-1	2	0	0	0	0	0	1
PS15m_ct1:126224-126452	Cluster_137	229	12	2.644	0.083	-	CCAAGAACAAGGUGUACGA	3	0.75	N	N0	-1	7	4	0	1	0	0	0
PS15m_ct1:128016-128122	Cluster_138	107	3	0.661	0.333	.	CCAGGAUGUUGG	1	1	N	N0	-1	2	0	0	1	0	0	0
PS15m_ct1:128975-128993	Cluster_139	19	3	0.661	0	-	UUGGCUUUGUAUAAAUCAU	3	0.333	N	N0	-1	3	0	0	0	0	0	0
PS15m_ct1:129722-130152	Cluster_140	431	10	2.203	0.3	.	AACGAGUCGCAUGACAAUGAUAUC	2	0.9	N	N0	-1	8	0	0	0	0	2	0
PS15m_ct1:131339-132289	Cluster_141	951	42	9.255	0.119	-	CAAACCACUUGCGUC	3	0.762	N	N0	-1	31	5	2	0	1	2	1
PS15m_ct1:132620-133462	Cluster_142	843	66	14.543	0.152	-	UCAGACCGUCUUU	3	0.758	N	N0	-1	35	19	3	1	3	2	3
PS15m_ct1:133610-134025	Cluster_143	416	19	4.187	0	-	UACCGAGCGUUUGGAGAUUCUGUCCCGC	3	0.842	N	N0	-1	10	6	0	3	0	0	0
PS15m_ct1:134111-134663	Cluster_144	553	34	7.492	0.176	-	GAGCUGGAAUUC	5	0.735	N	N0	-1	26	3	0	2	0	0	3
PS15m_ct1:134769-135378	Cluster_145	610	34	7.492	0.088	-	CUUUGAUCAACAGUACCGUG	2	0.971	N	N0	-1	25	6	0	1	1	1	0
PS15m_ct1:135454-135486	Cluster_146	33	5	1.102	0	-	UCAUUCGUCGUGAUGAUUUCAUC	2	0.8	N	N0	-1	3	0	0	0	2	0	0
PS15m_ct1:135777-136142	Cluster_147	366	37	8.153	0	-	UUUGGAAGAACAGCAGCGCCAUUU	4	0.73	N	N0	-1	22	4	2	1	0	6	2
PS15m_ct1:136219-136578	Cluster_148	360	18	3.966	0.056	-	CUUGGAACGUAUGAAUA	3	0.833	N	N0	-1	11	2	0	1	2	1	1
PS15m_ct1:136699-137189	Cluster_149	491	23	5.068	0.043	-	GCGCAAGUGG	4	0.783	N	N0	-1	12	5	3	0	1	1	1
PS15m_ct1:137277-137935	Cluster_150	659	32	7.051	0.062	-	UUGUGUUUUGUGAUGAAAU	2	0.875	N	N0	-1	21	7	1	1	0	0	2
PS15m_ct1:138015-138425	Cluster_151	411	22	4.848	0	-	CUACCUUGGAGCACAUUAUGGAUUUCACU	2	0.818	N	N0	-1	14	5	0	1	0	1	1
PS15m_ct1:138501-138719	Cluster_152	219	13	2.864	0	-	AUCCUGAAUGGGUUG	2	0.846	N	N0	-1	13	0	0	0	0	0	0
PS15m_ct1:138907-139104	Cluster_153	198	8	1.763	0	-	GGAUGGACAAGG	2	0.875	N	N0	-1	7	0	0	0	0	1	0
PS15m_ct1:139188-139315	Cluster_154	128	5	1.102	0	-	UGAUUUCGGU	2	0.8	N	N0	-1	4	1	0	0	0	0	0
PS15m_ct1:139392-140450	Cluster_155	1059	79	17.407	0.013	-	CAAGGUUUCCGUA	10	0.696	N	N0	-1	61	7	4	1	2	1	3
PS15m_ct1:140578-140671	Cluster_156	94	3	0.661	0	-	CACUUCAAAAAGAUGUUUGCUGGUAUU	1	1	N	N0	-1	0	3	0	0	0	0	0
PS15m_ct1:140747-141138	Cluster_157	392	21	4.627	0.048	-	UCAGUGGCAGUGUAGAU	1	1	N	N0	-1	16	3	1	0	0	1	0
PS15m_ct1:141244-141667	Cluster_158	424	21	4.627	0	-	UCAUCUGUGGGAUCUUGAUUUG	2	0.857	N	N0	-1	14	4	1	2	0	0	0
PS15m_ct1:141771-141887	Cluster_159	117	5	1.102	0	-	AGAUGAAGAUUGUCGCUGAAGACAAGGUGGUGGAGCAAAAG	2	0.8	N	N0	-1	1	2	1	0	1	0	0
PS15m_ct1:141998-142971	Cluster_160	974	73	16.085	0.055	-	GUUUGAGCGUCA	19	0.534	N	N0	-1	63	1	4	1	0	3	1
PS15m_ct1:143047-143723	Cluster_161	677	37	8.153	0.027	-	CGCUGGGAUUACUUUGUCA	3	0.838	N	N0	-1	28	5	2	1	1	0	0
PS15m_ct1:143806-143978	Cluster_162	173	16	3.526	0	-	GUCCCAAGAUUCGU	4	0.688	N	N0	-1	15	0	1	0	0	0	0
PS15m_ct1:144099-144249	Cluster_163	151	22	4.848	0	-	CAGUGGAGGAAGUCAA	6	0.591	N	N0	-1	18	0	1	1	1	1	0
PS15m_ct1:144361-144514	Cluster_164	154	11	2.424	0	-	CCAUACGUGGGACGAUUUA	3	0.636	N	N0	-1	7	3	0	1	0	0	0
PS15m_ct1:144613-144732	Cluster_165	120	13	2.864	0	-	CAAAUACAACCAGUUG	4	0.615	N	N0	-1	11	1	1	0	0	0	0
PS15m_ct1:144987-145005	Cluster_166	19	3	0.661	0	-	GAAAGAGCUUUGGAGAAG	2	0.667	N	N0	-1	3	0	0	0	0	0	0
PS15m_ct1:145081-145476	Cluster_167	396	20	4.407	0.05	-	CUAUGGCCAAGAAGAAGAUGGCUGAACUC	3	0.9	N	N0	-1	10	4	2	1	1	1	1
PS15m_ct1:145555-145672	Cluster_168	118	9	1.983	0.222	.	GCGUACACCGUCUCUCAUGAAAUU	2	0.778	N	N0	-1	6	0	0	0	1	2	0
PS15m_ct1:146045-146165	Cluster_169	121	9	1.983	0	-	CAAGGAACAGGCACAUCUA	3	0.667	N	N0	-1	6	1	1	0	0	1	0
PS15m_ct1:147473-147618	Cluster_170	146	4	0.881	0.75	.	AUAUCAAAUCAUGAAUCAGCAAUUCAC	2	0.75	N	N0	-1	2	2	0	0	0	0	0
PS15m_ct1:151140-151279	Cluster_171	140	5	1.102	0.2	.	GAGGAGUGAAGA	1	1	N	N0	-1	3	0	1	0	1	0	0
PS15m_ct1:151377-152010	Cluster_172	634	27	5.949	0.333	.	UAAUGACUACUGAUGAUGACUUG	3	0.778	23	N0	-1	4	0	3	1	13	6	0
PS15m_ct1:152261-152807	Cluster_173	547	19	4.187	0.158	-	UAAGUAAGUAGAAACAAUUAAGU	2	0.947	23	N0	-1	2	0	2	2	9	4	0
PS15m_ct1:153030-153242	Cluster_174	213	9	1.983	0	-	UAAGUAGAACAUUUACCCAGUGAG	2	0.778	23	N0	-1	1	0	0	0	4	4	0
PS15m_ct1:156564-156723	Cluster_175	160	3	0.661	0.333	.	UCAUGAUCGUUCC	1	1	N	N0	-1	3	0	0	0	0	0	0
PS15m_ct1:158304-158663	Cluster_176	360	9	1.983	0.667	.	CCGAUAGCGA	2	0.778	N	N0	-1	6	1	2	0	0	0	0
PS15m_ct1:159284-159294	Cluster_177	11	4	0.881	0	-	GAGGCCUUGGG	4	0.25	N	N0	-1	4	0	0	0	0	0	0
PS15m_ct1:160384-160760	Cluster_178	377	9	1.983	0.333	.	GGCUAGGAUUC	2	0.889	N	N0	-1	8	1	0	0	0	0	0
PS15m_ct1:161462-161527	Cluster_179	66	3	0.661	1	+	UUGGUCGUGUC	1	1	N	N0	-1	2	1	0	0	0	0	0
PS15m_ct1:161691-161914	Cluster_180	224	10	2.203	0.6	.	CUACUGAGAUGACUGG	3	0.6	N	N0	-1	10	0	0	0	0	0	0
PS15m_ct1:162012-162109	Cluster_181	98	3	0.661	1	+	GAACAUCUUGGUCAAAUG	2	0.667	N	N0	-1	3	0	0	0	0	0	0
PS15m_ct1:162240-162274	Cluster_182	35	4	0.881	0.75	.	GGAGCAAAUGAUCAAGGA	3	0.5	N	N0	-1	4	0	0	0	0	0	0
PS15m_ct1:164161-164176	Cluster_183	16	3	0.661	1	+	CACCAUCAGAAAACGA	3	0.333	N	N0	-1	3	0	0	0	0	0	0
PS15m_ct1:165333-165488	Cluster_184	156	8	1.763	0.625	.	CGAUUGUGAUG	2	0.75	N	N0	-1	3	1	2	0	1	1	0
PS15m_ct1:165998-166091	Cluster_185	94	7	1.542	0	-	UGAGGUCGUC	4	0.429	N	N0	-1	7	0	0	0	0	0	0
PS15m_ct1:166305-166374	Cluster_186	70	4	0.881	0.75	.	CUGGCCCUCUGUUCACUGCCAAAAAU	2	0.75	N	N0	-1	1	2	0	0	0	0	1
PS15m_ct1:166471-166686	Cluster_187	216	7	1.542	0.143	-	GCACCGUUUCC	2	0.857	N	N0	-1	7	0	0	0	0	0	0
PS15m_ct1:166903-167153	Cluster_188	251	9	1.983	0.778	.	CUGUGAGGUAUUAAGAGACCGUCAAGGUCGUU	2	0.778	N	N0	-1	6	3	0	0	0	0	0
PS15m_ct1:169707-169734	Cluster_189	28	4	0.881	0	-	CUCUUGGACAACUG	2	0.75	N	N0	-1	4	0	0	0	0	0	0
PS15m_ct1:170554-170581	Cluster_190	28	3	0.661	1	+	GAAGAGGAAUUGAAUCGAGAAUCUG	2	0.667	N	N0	-1	1	0	0	0	0	0	2
PS15m_ct1:171097-171133	Cluster_191	37	3	0.661	0	-	AAUAGGGUGA	1	1	N	N0	-1	3	0	0	0	0	0	0
PS15m_ct1:171231-171419	Cluster_192	189	10	2.203	0.3	.	UCUCGCAUCG	5	0.5	N	N0	-1	10	0	0	0	0	0	0
PS15m_ct1:172232-172361	Cluster_193	130	6	1.322	0.5	.	CAAUCGCCACUA	2	0.667	N	N0	-1	4	2	0	0	0	0	0
PS15m_ct1:172491-172502	Cluster_194	12	6	1.322	0	-	CGGGGAAAGAAG	2	0.667	N	N0	-1	6	0	0	0	0	0	0
PS15m_ct1:172898-173025	Cluster_195	128	6	1.322	0.5	.	GGCUGUCUGA	3	0.667	N	N0	-1	5	1	0	0	0	0	0
PS15m_ct1:173546-173627	Cluster_196	82	5	1.102	1	+	GCGGAUAGUUU	4	0.4	N	N0	-1	4	0	0	1	0	0	0
PS15m_ct1:173734-173785	Cluster_197	52	3	0.661	1	+	GUCGUUCGCUGGA	1	1	N	N0	-1	2	0	0	0	0	0	1
PS15m_ct1:174314-174340	Cluster_198	27	5	1.102	1	+	GUGUCAGUGUUCGUCAGCA	3	0.4	N	N0	-1	5	0	0	0	0	0	0
PS15m_ct1:174851-174928	Cluster_199	78	3	0.661	0	-	GUGGGAUUGA	2	0.667	N	N0	-1	3	0	0	0	0	0	0
PS15m_ct1:177973-178037	Cluster_200	65	3	0.661	0.333	.	GCAGGAUCCAA	1	1	N	N0	-1	3	0	0	0	0	0	0
PS15m_ct1:178201-178406	Cluster_201	206	5	1.102	0.4	.	UCACUGACAUUGG	1	1	N	N0	-1	5	0	0	0	0	0	0
PS15m_ct1:179168-179178	Cluster_202	11	62	13.661	0	-	CGAACCAGGA	49	0.032	N	N0	-1	62	0	0	0	0	0	0
PS15m_ct1:180590-180692	Cluster_203	103	4	0.881	0.75	.	UUUCCCGUGUGCGAACUAUCAU	1	1	N	N0	-1	1	1	1	1	0	0	0
PS15m_ct1:181520-181568	Cluster_204	49	3	0.661	0	-	GAGAAAGAUCCAAG	1	1	N	N0	-1	1	0	0	1	0	0	1
PS15m_ct1:181825-181879	Cluster_205	55	3	0.661	0	-	CAAUCACAGACAAUUACAAAG	2	0.667	21	N0	-1	0	0	2	1	0	0	0
PS15m_ct1:181992-182051	Cluster_206	60	5	1.102	0.2	.	ACGGGAGAAGCUAUU	3	0.6	N	N0	-1	4	1	0	0	0	0	0
PS15m_ct1:182137-182210	Cluster_207	74	3	0.661	0.333	.	UUGGAUUAUGGAGUCUUC	2	0.667	N	N0	-1	3	0	0	0	0	0	0
PS15m_ct1:182765-182919	Cluster_208	155	4	0.881	0.25	.	CGCUGUUGUAUGU	2	0.75	N	N0	-1	3	0	0	0	1	0	0
PS15m_ct1:183314-183411	Cluster_209	98	9	1.983	0.111	-	UCAGGAUUUCCAAUGGAUUAUAUA	3	0.667	23	N0	-1	0	0	0	0	5	4	0
PS15m_ct1:184148-184417	Cluster_210	270	20	4.407	0	-	UUAUAUCAGAAUAUGGUAACUGGA	2	0.8	24	N0	-1	2	0	0	1	7	8	2
PS15m_ct1:184850-185201	Cluster_211	352	17	3.746	0.412	.	UGUGGAAUUUAUAGCUAGUAUAG	3	0.882	23	N0	-1	2	1	0	1	11	2	0
PS15m_ct1:185446-186593	Cluster_212	1148	111	24.458	0.315	.	UGCAAGUCAUGAAUAGCGCUGUUG	5	0.775	23	N0	-1	6	1	6	12	48	36	2
PS15m_ct1:187686-188315	Cluster_213	630	1173	258.466	0.012	-	UGCUGAACUUGAUUAGGUGUU	102	0.258	21	N0	-1	95	7	734	41	184	101	11
PS15m_ct1:188749-189097	Cluster_214	349	19	4.187	0.526	.	UCAUGAGAAUUUUCUUUAACAUCU	3	0.842	23	N0	-1	0	0	3	0	8	8	0
PS15m_ct1:189245-189856	Cluster_215	612	102	22.475	0.127	-	UGAGCGGUAUUUGAUGAACUU	6	0.784	21	N0	-1	6	2	29	9	27	26	3
PS15m_ct1:189988-190384	Cluster_216	397	20	4.407	0.35	.	UUUGAUCUGACAUUUAGUAACACC	2	0.95	23	N0	-1	1	0	0	2	10	7	0
PS15m_ct1:190467-191682	Cluster_217	1216	1262	278.076	0.564	.	UAUGGUACUUCUAUUACUCAAGG	75	0.48	23	N0	-1	145	13	392	79	397	220	16
PS15m_ct1:191812-191895	Cluster_218	84	3	0.661	0.333	.	UAGACUGCUCCAUCUUUACACAG	1	1	23	N0	-1	0	0	0	0	2	1	0
PS15m_ct1:192070-192935	Cluster_219	866	86	18.95	0.442	.	UCUGGUGCAAUUACGUUCCUGUAG	4	0.779	23	N0	-1	3	3	9	8	35	27	1
PS15m_ct1:193468-193550	Cluster_220	83	5	1.102	0.4	.	UGUGGAAUUCACGGGCAAUGUGC	1	1	22	N0	-1	0	0	1	2	1	1	0
PS15m_ct1:193631-193868	Cluster_221	238	85	18.729	0.941	+	GAAGGUCAAGAGUU	6	0.612	N	N0	-1	52	11	2	6	8	6	0
PS15m_ct1:194273-194284	Cluster_222	12	34	7.492	0	-	UCGGUUGCUUG	12	0.176	N	N0	-1	34	0	0	0	0	0	0
PS15m_ct1:194566-195333	Cluster_223	768	28	6.17	0	-	AUCAGAAACCACCACUAUGCUUAUG	2	0.786	N	N0	-1	10	10	2	1	1	2	2
PS15m_ct1:195485-196053	Cluster_224	569	34	7.492	0.029	-	AUGCGAAAUGCAUGUCGUA	5	0.794	N	N0	-1	20	5	4	1	2	0	2
PS15m_ct1:196160-196184	Cluster_225	25	3	0.661	0	-	CUACUGGUAUCUUGUCC	1	1	N	N0	-1	3	0	0	0	0	0	0
PS15m_ct1:196278-196369	Cluster_226	92	6	1.322	0	-	UAAGAACAAAAGUAGUGGACACUGGUGUAAUCCCAUUC	1	1	N	N0	-1	1	2	0	1	1	1	0
PS15m_ct1:196445-196687	Cluster_227	243	7	1.542	0.143	-	GUUUUAUUGCCAUGAGAGA	1	1	N	N0	-1	4	2	0	0	0	1	0
PS15m_ct1:197528-197571	Cluster_228	44	3	0.661	0.333	.	UGUUGUUCAGGAGU	1	1	N	N0	-1	3	0	0	0	0	0	0
PS15m_ct1:198585-198678	Cluster_229	94	4	0.881	0.75	.	AAGAGAAGCUCU	1	1	N	N0	-1	4	0	0	0	0	0	0
PS15m_ct1:198928-199080	Cluster_230	153	3	0.661	0.333	.	CAUAUGGGGGCUGGUUCCUCCA	1	1	N	N0	-1	2	0	0	1	0	0	0
PS15m_ct1:199296-199337	Cluster_231	42	3	0.661	0	-	UCUCUGCUGACA	1	1	N	N0	-1	3	0	0	0	0	0	0
PS15m_ct1:199762-199772	Cluster_232	11	22	4.848	0	-	UGAUUUCGGUU	14	0.136	N	N0	-1	22	0	0	0	0	0	0
PS15m_ct1:200926-201127	Cluster_233	202	6	1.322	0.667	.	UUCAAGUGUGGGAGGA	3	0.667	N	N0	-1	6	0	0	0	0	0	0
PS15m_ct1:201750-202023	Cluster_234	274	6	1.322	0.667	.	UGAGUCUAUGCG	1	1	N	N0	-1	5	1	0	0	0	0	0
PS15m_ct1:202220-202503	Cluster_235	284	11	2.424	0.455	.	UUGACGGAAGG	3	0.818	N	N0	-1	10	0	1	0	0	0	0
PS15m_ct1:202758-202881	Cluster_236	124	15	3.305	0.867	+	GCAUUGCAAGAAAGUGUAGAUCUC	3	0.733	N	N0	-1	7	4	0	0	1	3	0
PS15m_ct1:202982-203391	Cluster_237	410	21	4.627	0.905	+	AGGACUUUUUGUUUGAAUACAUGGAA	2	0.905	N	N0	-1	6	11	0	1	0	2	1
PS15m_ct1:203780-203799	Cluster_238	20	3	0.661	0	-	AUCGAGUCCUGUAGACAUUA	2	0.667	N	N0	-1	3	0	0	0	0	0	0
PS15m_ct1:205643-205724	Cluster_239	82	4	0.881	0.25	.	GGCGUGGAGG	2	0.75	N	N0	-1	4	0	0	0	0	0	0
PS15m_ct1:206019-206029	Cluster_240	11	6	1.322	0	-	GCGGGCAGCCC	6	0.167	N	N0	-1	6	0	0	0	0	0	0
PS15m_ct1:206600-206641	Cluster_241	42	3	0.661	0	-	GCCGGAUCAGAA	2	0.667	N	N0	-1	3	0	0	0	0	0	0
PS15m_ct1:206768-206779	Cluster_242	12	6	1.322	0	-	UCCUCAAGAUCC	3	0.333	N	N0	-1	6	0	0	0	0	0	0
PS15m_ct1:207954-207980	Cluster_243	27	3	0.661	0.667	.	CAUGGCAAGAA	1	1	N	N0	-1	3	0	0	0	0	0	0
PS15m_ct1:209082-209096	Cluster_244	15	3	0.661	1	+	UUCAACGAGAGUG	2	0.667	N	N0	-1	3	0	0	0	0	0	0
PS15m_ct1:209500-209636	Cluster_245	137	7	1.542	0	-	GCAGGAGCAGGAGCAGGAGC	1	1	N	N0	-1	6	0	1	0	0	0	0
PS15m_ct1:209903-209929	Cluster_246	27	3	0.661	0.333	.	GGGAUCAAGAGCU	2	0.667	N	N0	-1	3	0	0	0	0	0	0
PS15m_ct1:210040-210215	Cluster_247	176	8	1.763	0	-	UGGAUACAGACGAUGACGUGCCA	2	0.625	N	N0	-1	6	0	0	0	2	0	0
PS15m_ct1:210517-210664	Cluster_248	148	7	1.542	0.286	.	ACAAGUCUGAAAGCAGCAAGGG	1	1	N	N0	-1	5	0	1	1	0	0	0
PS15m_ct1:211992-212047	Cluster_249	56	3	0.661	0.333	.	UCCCUUGUUG	1	1	N	N0	-1	3	0	0	0	0	0	0
PS15m_ct1:212473-212560	Cluster_250	88	6	1.322	0.167	-	GUAGAAGAAGAGAGG	5	0.333	N	N0	-1	6	0	0	0	0	0	0
PS15m_ct1:213009-213042	Cluster_251	34	3	0.661	1	+	GUUUAAAGGAGGA	2	0.667	N	N0	-1	3	0	0	0	0	0	0
PS15m_ct1:215334-215857	Cluster_252	524	43	9.475	0.93	+	UCCGCAAUGGUCUGUCGAACAUUG	3	0.791	23	N0	-1	4	0	0	2	18	17	2
PS15m_ct1:215964-215995	Cluster_253	32	3	0.661	1	+	UAUCACAUUACGCUGAAUGGUGG	2	0.667	23	N0	-1	0	0	0	0	2	1	0
PS15m_ct1:216105-216574	Cluster_254	470	22	4.848	0.909	+	UAUCGUGGAGCCGAAAUUGUUGG	6	0.727	23	N0	-1	4	0	0	2	11	5	0
PS15m_ct1:216664-216870	Cluster_255	207	12	2.644	0.833	+	UGCAGCUGCUGUAGGUCGGAGAG	7	0.417	23	N0	-1	2	0	0	0	8	2	0
PS15m_ct1:218403-219068	Cluster_256	666	42	9.255	0.905	+	UAAGAUUGACGGAAGCCAGGAUG	3	0.714	23	N0	-1	6	0	7	6	14	6	3
PS15m_ct1:219469-219530	Cluster_257	62	8	1.763	0	-	GGAUGUCUGAUG	7	0.25	N	N0	-1	8	0	0	0	0	0	0
PS15m_ct1:221185-221244	Cluster_258	60	3	0.661	0.667	.	CUAUGAAGCAAAAUCUGAAAUAUGUACAUGAUUUGCAUA	2	0.667	N	N0	-1	1	2	0	0	0	0	0
PS15m_ct1:223767-223832	Cluster_259	66	4	0.881	0	-	GGCGAGGAGU	3	0.5	N	N0	-1	4	0	0	0	0	0	0
PS15m_ct1:224747-227732	Cluster_260	2986	525	115.682	0.131	-	UCAAGGUGGUUUUCGUGAACGUC	7	0.709	23	N0	-1	21	7	21	30	280	156	10
PS15m_ct1:227816-230037	Cluster_261	2222	370	81.528	0.284	.	UCAGUUGAAAUUGGCUCUUUCUG	10	0.668	23	N0	-1	31	3	8	27	206	89	6
PS15m_ct1:230254-235899	Cluster_262	5646	1127	248.33	0.135	-	UACCGUUAUGUCUGAUGUGUCUG	16	0.662	23	N0	-1	64	13	35	75	586	341	13
PS15m_ct1:235978-236507	Cluster_263	530	3804	838.195	0.998	+	UCUUCGGUAGUAUAGUGGUGAGUAUCCCC	916	0.052	N	N0	-1	148	3574	10	16	25	15	16
PS15m_ct1:236923-236948	Cluster_264	26	3	0.661	0.667	.	UGCCGAGACGAAUGGUUCGCGUG	1	1	N	N0	-1	1	0	0	0	2	0	0
PS15m_ct1:237176-238129	Cluster_265	954	389	85.714	0.491	.	UGGUGUUUCAUAUUAUUGGUCUG	12	0.594	23	N0	-1	21	5	10	46	184	117	6
PS15m_ct1:238516-238670	Cluster_266	155	6	1.322	0	-	CCGAGACGAAUG	2	0.833	N	N0	-1	4	0	0	0	1	1	0
PS15m_ct1:238966-239196	Cluster_267	231	10	2.203	0.6	.	UAGAGUUUUACGGGAUCUUUCGC	2	0.9	23	N0	-1	1	0	0	1	5	3	0
PS15m_ct1:239320-239577	Cluster_268	258	21	4.627	0.667	.	UAAGUAAGUAACAACCAGUUGGU	4	0.714	23	N0	-1	1	0	4	1	11	4	0
PS15m_ct1:239734-239940	Cluster_269	207	11	2.424	0.727	.	UAACUUGACUGAUGAUCUCUU	6	0.545	21	N0	0	1	0	7	0	0	3	0
PS15m_ct1:240054-240431	Cluster_270	378	33	7.271	0.242	.	UACUCUGGUUUGGUAGUUUCUGCAACAAC	2	0.848	23	N0	-1	0	2	1	4	19	7	0
PS15m_ct1:240538-240787	Cluster_271	250	17	3.746	0.353	.	GCAAUAGCAACAAGUUCGUCGA	2	0.706	23	N0	-1	3	0	0	2	9	3	0
PS15m_ct1:241869-242023	Cluster_272	155	5	1.102	0.6	.	ACACAAGCUCGUACAACAUUUACC	1	1	24	N0	0	0	0	0	0	2	3	0
PS15m_ct1:242473-242506	Cluster_273	34	16	3.526	0	-	UCAUUGCUAUGAUUUGAUCUAUAU	4	0.562	23	N0	-1	0	0	1	1	8	6	0
PS15m_ct1:242996-243143	Cluster_274	148	18	3.966	0.111	-	UAAACAAAAGCUUCGUGGAUAAGA	4	0.611	24	N0	-1	1	0	0	0	8	9	0
PS15m_ct1:243886-244084	Cluster_275	199	4	0.881	0	-	CUAUCUGUAUAUCUAAAAUCCUAUU	1	1	N	N0	-1	3	0	0	0	0	0	1
PS15m_ct1:244320-244381	Cluster_276	62	4	0.881	0	-	UUAGUGAGAUUAUGAACUC	2	0.75	N	N0	-1	3	0	0	0	1	0	0
PS15m_ct1:244531-244896	Cluster_277	366	10	2.203	0.1	-	GCCUCUGAGGA	2	0.9	N	N0	-1	7	0	1	1	0	1	0
PS15m_ct1:244977-245321	Cluster_278	345	7	1.542	0.429	.	ACAAGCUGAGAUU	2	0.857	N	N0	-1	5	0	1	1	0	0	0
PS15m_ct1:245443-245667	Cluster_279	225	6	1.322	0	-	CUGGAGCACGCUGUACA	1	1	N	N0	-1	5	0	0	0	0	0	1
PS15m_ct1:245779-246171	Cluster_280	393	11	2.424	0	-	CCAAACCAUUCAAUUG	1	1	N	N0	-1	9	0	0	1	1	0	0
PS15m_ct1:246500-246740	Cluster_281	241	6	1.322	0	-	GCUGCAUUGUUAUCCGA	1	1	N	N0	-1	5	0	1	0	0	0	0
PS15m_ct1:246847-247098	Cluster_282	252	15	3.305	0.067	-	UGCUAGUUUGUCUAUCCUCAG	2	0.733	N	N0	-1	7	3	2	2	0	1	0
PS15m_ct1:247513-247612	Cluster_283	100	5	1.102	0.2	.	CUUGCCCUUCCA	2	0.6	N	N0	-1	3	0	2	0	0	0	0
PS15m_ct1:247691-247770	Cluster_284	80	3	0.661	0	-	GGAAGUAAAGA	1	1	N	N0	-1	2	0	0	0	1	0	0
PS15m_ct1:247924-248046	Cluster_285	123	4	0.881	0	-	UCAGCGUUAUCAGAUCCUU	1	1	N	N0	-1	3	0	0	0	0	0	1
PS15m_ct1:248149-248244	Cluster_286	96	3	0.661	0	-	UCAUAGACACAGCACUC	1	1	N	N0	-1	3	0	0	0	0	0	0
PS15m_ct1:248483-248493	Cluster_287	11	13	2.864	0	-	CCUGUGGGAA	12	0.154	N	N0	-1	13	0	0	0	0	0	0
PS15m_ct1:248584-248670	Cluster_288	87	3	0.661	0	-	CAGCUCAGCACCACUA	1	1	N	N0	-1	2	0	0	0	0	1	0
PS15m_ct1:248783-248911	Cluster_289	129	10	2.203	1	+	GCAGACAUGGCG	7	0.4	N	N0	-1	10	0	0	0	0	0	0
PS15m_ct1:249082-249137	Cluster_290	56	3	0.661	0	-	UGUCGACAGAUUCAUUG	1	1	N	N0	-1	3	0	0	0	0	0	0
PS15m_ct1:249232-249375	Cluster_291	144	7	1.542	0	-	UCUAAUAUAUGACUCUU	4	0.429	N	N0	-1	6	0	1	0	0	0	0
PS15m_ct1:251157-251234	Cluster_292	78	5	1.102	0	-	GCACAAGAAGACG	3	0.6	N	N0	-1	5	0	0	0	0	0	0
PS15m_ct1:251549-251617	Cluster_293	69	3	0.661	0	-	AAGGAGAUUCCUCAUCAAUCAACU	2	0.667	N	N0	-1	1	0	0	0	0	2	0
PS15m_ct1:252027-252083	Cluster_294	57	3	0.661	0.333	.	CAGGCAAAUGU	1	1	N	N0	-1	3	0	0	0	0	0	0
PS15m_ct1:252534-252597	Cluster_295	64	8	1.763	0.625	.	CUCGAGCACC	5	0.375	N	N0	-1	6	2	0	0	0	0	0
PS15m_ct1:253378-253459	Cluster_296	82	5	1.102	0	-	CAUCAAGUCGUUC	3	0.6	N	N0	-1	3	0	0	0	1	1	0
PS15m_ct1:254403-254501	Cluster_297	99	3	0.661	0	-	CCGUCUUGAUG	1	1	N	N0	-1	2	1	0	0	0	0	0
PS15m_ct1:254728-254867	Cluster_298	140	5	1.102	0	-	CAGAGAUCAACAA	2	0.8	N	N0	-1	5	0	0	0	0	0	0
PS15m_ct1:255619-255687	Cluster_299	69	3	0.661	0	-	CGAAUGAUUAGA	1	1	N	N0	-1	2	0	1	0	0	0	0
PS15m_ct1:257132-257144	Cluster_300	13	3	0.661	0	-	UGAUGGUUGUUUG	3	0.333	N	N0	-1	3	0	0	0	0	0	0
PS15m_ct1:257995-258098	Cluster_301	104	9	1.983	0.333	.	AGAAGGUUUAAUGAACUAUAUGAG	1	1	N	N0	-1	5	0	1	1	1	1	0
PS15m_ct1:258464-259846	Cluster_302	1383	190	41.866	0.968	+	AAGAACGUUGAAAAAC	4	0.768	N	N0	-1	107	41	5	9	11	3	14
PS15m_ct1:260028-260198	Cluster_303	171	6	1.322	0.5	.	UUGAUGAUGUAUAG	2	0.833	N	N0	-1	6	0	0	0	0	0	0
PS15m_ct1:260383-260478	Cluster_304	96	3	0.661	0	-	GAUUGUUAGACCUUAAAUAUACG	1	1	N	N0	-1	1	0	0	0	1	0	1
PS15m_ct1:260606-260659	Cluster_305	54	3	0.661	0.333	.	GACUGCCAUG	1	1	N	N0	-1	3	0	0	0	0	0	0
PS15m_ct1:262164-262181	Cluster_306	18	3	0.661	0.333	.	CGGAUCUCUUG	1	1	N	N0	-1	3	0	0	0	0	0	0
PS15m_ct1:262366-262516	Cluster_307	151	4	0.881	0.25	.	GACUGGCAAC	2	0.75	N	N0	-1	4	0	0	0	0	0	0
PS15m_ct1:262839-263005	Cluster_308	167	4	0.881	0.25	.	UGUACUUAUUAUCUCAAACACAC	1	1	N	N0	-1	1	0	0	0	2	1	0
PS15m_ct1:263512-268601	Cluster_309	5090	2693	593.391	0.189	-	UUCGUGAUCUGAAAGAGAAGAGG	70	0.443	23	N0	-1	113	24	143	165	1471	729	48
PS15m_ct1:268934-269446	Cluster_310	513	918	202.277	0.014	-	UCUCAAGGUUGGG	81	0.219	N	N0	-1	503	270	25	78	27	11	4
PS15m_ct1:269543-270320	Cluster_311	778	84	18.509	0.31	.	UCAAGUAUAAAUAGCAUCUAGUU	5	0.774	23	N0	-1	1	0	3	8	38	33	1
PS15m_ct1:270402-270600	Cluster_312	199	6	1.322	0	-	UCGGGAUACAAGCAUCAGUCUAUU	2	0.667	23	N0	-1	0	0	0	0	3	3	0
PS15m_ct1:271101-271150	Cluster_313	50	9	1.983	0.111	-	UCAUGUGAUCCAAGUAUUUCAGG	4	0.556	23	N0	-1	0	0	0	0	5	2	2
PS15m_ct1:271276-272139	Cluster_314	864	125	27.543	0.336	.	UGGUGGAUUUCUGUAAUUUCGUC	15	0.656	23	N0	-1	5	0	15	13	59	31	2
PS15m_ct1:272436-273028	Cluster_315	593	69	15.204	0.406	.	UAGGAAUUGCUACUAAAAUGGAAG	4	0.768	23	N0	-1	3	0	0	9	27	27	3
PS15m_ct1:273745-274875	Cluster_316	1131	793	174.734	0.116	-	UGAGUUGAAUCGAUUGAUCUUGG	101	0.407	23	N0	-1	19	6	48	65	456	183	16
PS15m_ct1:275035-275064	Cluster_317	30	3	0.661	0.333	.	UCCCAAUGUUUGCUAGUUUUGACU	1	1	24	N0	-1	0	0	0	0	1	2	0
PS15m_ct1:275828-275888	Cluster_318	61	3	0.661	1	+	UAGCUACGGACAUUUACUAUAUUC	1	1	23	N0	-1	0	0	0	0	1	1	1
PS15m_ct1:276632-276831	Cluster_319	200	11	2.424	0.364	.	GGCUAGGAUU	2	0.818	24	N0	0	2	0	1	2	1	5	0
PS15m_ct1:277051-277881	Cluster_320	831	70	15.424	0.243	.	UGAUUAAAUCGUAACUAACUGAAU	3	0.786	24	N0	1	7	1	1	3	24	34	0
PS15m_ct1:277959-277991	Cluster_321	33	3	0.661	0.333	.	UAAUACUAUUUUUACCACUAGACC	2	0.667	24	N0	-1	0	0	0	0	1	2	0
PS15m_ct1:278545-278662	Cluster_322	118	4	0.881	0	-	UAGAUCAUGUUGGGGCUAAUGUAG	1	1	21	N0	-1	0	0	1	1	1	1	0
PS15m_ct1:279159-279261	Cluster_323	103	6	1.322	0.5	.	UGAGAUCACUUUUAGCAUGAGUC	1	1	23	N0	-1	0	0	0	1	5	0	0
PS15m_ct1:279343-284791	Cluster_324	5449	1893	417.115	0.127	-	UCUAGUUGCAAAAGAUUCGUCGC	14	0.575	23	N0	-1	94	25	365	144	822	426	17
PS15m_ct1:284888-285017	Cluster_325	130	25	5.509	0	-	UUGUAAUGGGUACAAUUGUCUCG	15	0.4	23	N0	-1	0	0	2	3	19	0	1
PS15m_ct1:285197-286396	Cluster_326	1200	424	93.427	0.531	.	UUCGAGCUUAUUACCACACCCGG	25	0.406	23	N0	-1	18	2	9	41	235	116	3
PS15m_ct1:286688-286860	Cluster_327	173	10	2.203	0.6	.	UUGGAUUGUACGCAACUGGAACAAG	2	0.8	23	N0	-1	1	0	0	0	4	3	2
PS15m_ct1:287082-287743	Cluster_328	662	236	52.002	0.852	+	GCGGGUAUAGCUC	57	0.419	N	N0	-1	166	2	11	15	21	14	7
PS15m_ct1:288369-288769	Cluster_329	401	15	3.305	0.4	.	UAUCGUUCGAAUCAAUUAUUAAUC	2	0.8	24	N0	0	2	0	0	0	6	7	0
PS15m_ct1:289021-289034	Cluster_330	14	13	2.864	1	+	GUUGCUGUAGUUA	11	0.231	N	N0	-1	13	0	0	0	0	0	0
PS15m_ct1:289782-289831	Cluster_331	50	4	0.881	0	-	GUAUCCGAUGGCGAUAUCAAGA	3	0.5	22	N0	-1	0	0	1	3	0	0	0
PS15m_ct1:290604-290627	Cluster_332	24	5	1.102	0	-	CUGGUAACGG	4	0.4	N	N0	-1	4	0	0	0	0	1	0
PS15m_ct1:293827-293951	Cluster_333	125	3	0.661	0.333	.	UCGAUCCUCAG	1	1	N	N0	-1	3	0	0	0	0	0	0
PS15m_ct1:294756-294807	Cluster_334	52	3	0.661	0	-	UUUUGUUGAUAG	1	1	N	N0	-1	3	0	0	0	0	0	0
PS15m_ct1:295724-296377	Cluster_335	654	38	8.373	0.026	-	GCUGAUCCGG	2	0.842	N	N0	-1	18	8	3	4	1	0	4
PS15m_ct1:296454-296592	Cluster_336	139	6	1.322	0.333	.	CUUGCACAUCCUA	1	1	N	N0	-1	4	1	0	0	0	0	1
PS15m_ct1:296697-296962	Cluster_337	266	7	1.542	0	-	GAGAGCACAAAG	2	0.857	N	N0	-1	6	0	0	1	0	0	0
PS15m_ct1:297210-297274	Cluster_338	65	4	0.881	0	-	UGAGUACUGGUU	2	0.75	N	N0	-1	3	1	0	0	0	0	0
PS15m_ct1:297391-297927	Cluster_339	537	18	3.966	0	-	GAAAUGGCGACGU	3	0.889	N	N0	-1	16	2	0	0	0	0	0
PS15m_ct1:300135-301157	Cluster_340	1023	230	50.68	0.548	.	UGUCAAAGAUAAAUCGCAUAUGG	10	0.648	23	N0	-1	31	4	9	20	107	56	3
PS15m_ct1:301376-301785	Cluster_341	410	23	5.068	0.043	-	CAACACAUCCAUCGUUUAUC	4	0.652	N	N0	-1	12	9	0	1	0	1	0
PS15m_ct1:301868-302210	Cluster_342	343	9	1.983	0.111	-	CACAAGUUGGUAGUGCAAUC	1	1	N	N0	-1	6	2	0	1	0	0	0
PS15m_ct1:302360-302653	Cluster_343	294	10	2.203	0	-	GAGAUGACAUGAACGAGUUUGAUU	2	0.9	N	N0	-1	8	0	0	0	0	2	0
PS15m_ct1:302843-302910	Cluster_344	68	7	1.542	0.143	-	ACAAUGCAAGACAA	1	1	N	N0	-1	3	4	0	0	0	0	0
PS15m_ct1:302986-303137	Cluster_345	152	4	0.881	0.25	.	UAUCUCUUGGAAGACUGU	1	1	N	N0	-1	3	1	0	0	0	0	0
PS15m_ct1:303213-303380	Cluster_346	168	8	1.763	0.125	-	CACGCGCGCU	2	0.75	N	N0	-1	5	1	0	0	0	1	1
PS15m_ct1:303681-303820	Cluster_347	140	5	1.102	0	-	UCAAUGUGGACAUG	2	0.8	N	N0	-1	5	0	0	0	0	0	0
PS15m_ct1:303896-304079	Cluster_348	184	7	1.542	0	-	CUCUAGUGCAG	3	0.714	N	N0	-1	6	0	0	1	0	0	0
PS15m_ct1:304335-304411	Cluster_349	77	26	5.729	0	-	GCAUUCAAGGUC	25	0.077	N	N0	-1	26	0	0	0	0	0	0
PS15m_ct1:304648-304712	Cluster_350	65	4	0.881	0	-	GUCGUGUCACU	2	0.5	N	N0	-1	4	0	0	0	0	0	0
PS15m_ct1:304866-304968	Cluster_351	103	5	1.102	0.6	.	CGCAGAGCAAUG	2	0.8	N	N0	-1	5	0	0	0	0	0	0
PS15m_ct1:305278-305421	Cluster_352	144	3	0.661	0.333	.	UGUGAUACGA	1	1	N	N0	-1	2	1	0	0	0	0	0
PS15m_ct1:305506-305854	Cluster_353	349	10	2.203	0	-	CUGCUGAAAAAUUGGAAA	2	0.8	N	N0	-1	8	1	1	0	0	0	0
PS15m_ct1:306144-306210	Cluster_354	67	3	0.661	0.333	.	GGCUGAUGUCAAGA	1	1	N	N0	-1	3	0	0	0	0	0	0
PS15m_ct1:312404-312759	Cluster_355	356	102	22.475	0.951	+	UACAGGUCUGAUAGCUU	11	0.745	N	N0	-1	54	33	2	4	3	3	3
PS15m_ct1:314930-315021	Cluster_356	92	4	0.881	0.5	.	CCCAAGCUUAUG	1	1	N	N0	-1	3	1	0	0	0	0	0
PS15m_ct1:316535-316681	Cluster_357	147	3	0.661	0.333	.	UUCUCUGUGCUGCUUACUCUC	1	1	N	N0	-1	1	0	2	0	0	0	0
PS15m_ct1:319815-319895	Cluster_358	81	3	0.661	0	-	CAACACGGGG	1	1	N	N0	-1	3	0	0	0	0	0	0
PS15m_ct1:324260-324448	Cluster_359	189	6	1.322	0.167	-	GGUAAGAGCCUG	3	0.667	N	N0	-1	5	1	0	0	0	0	0
PS15m_ct1:324643-324757	Cluster_360	115	5	1.102	0	-	UCGGCAACUGGUAGCAAAUU	4	0.4	N	N0	-1	4	0	0	0	0	1	0
PS15m_ct1:325813-325823	Cluster_361	11	3	0.661	0	-	ACGCGCAUGAA	2	0.667	N	N0	-1	3	0	0	0	0	0	0
PS15m_ct1:328022-328115	Cluster_362	94	3	0.661	0.333	.	UGGUGUCGAAGAAGCCUUUUACACAACAGAUCGUGUCAUG	1	1	N	N0	-1	2	1	0	0	0	0	0
PS15m_ct1:328331-328712	Cluster_363	382	16	3.526	0.562	.	CAUACUUCUCAGAUUAUCAA	3	0.688	N	N0	-1	10	1	0	1	1	0	3
PS15m_ct1:328903-328948	Cluster_364	46	4	0.881	0.5	.	UUUGUAAAGAAAAGAUCAAGCA	2	0.75	N	N0	-1	0	1	0	3	0	0	0
PS15m_ct1:329246-329508	Cluster_365	263	5	1.102	0.2	.	UGCUCACUCUCG	1	1	N	N0	-1	4	0	0	0	0	0	1
PS15m_ct1:330670-330751	Cluster_366	82	3	0.661	0	-	GCAAGAUUUGACCUUU	2	0.667	N	N0	-1	3	0	0	0	0	0	0
PS15m_ct1:331092-331221	Cluster_367	130	3	0.661	0	-	GUAUAGCAGCAUUCGUCCUAUU	1	1	N	N0	-1	2	0	0	1	0	0	0
PS15m_ct1:331674-331715	Cluster_368	42	8	1.763	0	-	ACAUAUCGCUCAUUUU	4	0.375	N	N0	-1	8	0	0	0	0	0	0
PS15m_ct1:331823-331861	Cluster_369	39	4	0.881	0	-	CACUUCCUGCUCUUGUGGAACGAUUGACAGUGCAUGAUA	2	0.75	N	N0	-1	2	2	0	0	0	0	0
PS15m_ct1:331972-332230	Cluster_370	259	16	3.526	0.125	-	GAUGAAGUCAG	3	0.688	N	N0	-1	16	0	0	0	0	0	0
PS15m_ct1:332435-332531	Cluster_371	97	8	1.763	0.625	.	UUGCUCCCCUG	2	0.75	N	N0	-1	8	0	0	0	0	0	0
PS15m_ct1:333257-333331	Cluster_372	75	3	0.661	0.333	.	CUUUUUCUGGA	1	1	N	N0	-1	2	0	0	1	0	0	0
PS15m_ct1:335215-335309	Cluster_373	95	4	0.881	0.25	.	CACCUUGUUUG	1	1	N	N0	-1	4	0	0	0	0	0	0
PS15m_ct1:336225-336279	Cluster_374	55	3	0.661	0	-	CUAGAAUCGCUUU	2	0.667	N	N0	-1	3	0	0	0	0	0	0
PS15m_ct1:338367-338444	Cluster_375	78	3	0.661	0.333	.	CUCAUGAGCAA	1	1	N	N0	-1	3	0	0	0	0	0	0
PS15m_ct1:338885-339032	Cluster_376	148	3	0.661	0.333	.	GAAGGAUAGGG	1	1	N	N0	-1	3	0	0	0	0	0	0
PS15m_ct1:340992-341067	Cluster_377	76	3	0.661	0	-	UCGACAAAGCAGAUGUAGA	2	0.667	N	N0	-1	2	1	0	0	0	0	0
PS15m_ct1:341808-341821	Cluster_378	14	3	0.661	0	-	GUCGAUGGCGUAGU	3	0.333	N	N0	-1	3	0	0	0	0	0	0
PS15m_ct1:342981-342998	Cluster_379	18	3	0.661	1	+	AUUUGACUGAUUAUUUCA	3	0.333	N	N0	-1	3	0	0	0	0	0	0
PS15m_ct1:343774-343785	Cluster_380	12	21	4.627	0	-	GGGAAUCCGGUU	17	0.143	N	N0	-1	21	0	0	0	0	0	0
PS15m_ct1:344099-344111	Cluster_381	13	3	0.661	0	-	CAGGAGAUUCCAU	2	0.667	N	N0	-1	3	0	0	0	0	0	0
PS15m_ct1:345151-345397	Cluster_382	247	5	1.102	0.6	.	CCCGUAGACACCACUA	1	1	N	N0	-1	4	0	0	0	0	0	1
PS15m_ct1:346009-346155	Cluster_383	147	3	0.661	1	+	CAAUGUCCUGUCAG	1	1	N	N0	-1	3	0	0	0	0	0	0
PS15m_ct1:346476-346612	Cluster_384	137	4	0.881	0.75	.	CUCAGAGAGAAAGCAGACUG	2	0.75	N	N0	-1	4	0	0	0	0	0	0
PS15m_ct1:346743-346937	Cluster_385	195	5	1.102	0.8	+	UCAUGGAUUCAGAGAACCCUU	1	1	N	N0	-1	3	1	1	0	0	0	0
PS15m_ct1:348335-348485	Cluster_386	151	3	0.661	0.333	.	GCUGUUGAUAA	1	1	N	N0	-1	2	0	0	0	0	0	1
PS15m_ct1:348610-348725	Cluster_387	116	3	0.661	0.667	.	UUGCUUAACUGGA	1	1	N	N0	-1	2	0	0	0	0	0	1
PS15m_ct1:350217-350326	Cluster_388	110	4	0.881	0	-	AGGAGCAGGAUUUGGAU	1	1	N	N0	-1	4	0	0	0	0	0	0
PS15m_ct1:350925-351002	Cluster_389	78	3	0.661	0.333	.	GAGAAGAAGGAGA	1	1	N	N0	-1	2	0	0	0	0	0	1
PS15m_ct1:351461-351583	Cluster_390	123	4	0.881	0.75	.	GGGUAACGGG	2	0.75	N	N0	-1	4	0	0	0	0	0	0
PS15m_ct1:353001-353157	Cluster_391	157	11	2.424	0.545	.	UCAACUGUCACUAAGUAAGUAGA	2	0.909	23	N0	-1	1	0	0	0	8	2	0
PS15m_ct1:353469-353567	Cluster_392	99	8	1.763	0.25	.	UAAUGGAUAAUUAAUGAUGAAUAC	4	0.625	24	N0	0	0	0	0	1	3	4	0
PS15m_ct1:353642-354127	Cluster_393	486	65	14.322	0.154	-	UAGUAGUACGUUUCUCGAGUUCAG	4	0.723	24	N0	-1	0	1	4	2	28	30	0
PS15m_ct1:355657-355838	Cluster_394	182	14	3.085	0.071	-	UGAAUGUAGUAAAUGUCGGUACUC	2	0.786	24	N0	-1	0	0	0	1	6	7	0
PS15m_ct1:356471-356886	Cluster_395	416	64	14.102	0.438	.	UCAUUAAUUGGCUACAACUGUUG	3	0.828	23	N0	-1	6	0	3	6	32	15	2
PS15m_ct1:356979-357921	Cluster_396	943	92	20.272	0.696	.	UAUAGUGCUGAUACUCUCUGGUU	10	0.543	23	N0	-1	12	0	0	9	41	29	1
PS15m_ct1:358186-358372	Cluster_397	187	10	2.203	0.2	.	AGUAUAAUUAGGUAGUAUUUCAG	1	1	23	N0	-1	1	0	0	2	5	2	0
PS15m_ct1:359153-359418	Cluster_398	266	10	2.203	0.9	+	UCUUGGCAUUUGACUGAAUGUAGU	2	0.8	23	N0	-1	1	0	0	0	5	4	0
PS15m_ct1:360590-360619	Cluster_399	30	4	0.881	0.5	.	UGCAAACUCAACGUCACG	2	0.5	N	N0	-1	2	0	0	0	0	0	2
PS15m_ct1:360850-361611	Cluster_400	762	84	18.509	0.274	.	UAAAACUCGCAUAAUCAGUAUGG	5	0.774	23	N0	-1	8	0	0	4	44	26	2
PS15m_ct1:361889-362163	Cluster_401	275	11	2.424	0.273	.	UAAGUAGAAACAACAAUUAAGUU	2	0.909	23	N0	-1	0	0	0	0	9	2	0
PS15m_ct1:362911-362981	Cluster_402	71	3	0.661	0.667	.	GAUUGACACUCU	1	1	N	N0	-1	3	0	0	0	0	0	0
PS15m_ct1:364239-364461	Cluster_403	223	6	1.322	0	-	UGGGGAAAUUU	1	1	N	N0	-1	5	0	1	0	0	0	0
PS15m_ct1:364946-365052	Cluster_404	107	4	0.881	0.25	.	GGCAGUAAAAAGUUCGUCCUUGUA	2	0.75	N	N0	-1	2	0	0	0	0	2	0
PS15m_ct1:365534-365694	Cluster_405	161	6	1.322	0.167	-	CCGAUAGCGA	2	0.667	N	N0	-1	6	0	0	0	0	0	0
PS15m_ct1:366982-367255	Cluster_406	274	18	3.966	0	-	GCAGCGGGCGU	10	0.444	N	N0	-1	17	1	0	0	0	0	0
PS15m_ct1:367721-367771	Cluster_407	51	3	0.661	1	+	GGUAGUUUGGG	1	1	N	N0	-1	3	0	0	0	0	0	0
PS15m_ct1:368065-368135	Cluster_408	71	7	1.542	0	-	GAAGUUUUUGUUCGUGCUUGUGAAUCAUUUA	3	0.714	N	N0	-1	2	4	1	0	0	0	0
PS15m_ct1:368550-368601	Cluster_409	52	4	0.881	0	-	GAGGAAAAUCCCAACUAUGAUU	2	0.75	N	N0	-1	1	0	0	2	0	1	0
PS15m_ct1:368886-368941	Cluster_410	56	3	0.661	0	-	GAAGAGCCUAUCUGGCACAGCUCGCUA	2	0.667	N	N0	-1	1	2	0	0	0	0	0
PS15m_ct1:369626-369831	Cluster_411	206	19	4.187	0	-	CAAGGUUGGG	14	0.316	N	N0	-1	19	0	0	0	0	0	0
PS15m_ct1:371361-371435	Cluster_412	75	6	1.322	0.5	.	CCAUCUAGUAGC	3	0.5	N	N0	-1	6	0	0	0	0	0	0
PS15m_ct1:373264-373379	Cluster_413	116	3	0.661	0	-	UUUGAUCUGA	1	1	N	N0	-1	3	0	0	0	0	0	0
PS15m_ct1:373557-373666	Cluster_414	110	5	1.102	0.2	.	AUCCCGGGAGUCAACAGGUCGUAU	2	0.8	N	N0	-1	3	0	0	0	0	2	0
PS15m_ct1:376387-376472	Cluster_415	86	4	0.881	0.75	.	GAUUGGAUAAAGUACAGCUCAAAUCUGUA	2	0.75	N	N0	-1	2	2	0	0	0	0	0
PS15m_ct1:379895-380426	Cluster_416	532	141	31.069	0	-	CUUCGUUUACAAAUAAAUCCUCUGUU	5	0.723	N	N0	-1	72	39	10	5	4	5	6
PS15m_ct1:381229-381239	Cluster_417	11	6	1.322	0	-	GCAGGUCUCC	5	0.333	N	N0	-1	6	0	0	0	0	0	0
PS15m_ct1:382345-382399	Cluster_418	55	3	0.661	0.333	.	GAAGGCAGGGA	2	0.667	N	N0	-1	2	1	0	0	0	0	0
PS15m_ct1:382604-382687	Cluster_419	84	3	0.661	0.667	.	CACUAAAUCCCUUAGUAAUAUCAUUGAAUCUGUAAAGUUCUAUGA	2	0.667	N	N0	-1	1	2	0	0	0	0	0
PS15m_ct1:383088-383172	Cluster_420	85	4	0.881	0.25	.	GCCCUUUUGAAC	1	1	N	N0	-1	4	0	0	0	0	0	0
PS15m_ct1:383967-384230	Cluster_421	264	10	2.203	0.7	.	AGAGAGAAUGCUGCUUUUGUUGUGCUAGCCCGG	2	0.9	N	N0	-1	6	2	1	0	0	0	1
PS15m_ct1:384433-384566	Cluster_422	134	6	1.322	0.5	.	UCACCUUGAAGG	3	0.667	N	N0	-1	5	0	0	0	0	0	1
PS15m_ct1:384657-384844	Cluster_423	188	5	1.102	0.6	.	UGGGAUCUCAAG	1	1	N	N0	-1	4	1	0	0	0	0	0
PS15m_ct1:385210-385374	Cluster_424	165	7	1.542	0.286	.	UUUAAGUUGAUACG	2	0.857	N	N0	-1	6	0	0	0	0	0	1
PS15m_ct1:385483-385861	Cluster_425	379	23	5.068	0.13	-	CGCUGGAGAGUU	2	0.87	N	N0	-1	17	3	0	0	0	2	1
PS15m_ct1:385944-386057	Cluster_426	114	5	1.102	0	-	GACGCUUUGCCAG	2	0.8	N	N0	-1	4	0	0	0	0	0	1
PS15m_ct1:386352-386422	Cluster_427	71	3	0.661	0.333	.	UUCAUUUGUGGUGCACUUCUGCUUCAAAUGGCACUGCAUCU	1	1	N	N0	-1	0	2	0	0	0	0	1
PS15m_ct1:386595-386686	Cluster_428	92	9	1.983	1	+	AAGCGUUUGACAGAAAU	3	0.556	N	N0	-1	4	4	1	0	0	0	0
PS15m_ct1:386840-386898	Cluster_429	59	3	0.661	0.667	.	AGCUCAACAAGGACGAACGCUUCUUCAUCGGUCGCGUGU	1	1	N	N0	-1	2	1	0	0	0	0	0
PS15m_ct1:387067-387249	Cluster_430	183	5	1.102	0.8	+	CCGUCGAGAAGG	1	1	N	N0	-1	5	0	0	0	0	0	0
PS15m_ct1:387350-387408	Cluster_431	59	8	1.763	0.25	.	AGGAGGUUGGU	4	0.625	N	N0	-1	7	0	0	0	0	0	1
PS15m_ct1:388361-388370	Cluster_432	10	4	0.881	0	-	CAGUAUCAAA	4	0.25	N	N0	-1	4	0	0	0	0	0	0
PS15m_ct1:389139-389246	Cluster_433	108	5	1.102	0.8	+	GUUAACGAGAAUUUGGUAAAG	2	0.8	N	N0	-1	2	0	2	1	0	0	0
PS15m_ct1:389329-389493	Cluster_434	165	4	0.881	1	+	AAGGAGUUUUUGUUUAACGC	1	1	N	N0	-1	2	1	1	0	0	0	0
PS15m_ct1:389679-389755	Cluster_435	77	3	0.661	0.333	.	GAUUCUUCGAU	2	0.667	N	N0	-1	2	1	0	0	0	0	0
PS15m_ct1:389847-389904	Cluster_436	58	3	0.661	1	+	CUUCAAGGCAAGACCAAUUUCUUU	1	1	N	N0	-1	1	0	1	0	0	1	0
PS15m_ct1:391126-391269	Cluster_437	144	4	0.881	0	-	UCGUCGUUGGUU	1	1	N	N0	-1	4	0	0	0	0	0	0
PS15m_ct1:391570-391721	Cluster_438	152	3	0.661	0	-	GAAUACAGCGCCG	1	1	N	N0	-1	3	0	0	0	0	0	0
PS15m_ct1:391931-392037	Cluster_439	107	3	0.661	0	-	CGGAUCUAGUG	1	1	N	N0	-1	2	0	1	0	0	0	0
PS15m_ct1:392152-392176	Cluster_440	25	3	0.661	0	-	UUAUUGGUCGU	2	0.667	N	N0	-1	3	0	0	0	0	0	0
PS15m_ct1:393404-393518	Cluster_441	115	3	0.661	0.333	.	GCAAGUAUUUUACUGAGUUU	1	1	N	N0	-1	3	0	0	0	0	0	0
PS15m_ct1:394007-394067	Cluster_442	61	3	0.661	0	-	ACAUGGACAUUGUGUGGUACUCCUGAUU	2	0.667	N	N0	-1	1	2	0	0	0	0	0
PS15m_ct1:394532-394566	Cluster_443	35	3	0.661	0.667	.	GAACUGAACCUU	1	1	N	N0	-1	3	0	0	0	0	0	0
PS15m_ct1:394994-395492	Cluster_444	499	73	16.085	0	-	GUUCAUGCCGGAAUU	4	0.712	N	N0	-1	52	4	5	3	1	2	6
PS15m_ct1:395581-396357	Cluster_445	777	191	42.086	0.01	-	CUCUCUGCAUUGAGUCUAUU	15	0.644	N	N0	-1	129	35	12	1	6	4	4
PS15m_ct1:397181-397194	Cluster_446	14	9	1.983	0	-	AGAUUAGGGGU	3	0.556	N	N0	-1	9	0	0	0	0	0	0
PS15m_ct1:397987-398209	Cluster_447	223	9	1.983	0.444	.	UCUUCUUGCUAUGUCUAAAUAAAG	2	0.778	24	N0	0	1	0	0	1	0	7	0
PS15m_ct1:398323-398405	Cluster_448	83	4	0.881	0	-	UAUUGAUUUGGUUUUAACUUGGA	1	1	23	N0	-1	0	0	0	1	3	0	0
PS15m_ct1:399474-399485	Cluster_449	12	4	0.881	1	+	CUUUGGACCCGG	4	0.25	N	N0	-1	4	0	0	0	0	0	0
PS15m_ct1:399845-399860	Cluster_450	16	6	1.322	0	-	CGCUUUGUCCG	3	0.5	N	N0	-1	6	0	0	0	0	0	0
PS15m_ct1:400169-400211	Cluster_451	43	3	0.661	0.667	.	GUGAUCGCGUCU	1	1	N	N0	-1	2	0	0	0	1	0	0
PS15m_ct1:401032-401080	Cluster_452	49	3	0.661	0.667	.	CUGUGAUGGAUCCAAUGGA	1	1	N	N0	-1	3	0	0	0	0	0	0
PS15m_ct1:401501-401533	Cluster_453	33	3	0.661	0.333	.	GACAAUGGAGCC	1	1	N	N0	-1	3	0	0	0	0	0	0
PS15m_ct1:402253-402270	Cluster_454	18	4	0.881	1	+	GAUCCAACAAGAAGAGGA	3	0.5	N	N0	-1	4	0	0	0	0	0	0
PS15m_ct1:402526-402579	Cluster_455	54	4	0.881	0.75	.	AGCAGGCGCG	1	1	N	N0	-1	4	0	0	0	0	0	0
PS15m_ct1:402654-402917	Cluster_456	264	8	1.763	0.75	.	UCAAGUCCAGCUGUAACAAUGUC	1	1	N	N0	-1	4	2	0	1	1	0	0
PS15m_ct1:403093-403178	Cluster_457	86	9	1.983	1	+	CUUUUUCAAUACGAGAAAAUGAACUUCAACAUCUU	3	0.667	N	N0	-1	1	6	1	0	0	1	0
PS15m_ct1:403608-403665	Cluster_458	58	4	0.881	1	+	AAUUGGGUCUCGAUGGCCCACAGUUG	2	0.5	N	N0	-1	0	4	0	0	0	0	0
PS15m_ct1:403892-403988	Cluster_459	97	3	0.661	0.667	.	CACUUGGUCUCC	1	1	N	N0	-1	3	0	0	0	0	0	0
PS15m_ct1:404094-404334	Cluster_460	241	9	1.983	1	+	CUUCGAGAUCGCAGUAGAAAUA	2	0.889	N	N0	-1	5	1	0	2	1	0	0
PS15m_ct1:405709-405794	Cluster_461	86	3	0.661	0	-	GUGCUGCUGCCGUU	1	1	N	N0	-1	3	0	0	0	0	0	0
PS15m_ct1:407160-407198	Cluster_462	39	3	0.661	0	-	GAGAAUUAAACAAGUUG	1	1	N	N0	-1	3	0	0	0	0	0	0
PS15m_ct1:407733-407811	Cluster_463	79	3	0.661	0.667	.	CAUUGAAUUUGU	1	1	N	N0	-1	3	0	0	0	0	0	0
PS15m_ct1:408330-408346	Cluster_464	17	3	0.661	1	+	UCUCGCAUCGA	2	0.667	N	N0	-1	3	0	0	0	0	0	0
PS15m_ct1:409185-409268	Cluster_465	84	3	0.661	0	-	UGAAGCAAGU	1	1	N	N0	-1	3	0	0	0	0	0	0
PS15m_ct1:415904-415969	Cluster_466	66	4	0.881	0.25	.	UCUGAUCCGACUAAAAGCCAAACGAG	2	0.75	N	N0	-1	2	2	0	0	0	0	0
PS15m_ct1:417094-417304	Cluster_467	211	14	3.085	0	-	UCCCCAGUUC	7	0.429	N	N0	-1	12	0	0	0	2	0	0
PS15m_ct1:417649-417697	Cluster_468	49	3	0.661	0	-	AUGUAGUGCCUACUCAUGG	2	0.667	N	N0	-1	3	0	0	0	0	0	0
PS15m_ct1:418796-418964	Cluster_469	169	5	1.102	0.8	+	CUCUACCGUCUCUGCCAA	2	0.8	N	N0	-1	4	1	0	0	0	0	0
PS15m_ct1:419053-419162	Cluster_470	110	4	0.881	1	+	CUGAAUGGAUUGU	2	0.75	N	N0	-1	4	0	0	0	0	0	0
PS15m_ct1:419270-419413	Cluster_471	144	8	1.763	1	+	GAAGUUAAGCGUGCUGUAUA	2	0.875	N	N0	-1	6	1	1	0	0	0	0
PS15m_ct1:420216-420923	Cluster_472	708	188	41.425	0.005	-	UGAUUUCGGUUG	50	0.282	N	N0	-1	177	3	2	1	2	2	1
PS15m_ct1:421035-421858	Cluster_473	824	30	6.61	0.067	-	UCCUCAGUUUUGUCG	2	0.867	N	N0	-1	22	7	0	0	0	0	1
PS15m_ct1:421965-422118	Cluster_474	154	12	2.644	0.083	-	CUCGUUUCGAUAUU	2	0.833	N	N0	-1	7	4	0	0	0	0	1
PS15m_ct1:422224-422405	Cluster_475	182	11	2.424	0	-	GUUUUGGAAAGUCGUGGUAAAA	2	0.909	N	N0	-1	5	3	1	2	0	0	0
PS15m_ct1:422581-422671	Cluster_476	91	3	0.661	0	-	CUGGCAACAG	2	0.667	N	N0	-1	2	0	0	0	0	1	0
PS15m_ct1:422824-423084	Cluster_477	261	11	2.424	0.182	-	CUGAGUACGAUU	2	0.909	N	N0	-1	9	2	0	0	0	0	0
PS15m_ct1:424465-424585	Cluster_478	121	4	0.881	0.5	.	CAUUAUUGCAAAUCACUA	1	1	N	N0	-1	3	0	0	0	0	0	1
PS15m_ct1:424687-424805	Cluster_479	119	5	1.102	1	+	GGAGCUUGUUUUGG	2	0.6	N	N0	-1	3	2	0	0	0	0	0
PS15m_ct1:425212-425284	Cluster_480	73	4	0.881	1	+	CAAGGACACAUUGAAGAAGUUG	3	0.5	N	N0	-1	1	0	0	3	0	0	0
PS15m_ct1:425472-425655	Cluster_481	184	10	2.203	0.9	+	UUGAAUCUACGAAGAACGUUGUA	2	0.8	N	N0	-1	6	2	0	0	2	0	0
PS15m_ct1:426055-426118	Cluster_482	64	3	0.661	1	+	GACUUGGUCAAGGAGGAA	1	1	N	N0	-1	1	1	0	0	0	0	1
PS15m_ct1:426209-426609	Cluster_483	401	11	2.424	0.727	.	ACAAGGUCGACGUUGAUAUUG	3	0.727	N	N0	-1	8	0	3	0	0	0	0
PS15m_ct1:426705-426829	Cluster_484	125	5	1.102	0.8	+	UAUAUCCUGAUCAAGUAUC	1	1	N	N0	-1	3	1	0	0	0	1	0
PS15m_ct1:427173-427373	Cluster_485	201	8	1.763	0.625	.	CGAUCAAAGUGCCUCUGAAUCA	3	0.75	N	N0	-1	5	0	0	3	0	0	0
PS15m_ct1:427592-427810	Cluster_486	219	8	1.763	1	+	GCCAAGAAGAUGAAGGA	2	0.75	N	N0	-1	8	0	0	0	0	0	0
PS15m_ct1:428015-428025	Cluster_487	11	4	0.881	0	-	GUACGGACAAG	4	0.25	N	N0	-1	4	0	0	0	0	0	0
PS15m_ct1:428114-428140	Cluster_488	27	3	0.661	1	+	CAAGUAUAAGGUCAAA	2	0.667	N	N0	-1	2	0	1	0	0	0	0
PS15m_ct1:428756-428909	Cluster_489	154	6	1.322	0	-	CAAAGAACAAGAUUGCUUAUG	2	0.833	N	N0	-1	2	1	2	1	0	0	0
PS15m_ct1:431413-431440	Cluster_490	28	4	0.881	0	-	CAUGGGUCGGCAAAUGGCUU	3	0.5	N	N0	-1	4	0	0	0	0	0	0
PS15m_ct1:433092-433191	Cluster_491	100	3	0.661	0.667	.	GCUCAGAGACA	1	1	N	N0	-1	2	1	0	0	0	0	0
PS15m_ct1:433702-433777	Cluster_492	76	3	0.661	0.333	.	CAAGUUGGUU	1	1	N	N0	-1	3	0	0	0	0	0	0
PS15m_ct1:433861-433920	Cluster_493	60	3	0.661	1	+	ACAUUCAACGAUUCUUGG	1	1	N	N0	-1	1	1	1	0	0	0	0
PS15m_ct1:434012-434088	Cluster_494	77	4	0.881	1	+	CUUUGUGCUCGCCUCGUUGAUUGUUGA	2	0.75	N	N0	-1	2	2	0	0	0	0	0
PS15m_ct1:434660-434815	Cluster_495	156	9	1.983	0.333	.	CCAUGGAACCCUUUUU	3	0.667	N	N0	-1	6	2	0	0	0	1	0
PS15m_ct1:436351-436395	Cluster_496	45	4	0.881	0.25	.	CAACAGAAGAUCC	2	0.75	N	N0	-1	4	0	0	0	0	0	0
PS15m_ct1:436794-436860	Cluster_497	67	4	0.881	0	-	CAAGACUCGAGCAAUU	1	1	N	N0	-1	2	1	1	0	0	0	0
PS15m_ct1:437242-437759	Cluster_498	518	25	5.509	0	-	CGGAGAGUUGGAUGA	3	0.8	N	N0	-1	23	1	0	0	0	0	1
PS15m_ct1:437869-438013	Cluster_499	145	4	0.881	0	-	ACCGUCGUGA	1	1	N	N0	-1	4	0	0	0	0	0	0
PS15m_ct1:439621-439683	Cluster_500	63	5	1.102	0	-	AUCUAUAAAAUGUGAAU	3	0.6	N	N0	-1	5	0	0	0	0	0	0
PS15m_ct1:440521-440707	Cluster_501	187	11	2.424	0.727	.	CCGGCAAGAGCAACA	4	0.545	N	N0	-1	7	2	0	0	0	0	2
PS15m_ct1:441221-441353	Cluster_502	133	4	0.881	0.5	.	GCUUGGCACAAUACAACUCGUG	1	1	N	N0	-1	3	0	0	1	0	0	0
PS15m_ct1:441516-441599	Cluster_503	84	6	1.322	1	+	AAGAACAUUGGAGUUAC	4	0.333	N	N0	-1	4	2	0	0	0	0	0
PS15m_ct1:442803-442856	Cluster_504	54	6	1.322	0.5	.	UAGAGGAAGUA	3	0.5	N	N0	-1	6	0	0	0	0	0	0
PS15m_ct1:443956-449415	Cluster_505	5460	1869	411.826	0.016	-	UUUACUGUUUCUGGUGUGUAGAG	103	0.399	23	N0	-1	98	11	72	194	1079	387	28
PS15m_ct1:450477-450506	Cluster_506	30	3	0.661	0.333	.	GAUGAAGUCAG	1	1	N	N0	-1	3	0	0	0	0	0	0
PS15m_ct1:450728-450774	Cluster_507	47	3	0.661	1	+	CUGAAAACAGAGCGUCAGAUU	1	1	N	N0	-1	2	0	1	0	0	0	0
PS15m_ct1:451067-451234	Cluster_508	168	7	1.542	0.857	+	CUAGAGUCGGUGUGU	2	0.714	N	N0	-1	7	0	0	0	0	0	0
PS15m_ct1:451344-451427	Cluster_509	84	3	0.661	1	+	CAGACAUCGUGUGGCUAAUU	1	1	N	N0	-1	3	0	0	0	0	0	0
PS15m_ct1:451944-452064	Cluster_510	121	3	0.661	1	+	AAGAAAGUCAGA	1	1	N	N0	-1	2	0	0	0	0	1	0
PS15m_ct1:452329-452355	Cluster_511	27	3	0.661	1	+	CUUGAUUGUUACGCAUCGAGUUGUUUU	2	0.667	N	N0	-1	1	2	0	0	0	0	0
PS15m_ct1:453663-453760	Cluster_512	98	3	0.661	0.333	.	GCCAGACUGG	1	1	N	N0	-1	3	0	0	0	0	0	0
PS15m_ct1:454147-454244	Cluster_513	98	3	0.661	0.667	.	CAAUCCGUGAUGGACUUGGAGUCUGUGUCUU	1	1	N	N0	-1	2	1	0	0	0	0	0
PS15m_ct1:454534-454615	Cluster_514	82	3	0.661	1	+	AUACCUUCAAGGUUUGCUG	2	0.667	N	N0	-1	3	0	0	0	0	0	0
PS15m_ct1:454816-454837	Cluster_515	22	3	0.661	1	+	CAAUGCUACUGUAAAUAAUAUG	3	0.333	22	N0	-1	0	0	0	3	0	0	0
PS15m_ct1:455959-456115	Cluster_516	157	5	1.102	0.4	.	CUACAAUGGUGUUGUUG	2	0.8	N	N0	-1	5	0	0	0	0	0	0
PS15m_ct1:456317-456407	Cluster_517	91	3	0.661	0.333	.	CUGGCAACAG	2	0.667	N	N0	-1	3	0	0	0	0	0	0
PS15m_ct1:457238-457328	Cluster_518	91	4	0.881	0	-	CAUCUGCUCAAGGGU	2	0.5	N	N0	-1	4	0	0	0	0	0	0
PS15m_ct1:457659-457720	Cluster_519	62	6	1.322	0	-	UGCGAGCUCC	3	0.5	N	N0	-1	6	0	0	0	0	0	0
PS15m_ct1:457796-457864	Cluster_520	69	3	0.661	0.333	.	GUGUUAGUUCA	1	1	N	N0	-1	3	0	0	0	0	0	0
PS15m_ct1:458772-458783	Cluster_521	12	4	0.881	1	+	CUCUCGAGGU	1	1	N	N0	-1	4	0	0	0	0	0	0
PS15m_ct1:459188-459255	Cluster_522	68	4	0.881	1	+	GACCGAGAAUGUCGAUGU	1	1	N	N0	-1	2	1	1	0	0	0	0
PS15m_ct1:459411-459780	Cluster_523	370	12	2.644	0.917	+	UUUGUCUGAAUCAAACUACGAAGUUGUUUCU	1	1	N	N0	-1	5	4	0	0	2	1	0
PS15m_ct1:459878-460034	Cluster_524	157	7	1.542	0.714	.	GCAGAGAUCAGAAAGUAAAUGA	2	0.857	N	N0	-1	4	1	0	2	0	0	0
PS15m_ct1:460273-460389	Cluster_525	117	5	1.102	0	-	UUUAGCUGGAUUA	2	0.8	N	N0	-1	5	0	0	0	0	0	0
PS15m_ct1:464289-464458	Cluster_526	170	3	0.661	1	+	UAAGUAAGUAGAAACAAUUAAGU	1	1	24	N0	-1	0	0	0	0	1	2	0
PS15m_ct1:464853-465734	Cluster_527	882	119	26.221	0.395	.	UCAGAUGACUUGCAGACAGAACC	12	0.521	23	N0	-1	4	1	5	5	67	36	1
PS15m_ct1:466088-466482	Cluster_528	395	142	31.289	0.141	-	UUGUGUGGAGUCGUGGUCGAUCG	9	0.627	23	N0	-1	4	1	17	13	74	32	1
PS15m_ct1:467424-472894	Cluster_529	5471	2172	478.591	0.575	.	UACAAAGGGUCAAUUUCGUUAGU	25	0.524	23	N0	-1	134	24	79	148	1096	652	39
PS15m_ct1:475818-475953	Cluster_530	136	6	1.322	0.167	-	UACAUUUUGUUUGGCUUAU	2	0.833	N	N0	-1	5	1	0	0	0	0	0
PS15m_ct1:476104-476267	Cluster_531	164	5	1.102	0	-	GCUCGAAUUCGCUUGGAAU	1	1	N	N0	-1	3	0	2	0	0	0	0
PS15m_ct1:476470-476571	Cluster_532	102	12	2.644	0	-	GCUGAUUUGG	5	0.5	N	N0	-1	8	2	0	2	0	0	0
PS15m_ct1:477795-477905	Cluster_533	111	4	0.881	0.25	.	GAUUUAGUCGUGUCUA	1	1	N	N0	-1	4	0	0	0	0	0	0
PS15m_ct1:478045-478131	Cluster_534	87	9	1.983	0.111	-	CUGUGUUGGUC	2	0.889	N	N0	-1	8	0	0	0	1	0	0
PS15m_ct1:478552-478648	Cluster_535	97	3	0.661	0	-	UACUUAUGAAUCGUCGCUCAGUAGUUUGCUUCGAAACUC	2	0.667	N	N0	-1	0	3	0	0	0	0	0
PS15m_ct1:478740-478815	Cluster_536	76	3	0.661	0.333	.	GCCGCCUUGUUGAAC	1	1	N	N0	-1	3	0	0	0	0	0	0
PS15m_ct1:480562-480579	Cluster_537	18	3	0.661	0	-	GGCACAUCUG	2	0.667	N	N0	-1	3	0	0	0	0	0	0
PS15m_ct1:487744-487795	Cluster_538	52	3	0.661	0	-	CCCUCACUGG	2	0.667	N	N0	-1	3	0	0	0	0	0	0
PS15m_ct1:490927-491024	Cluster_539	98	8	1.763	0.875	+	CAUUUGAUAUGGAGAAUGUGGAUAA	2	0.875	N	N0	-1	3	2	0	0	1	0	2
PS15m_ct1:491123-491304	Cluster_540	182	12	2.644	0.333	.	AUCCGGGUUGA	3	0.5	N	N0	-1	9	3	0	0	0	0	0
PS15m_ct1:491421-491579	Cluster_541	159	10	2.203	0.9	+	ACAUGUCAAUAUUGUGU	3	0.7	N	N0	-1	8	1	1	0	0	0	0
PS15m_ct1:491658-492149	Cluster_542	492	18	3.966	0.889	+	CUCAUAAAGUCACCUUU	3	0.778	N	N0	-1	15	3	0	0	0	0	0
PS15m_ct1:492283-492576	Cluster_543	294	18	3.966	0.333	.	CCGAAUGAACU	9	0.5	N	N0	-1	14	2	1	0	1	0	0
PS15m_ct1:492726-492848	Cluster_544	123	3	0.661	1	+	ACGUACCAUCAUGAAGC	1	1	N	N0	-1	1	1	1	0	0	0	0
PS15m_ct1:492923-492948	Cluster_545	26	3	0.661	0.667	.	AAAGUAUGGACAAGGAACUAUCUAUC	1	1	N	N0	-1	2	1	0	0	0	0	0
PS15m_ct1:493081-493383	Cluster_546	303	12	2.644	0.833	+	CCGUUAGCGAUCUGC	2	0.75	N	N0	-1	5	1	1	1	4	0	0
PS15m_ct1:493461-493550	Cluster_547	90	3	0.661	1	+	GGACGAUUCAGCAUC	1	1	N	N0	-1	3	0	0	0	0	0	0
PS15m_ct1:493720-493855	Cluster_548	136	5	1.102	1	+	GCGAAUCUGUUCCUGUGACUAAA	2	0.8	N	N0	-1	2	0	0	0	2	1	0
PS15m_ct1:493949-494007	Cluster_549	59	5	1.102	1	+	CUACAUUCGUUGUAUGGGAAGUG	2	0.8	N	N0	-1	3	0	0	0	2	0	0
PS15m_ct1:494205-494576	Cluster_550	372	10	2.203	0.9	+	CUAACAAUCUGGAUAUG	2	0.9	N	N0	-1	9	1	0	0	0	0	0
PS15m_ct1:494911-495088	Cluster_551	178	6	1.322	0.833	+	ACGGGCCGUGUCAUUGGUA	2	0.833	N	N0	-1	5	1	0	0	0	0	0
PS15m_ct1:495193-495260	Cluster_552	68	6	1.322	0.5	.	GUAGUGUAGUGG	2	0.833	N	N0	-1	5	1	0	0	0	0	0
PS15m_ct1:495370-495484	Cluster_553	115	7	1.542	1	+	CUGUUGGUUCUGCUACUG	2	0.714	N	N0	-1	7	0	0	0	0	0	0
PS15m_ct1:495609-495651	Cluster_554	43	4	0.881	0.75	.	CCAGUUUAUUGUUGCGUUU	2	0.75	N	N0	-1	3	0	0	1	0	0	0
PS15m_ct1:495752-495892	Cluster_555	141	4	0.881	0.5	.	UACAUCUCUAGAUCUAAAGCAUUUUUC	1	1	N	N0	-1	2	2	0	0	0	0	0
PS15m_ct1:496209-496402	Cluster_556	194	3	0.661	0.333	.	CUACCAUUGGAGUUAUCACUCUUCAUUGCAAAUCACU	1	1	N	N0	-1	1	2	0	0	0	0	0
PS15m_ct1:496758-496928	Cluster_557	171	5	1.102	0	-	GAUACCAGGUUGGU	2	0.8	N	N0	-1	4	1	0	0	0	0	0
PS15m_ct1:497133-497326	Cluster_558	194	8	1.763	0.125	-	UGCACGGCCAUGUA	2	0.875	N	N0	-1	8	0	0	0	0	0	0
PS15m_ct1:497503-497603	Cluster_559	101	3	0.661	0.333	.	GAGCACCUGA	1	1	N	N0	-1	3	0	0	0	0	0	0
PS15m_ct1:498128-498188	Cluster_560	61	6	1.322	0.5	.	AAAAAGAAGGUUGUUU	3	0.5	N	N0	-1	5	0	0	0	0	0	1
PS15m_ct1:498308-498724	Cluster_561	417	12	2.644	0.167	-	AGCAGAGCUUUGUGAAAA	2	0.833	N	N0	-1	8	3	0	1	0	0	0
PS15m_ct1:498998-499265	Cluster_562	268	13	2.864	0.077	-	CAUAGACAAGAGCUU	3	0.538	N	N0	-1	5	0	0	3	4	1	0
PS15m_ct1:499478-499596	Cluster_563	119	4	0.881	0	-	GAAGAAAGAGUGGAUUCGGGGG	2	0.75	N	N0	-1	2	0	0	2	0	0	0
PS15m_ct1:499741-500045	Cluster_564	305	10	2.203	0	-	AAGGCCUUGAAGAGA	2	0.9	N	N0	-1	9	1	0	0	0	0	0
PS15m_ct1:500147-500378	Cluster_565	232	9	1.983	0.222	.	UCAUCAAGAACAUG	1	1	N	N0	-1	7	0	0	1	1	0	0
PS15m_ct1:501491-501560	Cluster_566	70	3	0.661	0.333	.	CAUAAACGAUGC	1	1	N	N0	-1	3	0	0	0	0	0	0
PS15m_ct1:503219-503303	Cluster_567	85	5	1.102	1	+	AGCACAUCCACUG	2	0.6	N	N0	-1	5	0	0	0	0	0	0
PS15m_ct1:504613-504656	Cluster_568	44	3	0.661	1	+	AUUAUCCUUUGUAGCAGA	1	1	N	N0	-1	3	0	0	0	0	0	0
PS15m_ct1:504752-504811	Cluster_569	60	5	1.102	0.8	+	UAGACGUUUGGGUCU	2	0.6	N	N0	-1	3	2	0	0	0	0	0
PS15m_ct1:504894-505256	Cluster_570	363	16	3.526	1	+	CAAGGAUAAUAGAUUAGAUA	2	0.688	N	N0	-1	13	0	2	0	0	0	1
PS15m_ct1:505565-505646	Cluster_571	82	3	0.661	0	-	GAGAACAUCAGUA	1	1	N	N0	-1	2	0	1	0	0	0	0
PS15m_ct1:508978-509034	Cluster_572	57	3	0.661	0.333	.	CCGGAAUACA	2	0.667	N	N0	-1	2	0	0	1	0	0	0
PS15m_ct1:510332-510343	Cluster_573	12	3	0.661	1	+	UCCGUGAUAGUU	3	0.333	N	N0	-1	3	0	0	0	0	0	0
PS15m_ct1:510568-510579	Cluster_574	12	3	0.661	0	-	CCUGGUCUUCG	1	1	N	N0	-1	3	0	0	0	0	0	0
PS15m_ct1:510960-511068	Cluster_575	109	3	0.661	0.333	.	UGGAGAAGGAGG	1	1	N	N0	-1	2	0	0	0	0	1	0
PS15m_ct1:514296-514415	Cluster_576	120	6	1.322	1	+	UGCCCGAAGUCG	2	0.667	N	N0	-1	4	0	0	0	0	2	0
PS15m_ct1:514534-514819	Cluster_577	286	8	1.763	0.625	.	AUUGGGUGUU	1	1	N	N0	-1	7	1	0	0	0	0	0
PS15m_ct1:514915-514971	Cluster_578	57	3	0.661	1	+	UAUAUCGGUCCUGAUCCACAG	1	1	N	N0	-1	1	0	2	0	0	0	0
PS15m_ct1:515794-515901	Cluster_579	108	9	1.983	0.444	.	GUAGCCUCACCA	4	0.556	N	N0	-1	7	1	0	1	0	0	0
PS15m_ct1:519623-519724	Cluster_580	102	3	0.661	0.667	.	CAAGUGGAUCAA	1	1	N	N0	-1	3	0	0	0	0	0	0
PS15m_ct1:520427-520438	Cluster_581	12	4	0.881	0	-	GGCGUGAGUUC	1	1	N	N0	-1	4	0	0	0	0	0	0
PS15m_ct1:521751-521905	Cluster_582	155	5	1.102	0.2	.	GAAGCGUGUUAG	1	1	N	N0	-1	5	0	0	0	0	0	0
PS15m_ct1:522728-522880	Cluster_583	153	6	1.322	0.667	.	CAUCCAGUCGUACGCCAAUACUU	3	0.667	N	N0	-1	3	0	0	0	3	0	0
PS15m_ct1:524459-524521	Cluster_584	63	3	0.661	0.667	.	UAGUGAAACGAAUC	1	1	N	N0	-1	3	0	0	0	0	0	0
PS15m_ct1:526594-526681	Cluster_585	88	6	1.322	0.5	.	UUAGAAACUAGCUGAUU	2	0.833	N	N0	-1	6	0	0	0	0	0	0
PS15m_ct1:528507-529205	Cluster_586	699	41	9.034	0.927	+	ACUUCAAAUGAUGAGCAUUACU	3	0.732	N	N0	-1	16	11	0	7	3	0	4
PS15m_ct1:529304-530170	Cluster_587	867	72	15.865	0.972	+	UCAAAUUAUUAAAAAAGAUAUG	4	0.792	N	N0	-1	33	14	11	6	0	3	5
PS15m_ct1:530294-530304	Cluster_588	11	10	2.203	0	-	CGCACGCGCG	4	0.3	N	N0	-1	10	0	0	0	0	0	0
PS15m_ct1:531012-531127	Cluster_589	116	6	1.322	0.167	-	CUGACUGUCU	4	0.5	N	N0	-1	5	1	0	0	0	0	0
PS15m_ct1:531396-531432	Cluster_590	37	4	0.881	0.25	.	GACUUCGAAUC	2	0.75	N	N0	-1	4	0	0	0	0	0	0
PS15m_ct1:531570-531608	Cluster_591	39	4	0.881	0	-	GUCAAGAUUGUC	2	0.75	N	N0	-1	4	0	0	0	0	0	0
PS15m_ct1:531733-531928	Cluster_592	196	6	1.322	0.333	.	GGACUGGUAUGAU	1	1	N	N0	-1	6	0	0	0	0	0	0
PS15m_ct1:533035-533135	Cluster_593	101	3	0.661	0.333	.	ACUAUAAGCUUAGAUCAG	1	1	N	N0	-1	3	0	0	0	0	0	0
PS15m_ct1:534351-534413	Cluster_594	63	4	0.881	1	+	AUGCGCACGAUCGUAUUGU	1	1	N	N0	-1	3	1	0	0	0	0	0
PS15m_ct1:536576-536660	Cluster_595	85	3	0.661	0.667	.	CGCAUUGGGGAAAAGCUGCUAC	2	0.667	N	N0	-1	1	0	0	2	0	0	0
PS15m_ct1:537297-537393	Cluster_596	97	7	1.542	0.571	.	AGGAGAUUGAUGUGAUUGUUGCUG	3	0.571	N	N0	-1	4	0	0	0	0	3	0
PS15m_ct1:537839-537992	Cluster_597	154	14	3.085	0.286	.	AGGAAUGUAGC	6	0.5	N	N0	-1	13	0	0	0	1	0	0
PS15m_ct1:538488-538559	Cluster_598	72	3	0.661	0.333	.	GGUAGGAUUGGAA	1	1	N	N0	-1	3	0	0	0	0	0	0
PS15m_ct1:538640-538769	Cluster_599	130	6	1.322	0.667	.	CAAGUCGCUGUCAA	2	0.667	N	N0	-1	6	0	0	0	0	0	0
PS15m_ct1:539060-539178	Cluster_600	119	3	0.661	0.667	.	AUGUUCGUGG	1	1	N	N0	-1	2	0	1	0	0	0	0
PS15m_ct1:539386-539519	Cluster_601	134	10	2.203	0.9	+	ACAUUUCUGUCUACGAUCUUUUGGAAA	5	0.5	N	N0	-1	1	8	0	0	0	1	0
PS15m_ct1:539758-539828	Cluster_602	71	4	0.881	0.75	.	GAAGAUGAAGAUAAAGAUAACAAGG	1	1	N	N0	-1	2	0	1	0	0	0	1
PS15m_ct1:540196-540329	Cluster_603	134	4	0.881	0.75	.	CAUUGGAUCAUC	1	1	N	N0	-1	3	0	0	1	0	0	0
PS15m_ct1:540707-540768	Cluster_604	62	6	1.322	1	+	UAAAGGAAUUACAUGUUG	2	0.667	N	N0	-1	3	0	0	0	3	0	0
PS15m_ct1:541047-541092	Cluster_605	46	4	0.881	0.25	.	UCGGGAUACAAGCAUCAGUCUAUA	2	0.75	N	N0	-1	1	0	0	0	0	3	0
PS15m_ct1:541222-541472	Cluster_606	251	5	1.102	0	-	UAUGUGAUCGAAGGUAUAUU	1	1	23	N0	-1	1	0	0	0	3	1	0
PS15m_ct1:541661-541755	Cluster_607	95	5	1.102	0	-	UAUUGGUAGAUAGUAAUCUUAUGG	1	1	23	N0	-1	0	0	0	1	2	2	0
PS15m_ct1:542202-542430	Cluster_608	229	7	1.542	0.571	.	UAUCAAAUAGGGUAGUACAGUCU	1	1	24	N0	0	0	0	0	0	3	4	0
PS15m_ct1:542585-545839	Cluster_609	3255	654	144.106	0.261	.	UCAUAACAUUUCAAUACUUCGCC	18	0.616	23	N0	-1	20	7	19	30	348	213	17
PS15m_ct1:545931-546005	Cluster_610	75	4	0.881	1	+	UGUGGAUAAUCGUGGUAUUUUGUU	1	1	21	N0	-1	0	0	1	0	1	1	1
PS15m_ct1:546382-546434	Cluster_611	53	11	2.424	0	-	UUCAAUGAAUUUGCAUACGCCGU	2	0.818	24	N0	-1	1	0	0	2	3	5	0
PS15m_ct1:546579-547825	Cluster_612	1247	213	46.934	0.221	.	UCACAGCAACUGUUGCCUUGAGG	27	0.643	23	N0	-1	7	4	8	16	114	49	15
PS15m_ct1:548133-548327	Cluster_613	195	8	1.763	0.25	.	UGGGUAAAUCAUGAGAAGCAUGAU	1	1	23	N0	-1	0	0	2	0	4	2	0
PS15m_ct1:548433-548597	Cluster_614	165	4	0.881	0.25	.	UUAUGUCAAAAGUCAAAGAUAA	1	1	23	N0	-1	0	0	0	1	2	1	0
PS15m_ct1:549864-549964	Cluster_615	101	6	1.322	0.333	.	UAUGAGAUAACCUAAAACUAUUG	2	0.833	23	N0	-1	0	0	0	0	5	1	0
PS15m_ct1:550912-552048	Cluster_616	1137	72	15.865	0.278	.	UAAGAGAGAAUUCAGUUAGGUGC	7	0.722	23	N0	-1	3	0	2	10	31	24	2
PS15m_ct1:552492-552709	Cluster_617	218	25	5.509	0.24	.	UCGGAAUCUAGUUAUUAUUGUUG	5	0.56	23	N0	-1	0	0	0	2	16	7	0
PS15m_ct1:553196-553435	Cluster_618	240	29	6.39	0.172	-	UAGACAAUUGUUUAUUCCUGAA	2	0.931	23	N0	-1	0	0	0	4	13	11	1
PS15m_ct1:553533-554108	Cluster_619	576	81	17.848	0.198	-	UUGGUGCAAUUACGUUCCUGUAG	4	0.79	23	N0	-1	8	0	10	6	30	24	3
PS15m_ct1:554200-554336	Cluster_620	137	7	1.542	0.571	.	UAAAAAGUAACGGUACAGUCUUG	2	0.857	22	N0	-1	0	0	0	3	3	1	0
PS15m_ct1:554739-554762	Cluster_621	24	6	1.322	0.833	+	UAUUAGGUGUUUCUGACUCUUGG	5	0.333	23	N0	-1	0	0	0	0	5	1	0
PS15m_ct1:554981-555011	Cluster_622	31	3	0.661	0	-	UAAAGCAAACAAUUUCUUAUCGU	2	0.667	N	N0	-1	1	0	0	0	2	0	0
PS15m_ct1:555114-555294	Cluster_623	181	6	1.322	0	-	UGUAGAAUUAAAGGGCACAUCGA	1	1	23	N0	-1	0	0	0	2	4	0	0
PS15m_ct1:555389-556817	Cluster_624	1429	216	47.595	0.523	.	UAUGCAAGUAGUCAUUUAUAGCG	20	0.583	23	N0	-1	13	3	27	11	105	53	4
PS15m_ct1:557425-557671	Cluster_625	247	18	3.966	0.222	.	UAGAGUUAGAUCAACU	4	0.722	N	N0	-1	14	3	1	0	0	0	0
PS15m_ct1:558490-558603	Cluster_626	114	8	1.763	0	-	CAACUUAUAAACCUGAUUACUUCU	2	0.75	N	N0	-1	4	2	0	0	0	2	0
PS15m_ct1:560278-560403	Cluster_627	126	3	0.661	1	+	AGAGGAGGAGG	1	1	N	N0	-1	3	0	0	0	0	0	0
PS15m_ct1:560745-560785	Cluster_628	41	3	0.661	1	+	GAUCAAAAUAUGCACGAACUUCGUCGUAUGGAUGAUGAUUU	2	0.667	N	N0	-1	0	2	0	0	0	0	1
PS15m_ct1:562547-562712	Cluster_629	166	3	0.661	0	-	AUGCGGUGGA	1	1	N	N0	-1	2	1	0	0	0	0	0
PS15m_ct1:564541-564609	Cluster_630	69	4	0.881	0.25	.	CAUUUCGUUUCAAGAGCAGGA	3	0.5	N	N0	-1	1	0	3	0	0	0	0
PS15m_ct1:565801-565933	Cluster_631	133	6	1.322	0.667	.	CCUUUGAGAAGCUUGUC	3	0.667	N	N0	-1	6	0	0	0	0	0	0
PS15m_ct1:566085-566196	Cluster_632	112	9	1.983	1	+	AAAGAAGCAUGCUGAACUU	3	0.667	N	N0	-1	7	0	1	0	1	0	0
PS15m_ct1:566753-566812	Cluster_633	60	3	0.661	1	+	GCUCAUUUGAAG	1	1	N	N0	-1	3	0	0	0	0	0	0
PS15m_ct1:567192-567340	Cluster_634	149	3	0.661	0.667	.	GCAGACAUGG	1	1	N	N0	-1	3	0	0	0	0	0	0
PS15m_ct1:567927-567968	Cluster_635	42	4	0.881	1	+	CCUUCAAGGUCU	2	0.75	N	N0	-1	3	0	0	0	0	1	0
PS15m_ct1:568079-568161	Cluster_636	83	3	0.661	0.667	.	GCACGAAUCCUUGGGUCUAUUU	2	0.667	N	N0	-1	1	0	0	2	0	0	0
PS15m_ct1:569568-569633	Cluster_637	66	6	1.322	0	-	GUUGGCUUAG	4	0.5	N	N0	-1	6	0	0	0	0	0	0
PS15m_ct1:569799-569823	Cluster_638	25	3	0.661	0	-	UAUAUCAGAACAAGGUGAAGUAG	2	0.667	N	N0	-1	1	0	0	0	2	0	0
PS15m_ct1:570822-570875	Cluster_639	54	3	0.661	1	+	CACAGAUUGUUGUAUUAUUU	1	1	N	N0	-1	2	0	0	1	0	0	0
PS15m_ct1:571746-571809	Cluster_640	64	3	0.661	1	+	ACAACUGCCACCAACGU	1	1	N	N0	-1	3	0	0	0	0	0	0
PS15m_ct1:575132-575142	Cluster_641	11	13	2.864	0	-	UCAGAUCCGU	9	0.154	N	N0	-1	13	0	0	0	0	0	0
PS15m_ct1:575611-575668	Cluster_642	58	3	0.661	1	+	UAUGGACUCUU	2	0.667	N	N0	-1	3	0	0	0	0	0	0
PS15m_ct1:576085-576189	Cluster_643	105	4	0.881	0.5	.	AGGGUAAAAGU	2	0.75	N	N0	-1	4	0	0	0	0	0	0
PS15m_ct1:576281-578104	Cluster_644	1824	296	65.222	0.997	+	UCACCAUUGGUCAACAUCUUAUCAACCG	4	0.764	N	N0	-1	161	68	19	12	24	8	4
PS15m_ct1:579499-579601	Cluster_645	103	3	0.661	0.333	.	UCUGGUUGUUUGA	1	1	N	N0	-1	3	0	0	0	0	0	0
PS15m_ct1:580481-580510	Cluster_646	30	3	0.661	1	+	CUCUGGCUAUCCUCUUGGGCGCCUAC	2	0.667	N	N0	-1	1	2	0	0	0	0	0
PS15m_ct1:581207-581272	Cluster_647	66	4	0.881	1	+	CUUUGGAUUAUUUGCUCUUUCAUGGCC	2	0.5	N	N0	-1	2	2	0	0	0	0	0
PS15m_ct1:581406-581526	Cluster_648	121	4	0.881	1	+	GUUGAAUGUGAUUAUGGUUUAUUGGUUUGCUAUGAUUG	2	0.75	N	N0	-1	1	3	0	0	0	0	0
PS15m_ct1:581823-581847	Cluster_649	25	3	0.661	0.333	.	CAUUAGGCGAGA	2	0.667	N	N0	-1	3	0	0	0	0	0	0
PS15m_ct1:583144-583360	Cluster_650	217	10	2.203	0	-	AUGGAAGCGGAUG	3	0.7	N	N0	-1	8	0	0	1	0	1	0
PS15m_ct1:586715-586773	Cluster_651	59	3	0.661	0.333	.	AGUGGCUGUA	1	1	N	N0	-1	3	0	0	0	0	0	0
PS15m_ct1:587131-587195	Cluster_652	65	6	1.322	0.667	.	UUCAAUUUAACAUGUCUGCUA	2	0.833	N	N0	-1	3	1	2	0	0	0	0
PS15m_ct1:587451-587549	Cluster_653	99	3	0.661	0.667	.	AUCAAGUUGCUGCUGACAUUAAU	1	1	N	N0	-1	1	1	0	0	1	0	0
PS15m_ct1:587721-587943	Cluster_654	223	22	4.848	0.5	.	ACCGUGGAGACC	6	0.545	N	N0	-1	18	1	0	1	0	0	2
PS15m_ct1:588418-588430	Cluster_655	13	7	1.542	0	-	UUAGGAGCAGGA	3	0.429	N	N0	-1	7	0	0	0	0	0	0
PS15m_ct1:589759-589911	Cluster_656	153	8	1.763	0.125	-	CCAGCUCGCC	3	0.75	N	N0	-1	8	0	0	0	0	0	0
PS15m_ct1:590033-590116	Cluster_657	84	3	0.661	0	-	CUCUGAUACGUUUAAGGAUGACUUC	1	1	N	N0	-1	2	0	0	0	0	0	1
PS15m_ct1:590326-590335	Cluster_658	10	4	0.881	0	-	GGGUUCGAGC	4	0.25	N	N0	-1	4	0	0	0	0	0	0
PS15m_ct1:590490-590716	Cluster_659	227	8	1.763	0.25	.	UGUUUGGCCGUCUAACU	3	0.625	N	N0	-1	6	2	0	0	0	0	0
PS15m_ct1:591068-591110	Cluster_660	43	8	1.763	0	-	CUGGACCAUUUGGAGCGA	2	0.75	N	N0	-1	6	0	2	0	0	0	0
PS15m_ct1:591725-591740	Cluster_661	16	4	0.881	0	-	CCAGGUCCAGA	2	0.5	N	N0	-1	4	0	0	0	0	0	0
PS15m_ct1:592692-592712	Cluster_662	21	6	1.322	1	+	CAAGAAGAGUGCACAAGCUUA	6	0.167	21	N0	-1	0	0	6	0	0	0	0
PS15m_ct1:592823-592926	Cluster_663	104	5	1.102	0.6	.	GUUUGUCAGUA	1	1	N	N0	-1	5	0	0	0	0	0	0
PS15m_ct1:593221-593230	Cluster_664	10	4	0.881	0	-	CCCGGUCGUA	4	0.25	N	N0	-1	4	0	0	0	0	0	0
PS15m_ct1:593509-593715	Cluster_665	207	8	1.763	0.125	-	CGUGAGCUGG	5	0.5	N	N0	-1	8	0	0	0	0	0	0
PS15m_ct1:595321-595419	Cluster_666	99	3	0.661	0.333	.	AGCUUUGUCUAGUUCGUAUACGUA	1	1	N	N0	-1	1	0	0	0	0	2	0
PS15m_ct1:595890-596002	Cluster_667	113	4	0.881	0.5	.	UGCGGCCAUA	2	0.75	N	N0	-1	4	0	0	0	0	0	0
PS15m_ct1:596373-596624	Cluster_668	252	11	2.424	0.727	.	GUCGAGCACAUUAAGCUCUCUGAUU	2	0.909	N	N0	-1	7	0	1	0	0	1	2
PS15m_ct1:597100-597190	Cluster_669	91	4	0.881	0.75	.	UCGAAUCCGGG	2	0.75	N	N0	-1	4	0	0	0	0	0	0
PS15m_ct1:597855-598054	Cluster_670	200	5	1.102	0.6	.	ACGAGCUGUUUUUU	2	0.8	N	N0	-1	4	1	0	0	0	0	0
PS15m_ct1:598328-598430	Cluster_671	103	3	0.661	0.333	.	GAAAGGAUUGAAUCAUUUUAUAAUAUAA	1	1	N	N0	-1	2	1	0	0	0	0	0
PS15m_ct1:598991-599298	Cluster_672	308	7	1.542	0.143	-	AGAAGUCCUGGAGUUAUGUGGACAUAA	2	0.857	N	N0	-1	4	3	0	0	0	0	0
PS15m_ct1:600140-600262	Cluster_673	123	5	1.102	0	-	ACUAGGCUGGUUU	2	0.8	N	N0	-1	4	1	0	0	0	0	0
PS15m_ct1:600608-600695	Cluster_674	88	3	0.661	0.333	.	GACACCUCGUAGA	2	0.667	N	N0	-1	2	0	0	1	0	0	0
PS15m_ct1:601909-601964	Cluster_675	56	3	0.661	0	-	AAUUAUGAGAACACU	2	0.667	N	N0	-1	3	0	0	0	0	0	0
PS15m_ct1:603550-603560	Cluster_676	11	7	1.542	1	+	GGCGAUUUUA	4	0.286	N	N0	-1	7	0	0	0	0	0	0
PS15m_ct1:608463-608586	Cluster_677	124	7	1.542	1	+	CAAAGACGCAGCUAAA	2	0.714	N	N0	-1	5	1	0	0	0	1	0
PS15m_ct1:608684-609369	Cluster_678	686	29	6.39	0.966	+	GCUGAAGCAUGAGGGUA	3	0.793	N	N0	-1	14	7	0	4	2	0	2
PS15m_ct1:609544-609998	Cluster_679	455	33	7.271	0.939	+	CAUUCCGUUUGCCUCAACUGGCU	2	0.879	N	N0	-1	23	4	0	1	4	0	1
PS15m_ct1:610378-610424	Cluster_680	47	7	1.542	0.571	.	UAGGUCCCGU	4	0.571	N	N0	-1	7	0	0	0	0	0	0
PS15m_ct1:610536-610748	Cluster_681	213	13	2.864	0	-	UAAUGAUUUGAUCGAUGU	2	0.769	N	N0	-1	8	1	0	1	1	2	0
PS15m_ct1:611110-611285	Cluster_682	176	5	1.102	0	-	CAACAUGUAUCAAUUGUCUCCCUU	2	0.8	N	N0	-1	2	0	1	0	0	2	0
PS15m_ct1:611378-611458	Cluster_683	81	4	0.881	0.25	.	CUCCAAGAGGUU	1	1	N	N0	-1	3	0	0	0	0	0	1
PS15m_ct1:611586-611636	Cluster_684	51	5	1.102	0	-	ACAGGGAGUCU	2	0.6	N	N0	-1	3	0	0	0	0	2	0
PS15m_ct1:611734-611747	Cluster_685	14	3	0.661	1	+	UUCGAUUCCUGCCG	2	0.667	N	N0	-1	3	0	0	0	0	0	0
PS15m_ct1:611855-612023	Cluster_686	169	12	2.644	0.083	-	UCUGUCGUACGAAGUGUGAAGGAUGAGAUA	3	0.833	N	N0	-1	6	3	0	1	1	1	0
PS15m_ct1:612441-612569	Cluster_687	129	5	1.102	0.2	.	GAUUGAGCGACAUUACUG	1	1	N	N0	-1	4	0	0	1	0	0	0
PS15m_ct1:614552-614562	Cluster_688	11	15	3.305	0	-	CGCCCGUCGC	7	0.2	N	N0	-1	15	0	0	0	0	0	0
PS15m_ct1:614726-614900	Cluster_689	175	6	1.322	0.333	.	AAAUGGCGAAUGGAAUCUU	1	1	N	N0	-1	6	0	0	0	0	0	0
PS15m_ct1:616623-616634	Cluster_690	12	4	0.881	0	-	UAUCGGAGCCA	2	0.75	N	N0	-1	4	0	0	0	0	0	0
PS15m_ct1:617289-617383	Cluster_691	95	4	0.881	0.25	.	CGACGUGUUGGAAUUAUUGGAUGUUG	1	1	N	N0	-1	3	1	0	0	0	0	0
PS15m_ct1:618377-618579	Cluster_692	203	9	1.983	0	-	GAGGAUGAUAUG	2	0.778	N	N0	-1	8	0	0	1	0	0	0
PS15m_ct1:619062-619221	Cluster_693	160	6	1.322	0	-	AUGCAUAAAUUGGAACGUC	2	0.833	N	N0	-1	5	1	0	0	0	0	0
PS15m_ct1:619354-619452	Cluster_694	99	4	0.881	0	-	AGAGAAAAGCAAAAG	1	1	N	N0	-1	4	0	0	0	0	0	0
PS15m_ct1:620574-620703	Cluster_695	130	4	0.881	1	+	CGCAGAUGUC	2	0.75	N	N0	-1	2	2	0	0	0	0	0
PS15m_ct1:621136-621159	Cluster_696	24	7	1.542	1	+	ACCAUGAGUUGAGCUA	6	0.286	N	N0	-1	6	0	0	0	1	0	0
PS15m_ct1:621262-621282	Cluster_697	21	3	0.661	1	+	UGUACGUGAGCGUCGUGAC	2	0.667	N	N0	-1	3	0	0	0	0	0	0
PS15m_ct1:621587-621669	Cluster_698	83	5	1.102	1	+	CUACAAGGAUGCUUUG	2	0.8	N	N0	-1	5	0	0	0	0	0	0
PS15m_ct1:621795-621927	Cluster_699	133	5	1.102	0.6	.	GUAUUGAGUUGAAUU	1	1	N	N0	-1	5	0	0	0	0	0	0
PS15m_ct1:622310-622516	Cluster_700	207	10	2.203	0.8	+	GGAGUGUGGAUGUCAA	2	0.9	N	N0	-1	8	1	1	0	0	0	0
PS15m_ct1:622729-622921	Cluster_701	193	14	3.085	0.786	.	GUGGGUUAGUC	4	0.714	N	N0	-1	9	3	1	0	1	0	0
PS15m_ct1:623021-623337	Cluster_702	317	16	3.526	1	+	GAUUUGUUGCCUGGAGA	2	0.688	N	N0	-1	13	2	1	0	0	0	0
PS15m_ct1:623422-623617	Cluster_703	196	7	1.542	1	+	UCAAGGUGAACUUGUGCGUACCAUG	1	1	N	N0	-1	5	0	0	1	0	0	1
PS15m_ct1:623721-623929	Cluster_704	209	9	1.983	1	+	UCAAUAGUAGUUUGGUUGCUCU	2	0.889	N	N0	-1	5	1	1	2	0	0	0
PS15m_ct1:624079-624192	Cluster_705	114	3	0.661	1	+	AUUCGUCGUCGUUAUCAAUUCUCUUCUGCAUUGAAGCGUCAAUC	1	1	N	N0	-1	1	1	0	0	0	0	1
PS15m_ct1:624302-624470	Cluster_706	169	12	2.644	1	+	CCUUAUUUUUGCUGGUUUUAUCGUGUUUAC	2	0.833	N	N0	-1	0	8	2	0	0	2	0
PS15m_ct1:624570-625210	Cluster_707	641	33	7.271	0.939	+	UCUCCAAAAGAUUGCU	2	0.818	N	N0	-1	22	6	1	2	2	0	0
PS15m_ct1:625302-625722	Cluster_708	421	17	3.746	1	+	AUGUUGAUGGCUGUGU	4	0.706	N	N0	-1	11	4	2	0	0	0	0
PS15m_ct1:626034-626093	Cluster_709	60	4	0.881	0.75	.	AAGCAAUUGCUCGCAGA	1	1	N	N0	-1	3	1	0	0	0	0	0
PS15m_ct1:626261-626278	Cluster_710	18	3	0.661	0	-	CUCUAUACUGUAUCUAC	2	0.667	N	N0	-1	3	0	0	0	0	0	0
PS15m_ct1:627121-627131	Cluster_711	11	10	2.203	0	-	UGAGACCUCCA	7	0.2	N	N0	-1	10	0	0	0	0	0	0
PS15m_ct1:628214-628389	Cluster_712	176	4	0.881	0.5	.	CGGUUUUGGAG	1	1	N	N0	-1	2	1	0	0	0	0	1
PS15m_ct1:628660-628730	Cluster_713	71	3	0.661	0.667	.	GAAGACUCAAUUCAACCUGUGACAUAUU	2	0.667	N	N0	-1	1	2	0	0	0	0	0
PS15m_ct1:632337-632441	Cluster_714	105	3	0.661	0.667	.	UUCAAUUAUAAC	1	1	N	N0	-1	3	0	0	0	0	0	0
PS15m_ct1:633056-633067	Cluster_715	12	10	2.203	1	+	GAUUCCGGAACU	6	0.2	N	N0	-1	10	0	0	0	0	0	0
PS15m_ct1:633432-633465	Cluster_716	34	3	0.661	0.667	.	GGCUCGUCCA	1	1	N	N0	-1	3	0	0	0	0	0	0
PS15m_ct1:633928-633951	Cluster_717	24	4	0.881	0	-	UCUUUGGCUAUA	2	0.75	N	N0	-1	3	0	0	0	1	0	0
PS15m_ct1:634201-634292	Cluster_718	92	3	0.661	0.667	.	UGGUUGAAAUGGAGUUGAUUGGUGUAGAA	1	1	N	N0	-1	2	1	0	0	0	0	0
PS15m_ct1:634770-634891	Cluster_719	122	7	1.542	0	-	ACCUGGAGAACCAAUU	3	0.571	N	N0	-1	7	0	0	0	0	0	0
PS15m_ct1:637792-637841	Cluster_720	50	5	1.102	1	+	UAUGUCUUGGUGGAUUUUGUG	1	1	N	N0	-1	3	0	1	1	0	0	0
PS15m_ct1:638195-638236	Cluster_721	42	6	1.322	1	+	GUUGGUUCAGG	3	0.5	N	N0	-1	4	0	0	2	0	0	0
PS15m_ct1:639191-639452	Cluster_722	262	11	2.424	0.273	.	UUAGGGAUGUAGUAAGGCAUGCUC	2	0.818	23	N0	-1	2	0	0	2	4	3	0
PS15m_ct1:639782-640488	Cluster_723	707	36	7.932	0.333	.	UUAUUAUGCGUCUCUCUGGUGG	2	0.944	23	N0	-1	2	0	1	7	19	7	0
PS15m_ct1:640569-640971	Cluster_724	403	19	4.187	0.105	-	UUUUAGGAUGGAGGAUCGUCGUU	3	0.684	23	N0	-1	1	0	0	4	11	3	0
PS15m_ct1:641315-641375	Cluster_725	61	3	0.661	0	-	UUUGACUAUUAGAUUAUGUUGG	2	0.667	22	N0	-1	0	0	0	2	1	0	0
PS15m_ct1:644030-644160	Cluster_726	131	5	1.102	0.4	.	CAUGACUCUACAACAACAGCAGAG	1	1	N	N0	-1	3	1	0	0	0	1	0
PS15m_ct1:644336-644389	Cluster_727	54	4	0.881	0.75	.	GUAAAAUCGAUCAAGCAU	2	0.75	N	N0	-1	4	0	0	0	0	0	0
PS15m_ct1:644592-644640	Cluster_728	49	3	0.661	0	-	UCAGUAUUGAUGGAGAACUCUUAC	1	1	N	N0	-1	2	0	0	0	0	1	0
PS15m_ct1:644772-644874	Cluster_729	103	3	0.661	0	-	ACACAGACACAGAAUACGCUAA	1	1	N	N0	-1	2	0	0	1	0	0	0
PS15m_ct1:646066-646143	Cluster_730	78	3	0.661	0.333	.	AUAAGCGCGGGAUC	1	1	N	N0	-1	3	0	0	0	0	0	0
PS15m_ct1:646825-647008	Cluster_731	184	3	0.661	0	-	GGAUAGAUCUU	1	1	N	N0	-1	2	0	0	1	0	0	0
PS15m_ct1:647310-647452	Cluster_732	143	4	0.881	0.25	.	AUGGACAGGAAU	1	1	N	N0	-1	4	0	0	0	0	0	0
PS15m_ct1:648394-648485	Cluster_733	92	7	1.542	0.143	-	GGUUCAGGAAC	2	0.571	N	N0	-1	7	0	0	0	0	0	0
PS15m_ct1:648656-648713	Cluster_734	58	6	1.322	1	+	GAGAUACAUUAGUC	2	0.833	N	N0	-1	5	0	0	0	0	1	0
PS15m_ct1:648817-649128	Cluster_735	312	24	5.288	0.958	+	UGCUAUCUUCGUUGAU	3	0.667	N	N0	-1	19	3	1	1	0	0	0
PS15m_ct1:649374-649638	Cluster_736	265	11	2.424	1	+	AGAGCAAUUGCAAGACAAA	4	0.727	N	N0	-1	7	2	0	1	0	1	0
PS15m_ct1:649789-649806	Cluster_737	18	3	0.661	1	+	GGAUACGAUAGUAGAACG	3	0.333	N	N0	-1	3	0	0	0	0	0	0
PS15m_ct1:649899-650112	Cluster_738	214	6	1.322	1	+	CAAUUAUUCCCAUGUUGGACAUGCUGUU	1	1	N	N0	-1	3	2	0	0	0	1	0
PS15m_ct1:650214-650467	Cluster_739	254	12	2.644	0.083	-	CUGUGAUAAUCUGAUUC	3	0.75	N	N0	-1	10	0	2	0	0	0	0
PS15m_ct1:650561-650676	Cluster_740	116	6	1.322	0	-	GAAGAGGUCAAGU	1	1	N	N0	-1	5	1	0	0	0	0	0
PS15m_ct1:651285-651478	Cluster_741	194	9	1.983	0.222	.	AUGAAUUAGGAAUGAACAUGAAUCU	2	0.889	N	N0	-1	4	1	0	0	1	1	2
PS15m_ct1:651839-651937	Cluster_742	99	4	0.881	0	-	AGUCGAAAGGUUACGGA	2	0.75	N	N0	-1	3	1	0	0	0	0	0
PS15m_ct1:654368-654396	Cluster_743	29	7	1.542	0.429	.	GGCAACUUGGC	2	0.857	N	N0	-1	7	0	0	0	0	0	0
PS15m_ct1:654927-655033	Cluster_744	107	3	0.661	0.333	.	GGACGUGAAGG	1	1	N	N0	-1	3	0	0	0	0	0	0
PS15m_ct1:656589-656694	Cluster_745	106	3	0.661	0.667	.	AGCGUGAGGAGAAGGCUCGUGAAAGAGCUG	2	0.667	N	N0	-1	1	2	0	0	0	0	0
PS15m_ct1:657174-657797	Cluster_746	624	151	33.272	0.007	-	AGCUCGUCGUCCAAUACGA	6	0.715	N	N0	-1	94	22	13	2	6	8	6
PS15m_ct1:658261-658324	Cluster_747	64	3	0.661	0.333	.	CUUCGGAUGUU	1	1	N	N0	-1	3	0	0	0	0	0	0
PS15m_ct1:660146-660273	Cluster_748	128	7	1.542	1	+	GACUGAAGUGG	3	0.571	N	N0	-1	7	0	0	0	0	0	0
PS15m_ct1:660425-660491	Cluster_749	67	5	1.102	1	+	AUGGCUGAGAACAACCUAUUUCAG	2	0.8	N	N0	-1	2	1	0	0	0	2	0
PS15m_ct1:660856-660970	Cluster_750	115	12	2.644	0.917	+	ACAUUGAAAUGGUUGGAUGAAUU	3	0.583	N	N0	-1	1	2	2	0	6	0	1
PS15m_ct1:661818-662091	Cluster_751	274	10	2.203	0.9	+	AUUUAGGGCUUUCUG	3	0.7	N	N0	-1	8	1	0	0	1	0	0
PS15m_ct1:662317-662328	Cluster_752	12	22	4.848	0	-	UUUCGGUUGCU	15	0.182	N	N0	-1	22	0	0	0	0	0	0
PS15m_ct1:665128-665219	Cluster_753	92	4	0.881	0.25	.	UGUGAUAUGUU	1	1	N	N0	-1	4	0	0	0	0	0	0
PS15m_ct1:665638-665669	Cluster_754	32	3	0.661	1	+	CACAGAGUGUAUCUAUUGAAGAAGAUCUCGAU	3	0.333	N	N0	-1	0	3	0	0	0	0	0
PS15m_ct1:665840-665875	Cluster_755	36	4	0.881	1	+	GCGUACAAACAAAG	3	0.5	N	N0	-1	3	1	0	0	0	0	0
PS15m_ct1:665951-666192	Cluster_756	242	7	1.542	0.571	.	GCUUUGAGGA	1	1	N	N0	-1	7	0	0	0	0	0	0
PS15m_ct1:666504-666555	Cluster_757	52	3	0.661	1	+	CUGCGACCUGGUAUUGUAAUGCAUU	1	1	N	N0	-1	1	0	0	0	1	0	1
PS15m_ct1:667227-667355	Cluster_758	129	3	0.661	0.333	.	UGGUUGGUUU	1	1	N	N0	-1	3	0	0	0	0	0	0
PS15m_ct1:668986-669168	Cluster_759	183	5	1.102	0	-	CCCGGCAGAAGCAACAACCAAAUGUUGAAGCAUAUC	2	0.8	N	N0	-1	2	2	0	1	0	0	0
PS15m_ct1:669548-669630	Cluster_760	83	4	0.881	0	-	GAGCAUCGAUCUCAUUU	2	0.75	N	N0	-1	4	0	0	0	0	0	0
PS15m_ct1:670415-670457	Cluster_761	43	3	0.661	0	-	AAAGGAAGAGGAUAGACU	1	1	N	N0	-1	3	0	0	0	0	0	0
PS15m_ct1:671376-671735	Cluster_762	360	15	3.305	0	-	AAUGAGAGUUCUGACCAA	4	0.733	N	N0	-1	10	4	0	0	0	0	1
PS15m_ct1:671885-672010	Cluster_763	126	8	1.763	0	-	AGAGAGAGCCGG	2	0.75	N	N0	-1	7	1	0	0	0	0	0
PS15m_ct1:672243-672293	Cluster_764	51	6	1.322	0.167	-	GCUCAACGUAUUG	3	0.667	N	N0	-1	6	0	0	0	0	0	0
PS15m_ct1:672400-672698	Cluster_765	299	11	2.424	0.091	-	CAUUGAGCAAUUUGGAG	2	0.818	N	N0	-1	8	0	0	2	1	0	0
PS15m_ct1:672788-672973	Cluster_766	186	8	1.763	0.25	.	ACUUGGACCAAUAUUUCAACGUUGGUCCUCCUGUU	2	0.75	N	N0	-1	3	4	0	1	0	0	0
PS15m_ct1:673185-673273	Cluster_767	89	3	0.661	0	-	UUGGUUUGGGUACGCUUGUCACCAUGCCAGCUGUC	1	1	N	N0	-1	2	1	0	0	0	0	0
PS15m_ct1:673389-673482	Cluster_768	94	5	1.102	0	-	CUCUGUCACGAA	2	0.8	N	N0	-1	4	0	0	0	0	0	1
PS15m_ct1:673804-674049	Cluster_769	246	11	2.424	0	-	ACAUCUUGACUGGAUUGAA	2	0.909	N	N0	-1	9	2	0	0	0	0	0
PS15m_ct1:674146-674215	Cluster_770	70	3	0.661	0	-	AAUCCAACGUU	1	1	N	N0	-1	2	1	0	0	0	0	0
PS15m_ct1:674724-674811	Cluster_771	88	7	1.542	0	-	UGUGUUGACUGUCAAGCA	2	0.857	N	N0	-1	6	1	0	0	0	0	0
PS15m_ct1:674911-674986	Cluster_772	76	3	0.661	0	-	CAUUGGAGGAGGCGCGA	2	0.667	N	N0	-1	3	0	0	0	0	0	0
PS15m_ct1:675323-675354	Cluster_773	32	3	0.661	0	-	GCAGUUGAACCUGAUACAGU	1	1	N	N0	-1	2	1	0	0	0	0	0
PS15m_ct1:675635-675646	Cluster_774	12	5	1.102	0.4	.	CCCACUCGGC	2	0.8	N	N0	-1	5	0	0	0	0	0	0
PS15m_ct1:676503-676648	Cluster_775	146	10	2.203	0	-	UGGAGCUAAGUCCAUUGGAAG	3	0.7	N	N0	-1	7	0	3	0	0	0	0
PS15m_ct1:676779-676831	Cluster_776	53	9	1.983	0	-	CAGCGGGGAA	8	0.222	N	N0	-1	9	0	0	0	0	0	0
PS15m_ct1:677186-677257	Cluster_777	72	6	1.322	0.5	.	UCACACUGCGGUCGAGAGGGCCA	2	0.833	23	N0	-1	1	0	0	0	3	1	1
PS15m_ct1:678682-678720	Cluster_778	39	3	0.661	0.667	.	CCGCGCACCA	2	0.667	N	N0	-1	2	0	0	0	1	0	0
PS15m_ct1:679072-679203	Cluster_779	132	3	0.661	0.333	.	UUGAGCCUUCUCGCUAAUAUCC	1	1	24	N0	0	0	0	0	1	0	2	0
PS15m_ct1:679329-679805	Cluster_780	477	37	8.153	0.27	.	UCAUACUUGAUGGUUGUGAUCGA	4	0.757	23	N0	-1	2	0	1	1	22	11	0
PS15m_ct1:680117-680126	Cluster_781	10	6	1.322	0	-	CCGCGCACCA	6	0.167	N	N0	-1	6	0	0	0	0	0	0
PS15m_ct1:680987-680996	Cluster_782	10	7	1.542	0	-	CCCUGGGAGG	7	0.143	N	N0	-1	7	0	0	0	0	0	0
PS15m_ct1:682634-682870	Cluster_783	237	9	1.983	1	+	UACCCGUAUGACUAUGGAUAGAG	2	0.889	N	N0	-1	3	2	0	0	3	1	0
PS15m_ct1:682993-683147	Cluster_784	155	5	1.102	1	+	AAUCAUACGCUGAAUU	1	1	N	N0	-1	4	1	0	0	0	0	0
PS15m_ct1:683694-683782	Cluster_785	89	9	1.983	1	+	GAGAUUAUUGAGUACA	3	0.667	N	N0	-1	5	2	0	1	1	0	0
PS15m_ct1:683877-684023	Cluster_786	147	3	0.661	1	+	AUGGCUUUGGUUGGCCCCAAUA	1	1	N	N0	-1	1	1	0	1	0	0	0
PS15m_ct1:685384-685409	Cluster_787	26	4	0.881	0	-	CUCCGUUUCCAGCGACUGGACCAU	3	0.5	N	N0	-1	1	0	0	0	0	3	0
PS15m_ct1:685828-685872	Cluster_788	45	5	1.102	0.4	.	CUGUUACUGA	1	1	N	N0	-1	5	0	0	0	0	0	0
PS15m_ct1:686011-689482	Cluster_789	3472	2824	622.256	0.002	-	CUUGGUUGUUGGUUCUG	16	0.712	N	N0	-1	1531	635	169	126	135	102	126
PS15m_ct1:690143-690200	Cluster_790	58	3	0.661	0.333	.	GUGUCCAUGG	1	1	N	N0	-1	3	0	0	0	0	0	0
PS15m_ct1:690510-690526	Cluster_791	17	3	0.661	0.333	.	AUCAACGCACAAAGA	1	1	N	N0	-1	3	0	0	0	0	0	0
PS15m_ct1:693059-693073	Cluster_792	15	3	0.661	0	-	UCGGUAAGAAGUC	1	1	N	N0	-1	3	0	0	0	0	0	0
PS15m_ct1:693641-693709	Cluster_793	69	5	1.102	0.2	.	CCUUAGUUCG	3	0.6	N	N0	-1	3	0	0	0	1	1	0
PS15m_ct1:693961-695729	Cluster_794	1769	787	173.412	0.123	-	UCGUAUUGGAUAUUUUUGAUAUG	110	0.424	23	N0	-1	22	2	117	46	372	219	9
PS15m_ct1:696312-696392	Cluster_795	81	3	0.661	0	-	UUGAUGUGAUGUGUAGACAACAG	1	1	23	N0	-1	0	0	0	0	3	0	0
PS15m_ct1:696474-697105	Cluster_796	632	39	8.593	0.308	.	UGAAUAGAUUGUCUAACAUUAGU	3	0.744	23	N0	-1	0	0	1	1	23	14	0
PS15m_ct1:697190-697327	Cluster_797	138	7	1.542	0.143	-	UAUCAACAAUUGCCAAGUUUAGG	2	0.857	23	N0	-1	0	0	0	0	6	1	0
PS15m_ct1:697863-698309	Cluster_798	447	33	7.271	0.394	.	UAGAAUAACUCAGUUGUAAUCGG	4	0.667	23	N0	-1	2	0	0	1	18	12	0
PS15m_ct1:698640-700477	Cluster_799	1838	770	169.666	0.055	-	UGAAGUAGGAGUCUUGAUUAUGG	113	0.444	23	N0	-1	15	8	35	53	480	173	6
PS15m_ct1:700761-704511	Cluster_800	3751	627	138.157	0.204	.	UGGAACAUAUGGUCGUAAAUACG	9	0.708	23	N0	-1	25	6	18	38	349	182	9
PS15m_ct1:704915-705049	Cluster_801	135	7	1.542	0.857	+	UCAAGAUAAGGAACAAGCUACUU	1	1	23	N0	-1	1	0	0	0	3	3	0
PS15m_ct1:705130-705155	Cluster_802	26	3	0.661	0	-	UAUAUUAAAUCAUAAUCGCUAAGU	1	1	24	N0	-1	0	0	0	0	1	2	0
PS15m_ct1:705784-705909	Cluster_803	126	3	0.661	0	-	UGUCAAUUAUCUCGACAACAAGG	1	1	23	N0	-1	0	0	0	0	3	0	0
PS15m_ct1:706474-706553	Cluster_804	80	4	0.881	0	-	UUUUUGGUCAGAUGAAUUUUGU	1	1	N	N0	-1	1	0	0	1	2	0	0
PS15m_ct1:706672-706756	Cluster_805	85	6	1.322	0.333	.	UCAUGAGAAGCAUGAUUUACAGG	2	0.833	23	N0	-1	0	0	0	0	6	0	0
PS15m_ct1:707169-707524	Cluster_806	356	32	7.051	0.5	.	UCAUUCAAAUGCAUAUGUUGUGG	6	0.719	23	N0	-1	2	0	1	4	15	10	0
PS15m_ct1:707658-708488	Cluster_807	831	209	46.052	0.273	.	UCACAGCAACUGUUGCCUUGAGG	11	0.636	23	N0	-1	12	1	3	19	111	59	4
PS15m_ct1:708823-709109	Cluster_808	287	16	3.526	0	-	UUUGUUUGUGGAUAAUCGUGGUA	3	0.812	23	N0	-1	1	0	0	1	11	3	0
PS15m_ct1:709200-710051	Cluster_809	852	168	37.018	0.351	.	UAAAGAGUAGUCGUGAGCUGAUG	4	0.786	23	N0	-1	6	2	14	15	74	53	4
PS15m_ct1:710222-712625	Cluster_810	2404	785	172.971	0.18	-	UGGUGAUGAAUUGUUAGAAUUUG	48	0.51	23	N0	-1	33	10	23	51	375	284	9
PS15m_ct1:712910-712942	Cluster_811	33	3	0.661	0.667	.	GUGAGACUGUACUACCCUAUU	1	1	23	N0	-1	0	0	1	0	2	0	0
PS15m_ct1:713517-713631	Cluster_812	115	3	0.661	0.333	.	UCAAGGACGGUAUUUCAAAAUAUA	1	1	N	N0	-1	2	0	0	0	0	1	0
PS15m_ct1:714625-714641	Cluster_813	17	7	1.542	0	-	CUUUGUCAUUGAAUUGU	3	0.571	N	N0	-1	7	0	0	0	0	0	0
PS15m_ct1:714971-714993	Cluster_814	23	3	0.661	1	+	UAAACGGGAAGCAGAAUACCAAA	3	0.333	23	N0	-1	0	0	0	0	3	0	0
PS15m_ct1:715754-715779	Cluster_815	26	4	0.881	0	-	CUAAUGUGUCUGUGUC	3	0.5	N	N0	-1	4	0	0	0	0	0	0
PS15m_ct1:715943-716179	Cluster_816	237	10	2.203	0	-	GCCAUCUAAUAACGGAC	2	0.9	N	N0	-1	6	3	0	0	1	0	0
PS15m_ct1:716334-716555	Cluster_817	222	10	2.203	0	-	GAGCCCUGCUUCUUCGAU	5	0.5	N	N0	-1	8	0	2	0	0	0	0
PS15m_ct1:716645-716712	Cluster_818	68	3	0.661	0.333	.	UGUGUCCUCUGU	1	1	N	N0	-1	2	1	0	0	0	0	0
PS15m_ct1:718747-718996	Cluster_819	250	7	1.542	0.143	-	GAGGAAGAGGAUGAGG	2	0.857	N	N0	-1	5	0	0	1	0	1	0
PS15m_ct1:719910-720053	Cluster_820	144	4	0.881	0	-	CUUCUACGUCCAAAAG	1	1	N	N0	-1	1	2	1	0	0	0	0
PS15m_ct1:720422-720508	Cluster_821	87	4	0.881	0	-	CGAUUAUGUAGCUG	2	0.75	N	N0	-1	4	0	0	0	0	0	0
PS15m_ct1:720826-720942	Cluster_822	117	8	1.763	0.125	-	GUGGCCAUUGGU	2	0.75	N	N0	-1	5	3	0	0	0	0	0
PS15m_ct1:721058-721166	Cluster_823	109	6	1.322	0	-	UGGUGUUAUUUAUUUUGCCAUGUCAUA	2	0.833	N	N0	-1	2	4	0	0	0	0	0
PS15m_ct1:721687-721919	Cluster_824	233	8	1.763	0	-	UGAUUCGCAAAGCACUGAUUAU	4	0.625	N	N0	-1	2	2	0	4	0	0	0
PS15m_ct1:722117-722182	Cluster_825	66	5	1.102	0	-	AUACGGAAAAGUUUGAUGAAAUU	2	0.6	N	N0	-1	3	0	0	0	2	0	0
PS15m_ct1:722269-722894	Cluster_826	626	18	3.966	0.111	-	CAUCGACUCUUUUGUUUA	2	0.944	N	N0	-1	14	2	1	0	0	0	1
PS15m_ct1:722973-723031	Cluster_827	59	3	0.661	0	-	AGGACUUGACGCUGUUGU	1	1	N	N0	-1	3	0	0	0	0	0	0
PS15m_ct1:723281-723410	Cluster_828	130	8	1.763	0.5	.	CUCGACGCAGGCAUUAGC	2	0.875	N	N0	-1	7	1	0	0	0	0	0
PS15m_ct1:726615-727200	Cluster_829	586	38	8.373	0.895	+	UCUCCAUUCUGUAAUAGUCG	2	0.921	N	N0	-1	25	6	5	1	0	1	0
PS15m_ct1:727507-727619	Cluster_830	113	4	0.881	0	-	UGGAUAUGGUAUAGC	2	0.75	N	N0	-1	4	0	0	0	0	0	0
PS15m_ct1:727721-727791	Cluster_831	71	3	0.661	0	-	CUCAUGCGUGA	1	1	N	N0	-1	2	0	0	0	0	0	1
PS15m_ct1:728009-728023	Cluster_832	15	4	0.881	0	-	GAUUGGGCUUG	1	1	N	N0	-1	4	0	0	0	0	0	0
PS15m_ct1:728926-728990	Cluster_833	65	4	0.881	0	-	UACAAUUGAAAUCAAAG	1	1	N	N0	-1	4	0	0	0	0	0	0
PS15m_ct1:729096-729366	Cluster_834	271	8	1.763	0	-	AAGGAAAGCGUCUUUU	2	0.75	N	N0	-1	7	1	0	0	0	0	0
PS15m_ct1:732224-732256	Cluster_835	33	7	1.542	0.857	+	UACCAGAUAUUGGAGAAGUCCAG	2	0.857	23	N0	-1	1	0	0	1	3	1	1
PS15m_ct1:733277-733639	Cluster_836	363	16	3.526	0	-	AUGGCGGAUAUGAUU	3	0.812	N	N0	-1	12	2	0	1	1	0	0
PS15m_ct1:733858-733958	Cluster_837	101	3	0.661	0.333	.	CCUUGGCUUUU	1	1	N	N0	-1	3	0	0	0	0	0	0
PS15m_ct1:737512-737886	Cluster_838	375	105	23.136	0.01	-	AUGAAAUUUCUUUGAAUCAAGGAAACCUCUAGUU	4	0.752	N	N0	-1	54	30	8	2	3	6	2
PS15m_ct1:738558-738583	Cluster_839	26	5	1.102	0	-	UAAUUUGGUGUAUCUAAGGAUAUGCA	3	0.4	N	N0	-1	2	3	0	0	0	0	0
PS15m_ct1:738881-739197	Cluster_840	317	119	26.221	0	-	CUGUAUCUCUUGUG	7	0.681	N	N0	-1	86	22	6	1	0	4	0
PS15m_ct1:739298-739597	Cluster_841	300	41	9.034	0	-	CAAGAGAAGAAAUAACGGA	3	0.805	N	N0	-1	29	6	0	3	1	0	2
PS15m_ct1:739680-739702	Cluster_842	23	9	1.983	0	-	CUUCGUUCAUCAAUC	4	0.556	N	N0	-1	8	0	0	1	0	0	0
PS15m_ct1:742353-742546	Cluster_843	194	9	1.983	0.556	.	UACUCUCACUGCCUUGAUCGU	2	0.778	N	N0	-1	7	0	2	0	0	0	0
PS15m_ct1:743317-743396	Cluster_844	80	4	0.881	1	+	UGGGCUGUUGA	3	0.5	N	N0	-1	4	0	0	0	0	0	0
PS15m_ct1:743759-743915	Cluster_845	157	12	2.644	0.917	+	UGAAGAAACUAAGUUGAACAGAGA	3	0.583	24	N0	-1	2	0	2	2	2	4	0
PS15m_ct1:745954-746053	Cluster_846	100	7	1.542	0	-	UGAGGUUGAAUCCUAUUAUAACCAACGCGAUUCCCCCAG	2	0.714	N	N0	-1	3	3	0	1	0	0	0
PS15m_ct1:746161-746229	Cluster_847	69	8	1.763	0	-	CCGAGAAAGAUGAAAAUG	3	0.625	N	N0	-1	5	1	1	1	0	0	0
PS15m_ct1:746349-746619	Cluster_848	271	18	3.966	0	-	CUCACAUGUUGGAUUUG	3	0.833	N	N0	-1	11	3	0	1	2	1	0
PS15m_ct1:746827-746976	Cluster_849	150	11	2.424	0	-	CCCUGGGUUU	3	0.727	N	N0	-1	10	1	0	0	0	0	0
PS15m_ct1:747101-747144	Cluster_850	44	5	1.102	0	-	CACCUUCCAAGACUGUUCAAA	2	0.8	N	N0	-1	1	1	3	0	0	0	0
PS15m_ct1:747290-747430	Cluster_851	141	9	1.983	0.111	-	CUCAUAAUGACCACUGUAUCUC	2	0.778	N	N0	-1	4	2	0	2	0	0	1
PS15m_ct1:748073-748096	Cluster_852	24	3	0.661	0	-	UUAUUAGGAUCUGUU	2	0.667	N	N0	-1	2	0	0	1	0	0	0
PS15m_ct1:748292-748363	Cluster_853	72	3	0.661	0	-	UCGAAUCUGGUCUCGCUGUA	1	1	N	N0	-1	2	0	1	0	0	0	0
PS15m_ct1:748443-748473	Cluster_854	31	8	1.763	0	-	UUAGAGGAAGU	3	0.5	N	N0	-1	8	0	0	0	0	0	0
PS15m_ct1:748747-748828	Cluster_855	82	4	0.881	0.25	.	UCUUGAUGAUGUU	1	1	N	N0	-1	4	0	0	0	0	0	0
PS15m_ct1:749690-749722	Cluster_856	33	28	6.17	0	-	CUGGUUGCUGUAGU	6	0.429	N	N0	-1	27	0	0	1	0	0	0
PS15m_ct1:751162-752665	Cluster_857	1504	196	43.188	0.046	-	GAAACGGUUGG	4	0.791	N	N0	-1	120	35	13	8	4	8	8
PS15m_ct1:752823-753600	Cluster_858	778	105	23.136	0.019	-	UGGACUUUUGGU	5	0.762	N	N0	-1	70	20	3	1	4	6	1
PS15m_ct1:756675-756691	Cluster_859	17	3	0.661	0	-	CUAGUUCGAGA	1	1	N	N0	-1	3	0	0	0	0	0	0
PS15m_ct1:757929-758046	Cluster_860	118	5	1.102	0.4	.	AGUGCGGUUC	2	0.6	N	N0	-1	5	0	0	0	0	0	0
PS15m_ct1:758211-758257	Cluster_861	47	4	0.881	1	+	UGGGAUUAUUGAGUAGUAGGAAUC	2	0.75	N	N0	-1	2	0	0	0	0	2	0
PS15m_ct1:760074-760210	Cluster_862	137	7	1.542	1	+	CUGUAACCACCGUGUGUGUU	4	0.571	N	N0	-1	6	1	0	0	0	0	0
PS15m_ct1:760319-760347	Cluster_863	29	3	0.661	1	+	CAGGAAAGAUUGAUA	1	1	N	N0	-1	2	1	0	0	0	0	0
PS15m_ct1:760438-760881	Cluster_864	444	29	6.39	0.345	.	CCUGGUUCGA	6	0.655	N	N0	-1	18	7	2	0	2	0	0
PS15m_ct1:760978-761246	Cluster_865	269	14	3.085	0	-	CUGAUACUGGUAUUGUUGUU	3	0.857	N	N0	-1	12	1	0	0	1	0	0
PS15m_ct1:761334-761506	Cluster_866	173	12	2.644	0.083	-	GUUAUAUUGGUGUGGAACUU	2	0.833	N	N0	-1	8	1	1	0	1	0	1
PS15m_ct1:761645-762028	Cluster_867	384	17	3.746	0.059	-	CUCACAGCGU	2	0.824	N	N0	-1	11	4	0	0	1	1	0
PS15m_ct1:762171-762228	Cluster_868	58	8	1.763	0	-	UUGGUAAUGCACUCGA	2	0.875	N	N0	-1	7	1	0	0	0	0	0
PS15m_ct1:762321-762358	Cluster_869	38	3	0.661	0	-	AAGAGAAGGUGGAUUUAUCAACCAAG	2	0.667	N	N0	-1	0	3	0	0	0	0	0
PS15m_ct1:762462-762513	Cluster_870	52	3	0.661	0	-	ACACUCAUUGAAUAUGUA	1	1	N	N0	-1	3	0	0	0	0	0	0
PS15m_ct1:765047-765177	Cluster_871	131	4	0.881	0	-	CCGUCGCUGUA	2	0.75	N	N0	-1	4	0	0	0	0	0	0
PS15m_ct1:765783-765859	Cluster_872	77	3	0.661	0	-	GUAAUGGUUAUC	1	1	N	N0	-1	3	0	0	0	0	0	0
PS15m_ct1:766989-767106	Cluster_873	118	3	0.661	0.333	.	CUCGCUUUGUCC	1	1	N	N0	-1	3	0	0	0	0	0	0
PS15m_ct1:768308-768328	Cluster_874	21	4	0.881	1	+	GGGCUUGCGCA	2	0.75	N	N0	-1	4	0	0	0	0	0	0
PS15m_ct1:769748-770562	Cluster_875	815	37	8.153	0.351	.	UGAGUAUCUAUUAUUCUGAUAAAG	3	0.865	24	N0	1	4	0	1	3	14	15	0
PS15m_ct1:771034-771102	Cluster_876	69	3	0.661	0.333	.	GUGGAGGACAAC	1	1	N	N0	-1	1	0	0	0	2	0	0
PS15m_ct1:771233-771418	Cluster_877	186	30	6.61	0.233	.	UCAAUUGUUGCUAAGUAAGUAGA	5	0.7	23	N0	-1	2	0	1	1	18	8	0
PS15m_ct1:771752-771775	Cluster_878	24	5	1.102	0	-	UAUGGUAACUGAAUGAACUGUGU	1	1	21	N0	-1	1	0	1	1	1	1	0
PS15m_ct1:771885-772168	Cluster_879	284	23	5.068	0.217	.	UAGUAAAUGUCCGUAGUCAAUGUCC	2	0.87	23	N0	-1	1	0	2	1	11	6	2
PS15m_ct1:772271-772417	Cluster_880	147	8	1.763	0	-	UAAGCACAAAGAAUAAAUACGUU	4	0.625	23	N0	-1	1	0	0	0	4	2	1
PS15m_ct1:772954-775740	Cluster_881	2787	2621	577.526	0.679	.	UGGCAUUGGUUUGAACUUGAUUC	53	0.357	23	N0	-1	113	18	161	216	1460	620	33
PS15m_ct1:775927-776847	Cluster_882	921	625	137.716	0.717	.	UCAAAAGAUCGGAGGAAGUGAUG	47	0.419	23	N0	-1	52	3	156	30	250	128	6
PS15m_ct1:777195-778308	Cluster_883	1114	553	121.851	0.103	-	UCUUUUAGCUUUUGAACCAGU	21	0.448	21	N0	-1	37	7	180	55	145	117	12
PS15m_ct1:778818-778961	Cluster_884	144	82	18.068	0.939	+	GAAGGUCAAGAGUU	8	0.585	N	N0	-1	50	10	4	8	7	2	1
PS15m_ct1:779096-779138	Cluster_885	43	3	0.661	0	-	AAUUAGCUCUCUAUAUC	2	0.667	N	N0	-1	3	0	0	0	0	0	0
PS15m_ct1:779612-779707	Cluster_886	96	3	0.661	0	-	CAAAGUAAAGUAGUACAGU	2	0.667	N	N0	-1	3	0	0	0	0	0	0
PS15m_ct1:779916-779929	Cluster_887	14	3	0.661	0	-	AGCUGGGAGA	2	0.667	N	N0	-1	3	0	0	0	0	0	0
PS15m_ct1:780220-780250	Cluster_888	31	3	0.661	0.667	.	AGUACGACCUUUG	2	0.667	N	N0	-1	3	0	0	0	0	0	0
PS15m_ct1:780494-780677	Cluster_889	184	5	1.102	0.6	.	UGAUUGUAAAUAUUGAAAAAGCAG	2	0.8	N	N0	-1	3	0	0	0	0	2	0
PS15m_ct1:781272-781343	Cluster_890	72	4	0.881	0.25	.	AAUAAAUUGCAGAUUCCAAAACGACCUGGGCC	2	0.75	N	N0	-1	1	2	1	0	0	0	0
PS15m_ct1:781545-781625	Cluster_891	81	5	1.102	0.8	+	GUGUGUCAUCCCCCAAAG	2	0.6	N	N0	-1	5	0	0	0	0	0	0
PS15m_ct1:782636-782703	Cluster_892	68	3	0.661	1	+	UAUCCUUGACAACGGU	1	1	N	N0	-1	2	1	0	0	0	0	0
PS15m_ct1:782778-783027	Cluster_893	250	22	4.848	0.818	+	GAAGUCUCACUGAACAC	4	0.682	N	N0	-1	10	11	0	1	0	0	0
PS15m_ct1:783143-783249	Cluster_894	107	13	2.864	0.923	+	CCUUUCUAUUGUCACAUACAAGG	3	0.769	N	N0	-1	4	2	1	1	5	0	0
PS15m_ct1:783331-783429	Cluster_895	99	8	1.763	1	+	AUAGCACCGAUCUUU	3	0.625	N	N0	-1	5	1	0	2	0	0	0
PS15m_ct1:783529-784198	Cluster_896	670	61	13.441	0.984	+	UAGUGUUGUUGUUUGU	4	0.754	N	N0	-1	31	15	5	3	3	1	3
PS15m_ct1:786358-786574	Cluster_897	217	30	6.61	0.067	-	CGCUUUCACCG	18	0.267	N	N0	-1	30	0	0	0	0	0	0
PS15m_ct1:788193-788285	Cluster_898	93	3	0.661	0.333	.	GCUAGAAUGCCUGUUGUCUGUAA	2	0.667	N	N0	-1	1	0	0	0	2	0	0
PS15m_ct1:789901-790071	Cluster_899	171	5	1.102	0.2	.	CAUGUCUCAAAAGUA	2	0.8	N	N0	-1	5	0	0	0	0	0	0
PS15m_ct1:790255-790298	Cluster_900	44	5	1.102	0	-	CUACAAGGUCAUUAUGG	2	0.8	N	N0	-1	5	0	0	0	0	0	0
PS15m_ct1:790395-790490	Cluster_901	96	3	0.661	0	-	UUCUUGCAGCUCGUAUUGCAGUCUCC	2	0.667	N	N0	-1	1	2	0	0	0	0	0
PS15m_ct1:793167-793255	Cluster_902	89	3	0.661	1	+	GCUGGGUAAA	2	0.667	N	N0	-1	3	0	0	0	0	0	0
PS15m_ct1:794033-794114	Cluster_903	82	3	0.661	1	+	UAAGGAGAAGAACUAUG	1	1	N	N0	-1	2	1	0	0	0	0	0
PS15m_ct1:794848-794982	Cluster_904	135	9	1.983	0.889	+	AUUAUUGCUAUUUUGAAUGGA	2	0.778	N	N0	-1	3	2	2	1	1	0	0
PS15m_ct1:796511-796650	Cluster_905	140	4	0.881	0.75	.	UAGCAUCUGAGGGAUGGUCUAAUUG	1	1	N	N0	-1	1	0	0	0	2	0	1
PS15m_ct1:797519-797993	Cluster_906	475	26	5.729	0.385	.	UUGUCGUUUGUUGUUUUAAAGCAG	3	0.808	23	N0	-1	3	0	0	3	12	7	1
PS15m_ct1:798087-798236	Cluster_907	150	8	1.763	0.75	.	UGCAUGUUUCUGGUUUGACACUA	2	0.875	23	N0	-1	0	0	1	1	3	3	0
PS15m_ct1:798329-798500	Cluster_908	172	5	1.102	0.4	.	UAGUGUAUCCAACAACAAUCUACG	2	0.8	24	N0	1	1	0	0	1	1	2	0
PS15m_ct1:798631-798849	Cluster_909	219	5	1.102	0.4	.	UGUAUCCUUUGGACUAUUAUUAUG	1	1	N	N0	-1	2	0	0	0	1	2	0
PS15m_ct1:798945-799157	Cluster_910	213	13	2.864	0.154	-	UCAAUUGUCGCUAAGUAAGUAGA	2	0.846	23	N0	-1	1	0	2	0	8	2	0
PS15m_ct1:799276-799681	Cluster_911	406	26	5.729	0.462	.	UCAGUUCUGUGGAAUACAUCAUC	6	0.615	23	N0	-1	2	0	3	1	17	3	0
PS15m_ct1:800539-800726	Cluster_912	188	12	2.644	0.583	.	UGAACUAGACUAGAUUCCCAUC	1	1	22	N0	-1	0	2	2	3	2	3	0
PS15m_ct1:800889-801376	Cluster_913	488	24	5.288	0.292	.	UAAAAAGGAAGAUUGAAAGGAGA	2	0.917	23	N0	-1	0	0	1	2	14	6	1
PS15m_ct1:802042-802215	Cluster_914	174	5	1.102	0	-	UGGAGGGAUUGUUCUUGGAUGGU	1	1	23	N0	-1	1	0	0	1	2	1	0
PS15m_ct1:802614-802660	Cluster_915	47	3	0.661	0	-	UAUAAAAGUAGUGAUAAAAGUAG	1	1	24	N0	-1	0	0	0	0	1	2	0
PS15m_ct1:802802-802903	Cluster_916	102	214	47.154	0	-	GGAGACAUAGCUC	39	0.252	N	N0	-1	195	1	3	7	5	0	3
PS15m_ct1:804774-804923	Cluster_917	150	3	0.661	0	-	CCAAGAACACUUU	1	1	N	N0	-1	3	0	0	0	0	0	0
PS15m_ct1:806975-807857	Cluster_918	883	147	32.391	0.939	+	CGGGCUUGGCA	8	0.741	N	N0	-1	89	37	4	3	4	5	5
PS15m_ct1:808537-808769	Cluster_919	233	7	1.542	0.571	.	GCAAUAUCGAUUGUUUUAGUAAC	2	0.857	N	N0	-1	4	1	0	0	2	0	0
PS15m_ct1:809206-809380	Cluster_920	175	9	1.983	0.111	-	GAGGGAAAGA	1	1	N	N0	-1	3	4	1	0	0	1	0
PS15m_ct1:809619-809823	Cluster_921	205	10	2.203	0.1	-	GUUGUUGGAUAAGAAUG	2	0.7	N	N0	-1	6	0	4	0	0	0	0
PS15m_ct1:809907-810145	Cluster_922	239	11	2.424	0	-	UCACAGAGACUUCUGA	2	0.818	N	N0	-1	8	1	0	2	0	0	0
PS15m_ct1:810247-810320	Cluster_923	74	5	1.102	0.2	.	UUGUUUUGGAAUUGGAGC	2	0.8	N	N0	-1	5	0	0	0	0	0	0
PS15m_ct1:810446-811011	Cluster_924	566	26	5.729	0.192	-	CUAUCAAGUUUACUCUU	3	0.731	N	N0	-1	20	4	1	0	0	1	0
PS15m_ct1:811096-811268	Cluster_925	173	5	1.102	0	-	CCUCUGCUGG	1	1	N	N0	-1	4	1	0	0	0	0	0
PS15m_ct1:811595-811666	Cluster_926	72	4	0.881	0	-	AGCAAGGAGGAUUUC	1	1	N	N0	-1	1	2	0	0	0	0	1
PS15m_ct1:811895-812145	Cluster_927	251	9	1.983	0	-	CGAUUUUGCAACUUUGCGUCAAGAACUCGGUGUU	3	0.778	N	N0	-1	4	3	0	1	1	0	0
PS15m_ct1:813542-813682	Cluster_928	141	3	0.661	0.333	.	CCAGCACACACAUGAAUCGA	1	1	N	N0	-1	3	0	0	0	0	0	0
PS15m_ct1:814358-815517	Cluster_929	1160	164	36.137	0.006	-	GGCCGGUCGUC	4	0.835	N	N0	-1	98	30	12	7	6	3	8
PS15m_ct1:816186-816311	Cluster_930	126	4	0.881	0.25	.	UUCAUAGGAACGUAUUACUGGAAGUGUU	1	1	N	N0	-1	2	2	0	0	0	0	0
PS15m_ct1:820429-820532	Cluster_931	104	4	0.881	0.5	.	UAUUACAAAAAGCUA	2	0.75	N	N0	-1	4	0	0	0	0	0	0
PS15m_ct1:824544-824634	Cluster_932	91	3	0.661	0	-	UUCUUAUGGUCUUUUG	2	0.667	N	N0	-1	2	0	0	0	1	0	0
PS15m_ct1:825087-825109	Cluster_933	23	3	0.661	0	-	UGUCAGUAGUGUGUGA	2	0.667	N	N0	-1	3	0	0	0	0	0	0
PS15m_ct1:826745-826760	Cluster_934	16	23	5.068	0	-	GUGAGCUGGG	20	0.13	N	N0	-1	23	0	0	0	0	0	0
PS15m_ct1:829818-830159	Cluster_935	342	29	6.39	0	-	AUGGAAGAUGACCAUUUUUCUCUUCGAUACGG	3	0.724	N	N0	-1	15	7	3	1	0	1	2
PS15m_ct1:830757-830805	Cluster_936	49	3	0.661	0	-	CACGGCUAUG	1	1	N	N0	-1	3	0	0	0	0	0	0
PS15m_ct1:831400-831412	Cluster_937	13	4	0.881	1	+	GGGGCUAUGGA	1	1	N	N0	-1	4	0	0	0	0	0	0
PS15m_ct1:832188-832278	Cluster_938	91	3	0.661	0.667	.	GACCUCAUGG	2	0.667	N	N0	-1	3	0	0	0	0	0	0
PS15m_ct1:835642-835726	Cluster_939	85	3	0.661	0	-	UGGAAUUGGAG	1	1	N	N0	-1	3	0	0	0	0	0	0
PS15m_ct1:836020-836334	Cluster_940	315	9	1.983	0.333	.	CGACGUUGCUU	2	0.778	N	N0	-1	7	2	0	0	0	0	0
PS15m_ct1:837114-837300	Cluster_941	187	6	1.322	0.167	-	CUCUUGUUGG	1	1	N	N0	-1	5	1	0	0	0	0	0
PS15m_ct1:839011-839115	Cluster_942	105	3	0.661	0.333	.	AUCCUCGGAU	1	1	N	N0	-1	3	0	0	0	0	0	0
PS15m_ct1:840465-840539	Cluster_943	75	6	1.322	0.333	.	ACAUUUUAAAUCAUUUAUAUCCCAUAUUAUUAUA	3	0.5	N	N0	-1	2	4	0	0	0	0	0
PS15m_ct1:840680-840875	Cluster_944	196	19	4.187	0	-	CUUGCAUUGAAGGAUAUCA	3	0.684	N	N0	-1	16	0	0	0	1	2	0
PS15m_ct1:841413-841459	Cluster_945	47	3	0.661	0	-	AUUGACGGAAG	1	1	N	N0	-1	2	1	0	0	0	0	0
PS15m_ct1:841781-841842	Cluster_946	62	4	0.881	0	-	CACCGACUAAU	3	0.5	N	N0	-1	3	0	0	0	1	0	0
PS15m_ct1:842601-842610	Cluster_947	10	5	1.102	0	-	GCUGAUUUGG	5	0.2	N	N0	-1	5	0	0	0	0	0	0
PS15m_ct1:842789-842881	Cluster_948	93	4	0.881	0.25	.	CACAGACUGUUACC	3	0.5	N	N0	-1	4	0	0	0	0	0	0
PS15m_ct1:843103-843167	Cluster_949	65	6	1.322	0	-	UCUAUACAGCCUACAUGCUUCAGACUGUGGGUUUAGUC	4	0.333	N	N0	-1	2	4	0	0	0	0	0
PS15m_ct1:843257-843366	Cluster_950	110	12	2.644	0	-	UCGAGUCCCG	4	0.5	N	N0	-1	12	0	0	0	0	0	0
PS15m_ct1:845017-845072	Cluster_951	56	3	0.661	0.333	.	AUAUGAGAAGACACUU	2	0.667	N	N0	-1	3	0	0	0	0	0	0
PS15m_ct1:845210-845321	Cluster_952	112	3	0.661	0	-	CCUCAAGAUAGACGACAUA	2	0.667	N	N0	-1	2	0	1	0	0	0	0
PS15m_ct1:845700-845797	Cluster_953	98	4	0.881	0	-	CACACCAAAGCUAUU	2	0.5	N	N0	-1	4	0	0	0	0	0	0
PS15m_ct1:847015-847045	Cluster_954	31	3	0.661	0	-	ACCCUUUAGAUAAUUUUG	2	0.667	N	N0	-1	2	1	0	0	0	0	0
PS15m_ct1:847313-847415	Cluster_955	103	7	1.542	0	-	GAGGAAGUAAA	2	0.857	N	N0	-1	6	1	0	0	0	0	0
PS15m_ct1:847507-847725	Cluster_956	219	8	1.763	0.125	-	ACCGUGUAUUGUC	1	1	N	N0	-1	6	1	0	0	1	0	0
PS15m_ct1:847833-847914	Cluster_957	82	3	0.661	0.333	.	UAGCACUGUGA	1	1	N	N0	-1	3	0	0	0	0	0	0
PS15m_ct1:848011-848070	Cluster_958	60	7	1.542	0	-	UUCCGUGUCAUGUUG	2	0.714	N	N0	-1	5	1	0	1	0	0	0
PS15m_ct1:848697-848770	Cluster_959	74	3	0.661	0	-	GAAGGGAGUC	1	1	N	N0	-1	2	1	0	0	0	0	0
PS15m_ct1:848967-849067	Cluster_960	101	16	3.526	0.562	.	UGGGUAGGGG	5	0.625	N	N0	-1	14	1	0	1	0	0	0
PS15m_ct1:849218-849907	Cluster_961	690	358	78.884	0.983	+	GUCUUUAUACUCGGAUGUUGGAUACAUUU	83	0.492	N	N0	-1	159	138	18	5	11	14	13
PS15m_ct1:849990-850104	Cluster_962	115	3	0.661	0.333	.	CGAAUUGGAUU	1	1	N	N0	-1	2	0	0	1	0	0	0
PS15m_ct1:851507-852175	Cluster_963	669	28	6.17	0	-	GACAUGAUUUACGAGGAUUUGGAAA	2	0.857	N	N0	-1	13	9	2	0	1	1	2
PS15m_ct1:852252-852357	Cluster_964	106	9	1.983	0	-	CCUCACCGUCUU	2	0.778	N	N0	-1	5	3	0	0	0	0	1
PS15m_ct1:852548-852683	Cluster_965	136	5	1.102	0.2	.	CUAUCGUAGCUGCUCCUUUGUAUUUU	2	0.8	N	N0	-1	3	2	0	0	0	0	0
PS15m_ct1:852785-853026	Cluster_966	242	8	1.763	0.125	-	CCCUGGGUUU	2	0.75	N	N0	-1	4	3	0	0	0	0	1
PS15m_ct1:855165-855276	Cluster_967	112	3	0.661	0.333	.	UGACGCGCAU	1	1	N	N0	-1	3	0	0	0	0	0	0
PS15m_ct1:855687-855981	Cluster_968	295	16	3.526	0	-	CCGUCGGUGUC	4	0.75	N	N0	-1	13	1	0	1	0	0	1
PS15m_ct1:856235-856293	Cluster_969	59	4	0.881	0.75	.	CUCUCCGUCGUUU	1	1	N	N0	-1	4	0	0	0	0	0	0
PS15m_ct1:857558-857598	Cluster_970	41	3	0.661	0	-	UCUUUCAGUUUCAUUAUGUCUU	2	0.667	N	N0	-1	1	0	0	2	0	0	0
PS15m_ct1:859063-859215	Cluster_971	153	3	0.661	0.667	.	GGAUGAUCGUCAGUAUA	1	1	N	N0	-1	2	0	0	1	0	0	0
PS15m_ct1:859680-859726	Cluster_972	47	4	0.881	0.75	.	UCCUAUUGUGUUGG	2	0.75	N	N0	-1	4	0	0	0	0	0	0
PS15m_ct1:860987-861059	Cluster_973	73	3	0.661	0	-	CUUGAGUACUCCAUCCUU	2	0.667	N	N0	-1	3	0	0	0	0	0	0
PS15m_ct1:862027-862130	Cluster_974	104	6	1.322	0.167	-	UAAGGGACAAACGUUUGGCGUUGU	3	0.667	N	N0	-1	2	1	0	0	0	3	0
PS15m_ct1:862647-862705	Cluster_975	59	5	1.102	0.2	.	CCUAACAUUUGGUCUCAUU	3	0.6	N	N0	-1	5	0	0	0	0	0	0
PS15m_ct1:862857-863181	Cluster_976	325	6	1.322	0	-	GACCUACAUCUGCACCUUC	1	1	N	N0	-1	3	2	0	0	1	0	0
PS15m_ct1:864325-864341	Cluster_977	17	5	1.102	1	+	CACUUAUGCCGUU	4	0.4	N	N0	-1	5	0	0	0	0	0	0
PS15m_ct1:865235-865542	Cluster_978	308	54	11.899	0.093	-	UAAGGAACAAGCUACUUAGUUGU	5	0.722	23	N0	-1	3	1	3	7	27	13	0
PS15m_ct1:865701-865725	Cluster_979	25	3	0.661	0	-	UGAUGUAUCACUUCCAAACCGGA	1	1	23	N0	-1	0	0	0	1	2	0	0
PS15m_ct1:865903-866123	Cluster_980	221	6	1.322	0.333	.	UAAGUAAGUAGAAACAAGAGAGUU	1	1	24	N0	0	0	0	0	0	2	4	0
PS15m_ct1:866261-867930	Cluster_981	1670	724	159.53	0.115	-	UGACUUGUUGGCUGUCUAAUAGG	18	0.547	23	N0	-1	33	8	62	53	344	202	22
PS15m_ct1:868149-868181	Cluster_982	33	3	0.661	0	-	UGUUGUAUUAUUUUGAUGUGAUG	1	1	22	N0	-1	0	0	0	2	1	0	0
PS15m_ct1:868301-869156	Cluster_983	856	89	19.611	0.146	-	UGGUGUUGUCAUAUGCCUGUGAG	7	0.708	23	N0	-1	13	2	6	6	36	24	2
PS15m_ct1:869545-869620	Cluster_984	76	8	1.763	0	-	UAAUGUAGAACUAUUGAAUGGAC	2	0.875	23	N0	-1	0	0	2	0	3	2	1
PS15m_ct1:869852-872169	Cluster_985	2318	1877	413.589	0.177	-	UGCUACGGGAUGGCGUGUAAUGG	38	0.335	23	N0	-1	60	23	41	144	888	697	24
PS15m_ct1:872464-872643	Cluster_986	180	5	1.102	1	+	UAUGUUGGGUAUAAUGUAGAACU	3	0.6	23	N0	-1	0	0	0	0	5	0	0
PS15m_ct1:872927-872997	Cluster_987	71	5	1.102	0.4	.	UGACAUCAAGCUGAGAUUGUAAU	1	1	23	N0	-1	1	0	1	1	2	0	0
PS15m_ct1:873080-873820	Cluster_988	741	43	9.475	0.372	.	UCUAUUAUUCUGAUAAAGGGAGG	3	0.837	23	N0	-1	4	1	3	0	21	14	0
PS15m_ct1:874381-874606	Cluster_989	226	17	3.746	0.059	-	UCGGAAUCUGGUUAUUAUUGUUGA	3	0.765	23	N0	-1	2	0	3	0	7	5	0
PS15m_ct1:874723-874761	Cluster_990	39	3	0.661	0.667	.	UGAUGUAUCACUUCCAAACCGGA	1	1	N	N0	-1	1	0	0	0	1	1	0
PS15m_ct1:876407-876509	Cluster_991	103	3	0.661	0	-	CAAGACAUGG	1	1	N	N0	-1	3	0	0	0	0	0	0
PS15m_ct1:876709-876719	Cluster_992	11	16	3.526	0	-	UCGGCACCUUA	12	0.125	N	N0	-1	16	0	0	0	0	0	0
PS15m_ct1:877385-877636	Cluster_993	252	6	1.322	0.667	.	ACCAGUCAGUA	2	0.833	N	N0	-1	6	0	0	0	0	0	0
PS15m_ct1:879194-879206	Cluster_994	13	3	0.661	1	+	UCUGACGAGCUGU	2	0.667	N	N0	-1	3	0	0	0	0	0	0
PS15m_ct1:880372-880488	Cluster_995	117	7	1.542	0.857	+	CUCGGUGUUUAAUGGUGAUUU	2	0.714	N	N0	-1	4	0	2	0	0	1	0
PS15m_ct1:881114-881214	Cluster_996	101	3	0.661	0.667	.	GGGAGGGAGG	1	1	N	N0	-1	2	0	1	0	0	0	0
PS15m_ct1:881362-881540	Cluster_997	179	8	1.763	0.25	.	AACAAGGAUCGUAGUAAGA	2	0.875	N	N0	-1	7	1	0	0	0	0	0
PS15m_ct1:881643-881804	Cluster_998	162	4	0.881	0	-	AAGCACUGAUUACACUCGUCAUGGUGCACUC	1	1	N	N0	-1	2	2	0	0	0	0	0
PS15m_ct1:882382-882430	Cluster_999	49	12	2.644	0.333	.	UGCUAGAACG	4	0.5	N	N0	-1	12	0	0	0	0	0	0
PS15m_ct1:882534-882952	Cluster_1000	419	15	3.305	0.267	.	AUGUCUUGUGUCAUGC	3	0.8	N	N0	-1	14	1	0	0	0	0	0
PS15m_ct1:883539-883599	Cluster_1001	61	4	0.881	0.25	.	CGAGAUUAUAAAAAGGGCAAAUA	3	0.5	N	N0	-1	1	0	0	0	3	0	0
PS15m_ct1:884034-884077	Cluster_1002	44	3	0.661	0	-	UGCUUCAGGUUCAUAAACACAC	2	0.667	N	N0	-1	1	0	0	2	0	0	0
PS15m_ct1:887568-888148	Cluster_1003	581	56	12.339	0	-	GACUUUACUGGACU	4	0.768	N	N0	-1	36	8	3	4	2	2	1
PS15m_ct1:888240-888478	Cluster_1004	239	17	3.746	0.059	-	GAACAAGACACCACCUU	4	0.647	N	N0	-1	11	1	1	0	2	0	2
PS15m_ct1:888566-888596	Cluster_1005	31	3	0.661	0	-	GAUUAUCUUGUCGUAUACGGUGACUCCUAUU	3	0.333	N	N0	-1	0	3	0	0	0	0	0
PS15m_ct1:888826-888920	Cluster_1006	95	4	0.881	0	-	GCCAUGCUGAAG	1	1	N	N0	-1	4	0	0	0	0	0	0
PS15m_ct1:890046-890074	Cluster_1007	29	3	0.661	0.333	.	CCUUGCAGGACUUUGUUGG	1	1	N	N0	-1	3	0	0	0	0	0	0
PS15m_ct1:891348-891446	Cluster_1008	99	4	0.881	0.5	.	ACAAGAGUAGUUUAU	1	1	N	N0	-1	4	0	0	0	0	0	0
PS15m_ct1:891912-891933	Cluster_1009	22	18	3.966	0.889	+	CCUCGAGCACC	11	0.278	N	N0	-1	18	0	0	0	0	0	0
PS15m_ct1:892268-892533	Cluster_1010	266	13	2.864	0.692	.	AUUAGAUGUAGAGACAUUGGUUU	2	0.846	N	N0	-1	10	0	1	0	2	0	0
PS15m_ct1:892804-892900	Cluster_1011	97	10	2.203	1	+	ACAGGAAGUAUUGUUGUUC	2	0.7	N	N0	-1	9	0	0	0	0	1	0
PS15m_ct1:893012-893207	Cluster_1012	196	5	1.102	0.8	+	CAAGGCAACUAUU	1	1	N	N0	-1	3	1	0	0	0	0	1
PS15m_ct1:893624-893649	Cluster_1013	26	3	0.661	0.333	.	UUAAUCUUCUGUUCAAUUGUAGC	1	1	23	N0	-1	0	0	0	0	2	1	0
PS15m_ct1:893741-893899	Cluster_1014	159	4	0.881	0.5	.	CCAGAUCAAGA	1	1	N	N0	-1	3	0	0	0	1	0	0
PS15m_ct1:894191-894223	Cluster_1015	33	4	0.881	0.25	.	UAUAGACAGUUGUGGCGAUUCUG	2	0.75	23	N0	-1	0	0	0	0	3	1	0
PS15m_ct1:894351-894456	Cluster_1016	106	21	4.627	0.095	-	UAGUAUAGUAAUUGAACAAGACG	11	0.476	23	N0	-1	1	0	1	1	13	5	0
PS15m_ct1:894603-894774	Cluster_1017	172	6	1.322	0.167	-	CACAAUAAAUAUUUACUCUA	1	1	23	N0	-1	1	0	0	0	3	2	0
PS15m_ct1:895394-895765	Cluster_1018	372	27	5.949	0.111	-	UAAGGAACAAGCUACUUAGUUGU	3	0.593	23	N0	-1	4	0	0	3	15	5	0
PS15m_ct1:896590-896654	Cluster_1019	65	4	0.881	1	+	UGGAGAUAUGGGCAAAAGCCAUG	2	0.75	23	N0	-1	0	0	0	0	3	1	0
PS15m_ct1:896928-896968	Cluster_1020	41	4	0.881	0	-	UGAAAUUGAAUUGAAGGAUACUUA	1	1	24	N0	-1	0	0	0	1	1	2	0
PS15m_ct1:897052-897296	Cluster_1021	245	24	5.288	0	-	UGGAGGGAUUACUAUUUUUGAACC	2	0.792	23	N0	-1	1	0	0	5	10	8	0
PS15m_ct1:897547-897561	Cluster_1022	15	16	3.526	1	+	UCUUCGGUAGUAUA	5	0.25	N	N0	-1	16	0	0	0	0	0	0
PS15m_ct1:897728-903912	Cluster_1023	6185	4758	1048.4	0.816	+	UCUUCGGUAGUAUAGUGGUGAGUAUCCCC	900	0.181	N	N0	-1	197	3569	27	85	544	314	22
PS15m_ct1:904449-904586	Cluster_1024	138	5	1.102	0.4	.	UAAAGAAACAUGGAGGUAGUUGUG	1	1	23	N0	-1	0	0	0	0	3	2	0
PS15m_ct1:904966-905979	Cluster_1025	1014	179	39.442	0.112	-	UCAUUAAUUGGCUACAACUGUUG	10	0.626	23	N0	-1	7	1	28	15	78	47	3
PS15m_ct1:906115-906141	Cluster_1026	27	3	0.661	1	+	UUUGAAGGUCAGGAUUUAUUGUA	1	1	23	N0	-1	0	0	0	0	2	1	0
PS15m_ct1:906343-906761	Cluster_1027	419	44	9.695	0.068	-	UGAGCGGUAUUUGAUGAACUU	6	0.727	23	N0	-1	5	0	10	3	19	7	0
PS15m_ct1:906968-907165	Cluster_1028	198	6	1.322	0.5	.	UAGAUAAGAAUGAAGCUGUUCCA	2	0.833	23	N0	-1	0	0	0	0	3	3	0
PS15m_ct1:907300-908011	Cluster_1029	712	76	16.746	0.763	.	UGGAUUGCUGCAAUUAGAUUAAAAC	3	0.842	23	N0	-1	7	1	8	6	30	21	3
PS15m_ct1:908150-908314	Cluster_1030	165	5	1.102	0.6	.	UCAGGAGAUCAAGUCAGCUGAAG	2	0.8	N	N0	-1	2	0	0	0	3	0	0
PS15m_ct1:908428-908505	Cluster_1031	78	5	1.102	1	+	UACAAUUAUAGUCUUUCCACGUUU	1	1	21	N0	-1	0	0	2	1	1	1	0
PS15m_ct1:908614-909413	Cluster_1032	800	102	22.475	0.461	.	UGGAAAGCAUAAGUGAACAAUAGC	8	0.716	23	N0	-1	5	1	5	4	50	34	3
PS15m_ct1:909651-910536	Cluster_1033	886	248	54.646	0.835	+	UCGGUGAUGUUGGAUUGAUUGACC	10	0.524	23	N0	-1	6	4	6	20	129	77	6
PS15m_ct1:910757-911165	Cluster_1034	409	17	3.746	0.353	.	UAUCCACUUAUAUUGGCUCAUAGC	3	0.824	24	N0	0	2	0	0	1	5	9	0
PS15m_ct1:911622-912045	Cluster_1035	424	60	13.221	0.017	-	UGAAAGGGGUAAUUGCUGUAGAG	5	0.7	23	N0	-1	3	2	2	5	35	11	2
PS15m_ct1:912136-912432	Cluster_1036	297	20	4.407	0.15	-	UGCUAUUGGUUCGUUAAACUAUU	2	0.8	23	N0	-1	1	1	0	2	9	7	0
PS15m_ct1:913352-914216	Cluster_1037	865	50	11.017	0.36	.	UAAUGACUACUGAUGAUGACUUG	6	0.64	23	N0	-1	2	2	0	4	30	11	1
PS15m_ct1:914313-914369	Cluster_1038	57	4	0.881	0.5	.	UAUAACCUUAUAAUUGUUGUUGUC	1	1	24	N0	-1	0	0	0	0	1	3	0
PS15m_ct1:914734-914894	Cluster_1039	161	12	2.644	0.167	-	UAAGUAAGUAGAAACAAGAGAGU	2	0.917	23	N0	-1	1	1	1	1	5	3	0
PS15m_ct1:915261-915293	Cluster_1040	33	3	0.661	0	-	AGAUCUGGGUGAUAGAACAAUAGA	1	1	24	N0	-1	0	0	0	0	1	2	0
PS15m_ct1:915865-915899	Cluster_1041	35	5	1.102	0.8	+	GCGUUUCUAG	4	0.4	N	N0	-1	5	0	0	0	0	0	0
PS15m_ct1:916000-916010	Cluster_1042	11	4	0.881	0	-	GAGCUGGAAUU	2	0.5	N	N0	-1	4	0	0	0	0	0	0
PS15m_ct1:917202-917224	Cluster_1043	23	3	0.661	1	+	AAGAGAGCUGUACAAUACAUUU	1	1	N	N0	-1	1	0	0	2	0	0	0
PS15m_ct1:917312-917466	Cluster_1044	155	5	1.102	0.8	+	CCCUGGCGAACAUGCU	2	0.8	N	N0	-1	5	0	0	0	0	0	0
PS15m_ct1:918009-918450	Cluster_1045	442	13	2.864	0.846	+	CAAGUCUACAGGACAUGUCGACAACUUUGGUGAUAUCAUUA	3	0.846	N	N0	-1	4	5	0	0	1	2	1
PS15m_ct1:918573-918675	Cluster_1046	103	11	2.424	1	+	ACGAAGAUCGUACAGUGAAUUCCCGUUGCCCAAGGAG	6	0.364	N	N0	-1	2	6	3	0	0	0	0
PS15m_ct1:918978-919375	Cluster_1047	398	26	5.729	0.385	.	CUUCAAUCAGCGGUU	2	0.808	N	N0	-1	22	4	0	0	0	0	0
PS15m_ct1:919458-919561	Cluster_1048	104	4	0.881	0.25	.	CUUGGCUCAGUC	1	1	N	N0	-1	3	0	0	0	1	0	0
PS15m_ct1:920063-920097	Cluster_1049	35	3	0.661	1	+	UAUAUACUCUACAAAACAUUGUUUUUGGUUCUAAC	2	0.667	N	N0	-1	1	2	0	0	0	0	0
PS15m_ct1:920319-920353	Cluster_1050	35	8	1.763	1	+	AAAGAAGACUGGUG	1	1	N	N0	-1	4	0	1	0	0	2	1
PS15m_ct1:920488-920511	Cluster_1051	24	3	0.661	1	+	GUCGUUACGUUG	1	1	N	N0	-1	3	0	0	0	0	0	0
PS15m_ct1:920590-920758	Cluster_1052	169	25	5.509	1	+	CAAAUUGAUGAAUGUGUUCGUCAUUCUG	4	0.76	N	N0	-1	11	11	1	0	1	0	1
PS15m_ct1:920839-920969	Cluster_1053	131	10	2.203	1	+	CUUGUGCCGAAAACGGUGUU	2	0.8	N	N0	-1	7	3	0	0	0	0	0
PS15m_ct1:921046-921121	Cluster_1054	76	6	1.322	1	+	CCUGAUGCUACCAUUG	2	0.667	N	N0	-1	2	3	0	0	1	0	0
PS15m_ct1:921234-921904	Cluster_1055	671	35	7.712	0.943	+	UUGAGAAGAUUCCGU	2	0.914	N	N0	-1	18	3	1	3	2	5	3
PS15m_ct1:922136-922394	Cluster_1056	259	4	0.881	0	-	CAACAACAUGAUGUGGAGAUGAUGUAUGAGGA	1	1	N	N0	-1	3	1	0	0	0	0	0
PS15m_ct1:922792-922988	Cluster_1057	197	9	1.983	0	-	CCGAAACUCAAUGAUA	2	0.778	N	N0	-1	9	0	0	0	0	0	0
PS15m_ct1:923066-923156	Cluster_1058	91	6	1.322	0	-	CUUUGAUCAUGCAAAA	1	1	N	N0	-1	3	3	0	0	0	0	0
PS15m_ct1:923256-923461	Cluster_1059	206	14	3.085	0.143	-	GCAAGAAGAGGAACAAGACGAUACUCCAAAGAAAG	2	0.786	N	N0	-1	9	4	0	0	1	0	0
PS15m_ct1:923584-923757	Cluster_1060	174	7	1.542	0	-	AACAAUGGAGGACAACAAAUUAUCAG	2	0.857	N	N0	-1	5	2	0	0	0	0	0
PS15m_ct1:924327-924338	Cluster_1061	12	44	9.695	0	-	UCGGUUGCUUG	17	0.136	N	N0	-1	44	0	0	0	0	0	0
PS15m_ct1:924859-924971	Cluster_1062	113	3	0.661	0.333	.	UUCAAACAGUACAAGAUUUAGAUUGAUUUCA	1	1	N	N0	-1	2	1	0	0	0	0	0
PS15m_ct1:925612-926008	Cluster_1063	397	16	3.526	0.875	+	AAGAAUAUCAUGACACCUCAC	2	0.812	N	N0	-1	8	5	2	0	0	0	1
PS15m_ct1:926133-926531	Cluster_1064	399	11	2.424	0.909	+	CUUGAUCUCUGCUCACAAGUACCUGCAAGAUAAAACUU	2	0.818	N	N0	-1	6	4	0	0	0	1	0
PS15m_ct1:926611-926750	Cluster_1065	140	11	2.424	0.818	+	GACUAUCGUUUGUAUGUGAAAAAAGA	1	1	N	N0	-1	8	3	0	0	0	0	0
PS15m_ct1:926871-927142	Cluster_1066	272	27	5.949	1	+	AUAAUAACUUGUCCAUAUA	4	0.704	N	N0	-1	23	3	0	0	1	0	0
PS15m_ct1:931683-931779	Cluster_1067	97	3	0.661	0.333	.	GAAGAAGAGG	1	1	N	N0	-1	3	0	0	0	0	0	0
PS15m_ct1:932255-932303	Cluster_1068	49	6	1.322	0.167	-	UCGGUUGCUU	4	0.5	N	N0	-1	6	0	0	0	0	0	0
PS15m_ct1:933176-933185	Cluster_1069	10	3	0.661	0	-	GUCGCUUUGU	3	0.333	N	N0	-1	3	0	0	0	0	0	0
PS15m_ct1:934067-934640	Cluster_1070	574	19	4.187	0.895	+	GAGUGAUUUGAUUCAAGAAGGA	2	0.895	N	N0	-1	11	3	1	2	1	0	1
PS15m_ct1:936022-936119	Cluster_1071	98	8	1.763	0.875	+	GCAAGGACUAUG	3	0.5	N	N0	-1	8	0	0	0	0	0	0
PS15m_ct1:937020-937091	Cluster_1072	72	3	0.661	0.333	.	CACUGAAUGUGAU	1	1	N	N0	-1	2	1	0	0	0	0	0
PS15m_ct1:937209-937315	Cluster_1073	107	4	0.881	0.5	.	CCUCGAAGCUU	1	1	N	N0	-1	4	0	0	0	0	0	0
PS15m_ct1:938414-938463	Cluster_1074	50	35	7.712	0	-	CUGGGUAAAACC	22	0.171	N	N0	-1	35	0	0	0	0	0	0
PS15m_ct1:939370-939423	Cluster_1075	54	3	0.661	1	+	CAGGUUGGAAUAAGCAUUCGGUUGGAUACUUUAGUCA	1	1	N	N0	-1	1	2	0	0	0	0	0
PS15m_ct1:939512-939579	Cluster_1076	68	5	1.102	1	+	GAAAUGGACGG	2	0.8	N	N0	-1	3	1	0	0	1	0	0
PS15m_ct1:939849-939864	Cluster_1077	16	3	0.661	0.333	.	AGAGACAGAGGACGAG	1	1	N	N0	-1	3	0	0	0	0	0	0
PS15m_ct1:942411-942577	Cluster_1078	167	3	0.661	0.333	.	GAAGCUGGAGUGAUAGGCAAAG	1	1	N	N0	-1	2	0	0	1	0	0	0
PS15m_ct1:942680-942690	Cluster_1079	11	13	2.864	0	-	GCUGGGACUGA	7	0.231	N	N0	-1	13	0	0	0	0	0	0
PS15m_ct1:943659-943694	Cluster_1080	36	19	4.187	0.947	+	AAGCCGGACCA	13	0.263	N	N0	-1	19	0	0	0	0	0	0
PS15m_ct1:945376-945450	Cluster_1081	75	4	0.881	1	+	UAAUGGUUGCAUUUAUCAUGGCUUCAAA	2	0.75	N	N0	-1	1	3	0	0	0	0	0
PS15m_ct1:945536-945603	Cluster_1082	68	3	0.661	0.667	.	UCUGGGAGAAGU	1	1	N	N0	-1	2	0	0	1	0	0	0
PS15m_ct1:945724-945905	Cluster_1083	182	5	1.102	0.4	.	UGCAGCUGGAACAGA	1	1	N	N0	-1	4	1	0	0	0	0	0
PS15m_ct1:946582-946640	Cluster_1084	59	6	1.322	1	+	CACAAUAGAAUGAAGUA	2	0.833	N	N0	-1	5	1	0	0	0	0	0
PS15m_ct1:946744-946844	Cluster_1085	101	11	2.424	1	+	UCAAAGCAAAUGACCAAUU	1	1	N	N0	-1	8	3	0	0	0	0	0
PS15m_ct1:947092-947196	Cluster_1086	105	4	0.881	1	+	CUCGCUCACAAAUUGAGUAUAUCACAAAUGGUGUUGAUGUC	2	0.75	N	N0	-1	2	2	0	0	0	0	0
PS15m_ct1:947298-947339	Cluster_1087	42	4	0.881	1	+	GCUAUCGUCGCUCUU	1	1	N	N0	-1	4	0	0	0	0	0	0
PS15m_ct1:947583-947753	Cluster_1088	171	9	1.983	1	+	CACCUGUCAAGAACUUGUCUAUCUUUG	2	0.778	N	N0	-1	4	3	0	0	2	0	0
PS15m_ct1:949564-949634	Cluster_1089	71	4	0.881	0.25	.	ACAUGAUCAAGAACAA	2	0.75	N	N0	-1	4	0	0	0	0	0	0
PS15m_ct1:951750-951759	Cluster_1090	10	3	0.661	0	-	GGGGCGAAAG	3	0.333	N	N0	-1	3	0	0	0	0	0	0
PS15m_ct1:952333-952490	Cluster_1091	158	6	1.322	0	-	UCACACCUCUGU	2	0.833	N	N0	-1	6	0	0	0	0	0	0
PS15m_ct1:954849-955315	Cluster_1092	467	20	4.407	0.05	-	GCUGAAAAGGAUAGUUU	4	0.75	N	N0	-1	15	3	0	0	0	2	0
PS15m_ct1:955521-955608	Cluster_1093	88	5	1.102	0	-	AGUCCAUGGUCGUGCCACUGC	2	0.8	N	N0	-1	2	0	2	0	0	1	0
PS15m_ct1:955715-955811	Cluster_1094	97	5	1.102	0.4	.	UCCACAAACAAGGUCACC	2	0.8	N	N0	-1	5	0	0	0	0	0	0
PS15m_ct1:956109-956389	Cluster_1095	281	8	1.763	0.125	-	CUUUGGUUGUU	2	0.75	N	N0	-1	6	0	1	1	0	0	0
PS15m_ct1:957624-958571	Cluster_1096	948	98	21.594	0.02	-	GUAAUUGUAGAAUUAAUA	4	0.806	N	N0	-1	60	23	5	2	6	0	2
PS15m_ct1:958652-958835	Cluster_1097	184	23	5.068	0.043	-	GUUGGAAAAGGGUU	4	0.652	N	N0	-1	18	2	0	3	0	0	0
PS15m_ct1:958929-959050	Cluster_1098	122	12	2.644	0	-	UCAUAAAUAGAAUCUAAAAUGUCUGA	2	0.833	N	N0	-1	5	5	1	0	0	1	0
PS15m_ct1:961170-961253	Cluster_1099	84	5	1.102	0	-	GAAGUGGUAUCA	2	0.8	N	N0	-1	4	1	0	0	0	0	0
PS15m_ct1:961540-962273	Cluster_1100	734	62	13.661	0.016	-	GAUCCUGAUUUCUGGGAUGACAAUGAAA	2	0.871	N	N0	-1	35	7	3	3	6	6	2
PS15m_ct1:962354-962644	Cluster_1101	291	29	6.39	0	-	CCGUCUUUGAAAGA	2	0.828	N	N0	-1	20	5	2	0	2	0	0
PS15m_ct1:963031-963117	Cluster_1102	87	4	0.881	1	+	UCAUCGUUCUUGGAACAGACUGAUAAAGAUAUC	2	0.75	N	N0	-1	1	2	0	0	0	0	1
PS15m_ct1:964582-965385	Cluster_1103	804	117	25.78	0.017	-	UUCAGUAACACUACUUUGAGG	8	0.658	21	N0	-1	5	1	43	14	38	16	0
PS15m_ct1:965902-966304	Cluster_1104	403	12	2.644	0.583	.	UGUAUUUGUUGCUGAACAGAUUG	2	0.833	N	N0	-1	2	1	1	1	5	2	0
PS15m_ct1:966379-966810	Cluster_1105	432	40	8.814	0.525	.	UGUAGCGCAACUGCUAAUCUUUG	5	0.675	23	N0	-1	0	0	0	2	24	14	0
PS15m_ct1:966899-967044	Cluster_1106	146	3	0.661	0.333	.	UAAUAACCUUAUACUUGUUGUUG	1	1	N	N0	-1	1	0	0	0	2	0	0
PS15m_ct1:967233-967256	Cluster_1107	24	4	0.881	0	-	UAACAAAAAUGUAGAGGUUGUA	3	0.5	22	N0	-1	0	0	0	3	0	1	0
PS15m_ct1:967404-967564	Cluster_1108	161	10	2.203	0.2	.	UAAGUAGAAACAAGAGAGUUUGG	2	0.8	23	N0	-1	0	0	0	1	6	2	1
PS15m_ct1:968706-969298	Cluster_1109	593	48	10.577	0	-	CGUGGCGUUGGCAGA	2	0.896	N	N0	-1	27	11	1	3	2	3	1
PS15m_ct1:969405-970400	Cluster_1110	996	110	24.238	0.009	-	UUACGUCUGCUGUUAUU	3	0.845	N	N0	-1	59	22	10	8	4	4	3
PS15m_ct1:970485-970676	Cluster_1111	192	27	5.949	0.037	-	CAAUAUGAUUGGCCCCGUU	2	0.741	N	N0	-1	16	4	2	3	2	0	0
PS15m_ct1:970788-970990	Cluster_1112	203	10	2.203	0	-	UACAAGGACGAAAAUUUUUUUCU	2	0.7	N	N0	-1	5	1	0	0	2	0	2
PS15m_ct1:971514-971589	Cluster_1113	76	5	1.102	1	+	CUUGAAAGACCUGUC	1	1	N	N0	-1	3	1	0	0	0	0	1
PS15m_ct1:971859-971991	Cluster_1114	133	7	1.542	0.429	.	GGAGGCGUAG	4	0.571	N	N0	-1	5	0	0	1	0	0	1
PS15m_ct1:972301-972358	Cluster_1115	58	4	0.881	0	-	GGGGUAUUCG	1	1	N	N0	-1	4	0	0	0	0	0	0
PS15m_ct1:972433-972507	Cluster_1116	75	5	1.102	0.8	+	CACCUCCACCAGCUCAA	1	1	N	N0	-1	3	0	2	0	0	0	0
PS15m_ct1:974223-974317	Cluster_1117	95	5	1.102	0.8	+	GCAUCAACGAUGGG	2	0.8	N	N0	-1	4	0	0	0	0	0	1
PS15m_ct1:974770-974855	Cluster_1118	86	3	0.661	1	+	GAAAACCCGUAUGCAAUU	2	0.667	N	N0	-1	3	0	0	0	0	0	0
PS15m_ct1:976129-976162	Cluster_1119	34	3	0.661	0.333	.	GCUGAGUCUGAC	2	0.667	N	N0	-1	3	0	0	0	0	0	0
PS15m_ct1:976795-976807	Cluster_1120	13	6	1.322	0	-	UAGGAUGAGGAU	3	0.5	N	N0	-1	6	0	0	0	0	0	0
PS15m_ct1:977450-977560	Cluster_1121	111	5	1.102	0.6	.	ACCUCAUCAUGG	1	1	N	N0	-1	4	1	0	0	0	0	0
PS15m_ct1:977639-977993	Cluster_1122	355	22	4.848	0.909	+	UCGGUACUGUCCGUGAGG	2	0.818	N	N0	-1	10	7	2	2	0	1	0
PS15m_ct1:978071-978474	Cluster_1123	404	33	7.271	0.97	+	CAAUGUAAGAUUGGUAUUAUG	3	0.848	N	N0	-1	22	5	3	1	1	1	0
PS15m_ct1:978592-978688	Cluster_1124	97	11	2.424	1	+	CAUUGCUGGUUUAACUGCUCCUC	4	0.636	N	N0	-1	6	0	0	0	4	1	0
PS15m_ct1:978839-979182	Cluster_1125	344	22	4.848	0.909	+	CUACUGUAAAAACAACAAACCAUAUA	2	0.909	N	N0	-1	12	7	0	0	0	2	1
PS15m_ct1:981390-981536	Cluster_1126	147	3	0.661	0.667	.	UCGGUGCCAUU	1	1	N	N0	-1	3	0	0	0	0	0	0
PS15m_ct1:981962-982055	Cluster_1127	94	3	0.661	0.667	.	UUCCCUUUUUUGCACUAUAAACUUUAUCGUCUUUU	1	1	N	N0	-1	1	2	0	0	0	0	0
PS15m_ct1:983068-983221	Cluster_1128	154	11	2.424	0.455	.	CAUCUGCUGGAUA	3	0.727	N	N0	-1	7	2	0	0	0	2	0
PS15m_ct1:983423-983462	Cluster_1129	40	4	0.881	1	+	CAUUCCAGUCGAUUCAAUU	2	0.5	N	N0	-1	2	0	2	0	0	0	0
PS15m_ct1:984074-984130	Cluster_1130	57	3	0.661	1	+	GAUUUUUCUUGAAUUGUAAAAUUGAACU	2	0.667	N	N0	-1	1	2	0	0	0	0	0
PS15m_ct1:986607-986953	Cluster_1131	347	22	4.848	0.727	.	GAGGGCUAUAUUGAAGAUGAUGCCAAGU	3	0.727	N	N0	-1	13	4	3	0	0	1	1
PS15m_ct1:987067-987378	Cluster_1132	312	22	4.848	0.909	+	AAUAGCUGUGCAUCGAUAGGAAU	2	0.864	N	N0	-1	9	8	3	0	2	0	0
PS15m_ct1:988306-988441	Cluster_1133	136	3	0.661	0.333	.	UGAUCUGAUCUAACUUUGAAUGG	1	1	N	N0	-1	1	0	0	1	1	0	0
PS15m_ct1:988690-988726	Cluster_1134	37	3	0.661	0	-	CAAAAGAUGUCUGA	2	0.667	N	N0	-1	2	0	0	0	1	0	0
PS15m_ct1:989179-989810	Cluster_1135	632	77	16.967	0.156	-	UACAAAUGACUUGCAGAUAGUGG	10	0.558	23	N0	-1	2	0	12	11	43	8	1
PS15m_ct1:989925-990789	Cluster_1136	865	63	13.882	0.19	-	UAGCAGGUGUCCGUGGAAGCUUG	5	0.794	23	N0	-1	3	2	1	1	35	18	3
PS15m_ct1:991047-991259	Cluster_1137	213	7	1.542	0.429	.	AUAUAGUUAUUGUUGAGCUUCAGU	1	1	23	N0	-1	0	0	0	1	4	2	0
PS15m_ct1:991447-991525	Cluster_1138	79	3	0.661	0.667	.	GAUGAGGAGGA	1	1	N	N0	-1	1	0	0	1	1	0	0
PS15m_ct1:991607-991664	Cluster_1139	58	5	1.102	0.8	+	UAAUUGAAGAAGAAGACGCAAGG	3	0.6	23	N0	-1	0	0	0	0	3	2	0
PS15m_ct1:992432-992732	Cluster_1140	301	7	1.542	0.286	.	UGCAUGGUCAGCAAUGG	1	1	22	N0	-1	1	0	1	2	1	2	0
PS15m_ct1:994430-994570	Cluster_1141	141	3	0.661	1	+	GCAAGACGCCGAUCAAG	1	1	N	N0	-1	3	0	0	0	0	0	0
PS15m_ct1:994719-994734	Cluster_1142	16	3	0.661	1	+	CAAGACCACGCCUUUG	3	0.333	N	N0	-1	3	0	0	0	0	0	0
PS15m_ct1:995309-995346	Cluster_1143	38	3	0.661	0.667	.	GUAGAUCUUCU	1	1	N	N0	-1	2	1	0	0	0	0	0
PS15m_ct1:995423-995607	Cluster_1144	185	7	1.542	1	+	CAUGAGACUUGGUU	3	0.571	N	N0	-1	4	3	0	0	0	0	0
PS15m_ct1:995955-996167	Cluster_1145	213	5	1.102	0.8	+	UCAACCUGAAUACUUGA	1	1	N	N0	-1	4	0	0	0	0	1	0
PS15m_ct1:996263-996362	Cluster_1146	100	8	1.763	1	+	UCCAUUGCGCUGAGCGCCUACA	2	0.75	N	N0	-1	4	1	1	2	0	0	0
PS15m_ct1:997291-997322	Cluster_1147	32	3	0.661	0	-	GAAGGUUUGG	1	1	N	N0	-1	3	0	0	0	0	0	0
PS15m_ct1:998834-998889	Cluster_1148	56	4	0.881	0	-	AAAGGAAAUUGAAGAUCUAUUA	2	0.75	N	N0	-1	1	1	0	2	0	0	0
PS15m_ct1:999940-999963	Cluster_1149	24	3	0.661	0.667	.	GUCUCAUAAUCU	1	1	N	N0	-1	2	0	0	0	0	1	0
PS15m_ct1:1000264-1000391	Cluster_1150	128	5	1.102	0	-	CAACAGCAACAACCAUAUGGAUGGUGAG	2	0.8	N	N0	-1	3	2	0	0	0	0	0
PS15m_ct1:1000498-1000553	Cluster_1151	56	3	0.661	0	-	GUUAGUCAGCUGCACGA	1	1	N	N0	-1	2	0	0	0	1	0	0
PS15m_ct1:1004396-1004494	Cluster_1152	99	4	0.881	0.5	.	GGCCGUUCUA	1	1	N	N0	-1	2	1	0	0	0	1	0
PS15m_ct1:1004802-1004846	Cluster_1153	45	3	0.661	1	+	CAACAUUAUAACAUUGAAAUGAACGAUUAUGUCAUUUCUGACGUG	3	0.333	N	N0	-1	0	3	0	0	0	0	0
PS15m_ct1:1004998-1005185	Cluster_1154	188	9	1.983	0.889	+	CAAGACGAUGCAUUG	3	0.778	N	N0	-1	8	0	1	0	0	0	0
PS15m_ct1:1005350-1005447	Cluster_1155	98	3	0.661	1	+	GUAGCGUCGUUA	1	1	N	N0	-1	2	0	0	0	0	0	1
PS15m_ct1:1005547-1005704	Cluster_1156	158	6	1.322	0.167	-	GAAGGAGAGGUUU	1	1	N	N0	-1	5	0	0	0	1	0	0
PS15m_ct1:1005798-1005808	Cluster_1157	11	3	0.661	0	-	CAUAUCGGUCU	2	0.667	N	N0	-1	3	0	0	0	0	0	0
PS15m_ct1:1009692-1010033	Cluster_1158	342	106	23.357	0.151	-	UCACUGGUUAUUAUCACUUUCGCC	9	0.443	23	N0	-1	7	0	17	13	36	31	2
PS15m_ct1:1010199-1011183	Cluster_1159	985	733	161.513	0.296	.	UGUGGUGACGGCGCUGCUGUACG	35	0.397	23	N0	-1	28	10	34	66	362	224	9
PS15m_ct1:1011354-1011463	Cluster_1160	110	24	5.288	0.167	-	UCCAAUGUCGACCAACUGUGAGA	6	0.458	23	N0	-1	1	0	0	3	13	7	0
PS15m_ct1:1011586-1011665	Cluster_1161	80	4	0.881	0.25	.	UCAUGAGAAGCAUGAUUUACAGG	2	0.75	23	N0	-1	0	0	0	0	2	2	0
PS15m_ct1:1011755-1012669	Cluster_1162	915	136	29.967	0.368	.	UGAAUUUGGAUUUGUAUCAGCAUG	5	0.706	23	N0	-1	5	3	4	13	56	51	4
PS15m_ct1:1013194-1013314	Cluster_1163	121	3	0.661	0.667	.	UGAGUUGUUGUUGAGAAAUGAAG	1	1	23	N0	-1	0	0	1	0	2	0	0
PS15m_ct1:1014203-1015370	Cluster_1164	1168	116	25.56	0.336	.	UGGGUCCAUGAUCAUUGUUGCCG	8	0.716	23	N0	-1	5	2	11	6	53	38	1
PS15m_ct1:1015463-1015483	Cluster_1165	21	5	1.102	0	-	UAAGGGGGAGAAAAAGAAGCU	4	0.4	21	N0	-1	1	0	4	0	0	0	0
PS15m_ct1:1015569-1015775	Cluster_1166	207	15	3.305	0.6	.	GGGGAUGUAG	6	0.667	N	N0	-1	7	0	0	0	7	1	0
PS15m_ct1:1017728-1017813	Cluster_1167	86	8	1.763	0.25	.	UAUCUCUGUUGCAUGGUGCAAUG	3	0.625	N	N0	-1	2	0	2	0	3	1	0
PS15m_ct1:1018744-1018754	Cluster_1168	11	16	3.526	0	-	GAGCGGAGAA	14	0.125	N	N0	-1	16	0	0	0	0	0	0
PS15m_ct1:1019672-1019862	Cluster_1169	191	10	2.203	0.6	.	GCUUCAAUGG	3	0.6	N	N0	-1	9	1	0	0	0	0	0
PS15m_ct1:1020133-1020398	Cluster_1170	266	13	2.864	0.923	+	GAUCAACGUAGACCUUUAC	2	0.769	N	N0	-1	13	0	0	0	0	0	0
PS15m_ct1:1021000-1021166	Cluster_1171	167	7	1.542	0	-	UCGGUCAUCAAGC	3	0.571	N	N0	-1	5	0	0	0	2	0	0
PS15m_ct1:1021441-1021530	Cluster_1172	90	3	0.661	0.667	.	CGCCCAGGUUC	2	0.667	N	N0	-1	2	1	0	0	0	0	0
PS15m_ct1:1022017-1022118	Cluster_1173	102	3	0.661	0	-	UGGGUAUCAAGACAAAAGUAUUCAAUGUUGG	2	0.667	N	N0	-1	0	3	0	0	0	0	0
PS15m_ct1:1022389-1022538	Cluster_1174	150	11	2.424	0.545	.	AGGGCUUGCGCA	3	0.727	N	N0	-1	5	3	0	0	0	2	1
PS15m_ct1:1022897-1023090	Cluster_1175	194	6	1.322	0.333	.	CUACGUAUCAGACCAUGUAGAAUAUAUU	2	0.833	N	N0	-1	2	4	0	0	0	0	0
PS15m_ct1:1023227-1023341	Cluster_1176	115	3	0.661	0.333	.	CAAUUGUGGGA	1	1	N	N0	-1	3	0	0	0	0	0	0
PS15m_ct1:1023756-1023801	Cluster_1177	46	3	0.661	0.667	.	CUCAUGCUGUUGUU	2	0.667	N	N0	-1	3	0	0	0	0	0	0
PS15m_ct1:1024176-1024357	Cluster_1178	182	4	0.881	0	-	UACUCGUAGUAUAUCACCUGG	1	1	N	N0	-1	2	1	1	0	0	0	0
PS15m_ct1:1024654-1024730	Cluster_1179	77	5	1.102	0	-	UUUCCUGGAUAUACUGCCUCCAUGACGAUCCAAU	3	0.6	N	N0	-1	2	3	0	0	0	0	0
PS15m_ct1:1024826-1025024	Cluster_1180	199	11	2.424	0	-	GCUAGACCAUGGA	2	0.818	N	N0	-1	6	0	0	0	1	3	1
PS15m_ct1:1026202-1026325	Cluster_1181	124	6	1.322	0	-	UAAGGGUUGG	2	0.667	N	N0	-1	6	0	0	0	0	0	0
PS15m_ct1:1026416-1026800	Cluster_1182	385	11	2.424	0.091	-	CGCAGAUGUC	2	0.818	N	N0	-1	10	1	0	0	0	0	0
PS15m_ct1:1027097-1027135	Cluster_1183	39	4	0.881	0.5	.	GAGGCUAAGG	1	1	N	N0	-1	4	0	0	0	0	0	0
PS15m_ct1:1027491-1027614	Cluster_1184	124	4	0.881	0.75	.	GGCUUGCGCA	2	0.75	N	N0	-1	4	0	0	0	0	0	0
PS15m_ct1:1028554-1028609	Cluster_1185	56	6	1.322	0.167	-	UAAUAAAUUCAUUGUUUAAUGUCC	1	1	23	N0	-1	1	0	0	1	2	2	0
PS15m_ct1:1030447-1030460	Cluster_1186	14	5	1.102	1	+	UGGUAGGUCUC	3	0.6	N	N0	-1	5	0	0	0	0	0	0
PS15m_ct1:1030943-1030989	Cluster_1187	47	3	0.661	1	+	GACCAACAUGG	1	1	N	N0	-1	2	0	0	1	0	0	0
PS15m_ct1:1031846-1032133	Cluster_1188	288	14	3.085	0.643	.	CAACGAGUACCUGUCUC	3	0.786	N	N0	-1	13	0	0	0	0	0	1
PS15m_ct1:1032259-1032392	Cluster_1189	134	11	2.424	0.545	.	CUCGUCAAUGCGCAUU	3	0.545	N	N0	-1	8	2	1	0	0	0	0
PS15m_ct1:1032468-1032549	Cluster_1190	82	4	0.881	1	+	CAUACCGUCAUUUUCUUGUUCAACAAUU	1	1	N	N0	-1	3	1	0	0	0	0	0
PS15m_ct1:1032867-1032892	Cluster_1191	26	4	0.881	1	+	UCUGUCUUGAGCAUUGAUAACAG	2	0.5	N	N0	-1	2	0	0	0	2	0	0
PS15m_ct1:1032981-1033310	Cluster_1192	330	17	3.746	0.941	+	ACAUGUCAAUUGAUAA	2	0.765	N	N0	-1	11	3	0	0	1	0	2
PS15m_ct1:1033568-1033642	Cluster_1193	75	4	0.881	1	+	CAUUUUGAUGACUGAAUUCUUAUU	2	0.75	N	N0	-1	2	0	0	0	0	2	0
PS15m_ct1:1033798-1034022	Cluster_1194	225	8	1.763	0.75	.	AUACUGUUUACACAAGAAUA	2	0.875	N	N0	-1	5	1	1	0	0	0	1
PS15m_ct1:1034145-1034333	Cluster_1195	189	9	1.983	1	+	CUUUCGUAUGAUGCUU	2	0.889	N	N0	-1	7	1	0	1	0	0	0
PS15m_ct1:1034509-1034953	Cluster_1196	445	13	2.864	0.231	.	CCCAACGAGAUCAAGUU	2	0.846	N	N0	-1	11	2	0	0	0	0	0
PS15m_ct1:1035720-1035729	Cluster_1197	10	3	0.661	0	-	CUGGCAACAG	3	0.333	N	N0	-1	3	0	0	0	0	0	0
PS15m_ct1:1035896-1036240	Cluster_1198	345	17	3.746	0	-	UGGUACGGACA	6	0.471	N	N0	-1	16	1	0	0	0	0	0
PS15m_ct1:1037937-1037948	Cluster_1199	12	6	1.322	1	+	GGGGAAUCUGAC	3	0.667	N	N0	-1	6	0	0	0	0	0	0
PS15m_ct1:1038777-1038872	Cluster_1200	96	6	1.322	0	-	CUAGUCUGAUA	3	0.667	N	N0	-1	6	0	0	0	0	0	0
PS15m_ct1:1041004-1041115	Cluster_1201	112	4	0.881	0.75	.	CUGUCGCCGC	1	1	N	N0	-1	3	1	0	0	0	0	0
PS15m_ct1:1042080-1042093	Cluster_1202	14	5	1.102	0	-	UCUUGGUAUGG	2	0.6	N	N0	-1	5	0	0	0	0	0	0
PS15m_ct1:1042194-1042298	Cluster_1203	105	4	0.881	1	+	CCUACUUCUUCUUGCUU	3	0.5	N	N0	-1	3	1	0	0	0	0	0
PS15m_ct1:1043739-1043784	Cluster_1204	46	3	0.661	0.667	.	UCACUGUUCUUUACGCGG	1	1	N	N0	-1	1	0	0	0	2	0	0
PS15m_ct1:1045157-1045323	Cluster_1205	167	3	0.661	0	-	GCUGCAAACUUGGGUG	1	1	N	N0	-1	3	0	0	0	0	0	0
PS15m_ct1:1045410-1045606	Cluster_1206	197	4	0.881	0	-	UCCAAUUGGUAUG	1	1	N	N0	-1	3	1	0	0	0	0	0
PS15m_ct1:1047277-1047410	Cluster_1207	134	4	0.881	0	-	GAACGUGAGC	2	0.75	N	N0	-1	4	0	0	0	0	0	0
PS15m_ct1:1049164-1049299	Cluster_1208	136	4	0.881	0	-	GAAAAGGACUCUGCACCUGAUCGAC	2	0.75	N	N0	-1	2	0	0	0	0	0	2
PS15m_ct1:1051063-1051177	Cluster_1209	115	4	0.881	0.5	.	GUAAAAUCAAGGAUUG	1	1	N	N0	-1	4	0	0	0	0	0	0
PS15m_ct1:1051308-1051319	Cluster_1210	12	3	0.661	1	+	CAGUCAGCACCA	3	0.333	N	N0	-1	3	0	0	0	0	0	0
PS15m_ct1:1051947-1052066	Cluster_1211	120	5	1.102	0	-	UUAUCGCGCGGUAAAUUUGAAU	1	1	N	N0	-1	3	0	1	1	0	0	0
PS15m_ct1:1052222-1052232	Cluster_1212	11	3	0.661	0	-	UAGUUCGACCU	3	0.333	N	N0	-1	3	0	0	0	0	0	0
PS15m_ct1:1053199-1053288	Cluster_1213	90	3	0.661	0	-	GAACGGGCGC	1	1	N	N0	-1	3	0	0	0	0	0	0
PS15m_ct1:1053469-1053573	Cluster_1214	105	6	1.322	0	-	CACAUCUCUCUAUUCAAGUAGAGAAUAUUGGUA	1	1	N	N0	-1	4	1	0	0	0	0	1
PS15m_ct1:1055293-1055368	Cluster_1215	76	4	0.881	0	-	CGCGAAGGAAGA	2	0.75	N	N0	-1	4	0	0	0	0	0	0
PS15m_ct1:1058494-1058785	Cluster_1216	292	21	4.627	0.429	.	UAAGUAAGUAGAAACAAGAGAGU	2	0.857	23	N0	-1	1	0	1	3	13	1	2
PS15m_ct1:1058890-1058998	Cluster_1217	109	7	1.542	0	-	UAGUGUGGAUCUUCAAGUAGUAG	3	0.714	23	N0	-1	0	0	0	1	3	3	0
PS15m_ct1:1059516-1061474	Cluster_1218	1959	915	201.616	0.192	-	UGAUCAACUGCAGAUAAUUGAGG	84	0.452	23	N0	-1	49	7	30	58	526	233	12
PS15m_ct1:1061591-1061827	Cluster_1219	237	20	4.407	0.15	-	UAGGUCUACACUGUUCAACAAUUC	3	0.75	24	N0	-1	1	1	0	0	8	10	0
PS15m_ct1:1061904-1063041	Cluster_1220	1138	305	67.205	0.308	.	UUAGCCAACAUUGGAACAUAUGG	10	0.672	23	N0	-1	4	2	5	24	161	101	8
PS15m_ct1:1063150-1065046	Cluster_1221	1897	280	61.697	0.107	-	UGAGGAUUGUUGAACGAUGCAGC	8	0.7	23	N0	-1	9	6	10	14	134	106	1
PS15m_ct1:1065539-1065616	Cluster_1222	78	6	1.322	0.333	.	UAUCUUUUUUUUACGUUGAGU	1	1	21	N0	0	0	1	2	1	0	2	0
PS15m_ct1:1065773-1066079	Cluster_1223	307	15	3.305	0.467	.	UCCUUCGGACUAUGUAUAGGCAA	2	0.867	23	N0	-1	0	0	0	0	8	7	0
PS15m_ct1:1066199-1067101	Cluster_1224	903	56	12.339	0.411	.	UGUGCUUGAUGUCUAUUUUCUGU	4	0.786	23	N0	-1	5	0	5	4	28	14	0
PS15m_ct1:1067598-1067707	Cluster_1225	110	8	1.763	0.375	.	UCUAGAUUAUGUUGGUACUAAUGU	2	0.75	23	N0	-1	1	0	0	1	3	3	0
PS15m_ct1:1067802-1068108	Cluster_1226	307	10	2.203	0.1	-	AGUGUUGGAUUUAGGUUUGUAAAG	2	0.8	24	N0	-1	0	0	0	0	3	6	1
PS15m_ct1:1068269-1068443	Cluster_1227	175	9	1.983	0.556	.	UGGAAUGCAUAAUAGAAACAAAAAC	2	0.667	23	N0	-1	0	0	0	0	6	1	2
PS15m_ct1:1068847-1068943	Cluster_1228	97	5	1.102	0.2	.	UCAAGUUGACAUUUCUGUUUU	1	1	24	N0	0	0	0	1	1	0	3	0
PS15m_ct1:1069655-1069779	Cluster_1229	125	7	1.542	0	-	UAUUGGUAGAUAGUAAUCUUAUG	3	0.714	23	N0	-1	0	0	0	0	6	1	0
PS15m_ct1:1069923-1070071	Cluster_1230	149	8	1.763	0.5	.	UACCAUAUUCUGAUAUAAUAAAC	2	0.875	23	N0	-1	0	0	1	0	5	2	0
PS15m_ct1:1070196-1070487	Cluster_1231	292	14	3.085	0.429	.	UGUUAGGGGUGUAGUAAGACAUG	2	0.929	23	N0	-1	2	0	1	1	5	5	0
PS15m_ct1:1070785-1071657	Cluster_1232	873	101	22.255	0.406	.	UGAAUAGAUUGUCUAACAUUAGU	8	0.723	23	N0	-1	10	0	4	5	53	29	0
PS15m_ct1:1071749-1071923	Cluster_1233	175	6	1.322	0.167	-	UUUGGGUAUAUAUCAAACUUGUG	1	1	23	N0	-1	0	0	0	0	4	2	0
PS15m_ct1:1072769-1072844	Cluster_1234	76	5	1.102	0.2	.	UGAACUGUGUUAGGAAUGCAGAUC	1	1	24	N0	0	0	0	0	0	0	4	1
PS15m_ct1:1072953-1073009	Cluster_1235	57	6	1.322	0	-	UAAAUGUCCGUAGUCAAUGUCGG	1	1	23	N0	-1	0	0	1	1	2	2	0
PS15m_ct1:1075188-1075254	Cluster_1236	67	5	1.102	0.4	.	UUGACGGAAGG	2	0.6	N	N0	-1	5	0	0	0	0	0	0
PS15m_ct1:1075725-1075753	Cluster_1237	29	11	2.424	0.091	-	CCUCAGGAUCUG	6	0.364	N	N0	-1	11	0	0	0	0	0	0
PS15m_ct1:1076107-1076218	Cluster_1238	112	5	1.102	1	+	UGGGCUGUUG	2	0.8	N	N0	-1	5	0	0	0	0	0	0
PS15m_ct1:1077167-1077268	Cluster_1239	102	9	1.983	0.889	+	UCAUCGUGGUUUAGAUAGUG	3	0.556	N	N0	-1	6	0	1	0	0	2	0
PS15m_ct1:1077441-1077702	Cluster_1240	262	5	1.102	0.2	.	UUAUACGGCAGUACAUACAUGUGUCAAGUUG	1	1	N	N0	-1	4	1	0	0	0	0	0
PS15m_ct1:1078073-1078107	Cluster_1241	35	3	0.661	0	-	UGGCUGCGACAAAACGUUG	2	0.667	N	N0	-1	3	0	0	0	0	0	0
PS15m_ct1:1078613-1078794	Cluster_1242	182	6	1.322	0	-	GUUGGUCACGUC	1	1	N	N0	-1	5	0	0	0	1	0	0
PS15m_ct1:1079253-1079262	Cluster_1243	10	3	0.661	0	-	CUGGCAACAG	3	0.333	N	N0	-1	3	0	0	0	0	0	0
PS15m_ct1:1079565-1079583	Cluster_1244	19	5	1.102	0	-	CCUCGAGCAC	1	1	N	N0	-1	5	0	0	0	0	0	0
PS15m_ct1:1080879-1080971	Cluster_1245	93	3	0.661	0.333	.	GCUGAUAUUG	1	1	N	N0	-1	3	0	0	0	0	0	0
PS15m_ct1:1082380-1082551	Cluster_1246	172	15	3.305	0.4	.	CCUUGAGUCC	6	0.467	N	N0	-1	14	1	0	0	0	0	0
PS15m_ct1:1082684-1082825	Cluster_1247	142	6	1.322	0	-	GUCAAGAAUCUGGUAACUCUCUU	2	0.833	N	N0	-1	3	0	0	0	2	0	1
PS15m_ct1:1083044-1083169	Cluster_1248	126	4	0.881	0	-	CCAACGCUGAUAGUGGUG	1	1	N	N0	-1	4	0	0	0	0	0	0
PS15m_ct1:1083892-1083949	Cluster_1249	58	3	0.661	0	-	GGCCUUAUGCUCGU	2	0.667	N	N0	-1	2	0	0	0	0	1	0
PS15m_ct1:1084448-1084657	Cluster_1250	210	5	1.102	0.6	.	CUAGUAGCUG	1	1	N	N0	-1	4	1	0	0	0	0	0
PS15m_ct1:1087529-1087675	Cluster_1251	147	9	1.983	0	-	UAGGACCAAUGUUACAUCCAAAGCAUAAGU	2	0.778	N	N0	-1	3	5	1	0	0	0	0
PS15m_ct1:1088170-1088241	Cluster_1252	72	3	0.661	0	-	UCUUCAAGACACUCACU	2	0.667	N	N0	-1	2	1	0	0	0	0	0
PS15m_ct1:1089398-1090361	Cluster_1253	964	136	29.967	0	-	GAAAGGCCUUGG	6	0.787	N	N0	-1	99	16	5	3	5	2	6
PS15m_ct1:1090485-1090691	Cluster_1254	207	20	4.407	0.05	-	CACUUUGGACGAUAUUAU	2	0.9	N	N0	-1	17	3	0	0	0	0	0
PS15m_ct1:1091139-1091438	Cluster_1255	300	21	4.627	0.952	+	GAUGACUUGCAUCGGA	2	0.952	N	N0	-1	13	5	1	2	0	0	0
PS15m_ct1:1091598-1091728	Cluster_1256	131	29	6.39	0.586	.	CCAACGUUGCC	11	0.621	N	N0	-1	23	3	1	0	0	0	2
PS15m_ct1:1091846-1091906	Cluster_1257	61	9	1.983	0.889	+	GUCAUUUAUUGGCAUGUAGUCG	1	1	N	N0	-1	6	1	1	1	0	0	0
PS15m_ct1:1091988-1092941	Cluster_1258	954	66	14.543	0.879	+	CAACAAGCAAUGAUGCUCAUG	5	0.758	N	N0	-1	33	11	10	3	3	4	2
PS15m_ct1:1093857-1093902	Cluster_1259	46	3	0.661	1	+	UUACAUUUCUCCAAG	1	1	N	N0	-1	3	0	0	0	0	0	0
PS15m_ct1:1094044-1095759	Cluster_1260	1716	305	67.205	0.921	+	GACCAUCGUA	15	0.731	N	N0	-1	156	100	12	7	14	11	5
PS15m_ct1:1096787-1096863	Cluster_1261	77	4	0.881	0.25	.	CUUUGGCGACAUG	2	0.75	N	N0	-1	4	0	0	0	0	0	0
PS15m_ct1:1097750-1098631	Cluster_1262	882	43	9.475	0.186	-	UCAUCAUCAUUUUCUCUGUCCUUU	3	0.767	23	N0	-1	7	1	1	1	22	9	2
PS15m_ct1:1098936-1099082	Cluster_1263	147	11	2.424	0.636	.	UAGUAAUGUACAGUAGUAGUAUU	2	0.818	23	N0	-1	2	0	0	0	9	0	0
PS15m_ct1:1099161-1099247	Cluster_1264	87	5	1.102	0.2	.	UCUUGUAUUGUGAACUCGGCCAGA	1	1	N	N0	-1	2	0	0	0	1	2	0
PS15m_ct1:1099535-1100764	Cluster_1265	1230	290	63.9	0.069	-	UGAAAGCUUAUCUACUCUGUUACC	22	0.5	23	N0	-1	4	2	4	23	161	94	2
PS15m_ct1:1100867-1101049	Cluster_1266	183	10	2.203	0.5	.	GGGUAUUGUAA	2	0.9	N	N0	-1	3	0	1	1	0	5	0
PS15m_ct1:1101829-1103157	Cluster_1267	1329	172	37.899	0.628	.	UGAAAGCUUAUCUACUCUGUUACC	12	0.674	23	N0	-1	7	6	1	12	92	50	4
PS15m_ct1:1103324-1103554	Cluster_1268	231	15	3.305	0.267	.	UAUGUGUUGUAGUAUGAUGAACC	2	0.867	23	N0	-1	0	0	1	1	8	5	0
PS15m_ct1:1103640-1103756	Cluster_1269	117	7	1.542	0.143	-	UGGUUUUCACGCACCAUAGUCGG	3	0.714	23	N0	-1	1	0	0	0	6	0	0
PS15m_ct1:1104074-1104814	Cluster_1270	741	50	11.017	0.24	.	UAGGGAUUUAUACUACUACUGUU	7	0.7	23	N0	-1	6	0	0	4	29	10	1
PS15m_ct1:1107537-1107586	Cluster_1271	50	4	0.881	1	+	UUGAAGAAGCCGAGGA	2	0.75	N	N0	-1	3	1	0	0	0	0	0
PS15m_ct1:1107992-1108052	Cluster_1272	61	3	0.661	0.667	.	GUUAGCCUUAUG	2	0.667	N	N0	-1	3	0	0	0	0	0	0
PS15m_ct1:1108152-1108184	Cluster_1273	33	3	0.661	1	+	GAAUUGGAACAGUAUCUCAGCGUC	2	0.667	N	N0	-1	1	0	0	0	0	2	0
PS15m_ct1:1109674-1109773	Cluster_1274	100	3	0.661	0	-	CAGUAUCGUCAUCGCAAGAGCAUCCCAA	2	0.667	N	N0	-1	1	2	0	0	0	0	0
PS15m_ct1:1109993-1110107	Cluster_1275	115	5	1.102	0.4	.	AAGGAGAAGGUUG	1	1	N	N0	-1	5	0	0	0	0	0	0
PS15m_ct1:1110491-1110579	Cluster_1276	89	5	1.102	0.4	.	CAUGGCUUGGGGAUUUGGUU	1	1	N	N0	-1	4	0	0	0	1	0	0
PS15m_ct1:1110898-1110987	Cluster_1277	90	9	1.983	0.333	.	GACUCUGAAUC	4	0.556	N	N0	-1	8	1	0	0	0	0	0
PS15m_ct1:1112741-1112877	Cluster_1278	137	6	1.322	0	-	CAAAGUUCAAUGAAGUCUCACAAA	3	0.5	24	N0	-1	1	0	0	2	0	3	0
PS15m_ct1:1114413-1114517	Cluster_1279	105	3	0.661	0	-	UUAGCGGAUA	1	1	N	N0	-1	2	1	0	0	0	0	0
PS15m_ct1:1115356-1115447	Cluster_1280	92	3	0.661	0.667	.	ACGUAUUGGUC	1	1	N	N0	-1	3	0	0	0	0	0	0
PS15m_ct1:1115586-1115640	Cluster_1281	55	3	0.661	0.333	.	CAAUGAGCUACUCAGAC	2	0.667	N	N0	-1	3	0	0	0	0	0	0
PS15m_ct1:1117758-1117850	Cluster_1282	93	3	0.661	0	-	CUAUGGCUCAA	2	0.667	N	N0	-1	3	0	0	0	0	0	0
PS15m_ct1:1118687-1118799	Cluster_1283	113	6	1.322	0.333	.	GCAGCUAGGGGG	2	0.833	N	N0	-1	4	2	0	0	0	0	0
PS15m_ct1:1118918-1119027	Cluster_1284	110	3	0.661	0.667	.	CCAAGGACAAG	1	1	N	N0	-1	3	0	0	0	0	0	0
PS15m_ct1:1119146-1119352	Cluster_1285	207	5	1.102	0.4	.	CAGUAUCAAA	2	0.8	N	N0	-1	5	0	0	0	0	0	0
PS15m_ct1:1119729-1119816	Cluster_1286	88	4	0.881	0.75	.	UGUUGGAGAGACACCCUUA	2	0.75	N	N0	-1	4	0	0	0	0	0	0
PS15m_ct1:1119963-1120003	Cluster_1287	41	4	0.881	1	+	UUGGAGAACACCACUG	2	0.75	N	N0	-1	4	0	0	0	0	0	0
PS15m_ct1:1121562-1121573	Cluster_1288	12	11	2.424	0	-	UGGGUAGAUAUG	5	0.273	N	N0	-1	11	0	0	0	0	0	0
PS15m_ct1:1122637-1122735	Cluster_1289	99	5	1.102	0.2	.	UCGGAUUCACG	2	0.8	N	N0	-1	5	0	0	0	0	0	0
PS15m_ct1:1125996-1126082	Cluster_1290	87	5	1.102	0.6	.	ACCGUUGGACUU	1	1	N	N0	-1	5	0	0	0	0	0	0
PS15m_ct1:1126535-1126579	Cluster_1291	45	3	0.661	0	-	AGAUAUGGUCUAUCAACGUUUA	2	0.667	N	N0	-1	1	0	0	2	0	0	0
PS15m_ct1:1126715-1126859	Cluster_1292	145	7	1.542	0.714	.	GCCCUUGUCUUUCAA	3	0.714	N	N0	-1	7	0	0	0	0	0	0
PS15m_ct1:1128509-1128633	Cluster_1293	125	4	0.881	0.5	.	CAAGGUUGGUGAU	2	0.75	N	N0	-1	4	0	0	0	0	0	0
PS15m_ct1:1128909-1129027	Cluster_1294	119	4	0.881	0.75	.	CAAUGUUCAG	1	1	N	N0	-1	1	3	0	0	0	0	0
PS15m_ct1:1129319-1129344	Cluster_1295	26	3	0.661	1	+	UUUACGAGCUUUACCAAUACUGCAGA	3	0.333	N	N0	-1	0	3	0	0	0	0	0
PS15m_ct1:1129597-1129666	Cluster_1296	70	3	0.661	0.667	.	UGCCUCUCGUG	1	1	N	N0	-1	3	0	0	0	0	0	0
PS15m_ct1:1133250-1133373	Cluster_1297	124	5	1.102	1	+	CUCUGUUCGUAGAGUGUAGUGCGAAGA	2	0.8	N	N0	-1	1	4	0	0	0	0	0
PS15m_ct1:1133997-1134089	Cluster_1298	93	3	0.661	0	-	UAGUUUCAAGGAAAUCAAAAACUGCAUUGUAUCG	2	0.667	N	N0	-1	1	2	0	0	0	0	0
PS15m_ct1:1135201-1135355	Cluster_1299	155	48	10.577	0	-	GAUUUCGGUUG	33	0.208	N	N0	-1	47	1	0	0	0	0	0
PS15m_ct1:1135569-1135601	Cluster_1300	33	3	0.661	0	-	CAUUUUUUAUCCCUGAUA	2	0.667	N	N0	-1	3	0	0	0	0	0	0
PS15m_ct1:1135956-1136017	Cluster_1301	62	3	0.661	0	-	CACUCUUAUCAAUCUG	2	0.667	N	N0	-1	2	0	0	1	0	0	0
PS15m_ct1:1139856-1139894	Cluster_1302	39	6	1.322	1	+	GGAGACUGAACAUAUC	4	0.333	N	N0	-1	4	2	0	0	0	0	0
PS15m_ct1:1140148-1140307	Cluster_1303	160	5	1.102	0.8	+	GAACUCUCUGGCAAUGAAUUC	1	1	N	N0	-1	4	0	1	0	0	0	0
PS15m_ct1:1140575-1140606	Cluster_1304	32	6	1.322	0.333	.	GUGGUUAAGGA	3	0.667	N	N0	-1	6	0	0	0	0	0	0
PS15m_ct1:1141692-1141798	Cluster_1305	107	3	0.661	0.667	.	CCUCCUGAGGG	1	1	N	N0	-1	3	0	0	0	0	0	0
PS15m_ct1:1142178-1142302	Cluster_1306	125	9	1.983	0.333	.	GCUGGCGAUGG	5	0.556	N	N0	-1	8	1	0	0	0	0	0
PS15m_ct1:1143422-1143508	Cluster_1307	87	3	0.661	0.667	.	CUGCUCCUGUG	1	1	N	N0	-1	2	0	0	0	1	0	0
PS15m_ct1:1145415-1145650	Cluster_1308	236	5	1.102	1	+	AAGGUAUGGCGUAACGAGGUGGUUUGGUUGCUGGGGCA	1	1	N	N0	-1	3	2	0	0	0	0	0
PS15m_ct1:1145883-1146003	Cluster_1309	121	3	0.661	0.333	.	GCGCAUCUGG	1	1	N	N0	-1	3	0	0	0	0	0	0
PS15m_ct1:1146450-1146543	Cluster_1310	94	4	0.881	0.5	.	GAAGAGCUGG	1	1	N	N0	-1	4	0	0	0	0	0	0
PS15m_ct1:1147605-1147824	Cluster_1311	220	5	1.102	0.4	.	AUUACUCUCUGAACAAGACACCAAGU	1	1	N	N0	-1	4	1	0	0	0	0	0
PS15m_ct1:1148077-1148166	Cluster_1312	90	4	0.881	0.5	.	AUAGUGUGGACUUGUUACUGGACAAUCAUU	1	1	N	N0	-1	3	1	0	0	0	0	0
PS15m_ct1:1149311-1149412	Cluster_1313	102	3	0.661	0.333	.	CACCAUGUAUCGUCCUCUGUGGCA	1	1	N	N0	-1	2	0	0	0	0	1	0
PS15m_ct1:1150420-1150558	Cluster_1314	139	5	1.102	0.8	+	CAAAUACAUGUAUUAUAAUAAAAUUCAAGGU	3	0.6	N	N0	-1	1	4	0	0	0	0	0
PS15m_ct1:1153261-1153669	Cluster_1315	409	50	11.017	0	-	UGUAUGUCUCAAAGAUCAA	3	0.76	N	N0	-1	26	13	3	1	5	2	0
PS15m_ct1:1153744-1153805	Cluster_1316	62	4	0.881	0	-	CAAUUAGUUACAAAAGG	1	1	N	N0	-1	3	0	1	0	0	0	0
PS15m_ct1:1154273-1154342	Cluster_1317	70	5	1.102	0.2	.	UCGAUUGACGUUUGGAAGG	2	0.8	N	N0	-1	5	0	0	0	0	0	0
PS15m_ct1:1155256-1155321	Cluster_1318	66	3	0.661	0	-	AGAGGUUGUUG	1	1	N	N0	-1	3	0	0	0	0	0	0
PS15m_ct1:1155705-1155808	Cluster_1319	104	12	2.644	0.417	.	GCUUUCACCG	6	0.5	N	N0	-1	10	2	0	0	0	0	0
PS15m_ct1:1155939-1155952	Cluster_1320	14	7	1.542	1	+	GUAGAUAUGGACUU	5	0.429	N	N0	-1	7	0	0	0	0	0	0
PS15m_ct1:1156065-1156245	Cluster_1321	181	7	1.542	0.857	+	AAGAUUGAACGCAUGUCGGGU	1	1	N	N0	-1	4	1	1	1	0	0	0
PS15m_ct1:1156912-1157039	Cluster_1322	128	6	1.322	0.5	.	CUUCUCCACCA	2	0.833	N	N0	-1	6	0	0	0	0	0	0
PS15m_ct1:1157155-1157309	Cluster_1323	155	5	1.102	0.8	+	CAAAGCAGAAGGAGAAA	2	0.8	N	N0	-1	5	0	0	0	0	0	0
PS15m_ct1:1157511-1157733	Cluster_1324	223	5	1.102	0.4	.	CACGUUAAGAAAAAAUAUAUUUUCCACUAUUU	1	1	N	N0	-1	3	1	0	0	0	1	0
PS15m_ct1:1157851-1157868	Cluster_1325	18	4	0.881	0	-	CUCACCGGCC	3	0.5	N	N0	-1	4	0	0	0	0	0	0
PS15m_ct1:1159052-1159063	Cluster_1326	12	3	0.661	0	-	GAUUAAGAUAGG	3	0.333	N	N0	-1	3	0	0	0	0	0	0
PS15m_ct1:1159379-1159451	Cluster_1327	73	6	1.322	0.833	+	UCAAGAGACGGGCGCAAAAUGAUU	2	0.667	N	N0	-1	1	2	0	0	1	2	0
PS15m_ct1:1159524-1159552	Cluster_1328	29	11	2.424	0.636	.	GUUGUGAUCAUGCUCUUAUGAGC	3	0.636	23	N0	-1	0	0	1	2	7	1	0
PS15m_ct1:1159652-1159690	Cluster_1329	39	3	0.661	0.667	.	UGGCCAAGGUAAUGAAUACGAUG	1	1	N	N0	-1	1	0	0	0	2	0	0
PS15m_ct1:1159792-1159905	Cluster_1330	114	26	5.729	0.808	+	UCAUGCAAAGGUUGGAAGGAUGG	10	0.5	23	N0	-1	1	0	6	1	16	1	1
PS15m_ct1:1160986-1161009	Cluster_1331	24	3	0.661	0.333	.	GAGUAACUAU	1	1	N	N0	-1	3	0	0	0	0	0	0
PS15m_ct1:1161224-1161306	Cluster_1332	83	4	0.881	0	-	UUGGGGCUGGUU	2	0.5	N	N0	-1	4	0	0	0	0	0	0
PS15m_ct1:1161970-1162008	Cluster_1333	39	3	0.661	0	-	AGGAAGACGGGGAAG	2	0.667	N	N0	-1	3	0	0	0	0	0	0
PS15m_ct1:1163202-1163212	Cluster_1334	11	4	0.881	1	+	UAGGUCCCGU	3	0.5	N	N0	-1	4	0	0	0	0	0	0
PS15m_ct1:1163712-1163803	Cluster_1335	92	4	0.881	0	-	GGUUUCAUAG	2	0.75	N	N0	-1	4	0	0	0	0	0	0
PS15m_ct1:1164032-1164138	Cluster_1336	107	5	1.102	0	-	UAAAACACUGCUACUACUA	3	0.6	N	N0	-1	5	0	0	0	0	0	0
PS15m_ct1:1164513-1164543	Cluster_1337	31	3	0.661	0	-	UACAGAGACCUUUGCCGGUUCCUAUACUAAU	1	1	N	N0	-1	1	1	0	0	0	0	1
PS15m_ct1:1164609-1164670	Cluster_1338	62	8	1.763	0.75	.	UCACCAGGUCCA	2	0.875	N	N0	-1	6	0	0	1	0	1	0
PS15m_ct1:1164836-1164949	Cluster_1339	114	7	1.542	0.143	-	CAUUCGUCUUCUACGAUUCGUGUU	2	0.857	N	N0	-1	4	1	0	0	0	2	0
PS15m_ct1:1165215-1165518	Cluster_1340	304	13	2.864	0.077	-	UCCUGCUGUGUUUGAGUCGCAGCAUAUG	3	0.692	N	N0	-1	7	5	1	0	0	0	0
PS15m_ct1:1165642-1165921	Cluster_1341	280	8	1.763	0.125	-	CAGGUUGUUUGG	1	1	N	N0	-1	5	2	1	0	0	0	0
PS15m_ct1:1166093-1166445	Cluster_1342	353	13	2.864	0.077	-	GUAGUGGACAAGGAUCAU	2	0.923	N	N0	-1	10	1	1	1	0	0	0
PS15m_ct1:1166521-1166624	Cluster_1343	104	6	1.322	0	-	GUGGACGAUAACGAAGCUAG	2	0.667	N	N0	-1	4	2	0	0	0	0	0
PS15m_ct1:1166981-1167065	Cluster_1344	85	5	1.102	0.2	.	GAGGAGCUCAAGGA	2	0.8	N	N0	-1	5	0	0	0	0	0	0
PS15m_ct1:1168930-1168958	Cluster_1345	29	8	1.763	0	-	GUUUUGGAGAAUUGAAUUG	3	0.625	N	N0	-1	4	0	0	1	1	2	0
PS15m_ct1:1169029-1169130	Cluster_1346	102	3	0.661	0	-	CUGCUCUUGCACCAAGU	1	1	N	N0	-1	3	0	0	0	0	0	0
PS15m_ct1:1169298-1169384	Cluster_1347	87	4	0.881	0	-	GCGUAGUGCUGCUUUG	1	1	N	N0	-1	4	0	0	0	0	0	0
PS15m_ct1:1169490-1169566	Cluster_1348	77	3	0.661	0	-	GUGGGUGUCGUGG	1	1	N	N0	-1	2	1	0	0	0	0	0
PS15m_ct1:1169696-1169759	Cluster_1349	64	4	0.881	0	-	AUCAAAAUCUCUGUACCGUUCGU	2	0.75	N	N0	-1	1	0	0	0	2	1	0
PS15m_ct1:1169908-1169997	Cluster_1350	90	4	0.881	0	-	UCCUUUGGUCCUGGCACUUCUUGGCCA	1	1	N	N0	-1	3	1	0	0	0	0	0
PS15m_ct1:1170115-1170169	Cluster_1351	55	6	1.322	0	-	AUCAACCAAUGUUAUCUA	3	0.5	N	N0	-1	5	1	0	0	0	0	0
PS15m_ct1:1172019-1172168	Cluster_1352	150	6	1.322	0.5	.	CGCUUUCACC	3	0.667	N	N0	-1	6	0	0	0	0	0	0
PS15m_ct1:1172332-1172455	Cluster_1353	124	4	0.881	0.5	.	GCAGACAUGG	2	0.75	N	N0	-1	4	0	0	0	0	0	0
PS15m_ct1:1172796-1172870	Cluster_1354	75	3	0.661	1	+	AGAGGAAGAUGUCAAAUACCUUG	1	1	N	N0	-1	2	0	0	0	1	0	0
PS15m_ct1:1173279-1173290	Cluster_1355	12	38	8.373	0	-	GCAAGUGUAGC	32	0.079	N	N0	-1	38	0	0	0	0	0	0
PS15m_ct1:1173628-1173775	Cluster_1356	148	5	1.102	0.4	.	GCUUCAAUGG	3	0.6	N	N0	-1	3	0	1	0	0	1	0
PS15m_ct1:1175524-1175625	Cluster_1357	102	4	0.881	0.75	.	UGGUUCCAUUGG	1	1	N	N0	-1	2	2	0	0	0	0	0
PS15m_ct1:1176292-1176306	Cluster_1358	15	3	0.661	1	+	CCAUUCGGCUGUUCA	3	0.333	N	N0	-1	3	0	0	0	0	0	0
PS15m_ct1:1176862-1176931	Cluster_1359	70	3	0.661	1	+	AAAAAGGAGACAAACAAAAGACAUCCAUUGUGGAAAUG	2	0.667	N	N0	-1	1	2	0	0	0	0	0
PS15m_ct1:1177479-1177512	Cluster_1360	34	3	0.661	0.333	.	UUAGGUGAACG	2	0.667	N	N0	-1	3	0	0	0	0	0	0
PS15m_ct1:1177732-1177802	Cluster_1361	71	3	0.661	0.667	.	AUUGAUUGCUCUUGCUG	2	0.667	N	N0	-1	3	0	0	0	0	0	0
PS15m_ct1:1181769-1181861	Cluster_1362	93	5	1.102	0.4	.	CUGUUGAGCUUG	2	0.8	N	N0	-1	4	1	0	0	0	0	0
PS15m_ct1:1182021-1182047	Cluster_1363	27	3	0.661	1	+	CACACUGCAUCUCCUUCU	2	0.667	N	N0	-1	3	0	0	0	0	0	0
PS15m_ct1:1182970-1183054	Cluster_1364	85	3	0.661	0	-	UCUCUCUCUCUCUU	1	1	N	N0	-1	3	0	0	0	0	0	0
PS15m_ct1:1183294-1183349	Cluster_1365	56	5	1.102	0.6	.	CUGUUGAGCUUG	2	0.6	N	N0	-1	5	0	0	0	0	0	0
PS15m_ct1:1183436-1183579	Cluster_1366	144	4	0.881	0.5	.	CCCGGUAGCGGAUCUCCUGAAGGUGGAGAUAAGAA	1	1	N	N0	-1	2	2	0	0	0	0	0
PS15m_ct1:1183688-1183713	Cluster_1367	26	3	0.661	1	+	GAGACAACGCACCAACAAUGGUGAAG	3	0.333	N	N0	-1	0	3	0	0	0	0	0
PS15m_ct1:1184116-1184201	Cluster_1368	86	3	0.661	1	+	GAUUUGGAACGUUUCAUG	1	1	N	N0	-1	1	1	0	0	1	0	0
PS15m_ct1:1184303-1184874	Cluster_1369	572	25	5.509	0.96	+	CCUUUUCAACUGAUGGACAAUGGCUGGCUAGUGCUG	5	0.68	N	N0	-1	13	11	0	1	0	0	0
PS15m_ct1:1185046-1185362	Cluster_1370	317	15	3.305	0.6	.	GGUUUCAUAG	4	0.6	N	N0	-1	6	4	0	5	0	0	0
PS15m_ct1:1185490-1185634	Cluster_1371	145	11	2.424	0.727	.	GAGGGAGAGAGGA	3	0.636	N	N0	-1	8	1	2	0	0	0	0
PS15m_ct1:1187985-1188257	Cluster_1372	273	9	1.983	0.111	-	CAACUUUUAGCUGAGAACAUGGUA	2	0.889	N	N0	-1	2	0	0	0	3	3	1
PS15m_ct1:1189094-1189165	Cluster_1373	72	3	0.661	0	-	UUCUUCUAGUUUUAGUCUUCUCU	2	0.667	23	N0	-1	0	0	0	0	2	1	0
PS15m_ct1:1189866-1190713	Cluster_1374	848	80	17.628	0.113	-	UGUUGCCUUGGCAACAAGAGAGG	7	0.6	23	N0	-1	6	0	3	1	52	17	1
PS15m_ct1:1190797-1190808	Cluster_1375	12	4	0.881	1	+	GUUCGUGGAGU	2	0.5	N	N0	-1	4	0	0	0	0	0	0
PS15m_ct1:1191025-1191392	Cluster_1376	368	20	4.407	0.35	.	UACAAGAAGUGGCAAAAACGGCU	2	0.75	23	N0	-1	2	0	1	0	10	7	0
PS15m_ct1:1191576-1193192	Cluster_1377	1617	279	61.476	0.183	-	UCGGGAGUUUUUAGGGGAUUACC	11	0.656	23	N0	-1	14	4	0	23	151	81	6
PS15m_ct1:1193475-1193745	Cluster_1378	271	19	4.187	0.053	-	UAGGUUUGGAUGUUUGUUGGGGU	1	1	23	N0	-1	1	1	2	1	8	5	1
PS15m_ct1:1194054-1194259	Cluster_1379	206	7	1.542	0.429	.	UGAAAGAGAAAAAGAGACGUGUAA	2	0.857	N	N0	-1	2	0	0	0	2	3	0
PS15m_ct1:1194361-1194476	Cluster_1380	116	4	0.881	0.5	.	UAACAUCAGACGGUCAAAAGAGA	1	1	23	N0	-1	0	0	0	0	2	2	0
PS15m_ct1:1194884-1195356	Cluster_1381	473	52	11.458	0.096	-	UGUUGCCUUGGCAACAAGAGAGG	9	0.577	23	N0	-1	5	0	1	2	38	5	1
PS15m_ct1:1195469-1195688	Cluster_1382	220	25	5.509	0.04	-	GUUAGCAUGGA	4	0.76	23	N0	-1	5	0	2	2	10	6	0
PS15m_ct1:1195974-1196242	Cluster_1383	269	16	3.526	0.438	.	UGAUACCGGCGGAAUACUACUGU	1	1	N	N0	-1	4	0	0	2	9	1	0
PS15m_ct1:1196401-1196486	Cluster_1384	86	4	0.881	0	-	UUAGCGGGCUACGCCUGCGAGG	2	0.75	22	N0	-1	0	0	0	2	1	1	0
PS15m_ct1:1196591-1197587	Cluster_1385	997	238	52.442	0.122	-	UCGGGAGUUUUUAGGGGAUUACC	9	0.651	23	N0	-1	13	8	4	14	123	74	2
PS15m_ct1:1197675-1199639	Cluster_1386	1965	1439	317.078	0.413	.	UUGAUUGCUGCUUCUUAUUGUUG	43	0.403	23	N0	-1	65	18	51	105	755	427	18
PS15m_ct1:1199995-1201674	Cluster_1387	1680	355	78.223	0.563	.	UAACUAGCUUCGUCUUAUGGAUG	9	0.634	23	N0	-1	26	3	6	19	167	126	8
PS15m_ct1:1202130-1202193	Cluster_1388	64	3	0.661	0.333	.	UCUUUAUGCCUCGCUUCGGCCAAG	1	1	N	N0	-1	1	0	0	0	0	2	0
PS15m_ct1:1203091-1203308	Cluster_1389	218	4	0.881	1	+	GUAUCAGAUCAUAAAUUCGAUUUCAUUGAUAUCGAAGACUU	2	0.75	N	N0	-1	0	4	0	0	0	0	0
PS15m_ct1:1205197-1205333	Cluster_1390	137	6	1.322	0	-	AUUGAGAAGAUUGUGUACCCUGAUAUUCU	2	0.833	N	N0	-1	3	3	0	0	0	0	0
PS15m_ct1:1205669-1205700	Cluster_1391	32	4	0.881	0	-	GAGCGUCAUUU	2	0.75	N	N0	-1	4	0	0	0	0	0	0
PS15m_ct1:1206934-1206945	Cluster_1392	12	3	0.661	1	+	GGCGAAUCCAAG	3	0.333	N	N0	-1	3	0	0	0	0	0	0
PS15m_ct1:1207790-1207802	Cluster_1393	13	3	0.661	0	-	GAUGAAGUCAGCG	1	1	N	N0	-1	3	0	0	0	0	0	0
PS15m_ct1:1208544-1209040	Cluster_1394	497	13	2.864	0.077	-	AGCAUCGUUGUGGUU	3	0.692	N	N0	-1	12	0	0	0	1	0	0
PS15m_ct1:1209331-1209428	Cluster_1395	98	3	0.661	0	-	UUCGAGCAGUAUGCAACUUACCUCUCAUCACCGAUAAAUCA	1	1	N	N0	-1	1	2	0	0	0	0	0
PS15m_ct1:1211340-1211589	Cluster_1396	250	4	0.881	0.75	.	UUUGCGUUUCU	1	1	N	N0	-1	4	0	0	0	0	0	0
PS15m_ct1:1212709-1212725	Cluster_1397	17	150	33.052	0	-	CUUCAUUGAUCAAGCU	58	0.1	N	N0	-1	150	0	0	0	0	0	0
PS15m_ct1:1212918-1213307	Cluster_1398	390	15	3.305	0.067	-	UUGAAAAGACAGAGGCAGAACGAAAAUUU	3	0.867	N	N0	-1	6	6	0	1	0	1	1
PS15m_ct1:1213421-1213458	Cluster_1399	38	6	1.322	0	-	UCAAGAAAGGGUCGCUCAAAUUCAAA	4	0.5	N	N0	-1	2	4	0	0	0	0	0
PS15m_ct1:1215455-1215481	Cluster_1400	27	5	1.102	0	-	AAGAAAUGGCUAAAAAG	2	0.6	N	N0	-1	4	1	0	0	0	0	0
PS15m_ct1:1216080-1216166	Cluster_1401	87	4	0.881	0.25	.	GCUCUGGAACCGACAACUUGUCUGUUUCUUCAUC	2	0.75	N	N0	-1	2	2	0	0	0	0	0
PS15m_ct1:1216521-1216598	Cluster_1402	78	4	0.881	0.25	.	CUGGAUCUGUAUUU	1	1	N	N0	-1	3	1	0	0	0	0	0
PS15m_ct1:1217039-1217126	Cluster_1403	88	3	0.661	0	-	CUUCGUAGCAUGUGG	2	0.667	N	N0	-1	3	0	0	0	0	0	0
PS15m_ct1:1217348-1217464	Cluster_1404	117	3	0.661	0	-	UUUCAUCAGGGCUGCAAGUUCUUAG	1	1	N	N0	-1	1	1	0	0	0	0	1
PS15m_ct1:1217663-1217672	Cluster_1405	10	5	1.102	1	+	UCGGUUGCUU	5	0.2	N	N0	-1	5	0	0	0	0	0	0
PS15m_ct1:1218172-1218220	Cluster_1406	49	4	0.881	0	-	CUUUUCUUUAUAUUAUCAGCGUAUACUAUCCGAACUUU	1	1	N	N0	-1	2	1	0	0	0	0	1
PS15m_ct1:1218439-1218639	Cluster_1407	201	5	1.102	0	-	GUUUUUGGAUGGUUGGGUCG	2	0.8	N	N0	-1	3	2	0	0	0	0	0
PS15m_ct1:1218997-1219070	Cluster_1408	74	83	18.289	0.988	+	GGGUCGGGUA	41	0.036	N	N0	-1	83	0	0	0	0	0	0
PS15m_ct1:1221835-1221927	Cluster_1409	93	8	1.763	0.125	-	GUGGCGGACAAG	5	0.5	N	N0	-1	8	0	0	0	0	0	0
PS15m_ct1:1223777-1223890	Cluster_1410	114	3	0.661	0.667	.	AUUGAUUCCCCAGCUGGUCCCAAGACCAUU	1	1	N	N0	-1	2	1	0	0	0	0	0
PS15m_ct1:1224118-1224241	Cluster_1411	124	9	1.983	1	+	CCAUCCAAGUUGGUCGUAUUUU	2	0.778	N	N0	-1	2	3	0	2	1	0	1
PS15m_ct1:1224352-1224417	Cluster_1412	66	4	0.881	1	+	AGCAACAACAAAAGCAAUUGG	2	0.75	N	N0	-1	2	0	2	0	0	0	0
PS15m_ct1:1225082-1225126	Cluster_1413	45	3	0.661	0	-	CAGCGUCCAGCCAA	2	0.667	N	N0	-1	2	0	1	0	0	0	0
PS15m_ct1:1225258-1225390	Cluster_1414	133	6	1.322	0.333	.	CUAGACAGCAG	2	0.833	N	N0	-1	4	1	0	0	1	0	0
PS15m_ct1:1225488-1225620	Cluster_1415	133	4	0.881	0	-	UCCAUGGGAAAUAGUCCUGCAAC	1	1	N	N0	-1	2	0	0	1	1	0	0
PS15m_ct1:1226089-1226199	Cluster_1416	111	11	2.424	0.091	-	CUGUGGAUCCUU	3	0.545	N	N0	-1	11	0	0	0	0	0	0
PS15m_ct1:1226295-1226354	Cluster_1417	60	4	0.881	0.25	.	CACGCUGAUG	1	1	N	N0	-1	4	0	0	0	0	0	0
PS15m_ct1:1226867-1227006	Cluster_1418	140	5	1.102	0	-	CUGUGGAUUCUACAUGGUGUG	2	0.8	N	N0	-1	1	1	2	0	1	0	0
PS15m_ct1:1227535-1227556	Cluster_1419	22	3	0.661	0	-	GUGAGCGGUAUGAAGA	2	0.667	N	N0	-1	2	0	1	0	0	0	0
PS15m_ct1:1227885-1228064	Cluster_1420	180	6	1.322	0.167	-	GCAUCUGAUUAUU	1	1	N	N0	-1	4	0	1	0	0	1	0
PS15m_ct1:1230763-1230795	Cluster_1421	33	5	1.102	0.2	.	GCUUUCACCGA	2	0.8	N	N0	-1	5	0	0	0	0	0	0
PS15m_ct1:1231715-1231894	Cluster_1422	180	7	1.542	0.857	+	UCACAACAGUUUUCAAGCACUC	2	0.857	N	N0	-1	5	0	0	2	0	0	0
PS15m_ct1:1232564-1232621	Cluster_1423	58	5	1.102	0.8	+	GCUGUACUUAUACUAUAGAGAUCAAUUUAUU	2	0.6	N	N0	-1	3	2	0	0	0	0	0
PS15m_ct1:1232809-1233986	Cluster_1424	1178	126	27.764	0.032	-	UGGGAGACCUCCACUGGUAAGAA	4	0.77	N	N0	-1	83	15	10	6	10	0	2
PS15m_ct1:1234103-1236289	Cluster_1425	2187	192	42.306	0.036	-	GACUGAAAUCAAUGCUCA	4	0.797	N	N0	-1	108	52	4	8	5	3	12
PS15m_ct1:1237917-1238016	Cluster_1426	100	3	0.661	0	-	GUGAGUUUUGGGA	1	1	N	N0	-1	3	0	0	0	0	0	0
PS15m_ct1:1238320-1238403	Cluster_1427	84	5	1.102	0.4	.	GCGUUUCUAG	3	0.6	N	N0	-1	5	0	0	0	0	0	0
PS15m_ct1:1239052-1239065	Cluster_1428	14	42	9.255	0	-	AGUGAUUUCGGU	15	0.143	N	N0	-1	42	0	0	0	0	0	0
PS15m_ct1:1239228-1239323	Cluster_1429	96	3	0.661	0.333	.	CAGGAUCUGCU	1	1	N	N0	-1	2	0	0	0	0	1	0
PS15m_ct1:1241499-1242369	Cluster_1430	871	512	112.817	0.002	-	CUUACAGCCUGUAACCUACUG	9	0.693	N	N0	-1	306	118	35	21	16	10	6
PS15m_ct1:1242444-1242994	Cluster_1431	551	287	63.239	0	-	CAACGAUCGUUAUG	6	0.763	N	N0	-1	172	49	20	14	19	9	4
PS15m_ct1:1246250-1246364	Cluster_1432	115	3	0.661	0	-	CAAGGUCUUU	1	1	N	N0	-1	3	0	0	0	0	0	0
PS15m_ct1:1246590-1246733	Cluster_1433	144	3	0.661	0.333	.	CGCUGUCUCUG	1	1	N	N0	-1	3	0	0	0	0	0	0
PS15m_ct1:1247303-1247393	Cluster_1434	91	3	0.661	0	-	CAAUUAUCUCAAUUUG	2	0.667	N	N0	-1	3	0	0	0	0	0	0
PS15m_ct1:1248382-1248466	Cluster_1435	85	5	1.102	0	-	GCUUCCUCGCC	4	0.4	N	N0	-1	4	1	0	0	0	0	0
PS15m_ct1:1248568-1248692	Cluster_1436	125	5	1.102	0	-	UUAGUGGAAGUGACG	1	1	N	N0	-1	3	1	0	1	0	0	0
PS15m_ct1:1248895-1248918	Cluster_1437	24	7	1.542	0	-	UUCAAUAUCGAGUCAGGAGA	5	0.286	N	N0	-1	5	0	0	2	0	0	0
PS15m_ct1:1250368-1250531	Cluster_1438	164	4	0.881	0.75	.	UUGGAUUUUGGAUAGAAUGAGUU	1	1	23	N0	-1	0	0	0	1	2	1	0
PS15m_ct1:1251999-1252367	Cluster_1439	369	23	5.068	0.304	.	UAGUAGUAGUGCCAACCAGAGAG	3	0.739	23	N0	-1	2	0	1	2	11	5	2
PS15m_ct1:1252448-1252497	Cluster_1440	50	4	0.881	0.25	.	UAAUAGCUUCUUCGUCUAAUGU	1	1	N	N0	-1	2	0	0	1	1	0	0
PS15m_ct1:1252875-1252977	Cluster_1441	103	8	1.763	0	-	UAUGAAAGUUAAAAGAAAUAAGG	2	0.75	N	N0	-1	3	0	0	1	3	1	0
PS15m_ct1:1253084-1253323	Cluster_1442	240	10	2.203	0.1	-	UAAGUAAGUAACAACAAGAGAGU	2	0.9	23	N0	-1	0	0	2	1	4	3	0
PS15m_ct1:1253522-1253544	Cluster_1443	23	3	0.661	0	-	UAUGGUAACUGGAUGAACUGUUU	3	0.333	23	N0	-1	0	0	0	0	3	0	0
PS15m_ct1:1255170-1255244	Cluster_1444	75	3	0.661	0	-	CGCUUUGUCC	2	0.667	N	N0	-1	3	0	0	0	0	0	0
PS15m_ct1:1256298-1256509	Cluster_1445	212	5	1.102	0.4	.	GAAGCCGAAUG	1	1	N	N0	-1	5	0	0	0	0	0	0
PS15m_ct1:1256708-1256858	Cluster_1446	151	3	0.661	0.333	.	UGGGCUGUGG	1	1	N	N0	-1	2	0	0	0	0	1	0
PS15m_ct1:1259305-1259367	Cluster_1447	63	3	0.661	0	-	CGCGUGCUGUUGA	2	0.667	N	N0	-1	3	0	0	0	0	0	0
PS15m_ct1:1260591-1260607	Cluster_1448	17	3	0.661	1	+	CUAUGUUGAUUGACGCA	3	0.333	N	N0	-1	3	0	0	0	0	0	0
PS15m_ct1:1261228-1261311	Cluster_1449	84	3	0.661	1	+	CUGUUGCAUUAGAAGGAUUG	2	0.667	N	N0	-1	3	0	0	0	0	0	0
PS15m_ct1:1262869-1262919	Cluster_1450	51	5	1.102	1	+	AUUAAGCGUGAUUAUGAUUUCGUU	2	0.8	24	N0	-1	0	1	0	1	1	2	0
PS15m_ct1:1263010-1263379	Cluster_1451	370	45	9.916	0.933	+	CAUUCGCGAUGGAUUG	3	0.756	N	N0	-1	26	8	4	2	2	1	2
PS15m_ct1:1263487-1263606	Cluster_1452	120	24	5.288	0.958	+	GAACUUAUUGUAAUAAAAAUA	3	0.833	N	N0	-1	8	4	6	0	1	3	2
PS15m_ct1:1263756-1263868	Cluster_1453	113	47	10.356	0.957	+	UUGAAGGAUGAAUUGCCGUUGU	10	0.532	N	N0	-1	23	11	1	10	1	1	0
PS15m_ct1:1265738-1265748	Cluster_1454	11	6	1.322	0	-	GGGAUAACUGG	5	0.333	N	N0	-1	6	0	0	0	0	0	0
PS15m_ct1:1266221-1266343	Cluster_1455	123	3	0.661	0.333	.	CACCGCCCGU	1	1	N	N0	-1	3	0	0	0	0	0	0
PS15m_ct1:1267054-1267140	Cluster_1456	87	3	0.661	0.667	.	GAACUUGGAUU	1	1	N	N0	-1	2	0	0	0	1	0	0
PS15m_ct1:1268273-1268283	Cluster_1457	11	37	8.153	0	-	GCAAGUGUAGC	34	0.054	N	N0	-1	37	0	0	0	0	0	0
PS15m_ct1:1268874-1269120	Cluster_1458	247	4	0.881	1	+	AGCACUGGUUGGAAAGAAGCUC	1	1	N	N0	-1	2	0	1	1	0	0	0
PS15m_ct1:1269424-1269508	Cluster_1459	85	4	0.881	0.25	.	UGCCAGGUCGC	2	0.75	N	N0	-1	4	0	0	0	0	0	0
PS15m_ct1:1270040-1270322	Cluster_1460	283	6	1.322	0.833	+	CAAAUUGACAACCACCGAGUCUGCUGUUGCAGGCUAUGA	1	1	N	N0	-1	5	1	0	0	0	0	0
PS15m_ct1:1270790-1270967	Cluster_1461	178	8	1.763	0.5	.	UUUGGAGAAAGUUGA	2	0.75	N	N0	-1	8	0	0	0	0	0	0
PS15m_ct1:1271252-1271361	Cluster_1462	110	7	1.542	0	-	CGCUCAGAGGUUG	3	0.571	N	N0	-1	3	1	2	1	0	0	0
PS15m_ct1:1271456-1271597	Cluster_1463	142	9	1.983	0	-	AUUAGAUCAUACAGACUAUCGUGUCAUUUUUG	2	0.889	N	N0	-1	4	2	0	2	0	1	0
PS15m_ct1:1271679-1271884	Cluster_1464	206	17	3.746	0	-	GUUGAACGUAGAU	1	1	N	N0	-1	13	2	0	0	0	1	1
PS15m_ct1:1271961-1272097	Cluster_1465	137	3	0.661	0	-	CAGCAAGUCAAGAGGCAAUGUU	1	1	N	N0	-1	1	0	0	2	0	0	0
PS15m_ct1:1272223-1272517	Cluster_1466	295	13	2.864	0	-	CUGGUAGCUCUCGUGG	3	0.769	N	N0	-1	12	0	0	1	0	0	0
PS15m_ct1:1272735-1273026	Cluster_1467	292	15	3.305	0	-	ACAUCAAGGACGUCAA	2	0.933	N	N0	-1	11	1	1	1	0	1	0
PS15m_ct1:1273109-1273626	Cluster_1468	518	30	6.61	0.033	-	GAACGUCAAGGUU	3	0.767	N	N0	-1	25	5	0	0	0	0	0
PS15m_ct1:1273819-1274389	Cluster_1469	571	22	4.848	0	-	ACCAAAACCGAAGA	4	0.773	N	N0	-1	19	0	0	0	3	0	0
PS15m_ct1:1274522-1274658	Cluster_1470	137	5	1.102	0	-	AAGCGAAGUGAUCA	1	1	N	N0	-1	3	2	0	0	0	0	0
PS15m_ct1:1274846-1274897	Cluster_1471	52	57	12.56	0.982	+	GGGGAUGUAGC	43	0.105	N	N0	-1	56	0	1	0	0	0	0
PS15m_ct1:1275265-1275364	Cluster_1472	100	4	0.881	0	-	UCGGUUGCUU	2	0.75	N	N0	-1	3	0	1	0	0	0	0
PS15m_ct1:1277645-1277914	Cluster_1473	270	393	86.596	0.987	+	CACGACUGAAGUCAAUAUGCACACGUCUGAUU	111	0.209	N	N0	-1	152	209	8	10	4	4	6
PS15m_ct1:1278079-1278145	Cluster_1474	67	3	0.661	0.667	.	CGAGUUCGAA	1	1	N	N0	-1	2	0	0	0	0	0	1
PS15m_ct1:1279541-1279673	Cluster_1475	133	4	0.881	0	-	GAUCAGGCAU	2	0.75	N	N0	-1	4	0	0	0	0	0	0
PS15m_ct1:1281741-1281897	Cluster_1476	157	5	1.102	0	-	UGGACGAUGUAGAUAAUA	1	1	N	N0	-1	3	2	0	0	0	0	0
PS15m_ct1:1282218-1282316	Cluster_1477	99	3	0.661	0	-	GCUACCUUCUUCCAA	1	1	N	N0	-1	2	0	0	1	0	0	0
PS15m_ct1:1283834-1283954	Cluster_1478	121	3	0.661	0	-	CCUUUGCCCGA	1	1	N	N0	-1	3	0	0	0	0	0	0
PS15m_ct1:1284327-1284386	Cluster_1479	60	4	0.881	1	+	AAGAGGAGGACUUGGAAAAGUU	1	1	N	N0	-1	2	0	1	1	0	0	0
PS15m_ct1:1284939-1285081	Cluster_1480	143	8	1.763	1	+	UAAACCUGAUUCUGAUUGGAAAU	3	0.625	N	N0	-1	5	0	0	0	3	0	0
PS15m_ct1:1285269-1285280	Cluster_1481	12	3	0.661	0	-	GAAGAGGAAAG	2	0.667	N	N0	-1	3	0	0	0	0	0	0
PS15m_ct1:1285660-1285859	Cluster_1482	200	8	1.763	1	+	CCAAACAAUGGACAAG	2	0.875	N	N0	-1	5	3	0	0	0	0	0
PS15m_ct1:1285960-1286106	Cluster_1483	147	7	1.542	0.429	.	UCUUACCAAAUGAAUCGAC	2	0.857	N	N0	-1	7	0	0	0	0	0	0
PS15m_ct1:1286204-1286274	Cluster_1484	71	6	1.322	1	+	UACAAAGACUAUUUCGAA	2	0.667	N	N0	-1	5	0	0	0	0	1	0
PS15m_ct1:1286360-1286409	Cluster_1485	50	5	1.102	1	+	GACACUGAUCCCUAUUUGUGAAACUGUUC	2	0.8	N	N0	-1	3	2	0	0	0	0	0
PS15m_ct1:1286592-1287170	Cluster_1486	579	21	4.627	1	+	CUAUGUCGAUACUUUGUUGGAGGUUC	2	0.857	N	N0	-1	7	6	4	0	1	1	2
PS15m_ct1:1287275-1287333	Cluster_1487	59	3	0.661	1	+	AGGUUCCUGG	2	0.667	N	N0	-1	3	0	0	0	0	0	0
PS15m_ct1:1287511-1287851	Cluster_1488	341	16	3.526	1	+	CAAGAGUACUGCACUUGCUCCUGA	3	0.688	N	N0	-1	9	2	0	1	0	4	0
PS15m_ct1:1287964-1288085	Cluster_1489	122	12	2.644	0.5	.	GCGAGUUCGAA	2	0.667	N	N0	-1	8	1	0	0	3	0	0
PS15m_ct1:1288817-1288876	Cluster_1490	60	3	0.661	0	-	UGGGAUAUUUGGUUCUUGAUCUUG	1	1	23	N0	-1	0	0	0	0	2	1	0
PS15m_ct1:1289087-1289856	Cluster_1491	770	165	36.357	0.558	.	UAUAUAACAGUAUGUGCAUGAGG	12	0.618	23	N0	-1	7	3	3	12	98	39	3
PS15m_ct1:1290135-1290492	Cluster_1492	358	22	4.848	0.091	-	UUGCCUGGUUUUCACGCACCGUAG	2	0.864	23	N0	-1	2	0	0	1	11	7	1
PS15m_ct1:1290646-1290714	Cluster_1493	69	7	1.542	0	-	GUUCGUGGAGUG	3	0.714	N	N0	-1	7	0	0	0	0	0	0
PS15m_ct1:1290864-1291752	Cluster_1494	889	74	16.306	0.568	.	UAAUGUACUGUAGUAGUAGUAGG	4	0.689	23	N0	-1	6	0	2	4	41	21	0
PS15m_ct1:1291931-1292258	Cluster_1495	328	16	3.526	0.625	.	UGUUAAGCGAACGAUUGAAAGACA	3	0.688	24	N0	0	1	0	0	2	4	8	1
PS15m_ct1:1292432-1292639	Cluster_1496	208	12	2.644	0.083	-	UCGGGAUACAAGCAUCAGUCUAUU	2	0.917	24	N0	-1	1	0	0	0	4	7	0
PS15m_ct1:1293214-1293349	Cluster_1497	136	7	1.542	0.143	-	UACAAAAGUCUAGAACAGGAUGU	2	0.714	23	N0	-1	0	0	0	1	3	3	0
PS15m_ct1:1294023-1294154	Cluster_1498	132	4	0.881	0.25	.	UCAAAAAUUCGUUAUAAUAAC	1	1	N	N0	-1	1	0	1	0	1	1	0
PS15m_ct1:1295980-1296086	Cluster_1499	107	6	1.322	0	-	CGCUUUCACC	5	0.333	N	N0	-1	5	1	0	0	0	0	0
PS15m_ct1:1297285-1297294	Cluster_1500	10	4	0.881	0	-	GCUUCAAUGG	4	0.25	N	N0	-1	4	0	0	0	0	0	0
PS15m_ct1:1300670-1300681	Cluster_1501	12	6	1.322	0	-	GUAACCAGAAGA	5	0.333	N	N0	-1	6	0	0	0	0	0	0
PS15m_ct1:1301279-1301316	Cluster_1502	38	3	0.661	0	-	UCCUCGAUUUGUAUGAAUUCUUUUCUACUCUUUUAUG	2	0.667	N	N0	-1	1	2	0	0	0	0	0
PS15m_ct1:1302435-1302528	Cluster_1503	94	3	0.661	0.333	.	CUACAUUGUUGCCAUCAACACCACCGCAUUCAGAGAAAUCGCCA	2	0.667	N	N0	-1	1	2	0	0	0	0	0
PS15m_ct1:1303926-1304271	Cluster_1504	346	10	2.203	0.5	.	GUCUCGUCGAUG	2	0.9	N	N0	-1	9	1	0	0	0	0	0
PS15m_ct1:1309933-1309981	Cluster_1505	49	3	0.661	0	-	UAGAGAGACUA	1	1	N	N0	-1	2	0	1	0	0	0	0
PS15m_ct1:1310864-1311025	Cluster_1506	162	4	0.881	0.25	.	CAACUUUGGUGU	1	1	N	N0	-1	2	1	1	0	0	0	0
PS15m_ct1:1311530-1311697	Cluster_1507	168	13	2.864	0.462	.	CGGCCUUGGUA	3	0.692	N	N0	-1	13	0	0	0	0	0	0
PS15m_ct1:1315343-1315449	Cluster_1508	107	8	1.763	0	-	CUAUCACAUUCGC	5	0.375	N	N0	-1	8	0	0	0	0	0	0
PS15m_ct1:1315820-1315853	Cluster_1509	34	4	0.881	1	+	AUUCAAUGGACACUAAGGGGUCCUUGUUA	2	0.75	N	N0	-1	1	3	0	0	0	0	0
PS15m_ct1:1316210-1316357	Cluster_1510	148	4	0.881	0.75	.	CAGUCAACGACAUCAACUUUCAUC	2	0.75	N	N0	-1	2	0	0	0	0	2	0
PS15m_ct1:1316503-1316551	Cluster_1511	49	4	0.881	0.75	.	UGCAUGCGGUAAAAGAU	2	0.75	N	N0	-1	4	0	0	0	0	0	0
PS15m_ct1:1317499-1317647	Cluster_1512	149	5	1.102	0.8	+	CUACGAUCUGUAU	2	0.8	N	N0	-1	4	1	0	0	0	0	0
PS15m_ct1:1317767-1317783	Cluster_1513	17	4	0.881	0.25	.	CGGGUGGUGU	3	0.5	N	N0	-1	4	0	0	0	0	0	0
PS15m_ct1:1318135-1318221	Cluster_1514	87	4	0.881	1	+	AGGUCAAGAGU	2	0.75	N	N0	-1	4	0	0	0	0	0	0
PS15m_ct1:1318576-1318609	Cluster_1515	34	3	0.661	1	+	CAAUUUUCAUCAUACAAGGUCU	2	0.667	N	N0	-1	1	0	0	2	0	0	0
PS15m_ct1:1320002-1320162	Cluster_1516	161	3	0.661	0.333	.	CACCACAUAUAUACGCACUCACUUUACGCA	1	1	N	N0	-1	0	2	0	0	0	1	0
PS15m_ct1:1320946-1320980	Cluster_1517	35	4	0.881	0	-	CAGAUGAUUUGGCUUA	2	0.75	N	N0	-1	4	0	0	0	0	0	0
PS15m_ct1:1321159-1321319	Cluster_1518	161	3	0.661	0	-	CAAGGUUGUUAA	1	1	N	N0	-1	3	0	0	0	0	0	0
PS15m_ct1:1321766-1321779	Cluster_1519	14	3	0.661	0	-	AGAGCCGUGAGUUG	3	0.333	N	N0	-1	3	0	0	0	0	0	0
PS15m_ct1:1322298-1322380	Cluster_1520	83	3	0.661	1	+	GAUGUUGGUUAAG	2	0.667	N	N0	-1	3	0	0	0	0	0	0
PS15m_ct1:1322687-1322774	Cluster_1521	88	3	0.661	1	+	AUAACGUUACAACAAAUU	1	1	N	N0	-1	2	1	0	0	0	0	0
PS15m_ct1:1323031-1323066	Cluster_1522	36	10	2.203	1	+	GCGUGAACUCUUGAUGGGUAUCUUUGAA	4	0.7	N	N0	-1	2	7	0	0	1	0	0
PS15m_ct1:1323202-1323705	Cluster_1523	504	33	7.271	0.879	+	AUCUCGGUAAGCAUUUGAACAUU	3	0.727	N	N0	-1	18	9	1	0	4	0	1
PS15m_ct1:1323784-1323960	Cluster_1524	177	11	2.424	1	+	UACUCUUGUUUCUACUCUCAUGCAA	2	0.818	N	N0	-1	6	1	2	0	0	0	2
PS15m_ct1:1324036-1324256	Cluster_1525	221	9	1.983	0.778	.	GCAUCGUAUUGGUCGUUCUGGUCGUUUUGGCCAUUUGG	2	0.778	N	N0	-1	3	4	0	2	0	0	0
PS15m_ct1:1324492-1324815	Cluster_1526	324	10	2.203	1	+	UUUCUUUUCUAUAUAAAUCUCUCCC	2	0.9	N	N0	-1	5	1	0	1	1	0	2
PS15m_ct1:1325346-1325357	Cluster_1527	12	3	0.661	0	-	CUGACGUUUCCA	3	0.333	N	N0	-1	3	0	0	0	0	0	0
PS15m_ct1:1326969-1327159	Cluster_1528	191	5	1.102	0.8	+	UAGGAUGACAAUGAUAAUGGUUC	2	0.8	23	N0	-1	1	0	1	0	2	1	0
PS15m_ct1:1327440-1327520	Cluster_1529	81	6	1.322	1	+	GAUCCUGAUUGCA	3	0.667	N	N0	-1	6	0	0	0	0	0	0
PS15m_ct1:1328273-1328334	Cluster_1530	62	32	7.051	0.062	-	UGGUAUCUGAUG	26	0.219	N	N0	-1	31	0	0	0	0	0	1
PS15m_ct1:1330270-1330870	Cluster_1531	601	36	7.932	0	-	CUUCAUUGAUCAA	10	0.583	N	N0	-1	27	7	0	1	0	1	0
PS15m_ct1:1330941-1331090	Cluster_1532	150	11	2.424	0	-	UCAUGCUGCUUUGGAAGCUUCUAAUG	4	0.636	N	N0	-1	4	6	0	0	0	1	0
PS15m_ct1:1331215-1331292	Cluster_1533	78	4	0.881	0	-	CUGUGAUUGAAGCUGAACGCUCCA	1	1	N	N0	-1	3	0	0	0	0	1	0
PS15m_ct1:1331459-1331764	Cluster_1534	306	16	3.526	0	-	CUCUACAAGGACGCUUGUAAUAGA	2	0.75	N	N0	-1	8	0	1	2	2	2	1
PS15m_ct1:1331845-1332125	Cluster_1535	281	11	2.424	0.091	-	CUCUAACGGUCUUUU	2	0.909	N	N0	-1	8	1	0	0	0	2	0
PS15m_ct1:1332238-1332554	Cluster_1536	317	20	4.407	0	-	CAAGACUGACAAA	3	0.75	N	N0	-1	12	1	3	1	1	2	0
PS15m_ct1:1332764-1332891	Cluster_1537	128	4	0.881	0	-	CUAGUAUUAAAGAUAUUGUGUCUAG	1	1	N	N0	-1	2	0	0	0	0	0	2
PS15m_ct1:1333038-1333102	Cluster_1538	65	3	0.661	0	-	CCAGUGGCAAUG	1	1	N	N0	-1	3	0	0	0	0	0	0
PS15m_ct1:1333340-1333459	Cluster_1539	120	5	1.102	0	-	UCUAUGAAAUCAAGAUA	2	0.8	N	N0	-1	5	0	0	0	0	0	0
PS15m_ct1:1333596-1333765	Cluster_1540	170	11	2.424	0.545	.	AGGAGGUUGGU	3	0.545	N	N0	-1	9	0	0	0	2	0	0
PS15m_ct1:1333854-1333990	Cluster_1541	137	6	1.322	0.333	.	UAUUGCUCAACC	1	1	N	N0	-1	5	1	0	0	0	0	0
PS15m_ct1:1335238-1335247	Cluster_1542	10	11	2.424	0	-	GGCGAUUUUA	11	0.091	N	N0	-1	11	0	0	0	0	0	0
PS15m_ct1:1335359-1336280	Cluster_1543	922	44	9.695	0.886	+	GAAGGGUCUUCAUCUC	3	0.795	N	N0	-1	30	9	3	0	1	1	0
PS15m_ct1:1336445-1337159	Cluster_1544	715	41	9.034	0.927	+	UUUGUGGGUGGUCAACAUCAAUGCCGUGUCAUUGUGC	2	0.951	N	N0	-1	22	11	1	3	2	1	1
PS15m_ct1:1337429-1337671	Cluster_1545	243	8	1.763	1	+	CAAGCGACGUUAAA	3	0.75	N	N0	-1	6	0	0	0	2	0	0
PS15m_ct1:1337748-1337771	Cluster_1546	24	3	0.661	1	+	GAAUUCCAUCUCAGAG	2	0.667	N	N0	-1	3	0	0	0	0	0	0
PS15m_ct1:1337874-1338055	Cluster_1547	182	11	2.424	1	+	AGAGCAAACGGCACGUACUCUAUU	2	0.727	N	N0	-1	2	3	2	0	0	4	0
PS15m_ct1:1338140-1338586	Cluster_1548	447	30	6.61	1	+	CAUGGAAUAUAUCAACUGUACU	3	0.767	N	N0	-1	12	8	0	4	2	4	0
PS15m_ct1:1338673-1338856	Cluster_1549	184	12	2.644	0.75	.	CGCGCCAGAUCUGAG	3	0.75	N	N0	-1	9	2	0	0	1	0	0
PS15m_ct1:1338955-1339968	Cluster_1550	1014	55	12.119	0.836	+	AUCAACGUGAUCUUUACC	2	0.909	N	N0	-1	32	12	2	3	3	1	2
PS15m_ct1:1340053-1340880	Cluster_1551	828	51	11.238	0.961	+	CAAGUCACUGUUCAGG	4	0.765	N	N0	-1	31	12	3	2	2	1	0
PS15m_ct1:1340963-1342515	Cluster_1552	1553	110	24.238	0.955	+	CUUUGCGCAAGAAGUCUG	4	0.8	N	N0	-1	65	20	4	8	6	4	3
PS15m_ct1:1342816-1342957	Cluster_1553	142	5	1.102	0.6	.	UGCUGAUAGA	1	1	N	N0	-1	4	0	0	0	0	0	1
PS15m_ct1:1343041-1343169	Cluster_1554	129	5	1.102	1	+	GUUUCCUCGUAA	2	0.8	N	N0	-1	3	0	0	0	0	1	1
PS15m_ct1:1343290-1343657	Cluster_1555	368	34	7.492	1	+	CAUCUUUGGUGUUGGAUCUGGCUUAAU	3	0.706	N	N0	-1	24	10	0	0	0	0	0
PS15m_ct1:1343798-1344202	Cluster_1556	405	21	4.627	0.857	+	GACCAUGCCUA	2	0.81	N	N0	-1	11	3	0	3	1	2	1
PS15m_ct1:1344279-1344774	Cluster_1557	496	33	7.271	0.909	+	UACGUAUUGCAUUGCCAUCUACACUUUUUGUUCUA	5	0.788	N	N0	-1	20	10	0	1	0	0	2
PS15m_ct1:1345890-1345928	Cluster_1558	39	3	0.661	0.333	.	GUUGGGUAGA	2	0.667	N	N0	-1	3	0	0	0	0	0	0
PS15m_ct1:1350264-1352583	Cluster_1559	2320	4342	956.741	0.739	.	UGCAUCGUACUGAAAGACAUCGG	73	0.32	23	N0	-1	239	64	354	371	2045	1218	51
PS15m_ct1:1354457-1354562	Cluster_1560	106	10	2.203	0	-	CUAGCGCUGUGAUGGACGCUUUAGUC	2	0.8	N	N0	-1	6	4	0	0	0	0	0
PS15m_ct1:1355409-1355441	Cluster_1561	33	3	0.661	0	-	UUUAAAUGGACAAAAGUAUU	1	1	N	N0	-1	3	0	0	0	0	0	0
PS15m_ct1:1355804-1355985	Cluster_1562	182	4	0.881	0.25	.	GAUUUUACCGAUGAUUGAAGGCAUGUU	1	1	N	N0	-1	2	1	1	0	0	0	0
PS15m_ct1:1356806-1356929	Cluster_1563	124	6	1.322	0.5	.	UUCUGAAGAUCGUGACAAAUU	2	0.833	N	N0	-1	4	0	2	0	0	0	0
PS15m_ct1:1357152-1357239	Cluster_1564	88	4	0.881	0.5	.	GGAAGGUUUGG	2	0.75	N	N0	-1	3	0	0	1	0	0	0
PS15m_ct1:1358181-1358214	Cluster_1565	34	3	0.661	1	+	CAAGCUUCUGGAACAUGUUUAGA	1	1	N	N0	-1	1	0	0	0	2	0	0
PS15m_ct1:1358890-1358959	Cluster_1566	70	3	0.661	0	-	CUUUGAACGCACA	1	1	N	N0	-1	3	0	0	0	0	0	0
PS15m_ct1:1359454-1359576	Cluster_1567	123	3	0.661	0.333	.	CUGAAGACACUCAAAGA	1	1	N	N0	-1	3	0	0	0	0	0	0
PS15m_ct1:1359731-1359846	Cluster_1568	116	3	0.661	0.667	.	UGCUGUAGUUUU	1	1	N	N0	-1	3	0	0	0	0	0	0
PS15m_ct1:1360261-1360412	Cluster_1569	152	5	1.102	0	-	GAAUGUUCUAUC	1	1	N	N0	-1	5	0	0	0	0	0	0
PS15m_ct1:1360648-1360716	Cluster_1570	69	3	0.661	1	+	AAGGACGCUACAAAGCAAUU	2	0.667	N	N0	-1	3	0	0	0	0	0	0
PS15m_ct1:1360810-1360874	Cluster_1571	65	4	0.881	0.5	.	AGUGGAAUAGUAGUAGCUU	1	1	N	N0	-1	3	1	0	0	0	0	0
PS15m_ct1:1360958-1360969	Cluster_1572	12	3	0.661	0	-	GCCACGCUGAAG	3	0.333	N	N0	-1	3	0	0	0	0	0	0
PS15m_ct1:1361209-1361479	Cluster_1573	271	9	1.983	0	-	ACAUGGAGUUAUUGGAUA	2	0.778	N	N0	-1	4	4	0	1	0	0	0
PS15m_ct1:1361652-1361717	Cluster_1574	66	4	0.881	0	-	CUCUUAUUUCAGUGAAAUGAACGAUGAUCUUGAAGA	1	1	N	N0	-1	1	1	0	0	2	0	0
PS15m_ct1:1361998-1362023	Cluster_1575	26	4	0.881	0	-	UCUUGGAGGAGGAAGGA	3	0.5	N	N0	-1	3	0	0	1	0	0	0
PS15m_ct1:1362103-1362160	Cluster_1576	58	5	1.102	0	-	CAACAUCAAGGGUAAAGUA	2	0.6	N	N0	-1	5	0	0	0	0	0	0
PS15m_ct1:1364858-1364868	Cluster_1577	11	3	0.661	0	-	GGGGAUCAGCG	3	0.333	N	N0	-1	3	0	0	0	0	0	0
PS15m_ct1:1370043-1370455	Cluster_1578	413	21	4.627	0.333	.	UAAGUAAGUAGAAACAAGAGAGU	2	0.857	23	N0	-1	4	0	0	3	10	4	0
PS15m_ct1:1370534-1370567	Cluster_1579	34	3	0.661	0.333	.	GGCAAAUGGGAAUGAACAUG	1	1	N	N0	-1	1	0	1	0	1	0	0
PS15m_ct1:1370785-1371553	Cluster_1580	769	60	13.221	0.383	.	UUCAUGACUUGCAGAAAGCACCG	4	0.783	23	N0	-1	4	0	0	6	37	12	1
PS15m_ct1:1371647-1371771	Cluster_1581	125	8	1.763	0.125	-	UUAGGUCAUACCACCAGAUUUCAG	3	0.625	23	N0	-1	0	0	0	0	5	3	0
PS15m_ct1:1372387-1372829	Cluster_1582	443	146	32.17	0.123	-	UGUGUAUAGGGUCUUAUAUCUGG	13	0.438	23	N0	-1	12	2	1	8	63	52	8
PS15m_ct1:1372905-1372935	Cluster_1583	31	3	0.661	0.333	.	UAAAUAAAAGUGUAAUUCUUUGG	2	0.667	23	N0	-1	0	0	0	0	2	1	0
PS15m_ct1:1373013-1373094	Cluster_1584	82	6	1.322	0.167	-	UUGGGUAAAUCAUGAGAAGAAGC	2	0.833	23	N0	-1	1	0	0	0	4	1	0
PS15m_ct1:1373254-1373370	Cluster_1585	117	4	0.881	0.5	.	UACAUCAAAACUGUAACAAUUUAG	2	0.75	24	N0	0	0	0	0	1	1	2	0
PS15m_ct1:1373489-1373859	Cluster_1586	371	62	13.661	0.871	+	UUGUUUGAGAACAUUCUACAAGG	11	0.516	23	N0	-1	1	0	0	3	38	17	3
PS15m_ct1:1374328-1374650	Cluster_1587	323	22	4.848	0.773	.	UAAUCCUGUAGUAUUUAAAAGCU	4	0.773	23	N0	-1	1	0	0	1	12	6	2
PS15m_ct1:1374866-1375071	Cluster_1588	206	10	2.203	0.3	.	UGAGUGGAUGUGCCUAUCGCUGA	1	1	23	N0	-1	1	0	0	0	5	4	0
PS15m_ct1:1375163-1376380	Cluster_1589	1218	227	50.018	0.463	.	UAAGUGAGAAUUCAGUUAGGUGC	10	0.595	23	N0	-1	6	3	2	19	115	77	5
PS15m_ct1:1376610-1376686	Cluster_1590	77	11	2.424	0.091	-	UAGUAGUUUAUAUCAGAAUAUGG	2	0.909	23	N0	-1	0	0	0	1	5	4	1
PS15m_ct1:1376813-1377626	Cluster_1591	814	91	20.051	0.088	-	UGCGAGUUAGUUGAGAAUAACAUG	4	0.747	23	N0	-1	5	0	2	9	44	29	2
PS15m_ct1:1378194-1378205	Cluster_1592	12	3	0.661	0	-	CUUUCGAUGGUA	2	0.667	N	N0	-1	3	0	0	0	0	0	0
PS15m_ct1:1378837-1378848	Cluster_1593	12	3	0.661	0	-	GGACGAUCAAUG	3	0.333	N	N0	-1	3	0	0	0	0	0	0
PS15m_ct1:1379348-1379427	Cluster_1594	80	4	0.881	0.25	.	ACAAGAGAGAGUA	1	1	N	N0	-1	4	0	0	0	0	0	0
PS15m_ct1:1380380-1380418	Cluster_1595	39	3	0.661	0	-	AAACAACACAGAAAGUCCAA	2	0.667	N	N0	-1	2	1	0	0	0	0	0
PS15m_ct1:1381890-1381930	Cluster_1596	41	3	0.661	0.333	.	GUAGCUGGUU	1	1	N	N0	-1	3	0	0	0	0	0	0
PS15m_ct1:1382441-1382638	Cluster_1597	198	13	2.864	0	-	GUUAUAGUGAG	3	0.615	N	N0	-1	12	0	0	0	0	0	1
PS15m_ct1:1384967-1385127	Cluster_1598	161	8	1.763	0	-	CUUCGUCGGGCAGU	3	0.625	N	N0	-1	7	1	0	0	0	0	0
PS15m_ct1:1385627-1385652	Cluster_1599	26	3	0.661	0	-	GCUAUGGAUC	1	1	N	N0	-1	3	0	0	0	0	0	0
PS15m_ct1:1385747-1385802	Cluster_1600	56	3	0.661	0	-	UAAUUUCUGUGCAACG	2	0.667	N	N0	-1	3	0	0	0	0	0	0
PS15m_ct1:1386273-1386289	Cluster_1601	17	10	2.203	0.1	-	UCCGGAGUGAA	5	0.3	N	N0	-1	10	0	0	0	0	0	0
PS15m_ct1:1386730-1386773	Cluster_1602	44	4	0.881	0.75	.	GGGUUUGGUAUUGUU	3	0.5	N	N0	-1	4	0	0	0	0	0	0
PS15m_ct1:1387165-1387289	Cluster_1603	125	4	0.881	0.25	.	UGGCAGUAGUU	1	1	N	N0	-1	3	0	0	1	0	0	0
PS15m_ct1:1387812-1388018	Cluster_1604	207	7	1.542	0	-	AGAGGAGAUUA	2	0.857	N	N0	-1	4	3	0	0	0	0	0
PS15m_ct1:1388448-1388555	Cluster_1605	108	9	1.983	0	-	UUUCGUCAUUGGAUGAUUUCUCUCCUU	3	0.778	N	N0	-1	5	3	0	1	0	0	0
PS15m_ct1:1388884-1389036	Cluster_1606	153	5	1.102	0	-	GCUCGAGAUACAGAGAGA	1	1	N	N0	-1	5	0	0	0	0	0	0
PS15m_ct1:1389139-1389171	Cluster_1607	33	6	1.322	0	-	CUCACAUCGCCUGU	2	0.833	N	N0	-1	6	0	0	0	0	0	0
PS15m_ct1:1389775-1389866	Cluster_1608	92	3	0.661	0	-	ACAAAUAGACGCACAUUU	2	0.667	N	N0	-1	3	0	0	0	0	0	0
PS15m_ct1:1390924-1391203	Cluster_1609	280	8	1.763	0	-	CAAAAAACACAAUAAAAAAGCAGCAUUAUUCCAUUA	1	1	N	N0	-1	5	3	0	0	0	0	0
PS15m_ct1:1391361-1391474	Cluster_1610	114	7	1.542	0	-	CGAUAGACUGGACAG	2	0.857	N	N0	-1	4	3	0	0	0	0	0
PS15m_ct1:1391606-1391653	Cluster_1611	48	4	0.881	0	-	GAGCAUGUUCAAU	2	0.75	N	N0	-1	3	0	0	0	1	0	0
PS15m_ct1:1391827-1392021	Cluster_1612	195	7	1.542	0	-	UUUUGACAGCGUAUCGA	2	0.857	N	N0	-1	7	0	0	0	0	0	0
PS15m_ct1:1392200-1392298	Cluster_1613	99	6	1.322	0	-	UCGUUGUUCUGA	1	1	N	N0	-1	2	2	2	0	0	0	0
PS15m_ct1:1392410-1392703	Cluster_1614	294	16	3.526	0.062	-	CACACAUGUUUAAAGAUA	4	0.625	N	N0	-1	12	0	3	1	0	0	0
PS15m_ct1:1392794-1393024	Cluster_1615	231	9	1.983	0	-	GUAUCAGAUAUCAAUG	2	0.778	N	N0	-1	4	5	0	0	0	0	0
PS15m_ct1:1393102-1393324	Cluster_1616	223	8	1.763	0	-	UUGCGUUAUGGAUCUGU	1	1	N	N0	-1	5	1	0	0	2	0	0
PS15m_ct1:1393452-1393534	Cluster_1617	83	6	1.322	0.333	.	CAAGGAGUUGGCGG	2	0.667	N	N0	-1	5	0	1	0	0	0	0
PS15m_ct1:1393770-1394037	Cluster_1618	268	11	2.424	0.273	.	UCCACGUUCU	3	0.636	N	N0	-1	8	0	0	0	0	3	0
PS15m_ct1:1394146-1394188	Cluster_1619	43	3	0.661	0	-	CCUAUGCAAAACAUGAACAUC	2	0.667	N	N0	-1	1	0	2	0	0	0	0
PS15m_ct1:1396831-1397003	Cluster_1620	173	4	0.881	0	-	GCUUGGAUCUGUU	2	0.75	N	N0	-1	4	0	0	0	0	0	0
PS15m_ct1:1401001-1401251	Cluster_1621	251	10	2.203	0.9	+	AUGCUCGUGCUCAAGGAUU	1	1	N	N0	-1	8	2	0	0	0	0	0
PS15m_ct1:1401368-1401649	Cluster_1622	282	10	2.203	1	+	ACCAAAAGGUAGCUACUG	3	0.8	N	N0	-1	8	2	0	0	0	0	0
PS15m_ct1:1401790-1401872	Cluster_1623	83	8	1.763	0.75	.	CAACUUCAGUUUGCUAACCGUUUGACUGA	2	0.75	N	N0	-1	5	3	0	0	0	0	0
PS15m_ct1:1402047-1402091	Cluster_1624	45	4	0.881	1	+	GUGUUGUCUA	1	1	N	N0	-1	3	0	0	1	0	0	0
PS15m_ct1:1402424-1402813	Cluster_1625	390	17	3.746	0.882	+	GAAUCUGCUCACGCUGUCUAUG	2	0.941	N	N0	-1	10	2	3	2	0	0	0
PS15m_ct1:1403340-1403413	Cluster_1626	74	4	0.881	0	-	CAGUCUGGGAUAUGGAG	2	0.75	N	N0	-1	4	0	0	0	0	0	0
PS15m_ct1:1403711-1403762	Cluster_1627	52	3	0.661	0	-	CUCAGCUAAACAGCACGAGCCUUGUGGCCUACU	2	0.667	N	N0	-1	1	2	0	0	0	0	0
PS15m_ct1:1404204-1404263	Cluster_1628	60	6	1.322	0.167	-	UGGCGUGGUAGUUCGUGCAUUUGCCACUCAUCCUUUAGG	2	0.833	N	N0	-1	3	2	0	0	0	1	0
PS15m_ct1:1404350-1404460	Cluster_1629	111	4	0.881	0	-	UAAGGAAGCUG	1	1	N	N0	-1	2	1	0	0	0	1	0
PS15m_ct1:1405181-1405419	Cluster_1630	239	4	0.881	0.25	.	GCUUGCUCGA	1	1	N	N0	-1	3	0	0	0	0	1	0
PS15m_ct1:1405662-1405780	Cluster_1631	119	5	1.102	0.2	.	CAUGGACUCUGCG	2	0.8	N	N0	-1	3	0	0	1	1	0	0
PS15m_ct1:1406519-1406619	Cluster_1632	101	3	0.661	0.667	.	AGCUGUCGACAUGG	1	1	N	N0	-1	3	0	0	0	0	0	0
PS15m_ct1:1407122-1407284	Cluster_1633	163	5	1.102	0	-	GAAUUUGGAUUCUCUAAAGGAUAAG	2	0.8	N	N0	-1	2	0	0	0	0	1	2
PS15m_ct1:1408926-1409032	Cluster_1634	107	4	0.881	1	+	UUCCAAUGGGUGUUG	2	0.75	N	N0	-1	3	0	0	0	1	0	0
PS15m_ct1:1409472-1409712	Cluster_1635	241	7	1.542	0.286	.	AUACGCUGCUUAUUUU	2	0.857	N	N0	-1	7	0	0	0	0	0	0
PS15m_ct1:1409796-1409826	Cluster_1636	31	3	0.661	0	-	GUCCAGGACAU	2	0.667	N	N0	-1	3	0	0	0	0	0	0
PS15m_ct1:1410134-1410223	Cluster_1637	90	5	1.102	0	-	AUGGGCUUUAGUGCUAUUAUG	2	0.6	N	N0	-1	3	0	2	0	0	0	0
PS15m_ct1:1410383-1410513	Cluster_1638	131	5	1.102	0.4	.	GAUAAACGACGGAAUAA	2	0.8	N	N0	-1	4	1	0	0	0	0	0
PS15m_ct1:1411167-1411400	Cluster_1639	234	13	2.864	1	+	GUGUUGUAUACGCCAUCUGUAGUUCCUGAAGUC	3	0.769	N	N0	-1	4	5	0	0	1	0	3
PS15m_ct1:1411693-1411799	Cluster_1640	107	6	1.322	0.833	+	CCUUAACAGCAUCUCGGAUCUUA	2	0.833	N	N0	-1	4	0	0	0	2	0	0
PS15m_ct1:1411878-1411928	Cluster_1641	51	4	0.881	1	+	UCCGAUUUAGAAAACAUUUAUA	1	1	N	N0	-1	1	2	0	1	0	0	0
PS15m_ct1:1412381-1412391	Cluster_1642	11	10	2.203	0	-	UUUGAUCUGAA	9	0.2	N	N0	-1	10	0	0	0	0	0	0
PS15m_ct1:1412502-1412544	Cluster_1643	43	3	0.661	0.667	.	UCCAACAAUGGAAGAAGAGCAACUU	2	0.667	N	N0	-1	1	0	0	0	0	0	2
PS15m_ct1:1413596-1413678	Cluster_1644	83	5	1.102	1	+	AUGAAACGAUCGUACAG	2	0.8	N	N0	-1	3	1	0	0	0	0	1
PS15m_ct1:1414385-1414505	Cluster_1645	121	3	0.661	0.667	.	GAAGAUGUUGUU	1	1	N	N0	-1	1	0	0	1	1	0	0
PS15m_ct1:1415702-1415801	Cluster_1646	100	4	0.881	0.25	.	GGAAUUGACGG	2	0.75	N	N0	-1	3	0	0	1	0	0	0
PS15m_ct1:1416246-1416355	Cluster_1647	110	4	0.881	0.75	.	AUAUGGAAAAGAAG	1	1	N	N0	-1	3	1	0	0	0	0	0
PS15m_ct1:1419395-1419448	Cluster_1648	54	3	0.661	0	-	UCUAUCAAGCCAUACUAUUGUCUAUGCUGUCUCUA	1	1	N	N0	-1	1	2	0	0	0	0	0
PS15m_ct1:1422408-1422418	Cluster_1649	11	4	0.881	0	-	UCAACACGGG	2	0.75	N	N0	-1	4	0	0	0	0	0	0
PS15m_ct1:1423687-1423699	Cluster_1650	13	38	8.373	0	-	UUUGAUCUGAAA	25	0.105	N	N0	-1	38	0	0	0	0	0	0
PS15m_ct1:1424978-1425169	Cluster_1651	192	6	1.322	0.5	.	CAGCAGCAACAGCAGCAGCAACAACAACAACAAC	2	0.833	N	N0	-1	4	2	0	0	0	0	0
PS15m_ct1:1425382-1425508	Cluster_1652	127	9	1.983	0.111	-	GCGAAAUCACC	2	0.667	N	N0	-1	7	2	0	0	0	0	0
PS15m_ct1:1426540-1426686	Cluster_1653	147	3	0.661	0.333	.	UGACCGUGUU	1	1	N	N0	-1	3	0	0	0	0	0	0
PS15m_ct1:1428394-1428629	Cluster_1654	236	6	1.322	1	+	GCAACUCCUCAAUGGACCACUG	1	1	N	N0	-1	3	2	0	1	0	0	0
PS15m_ct1:1428776-1428919	Cluster_1655	144	5	1.102	1	+	UCUUCGUGAAAAGUUGUAUGAAUU	2	0.8	N	N0	-1	3	0	0	0	0	2	0
PS15m_ct1:1429071-1429141	Cluster_1656	71	6	1.322	0.833	+	AACGGGUCAACGUA	2	0.833	N	N0	-1	5	1	0	0	0	0	0
PS15m_ct1:1429270-1429434	Cluster_1657	165	6	1.322	0.333	.	CCUGGAUUCGAUGAUCAGUUUGUU	2	0.833	N	N0	-1	4	0	0	0	0	2	0
PS15m_ct1:1430246-1430262	Cluster_1658	17	3	0.661	0	-	UGCCUGGAGCGGGAAAU	3	0.333	N	N0	-1	3	0	0	0	0	0	0
PS15m_ct1:1430348-1430385	Cluster_1659	38	4	0.881	0.75	.	GGCGAGGAGU	3	0.5	N	N0	-1	4	0	0	0	0	0	0
PS15m_ct1:1430526-1430536	Cluster_1660	11	6	1.322	0	-	UAGACAGCAGG	6	0.167	N	N0	-1	6	0	0	0	0	0	0
PS15m_ct1:1430639-1430797	Cluster_1661	159	5	1.102	0.2	.	CAUUGAUCAAGCU	2	0.8	N	N0	-1	4	0	1	0	0	0	0
PS15m_ct1:1431199-1431298	Cluster_1662	100	3	0.661	0	-	UCUUGGGAUUGCAUUC	1	1	N	N0	-1	2	1	0	0	0	0	0
PS15m_ct1:1434899-1434972	Cluster_1663	74	3	0.661	0.333	.	CAUAAUCCACGAAUA	1	1	N	N0	-1	3	0	0	0	0	0	0
PS15m_ct1:1435182-1435317	Cluster_1664	136	3	0.661	1	+	GUCACCAUCAUCAG	1	1	N	N0	-1	2	1	0	0	0	0	0
PS15m_ct1:1435717-1435792	Cluster_1665	76	3	0.661	1	+	GAAUGUGGAAGUUGUUAUG	1	1	N	N0	-1	3	0	0	0	0	0	0
PS15m_ct1:1436029-1436150	Cluster_1666	122	4	0.881	1	+	AAGUUUGAUUUGUCACAUA	1	1	N	N0	-1	3	1	0	0	0	0	0
PS15m_ct1:1436429-1436548	Cluster_1667	120	6	1.322	0.5	.	CGCCACCUAUG	2	0.667	N	N0	-1	6	0	0	0	0	0	0
PS15m_ct1:1436668-1436713	Cluster_1668	46	3	0.661	0.667	.	CACCGACUUUAUACAACUUUU	1	1	N	N0	-1	2	0	1	0	0	0	0
PS15m_ct1:1436793-1436886	Cluster_1669	94	3	0.661	0	-	UGAGCUUGUGAAUGAUCUCAAGGC	1	1	N	N0	-1	1	1	0	0	0	1	0
PS15m_ct1:1436969-1437083	Cluster_1670	115	17	3.746	0.706	.	GCCGGGAUAA	12	0.353	N	N0	-1	16	1	0	0	0	0	0
PS15m_ct1:1437254-1437542	Cluster_1671	289	45	9.916	0	-	GGUUGCGGCC	38	0.178	N	N0	-1	43	2	0	0	0	0	0
PS15m_ct1:1438392-1438448	Cluster_1672	57	3	0.661	0.333	.	UCAUGAUGUACA	2	0.667	N	N0	-1	3	0	0	0	0	0	0
PS15m_ct1:1438524-1438583	Cluster_1673	60	3	0.661	0	-	CAAUACUGGCGCUGUU	2	0.667	N	N0	-1	3	0	0	0	0	0	0
PS15m_ct1:1439693-1439746	Cluster_1674	54	3	0.661	0.333	.	ACGUGGUAGUUC	2	0.667	N	N0	-1	2	1	0	0	0	0	0
PS15m_ct1:1440342-1440764	Cluster_1675	423	24	5.288	0.875	+	UUACAAUGGCUGAAGGUCUUAAAGUUGAUCCCGCUA	2	0.917	N	N0	-1	11	4	2	2	0	3	2
PS15m_ct1:1441871-1441900	Cluster_1676	30	3	0.661	0	-	UGUGGAAGUGGAGUAAAUAUUUAU	1	1	24	N0	-1	0	0	0	0	1	2	0
PS15m_ct1:1442010-1442052	Cluster_1677	43	3	0.661	0	-	UACAAUUGUCUUGUAGUGGUGAAG	1	1	24	N0	-1	0	0	0	0	0	3	0
PS15m_ct1:1442328-1442507	Cluster_1678	180	13	2.864	0.385	.	UAUCACUGAAGCUCAACAAUAGC	2	0.769	N	N0	-1	3	0	1	0	8	1	0
PS15m_ct1:1442597-1442678	Cluster_1679	82	3	0.661	1	+	GCGGGGAAAGAAG	1	1	N	N0	-1	3	0	0	0	0	0	0
PS15m_ct1:1442776-1442910	Cluster_1680	135	4	0.881	0	-	UAACCGUCGAUUAGGUAACAAGU	1	1	23	N0	-1	0	0	0	0	2	2	0
PS15m_ct1:1443054-1443588	Cluster_1681	535	40	8.814	0.2	.	UUAUUGUGGAUUGUUCAUCAAGU	2	0.925	23	N0	-1	6	0	1	2	21	10	0
PS15m_ct1:1443729-1443946	Cluster_1682	218	20	4.407	0.05	-	UCAUAUUCACUUUAUUGUUGUUG	3	0.7	23	N0	-1	0	0	0	0	14	5	1
PS15m_ct1:1444098-1444244	Cluster_1683	147	6	1.322	0.333	.	UGGAGGAUCGUCGUUGUUGAUGA	1	1	23	N0	-1	0	0	0	0	4	2	0
PS15m_ct1:1444950-1445110	Cluster_1684	161	20	4.407	0.8	+	UUAGUAGAUCUUUUGAUGGAGUC	3	0.75	23	N0	-1	1	0	0	2	12	5	0
PS15m_ct1:1445364-1453625	Cluster_1685	8262	4254	937.351	0.392	.	CAGGGAACCA	36	0.52	23	N0	-1	229	42	324	383	2118	1102	56
PS15m_ct1:1453729-1454488	Cluster_1686	760	71	15.645	0.69	.	UGGACUGGAGAGCCUGCUGUACCC	6	0.634	23	N0	-1	4	1	6	11	31	18	0
PS15m_ct1:1454589-1454680	Cluster_1687	92	8	1.763	0.25	.	UACGGACAUUUACUAUAUUCAGU	2	0.75	23	N0	-1	0	0	0	0	5	3	0
PS15m_ct1:1455389-1455464	Cluster_1688	76	4	0.881	0	-	UUAUUCACAAGUAAAUCAGAUGG	1	1	N	N0	-1	1	0	0	0	2	1	0
PS15m_ct1:1456226-1456342	Cluster_1689	117	5	1.102	0.6	.	CUAAUGUUAGACAAUCUAUUCAACA	1	1	23	N0	-1	1	0	0	0	3	0	1
PS15m_ct1:1456421-1456506	Cluster_1690	86	4	0.881	0	-	AGAAGUAAGUUAAAGUGUCUCUCG	1	1	23	N0	-1	0	0	0	1	2	1	0
PS15m_ct1:1456653-1457124	Cluster_1691	472	21	4.627	0.333	.	UGAGGUGAUGACUUGUAGAUAACA	2	0.857	24	N0	0	2	0	0	2	8	9	0
PS15m_ct1:1457498-1457580	Cluster_1692	83	9	1.983	0	-	UCAAGAAAAAUAAGGGGGAG	2	0.778	N	N0	-1	9	0	0	0	0	0	0
PS15m_ct1:1457727-1457855	Cluster_1693	129	4	0.881	0	-	UGCAAUUAGGUAGUACUUCAAUUA	1	1	23	N0	-1	0	0	0	0	2	2	0
PS15m_ct1:1458130-1458185	Cluster_1694	56	3	0.661	1	+	GGCGUCGUUACU	1	1	N	N0	-1	1	0	0	0	2	0	0
PS15m_ct1:1459903-1460353	Cluster_1695	451	32	7.051	0.969	+	UAUACAUCUCUUUUACU	3	0.781	N	N0	-1	18	6	3	2	0	1	2
PS15m_ct1:1462192-1462241	Cluster_1696	50	3	0.661	0.333	.	UGGUGCUGUUAUG	1	1	N	N0	-1	3	0	0	0	0	0	0
PS15m_ct1:1467550-1467740	Cluster_1697	191	4	0.881	1	+	UAAGUGGAACCGAGACAAAUUGGUGCCUUUCAAGGAAUU	1	1	N	N0	-1	1	2	0	0	1	0	0
PS15m_ct1:1468699-1468801	Cluster_1698	103	4	0.881	0.75	.	UGGUAAAACGG	1	1	N	N0	-1	4	0	0	0	0	0	0
PS15m_ct1:1469020-1469047	Cluster_1699	28	4	0.881	1	+	GCGUGAGCAGAGUCGU	2	0.75	N	N0	-1	3	0	0	1	0	0	0
PS15m_ct1:1469162-1469751	Cluster_1700	590	244	53.764	0.41	.	GACGCUAAUCCAACUGUACGCACAAUU	46	0.512	N	N0	-1	91	94	7	9	12	10	21
PS15m_ct1:1470304-1470316	Cluster_1701	13	70	15.424	1	+	CUGCGAAUCAGG	40	0.071	N	N0	-1	70	0	0	0	0	0	0
PS15m_ct1:1471515-1471577	Cluster_1702	63	3	0.661	1	+	UAUAGAAUGCAAGCAAUGCAAGGG	2	0.667	N	N0	-1	1	0	0	0	0	2	0
PS15m_ct1:1472015-1472108	Cluster_1703	94	3	0.661	0.667	.	GAGAGCAAGGA	1	1	N	N0	-1	2	1	0	0	0	0	0
PS15m_ct1:1472606-1472616	Cluster_1704	11	3	0.661	0	-	CACUGUGGGAA	2	0.667	N	N0	-1	3	0	0	0	0	0	0
PS15m_ct1:1474283-1474437	Cluster_1705	155	8	1.763	0.875	+	AUGUCGAAAUCUAUAGAAAAUCU	4	0.625	N	N0	-1	3	1	0	0	4	0	0
PS15m_ct1:1475143-1475243	Cluster_1706	101	3	0.661	0.333	.	AGAUGAGAUUGAAUCU	1	1	N	N0	-1	3	0	0	0	0	0	0
PS15m_ct1:1475764-1475853	Cluster_1707	90	5	1.102	0.2	.	GUAACCAGGA	4	0.4	N	N0	-1	5	0	0	0	0	0	0
PS15m_ct1:1476091-1476308	Cluster_1708	218	8	1.763	1	+	GGCAUGGUUGGUAAAACUUUGUUUUGG	3	0.75	N	N0	-1	2	4	0	1	1	0	0
PS15m_ct1:1476671-1476891	Cluster_1709	221	30	6.61	1	+	GCUACCAUCCG	24	0.2	N	N0	-1	25	4	0	0	1	0	0
PS15m_ct1:1477323-1477333	Cluster_1710	11	4	0.881	0	-	GGAGAGGUCUC	4	0.25	N	N0	-1	4	0	0	0	0	0	0
PS15m_ct1:1477835-1477942	Cluster_1711	108	6	1.322	0.833	+	ACGGACAAGGCUA	2	0.833	N	N0	-1	6	0	0	0	0	0	0
PS15m_ct1:1478498-1478556	Cluster_1712	59	5	1.102	0.4	.	AUGGACGGAAUGACAAU	2	0.8	N	N0	-1	5	0	0	0	0	0	0
PS15m_ct1:1479217-1479306	Cluster_1713	90	4	0.881	0.75	.	GGGUCUGUGAUG	2	0.75	N	N0	-1	4	0	0	0	0	0	0
PS15m_ct1:1482823-1482860	Cluster_1714	38	3	0.661	0	-	AACAACCCGA	1	1	N	N0	-1	2	0	1	0	0	0	0
PS15m_ct1:1483663-1483862	Cluster_1715	200	12	2.644	0	-	AAGGACAAGAAAAAGAUUGAUG	4	0.583	N	N0	-1	7	0	0	4	0	1	0
PS15m_ct1:1484000-1484344	Cluster_1716	345	16	3.526	0.062	-	AGACAUUCAAAUGAACUA	4	0.688	N	N0	-1	12	3	1	0	0	0	0
PS15m_ct1:1484488-1484586	Cluster_1717	99	9	1.983	0	-	UCAAAUUGGUACAUUAAAGAGAGCUUU	3	0.667	N	N0	-1	6	3	0	0	0	0	0
PS15m_ct1:1484892-1485189	Cluster_1718	298	9	1.983	0	-	CUUUCUCUUUUUUUUUGGCUCUUU	2	0.889	N	N0	-1	5	1	1	0	0	2	0
PS15m_ct1:1485432-1485483	Cluster_1719	52	3	0.661	0.333	.	CACACACACAACUAUA	2	0.667	N	N0	-1	3	0	0	0	0	0	0
PS15m_ct1:1486237-1486364	Cluster_1720	128	3	0.661	0	-	GAGUGAAACAG	1	1	N	N0	-1	3	0	0	0	0	0	0
PS15m_ct1:1487876-1487892	Cluster_1721	17	3	0.661	0	-	CAAGCGCAUCGAUAUGC	3	0.333	N	N0	-1	3	0	0	0	0	0	0
PS15m_ct1:1489194-1489299	Cluster_1722	106	5	1.102	0.2	.	UACAGCCAGUGAAUUG	2	0.8	N	N0	-1	4	1	0	0	0	0	0
PS15m_ct1:1489390-1489414	Cluster_1723	25	3	0.661	0	-	GGUCUGCCGGUAUC	1	1	N	N0	-1	3	0	0	0	0	0	0
PS15m_ct1:1490299-1490360	Cluster_1724	62	3	0.661	0	-	CCCUCAUAGUGAAUGAACUU	1	1	N	N0	-1	3	0	0	0	0	0	0
PS15m_ct1:1490513-1490523	Cluster_1725	11	24	5.288	0	-	UUUCGGUUGCU	18	0.125	N	N0	-1	24	0	0	0	0	0	0
PS15m_ct1:1491352-1491587	Cluster_1726	236	12	2.644	0.25	.	CAAACAAAAAAAUGGAGGUUGGCAUU	3	0.667	N	N0	-1	8	4	0	0	0	0	0
PS15m_ct1:1493314-1493328	Cluster_1727	15	3	0.661	0	-	UCUCUGUCGUUG	2	0.667	N	N0	-1	3	0	0	0	0	0	0
PS15m_ct1:1494925-1500716	Cluster_1728	5792	16108	3549.33	0.015	-	UGGUAGAAAGCUAUGAAAAGAGG	193	0.198	23	N0	-1	484	92	1124	1458	8453	4166	331
PS15m_ct1:1506416-1506958	Cluster_1729	543	651	143.445	0.943	+	UACCAGGAAUUUAGGAGGACACG	53	0.329	23	N0	-1	29	6	64	37	269	234	12
PS15m_ct1:1509450-1509574	Cluster_1730	125	3	0.661	0.333	.	CUGAGCAAUUG	1	1	N	N0	-1	3	0	0	0	0	0	0
PS15m_ct1:1509980-1511433	Cluster_1731	1454	425	93.647	0.012	-	AUGGUGAUGUUCAACACACAUUGAUCG	6	0.736	N	N0	-1	225	104	29	15	19	22	11
PS15m_ct1:1511512-1511558	Cluster_1732	47	3	0.661	0	-	CUCUGAUACAAUCUUA	1	1	N	N0	-1	3	0	0	0	0	0	0
PS15m_ct1:1512230-1512399	Cluster_1733	170	34	7.492	0	-	AUAAAAGAAGAAGGAAAUU	5	0.706	N	N0	-1	14	13	0	5	1	0	1
PS15m_ct1:1512477-1512699	Cluster_1734	223	41	9.034	0	-	UCAACGCGAAGUCAAUG	2	0.902	N	N0	-1	26	10	0	2	0	2	1
PS15m_ct1:1513164-1513190	Cluster_1735	27	3	0.661	0	-	UAGUUAGACAUGGGAUCC	1	1	N	N0	-1	3	0	0	0	0	0	0
PS15m_ct1:1514445-1514461	Cluster_1736	17	4	0.881	1	+	UUGGAUUAGCCAUAGAA	4	0.25	N	N0	-1	4	0	0	0	0	0	0
PS15m_ct1:1516475-1516491	Cluster_1737	17	4	0.881	1	+	CAUAAAUGGCUGAGGAU	4	0.25	N	N0	-1	4	0	0	0	0	0	0
PS15m_ct1:1516719-1516740	Cluster_1738	22	3	0.661	1	+	UCUUAGUGGUAUUUGCUCAAAG	3	0.333	22	N0	-1	0	0	0	3	0	0	0
PS15m_ct1:1517508-1517550	Cluster_1739	43	4	0.881	1	+	UUGAGAGUCAU	1	1	N	N0	-1	2	1	0	0	0	0	1
PS15m_ct1:1517617-1517875	Cluster_1740	259	10	2.203	0.7	.	AAAGAUGGGUCUGGGAUUGUG	2	0.8	N	N0	-1	6	2	2	0	0	0	0
PS15m_ct1:1518190-1518273	Cluster_1741	84	3	0.661	0.667	.	CUAUUUUGUUUCUAUU	2	0.667	N	N0	-1	3	0	0	0	0	0	0
PS15m_ct1:1518858-1518944	Cluster_1742	87	3	0.661	0.333	.	GGCCUUUGUUUG	1	1	N	N0	-1	2	0	1	0	0	0	0
PS15m_ct1:1519742-1519951	Cluster_1743	210	9	1.983	0.444	.	GAUGGUCGUUUAUU	2	0.778	N	N0	-1	8	0	0	0	0	1	0
PS15m_ct1:1521209-1521511	Cluster_1744	303	8	1.763	0.25	.	UGCGCUCUGUUAUCACUGUAUUUG	2	0.875	N	N0	-1	5	1	0	0	0	2	0
PS15m_ct1:1521780-1521847	Cluster_1745	68	3	0.661	0	-	CGUUCGCAACAAGAAGCU	1	1	N	N0	-1	3	0	0	0	0	0	0
PS15m_ct1:1522233-1522373	Cluster_1746	141	3	0.661	0	-	AUCUAGUGAUUGCUAAAGUC	1	1	N	N0	-1	3	0	0	0	0	0	0
PS15m_ct1:1522693-1522796	Cluster_1747	104	4	0.881	0.5	.	CUCUCGGUAGC	1	1	N	N0	-1	3	0	0	1	0	0	0
PS15m_ct1:1525115-1525202	Cluster_1748	88	9	1.983	1	+	AUCUGACUGUCU	2	0.667	N	N0	-1	9	0	0	0	0	0	0
PS15m_ct1:1525683-1525722	Cluster_1749	40	4	0.881	0	-	GCUUGACUCUAG	2	0.75	N	N0	-1	4	0	0	0	0	0	0
PS15m_ct1:1526831-1527480	Cluster_1750	650	185	40.764	0.016	-	CGUUUCCGUGUCCUCGAACG	4	0.789	N	N0	-1	119	33	12	10	7	3	1
PS15m_ct1:1528295-1528485	Cluster_1751	191	7	1.542	0.143	-	CCGCGCACCA	5	0.429	N	N0	-1	5	0	0	0	1	1	0
PS15m_ct1:1533097-1533256	Cluster_1752	160	57	12.56	0	-	CGGUUGCUUGA	39	0.088	N	N0	-1	57	0	0	0	0	0	0
PS15m_ct1:1535826-1536074	Cluster_1753	249	5	1.102	0.2	.	CCUUGAAGAAG	1	1	N	N0	-1	5	0	0	0	0	0	0
PS15m_ct1:1536919-1536988	Cluster_1754	70	3	0.661	0.333	.	UUAGUCAACAUGGUUGAGAACAAGCUCAAUA	2	0.667	N	N0	-1	0	2	0	0	1	0	0
PS15m_ct1:1537152-1537183	Cluster_1755	32	3	0.661	0.333	.	GGCGUCUCUAUACUUUUG	1	1	N	N0	-1	3	0	0	0	0	0	0
PS15m_ct1:1537479-1537607	Cluster_1756	129	4	0.881	0.25	.	GUCUUCAUUGA	2	0.75	N	N0	-1	4	0	0	0	0	0	0
PS15m_ct1:1537707-1537801	Cluster_1757	95	3	0.661	0	-	GUCGUAGUAACUUGUUUGA	2	0.667	N	N0	-1	3	0	0	0	0	0	0
PS15m_ct1:1537998-1538356	Cluster_1758	359	10	2.203	0.4	.	GUUGGGUAGAU	2	0.9	N	N0	-1	7	1	1	1	0	0	0
PS15m_ct1:1538603-1538753	Cluster_1759	151	8	1.763	0.625	.	GGCGAUGCGG	2	0.875	N	N0	-1	7	0	0	0	0	0	1
PS15m_ct1:1540021-1540034	Cluster_1760	14	6	1.322	0	-	CAUUGAAUUUGU	2	0.667	N	N0	-1	6	0	0	0	0	0	0
PS15m_ct1:1540942-1541030	Cluster_1761	89	9	1.983	0.222	.	GGAAUACUGG	3	0.667	N	N0	-1	7	0	0	0	0	0	2
PS15m_ct1:1541633-1541735	Cluster_1762	103	5	1.102	0.2	.	CAACAACGAGAUACUG	3	0.6	N	N0	-1	5	0	0	0	0	0	0
PS15m_ct1:1542089-1542109	Cluster_1763	21	9	1.983	0	-	GUUCGACCCCC	3	0.667	N	N0	-1	9	0	0	0	0	0	0
PS15m_ct1:1542316-1542347	Cluster_1764	32	3	0.661	0	-	UCCUAAGGGG	2	0.667	N	N0	-1	3	0	0	0	0	0	0
PS15m_ct1:1548930-1548979	Cluster_1765	50	3	0.661	0.333	.	GAUGGUCGUUUGG	2	0.667	N	N0	-1	2	1	0	0	0	0	0
PS15m_ct1:1553018-1553161	Cluster_1766	144	9	1.983	0.889	+	AUACAUACACAUACAUAUUAAUUG	2	0.778	N	N0	-1	3	4	0	0	0	2	0
PS15m_ct1:1553281-1553324	Cluster_1767	44	3	0.661	1	+	CAAGAACCUGGAUC	2	0.667	N	N0	-1	2	1	0	0	0	0	0
PS15m_ct1:1553403-1553962	Cluster_1768	560	51	11.238	0.98	+	GUGAAGGUAGUAGAAUG	3	0.804	N	N0	-1	29	14	0	3	1	3	1
PS15m_ct1:1554055-1554359	Cluster_1769	305	24	5.288	0.958	+	UCAACCUUCGUAAA	3	0.792	N	N0	-1	20	1	0	1	0	2	0
PS15m_ct1:1555567-1555577	Cluster_1770	11	4	0.881	0	-	CAGCUGGUAGU	4	0.25	N	N0	-1	4	0	0	0	0	0	0
PS15m_ct1:1557168-1557191	Cluster_1771	24	3	0.661	1	+	AGUCUGGUAAC	1	1	N	N0	-1	2	0	1	0	0	0	0
PS15m_ct1:1557435-1557675	Cluster_1772	241	9	1.983	0.556	.	GAAUGAUUGUAAUGUGUG	2	0.667	N	N0	-1	5	2	2	0	0	0	0
PS15m_ct1:1557999-1558253	Cluster_1773	255	10	2.203	0	-	GAAUGGGCUAGAAA	4	0.7	N	N0	-1	7	0	1	0	2	0	0
PS15m_ct1:1558342-1558548	Cluster_1774	207	4	0.881	0	-	UCAGAGCAAGC	1	1	N	N0	-1	3	1	0	0	0	0	0
PS15m_ct1:1558670-1558802	Cluster_1775	133	6	1.322	0	-	CAGUCAAGUUUGACUUCAAUGUGG	2	0.667	N	N0	-1	4	0	0	0	0	2	0
PS15m_ct1:1559058-1559099	Cluster_1776	42	3	0.661	0	-	AACGAGAAGGUGGAUAUCUAUGC	2	0.667	N	N0	-1	1	0	0	0	2	0	0
PS15m_ct1:1559402-1559555	Cluster_1777	154	9	1.983	0	-	GAUGCUUGGUAUGGU	2	0.778	N	N0	-1	6	1	0	0	0	2	0
PS15m_ct1:1561947-1561977	Cluster_1778	31	3	0.661	0.333	.	CUGUCGCUAUA	2	0.667	N	N0	-1	3	0	0	0	0	0	0
PS15m_ct1:1562175-1562251	Cluster_1779	77	5	1.102	0.4	.	GUCUUGGUCA	1	1	N	N0	-1	5	0	0	0	0	0	0
PS15m_ct1:1563536-1563912	Cluster_1780	377	7	1.542	0.286	.	UGAGUGGAUGUGCCUAUCACUGAA	1	1	24	N0	0	0	0	0	1	2	4	0
PS15m_ct1:1564173-1564816	Cluster_1781	644	33	7.271	0.485	.	UGCGAAUUCGAUAGUAGAAUAUUG	6	0.667	24	N0	0	2	0	0	4	10	17	0
PS15m_ct1:1564945-1565115	Cluster_1782	171	5	1.102	0	-	UAUCAUAUUCAUUUUAUUGUUGUUUU	2	0.8	N	N0	-1	3	2	0	0	0	0	0
PS15m_ct1:1565214-1565546	Cluster_1783	333	77	16.967	0.455	.	UACAACUGUUGUGUGGAGUCGUG	7	0.766	23	N0	-1	4	1	7	4	42	18	1
PS15m_ct1:1565963-1566148	Cluster_1784	186	7	1.542	0.143	-	UAUACGAUGGUACGGUUA	2	0.857	N	N0	-1	2	0	0	0	4	1	0
PS15m_ct1:1566314-1566424	Cluster_1785	111	4	0.881	0	-	UGGAUGAUUUUAUGAUUUUGAU	1	1	23	N0	-1	0	0	0	1	3	0	0
PS15m_ct1:1566596-1566619	Cluster_1786	24	3	0.661	0	-	UAGUUUUAGGUUUUCUCGUA	1	1	N	N0	-1	2	0	0	0	0	1	0
PS15m_ct1:1566717-1567008	Cluster_1787	292	14	3.085	0.143	-	UAAGUUGCGAGUUUAUUGUUAU	3	0.786	23	N0	-1	1	0	1	3	7	2	0
PS15m_ct1:1567875-1567994	Cluster_1788	120	5	1.102	0.6	.	UAUACAUGAUUUGUAAUUCAAGA	1	1	23	N0	-1	0	1	0	0	3	1	0
PS15m_ct1:1568512-1568610	Cluster_1789	99	3	0.661	0	-	CAUUCGAGCCAUG	1	1	N	N0	-1	2	0	1	0	0	0	0
PS15m_ct1:1568746-1568992	Cluster_1790	247	14	3.085	0	-	UUAUAUCAGAAUAUGGUAACUGG	2	0.929	23	N0	-1	0	0	1	2	7	4	0
PS15m_ct1:1569092-1569258	Cluster_1791	167	3	0.661	0.333	.	UGAGUGUAUAUCAACGUUCUGUA	1	1	N	N0	-1	1	0	0	0	1	1	0
PS15m_ct1:1569458-1569629	Cluster_1792	172	7	1.542	0.143	-	UAAAAUAGACUGAAGAAUCUCUAC	1	1	24	N0	-1	0	0	0	1	2	4	0
PS15m_ct1:1569905-1571324	Cluster_1793	1420	547	120.529	0.426	.	UCGUAUUGGAUAUUUUUGAUAUG	26	0.569	23	N0	-1	37	7	78	40	214	161	10
PS15m_ct1:1571982-1575720	Cluster_1794	3739	11420	2516.35	0.058	-	UGUUGAAGUGAUUCGAAUUCUGC	320	0.162	23	N0	-1	450	67	1443	1121	5762	2479	98
PS15m_ct1:1575934-1576226	Cluster_1795	293	15	3.305	0.6	.	UGUCACUUGGAAGCAUACGAAUU	2	0.933	23	N0	-1	1	0	1	1	9	3	0
PS15m_ct1:1577625-1580317	Cluster_1796	2693	7027	1548.37	0.865	+	UGUUCAGGAACAGGUGACAAUGG	452	0.185	23	N0	-1	319	71	496	658	3829	1586	68
PS15m_ct1:1580925-1581180	Cluster_1797	256	74	16.306	0.595	.	UCUAUAAGCGAUGGUAUGCAAGG	10	0.622	23	N0	-1	1	1	3	6	42	21	0
PS15m_ct1:1581284-1581306	Cluster_1798	23	4	0.881	0	-	UUAUGUUGGAUCUAAUGUAUACC	4	0.25	23	N0	-1	0	0	0	0	4	0	0
PS15m_ct1:1581761-1581924	Cluster_1799	164	5	1.102	0.4	.	UUGAUCUUGUGUAACUUGUACCUGAAUUA	1	1	23	N0	-1	0	1	0	0	3	1	0
PS15m_ct1:1582363-1582433	Cluster_1800	71	3	0.661	0.667	.	UGCGUGAAGUGAGCUAGACUAGA	1	1	N	N0	-1	1	0	1	0	1	0	0
PS15m_ct1:1582511-1582697	Cluster_1801	187	13	2.864	0	-	UCUGUAUCGUACAUCUAAUUGAGU	3	0.769	23	N0	-1	0	0	1	1	6	5	0
PS15m_ct1:1584354-1585476	Cluster_1802	1123	145	31.95	0.531	.	UUCGACUGUGCAGCGUUCUGAGC	7	0.669	23	N0	-1	8	6	1	9	69	50	2
PS15m_ct1:1585699-1585941	Cluster_1803	243	7	1.542	0.571	.	UGGGUAGUACUUCAAAUUCCGC	1	1	22	N0	-1	1	0	0	2	2	2	0
PS15m_ct1:1587010-1587079	Cluster_1804	70	4	0.881	0.25	.	CAAAGGUUGUUGA	1	1	N	N0	-1	2	0	0	0	2	0	0
PS15m_ct1:1587916-1587999	Cluster_1805	84	5	1.102	0	-	CUUCUGCUUAAUCUAUAUGAUAAGCAAAUCUGUAAUUCUU	3	0.4	N	N0	-1	2	3	0	0	0	0	0
PS15m_ct1:1588406-1588446	Cluster_1806	41	3	0.661	0	-	AGGACAUCUCUCAAA	2	0.667	N	N0	-1	3	0	0	0	0	0	0
PS15m_ct1:1588880-1589074	Cluster_1807	195	5	1.102	0	-	GUUGAGAGAUA	1	1	N	N0	-1	4	0	1	0	0	0	0
PS15m_ct1:1589172-1589290	Cluster_1808	119	5	1.102	0	-	CAAACUGUCACCU	2	0.8	N	N0	-1	4	0	0	0	0	1	0
PS15m_ct1:1589636-1589732	Cluster_1809	97	3	0.661	0.333	.	UCAAAUGAAAGUGACAGCUUG	1	1	N	N0	-1	1	0	1	0	1	0	0
PS15m_ct1:1589919-1589971	Cluster_1810	53	3	0.661	0	-	UGGGCGGACC	2	0.667	N	N0	-1	3	0	0	0	0	0	0
PS15m_ct1:1590146-1590216	Cluster_1811	71	4	0.881	0	-	CUCCUCAAGGUU	2	0.75	N	N0	-1	4	0	0	0	0	0	0
PS15m_ct1:1590298-1590433	Cluster_1812	136	3	0.661	0	-	GUGUGGCGAG	1	1	N	N0	-1	3	0	0	0	0	0	0
PS15m_ct1:1590569-1590760	Cluster_1813	192	7	1.542	0.143	-	GGAUAACUGG	1	1	N	N0	-1	3	1	1	0	1	0	1
PS15m_ct1:1591247-1591300	Cluster_1814	54	6	1.322	0.167	-	GUUCUGGGGG	5	0.333	N	N0	-1	6	0	0	0	0	0	0
PS15m_ct1:1591757-1591894	Cluster_1815	138	7	1.542	0.714	.	UGGCCACGAAAU	2	0.571	N	N0	-1	4	3	0	0	0	0	0
PS15m_ct1:1592073-1592101	Cluster_1816	29	3	0.661	0	-	UGGGUUCGAAUC	1	1	N	N0	-1	3	0	0	0	0	0	0
PS15m_ct1:1592366-1592561	Cluster_1817	196	4	0.881	0.75	.	UUGGCUGGGG	1	1	N	N0	-1	3	1	0	0	0	0	0
PS15m_ct1:1592728-1592899	Cluster_1818	172	6	1.322	0.5	.	AGUGUGUAAAUAAAUGCUUCUUAUU	2	0.667	N	N0	-1	2	2	0	0	0	0	2
PS15m_ct1:1592984-1593031	Cluster_1819	48	3	0.661	0	-	UUUACGUUGUUUGGUAUUG	1	1	N	N0	-1	3	0	0	0	0	0	0
PS15m_ct1:1593132-1593552	Cluster_1820	421	10	2.203	0.4	.	AGAAAGGUCGG	3	0.8	N	N0	-1	7	1	1	0	1	0	0
PS15m_ct1:1594158-1594243	Cluster_1821	86	3	0.661	0.333	.	CAUGGCGGAG	1	1	N	N0	-1	3	0	0	0	0	0	0
PS15m_ct1:1595128-1595477	Cluster_1822	350	7	1.542	0.143	-	UCUUAUCGGUGUUCCUG	2	0.857	N	N0	-1	5	2	0	0	0	0	0
PS15m_ct1:1595596-1595817	Cluster_1823	222	100	22.035	0.02	-	GCCCUGGGAGG	36	0.16	N	N0	-1	98	1	0	0	0	1	0
PS15m_ct1:1595916-1596037	Cluster_1824	122	6	1.322	0	-	CUAACCACACACUCAA	2	0.667	N	N0	-1	5	0	0	1	0	0	0
PS15m_ct1:1596404-1596497	Cluster_1825	94	6	1.322	0.667	.	GCUAACAACAAUGCUGGAC	1	1	N	N0	-1	6	0	0	0	0	0	0
PS15m_ct1:1596987-1597096	Cluster_1826	110	44	9.695	0	-	GCUCUGGCUAAAGAU	7	0.386	N	N0	-1	39	2	1	0	0	1	1
PS15m_ct1:1599531-1599692	Cluster_1827	162	7	1.542	0	-	CUGAACGCAUGUUGUAAUAAAAGC	1	1	N	N0	-1	3	2	0	0	0	1	1
PS15m_ct1:1599802-1600206	Cluster_1828	405	19	4.187	0.053	-	CUGAGGAGUUGGA	3	0.789	N	N0	-1	16	1	0	0	0	2	0
PS15m_ct1:1600377-1600828	Cluster_1829	452	30	6.61	0.033	-	UCCCGAGACCAACUAUCGUUUCUUA	4	0.8	N	N0	-1	19	4	0	0	0	3	4
PS15m_ct1:1600905-1601143	Cluster_1830	239	9	1.983	0	-	CUCUUCGUCCUG	2	0.778	N	N0	-1	5	2	1	0	0	1	0
PS15m_ct1:1601317-1601423	Cluster_1831	107	4	0.881	0	-	UUGCUCUGGAGA	1	1	N	N0	-1	1	3	0	0	0	0	0
PS15m_ct1:1601748-1602006	Cluster_1832	259	8	1.763	0	-	UUGGGCUCUUGA	1	1	N	N0	-1	6	1	1	0	0	0	0
PS15m_ct1:1602504-1602536	Cluster_1833	33	3	0.661	0	-	UGACGCUCACUAUUACAAUGGCG	1	1	N	N0	-1	1	0	0	0	1	1	0
PS15m_ct1:1604483-1604767	Cluster_1834	285	14	3.085	0.929	+	GCUACUCUUACUGCUG	2	0.714	N	N0	-1	5	0	2	0	6	1	0
PS15m_ct1:1604852-1605058	Cluster_1835	207	8	1.763	1	+	CUUAUGAAGAAAAGGAGAAC	2	0.75	N	N0	-1	5	0	0	0	1	0	2
PS15m_ct1:1605156-1605533	Cluster_1836	378	16	3.526	0.938	+	UGUCAAGAGAUUGGAAUCUAUUG	2	0.75	N	N0	-1	9	3	0	0	3	0	1
PS15m_ct1:1605816-1605999	Cluster_1837	184	7	1.542	1	+	UUCAGUACAUAUCAAAAG	3	0.571	N	N0	-1	6	1	0	0	0	0	0
PS15m_ct1:1606391-1606523	Cluster_1838	133	3	0.661	0	-	UGCUUGGAGA	1	1	N	N0	-1	3	0	0	0	0	0	0
PS15m_ct1:1607145-1607235	Cluster_1839	91	4	0.881	0.25	.	GAGAGAGAAUC	1	1	N	N0	-1	4	0	0	0	0	0	0
PS15m_ct1:1608156-1608217	Cluster_1840	62	3	0.661	0	-	GAAGAGAACGAUUUAGU	2	0.667	N	N0	-1	3	0	0	0	0	0	0
PS15m_ct1:1608668-1609515	Cluster_1841	848	45	9.916	0	-	CGAAACUGUGUCCAAG	3	0.822	N	N0	-1	26	12	1	2	0	1	3
PS15m_ct1:1609602-1609727	Cluster_1842	126	7	1.542	0	-	UUAUCAGCUUCAAAAGUU	2	0.857	N	N0	-1	6	1	0	0	0	0	0
PS15m_ct1:1609834-1610788	Cluster_1843	955	49	10.797	0.02	-	GACAGAAUCACCA	7	0.694	N	N0	-1	28	7	3	2	5	2	2
PS15m_ct1:1610925-1611345	Cluster_1844	421	27	5.949	0.074	-	CUUUAUUCUCUCGA	3	0.778	N	N0	-1	20	6	0	0	1	0	0
PS15m_ct1:1611480-1611735	Cluster_1845	256	10	2.203	0	-	AUGACAAGAAGGAAACAUG	2	0.9	N	N0	-1	6	2	2	0	0	0	0
PS15m_ct1:1612445-1612663	Cluster_1846	219	13	2.864	0.077	-	UCAGACAGCCAAGGAGCUUU	2	0.769	N	N0	-1	7	4	0	0	2	0	0
PS15m_ct1:1612800-1612919	Cluster_1847	120	6	1.322	0	-	CAGUGCUCAAGAAGGAUCUGU	1	1	N	N0	-1	3	1	1	0	0	0	1
PS15m_ct1:1613354-1613488	Cluster_1848	135	8	1.763	0	-	GACCAUGAAGCAAGAAGGU	3	0.625	N	N0	-1	8	0	0	0	0	0	0
PS15m_ct1:1616025-1616075	Cluster_1849	51	5	1.102	0.2	.	UCAGUUACUGAUCCAUUAGCCG	2	0.8	23	N0	-1	0	0	0	2	3	0	0
PS15m_ct1:1616425-1616450	Cluster_1850	26	3	0.661	0	-	UCAUGAUUUACCCAAAGGUUGU	1	1	22	N0	-1	0	0	0	1	1	1	0
PS15m_ct1:1616698-1619779	Cluster_1851	3082	673	148.293	0.248	.	UCAUAACAUUUCAAUACUUCGCC	10	0.648	23	N0	-1	23	6	19	54	323	239	9
PS15m_ct1:1620406-1621870	Cluster_1852	1465	198	43.628	0.232	.	UCACAGCAACUGUUGCCUUGAGG	21	0.712	23	N0	-1	15	1	8	23	91	51	9
PS15m_ct1:1622158-1622325	Cluster_1853	168	7	1.542	0.286	.	GUAGUAGAUUGUUAUAGACA	1	1	23	N0	-1	1	0	1	0	4	1	0
PS15m_ct1:1622494-1623762	Cluster_1854	1269	98	21.594	0.439	.	UCGGUUGUAAUGCUACUCUCUGC	11	0.694	23	N0	-1	9	0	13	5	44	25	2
PS15m_ct1:1623883-1624041	Cluster_1855	159	7	1.542	0.857	+	AAAGGAAAAACGGAGGAGAGUGC	2	0.714	23	N0	-1	0	0	1	0	5	1	0
PS15m_ct1:1624706-1624783	Cluster_1856	78	3	0.661	0	-	UUCAAAAAUAUGUCGGGUAGUGCC	1	1	24	N0	-1	0	0	0	1	0	2	0
PS15m_ct1:1625004-1625058	Cluster_1857	55	5	1.102	0	-	UGGGCUGUUGA	4	0.4	N	N0	-1	5	0	0	0	0	0	0
PS15m_ct1:1628131-1628219	Cluster_1858	89	4	0.881	0.25	.	GCUCAGAAGUU	2	0.75	N	N0	-1	2	1	0	1	0	0	0
PS15m_ct1:1628329-1628369	Cluster_1859	41	4	0.881	0	-	UUCAAUGGCCG	2	0.75	N	N0	-1	4	0	0	0	0	0	0
PS15m_ct1:1629734-1629824	Cluster_1860	91	3	0.661	0.667	.	AUCGUGUCAAA	1	1	N	N0	-1	3	0	0	0	0	0	0
PS15m_ct1:1630398-1630555	Cluster_1861	158	5	1.102	0.8	+	AUGUCUCGAUU	1	1	N	N0	-1	5	0	0	0	0	0	0
PS15m_ct1:1630941-1631125	Cluster_1862	185	11	2.424	0.909	+	UAUCUACGAGCGCUUGUACC	3	0.636	N	N0	-1	7	0	2	0	2	0	0
PS15m_ct1:1631218-1631291	Cluster_1863	74	4	0.881	0.5	.	GACAGAACGAUCCAG	2	0.75	N	N0	-1	4	0	0	0	0	0	0
PS15m_ct1:1632486-1632522	Cluster_1864	37	3	0.661	0.333	.	CUUGGUAUUUGUGAG	1	1	N	N0	-1	3	0	0	0	0	0	0
PS15m_ct1:1632982-1633087	Cluster_1865	106	5	1.102	0	-	CAUUAAAGAAAUGAGAUCUU	2	0.8	N	N0	-1	5	0	0	0	0	0	0
PS15m_ct1:1635094-1635198	Cluster_1866	105	3	0.661	0	-	GUCUAUCUUUUGUCUCUUCAAAUCUG	2	0.667	N	N0	-1	1	2	0	0	0	0	0
PS15m_ct1:1635972-1636207	Cluster_1867	236	9	1.983	0.444	.	GUUGUAGGGGGGU	3	0.667	N	N0	-1	7	2	0	0	0	0	0
PS15m_ct1:1636293-1636403	Cluster_1868	111	8	1.763	0.125	-	CACGGGGAGG	3	0.75	N	N0	-1	8	0	0	0	0	0	0
PS15m_ct1:1636740-1636965	Cluster_1869	226	11	2.424	0	-	CAGGAUGUUGAGCAAA	2	0.727	N	N0	-1	7	1	0	1	0	2	0
PS15m_ct1:1637257-1637510	Cluster_1870	254	9	1.983	0	-	UUGAACAGGAAUUGGUGG	1	1	N	N0	-1	7	2	0	0	0	0	0
PS15m_ct1:1637678-1637734	Cluster_1871	57	3	0.661	0	-	UUGACCUGGA	1	1	N	N0	-1	2	0	0	0	0	0	1
PS15m_ct1:1637936-1637982	Cluster_1872	47	9	1.983	0	-	CGUGAGCUGG	8	0.222	N	N0	-1	8	1	0	0	0	0	0
PS15m_ct1:1638109-1638253	Cluster_1873	145	7	1.542	0	-	CUUGUCGACUUUCACCACU	2	0.857	N	N0	-1	7	0	0	0	0	0	0
PS15m_ct1:1638355-1638575	Cluster_1874	221	6	1.322	0	-	CUCAGUCUUACAUCAUUUGCUC	1	1	N	N0	-1	3	1	0	2	0	0	0
PS15m_ct1:1639362-1639372	Cluster_1875	11	3	0.661	0	-	UGUGGUUGGGU	3	0.333	N	N0	-1	3	0	0	0	0	0	0
PS15m_ct1:1644055-1644147	Cluster_1876	93	3	0.661	1	+	CACCGGAUAUUUCGACCAA	2	0.667	N	N0	-1	3	0	0	0	0	0	0
PS15m_ct1:1645417-1645515	Cluster_1877	99	5	1.102	0.6	.	CAUUCGAGAAUGCAAAGAGAGA	3	0.6	N	N0	-1	2	0	0	3	0	0	0
PS15m_ct1:1646429-1646528	Cluster_1878	100	3	0.661	0.667	.	CAGCGUCUAGU	1	1	N	N0	-1	3	0	0	0	0	0	0
PS15m_ct1:1646699-1646745	Cluster_1879	47	3	0.661	0.667	.	GAAAGAAGUAUCAGUGUCU	2	0.667	N	N0	-1	3	0	0	0	0	0	0
PS15m_ct1:1647242-1647261	Cluster_1880	20	3	0.661	0.667	.	UCAGAGCGGA	2	0.667	N	N0	-1	3	0	0	0	0	0	0
PS15m_ct1:1648002-1648141	Cluster_1881	140	5	1.102	0.6	.	CGCUGUUUGGAUGGC	2	0.8	N	N0	-1	4	1	0	0	0	0	0
PS15m_ct1:1649428-1649518	Cluster_1882	91	5	1.102	0.8	+	UGGGAUCAUGCAUUCGAGUGAA	3	0.6	N	N0	-1	2	0	0	3	0	0	0
PS15m_ct1:1649656-1649693	Cluster_1883	38	4	0.881	0.75	.	AAGAGUUUUACCAAAUG	2	0.75	N	N0	-1	4	0	0	0	0	0	0
PS15m_ct1:1650277-1650381	Cluster_1884	105	3	0.661	1	+	ACGAUACACGGCGAAAGGA	1	1	N	N0	-1	2	0	1	0	0	0	0
PS15m_ct1:1651786-1651884	Cluster_1885	99	8	1.763	0.25	.	GAGAGCUCCUGG	5	0.5	N	N0	-1	8	0	0	0	0	0	0
PS15m_ct1:1653010-1653034	Cluster_1886	25	3	0.661	0.333	.	UUGCCUUCGGGUA	2	0.667	N	N0	-1	3	0	0	0	0	0	0
PS15m_ct1:1654671-1654779	Cluster_1887	109	7	1.542	1	+	CCUUCGGGAGCUCGA	2	0.714	N	N0	-1	5	0	0	0	2	0	0
PS15m_ct1:1655591-1655697	Cluster_1888	107	4	0.881	0.25	.	UCCUCGAGUAGUGGUGGCAGCUCGUC	1	1	N	N0	-1	3	1	0	0	0	0	0
PS15m_ct1:1658522-1658534	Cluster_1889	13	4	0.881	1	+	CUGUUGAGCUUG	2	0.75	N	N0	-1	4	0	0	0	0	0	0
PS15m_ct1:1658700-1658732	Cluster_1890	33	5	1.102	0.6	.	CGCUUUCACC	3	0.4	N	N0	-1	5	0	0	0	0	0	0
PS15m_ct1:1659551-1659683	Cluster_1891	133	3	0.661	0	-	CCUCUUCUUCUG	1	1	N	N0	-1	2	1	0	0	0	0	0
PS15m_ct1:1661585-1661666	Cluster_1892	82	3	0.661	0	-	GAAGAAGACAAAGACG	1	1	N	N0	-1	3	0	0	0	0	0	0
PS15m_ct1:1662473-1662483	Cluster_1893	11	4	0.881	0	-	GCGGAUAGUUU	3	0.5	N	N0	-1	4	0	0	0	0	0	0
PS15m_ct1:1663305-1663316	Cluster_1894	12	3	0.661	0	-	GGCGAAGGAAUG	3	0.333	N	N0	-1	3	0	0	0	0	0	0
PS15m_ct1:1666589-1667330	Cluster_1895	742	39	8.593	0.051	-	CUUGUUGAACGAUGCUACUU	3	0.769	N	N0	-1	29	7	1	2	0	0	0
PS15m_ct1:1667796-1667900	Cluster_1896	105	8	1.763	0	-	UCAGUUUCAUCUUCUUCAUC	2	0.75	N	N0	-1	6	2	0	0	0	0	0
PS15m_ct1:1669994-1670076	Cluster_1897	83	3	0.661	0.333	.	GGGUUGGAUC	1	1	N	N0	-1	3	0	0	0	0	0	0
PS15m_ct1:1671011-1671023	Cluster_1898	13	43	9.475	1	+	CGGAGCUGGAA	25	0.14	N	N0	-1	43	0	0	0	0	0	0
PS15m_ct1:1671328-1671366	Cluster_1899	39	7	1.542	0	-	UAGCCGCACCA	4	0.429	N	N0	-1	7	0	0	0	0	0	0
PS15m_ct1:1671908-1672193	Cluster_1900	286	11	2.424	0	-	GGAGUUUCGAGAU	2	0.909	N	N0	-1	10	0	0	1	0	0	0
PS15m_ct1:1672296-1673372	Cluster_1901	1077	69	15.204	0.058	-	GAUGUUGGUAUUGCUGUCGA	4	0.739	N	N0	-1	51	7	2	1	0	7	1
PS15m_ct1:1673535-1673926	Cluster_1902	392	24	5.288	0.042	-	CUGAUUGUGUUCAU	2	0.917	N	N0	-1	15	4	0	2	0	2	1
PS15m_ct1:1674015-1674359	Cluster_1903	345	33	7.271	0.03	-	GACUGAAGUGG	12	0.606	N	N0	-1	31	0	1	0	0	1	0
PS15m_ct1:1674542-1674766	Cluster_1904	225	17	3.746	0.647	.	GAUUUCGGUUG	8	0.412	N	N0	-1	16	0	0	1	0	0	0
PS15m_ct1:1678234-1678259	Cluster_1905	26	3	0.661	0	-	CCGGAGGAGC	2	0.667	N	N0	-1	3	0	0	0	0	0	0
PS15m_ct1:1679092-1679193	Cluster_1906	102	5	1.102	0	-	CCAACGGCUA	2	0.8	N	N0	-1	5	0	0	0	0	0	0
PS15m_ct1:1679696-1679822	Cluster_1907	127	4	0.881	0.25	.	UCGUCAGCAGGAAC	1	1	N	N0	-1	4	0	0	0	0	0	0
PS15m_ct1:1680164-1680269	Cluster_1908	106	3	0.661	0.333	.	AUCGUGGAUCUUAUGCCUCAUU	1	1	N	N0	-1	2	0	0	1	0	0	0
PS15m_ct1:1680497-1680669	Cluster_1909	173	6	1.322	0.167	-	CUCGUUUGCAGCCAGAA	2	0.833	N	N0	-1	6	0	0	0	0	0	0
PS15m_ct1:1682463-1682476	Cluster_1910	14	8	1.763	0	-	GAUUGGACUGAG	6	0.375	N	N0	-1	8	0	0	0	0	0	0
PS15m_ct1:1687564-1687780	Cluster_1911	217	5	1.102	0	-	UCGUUUCGCC	1	1	N	N0	-1	5	0	0	0	0	0	0
PS15m_ct1:1688794-1688882	Cluster_1912	89	7	1.542	0.429	.	UUGUCUCCCGAG	3	0.429	N	N0	-1	7	0	0	0	0	0	0
PS15m_ct1:1690684-1690785	Cluster_1913	102	29	6.39	0	-	AGAGAGGAAUAUACAACAUAC	2	0.759	N	N0	-1	9	14	2	4	0	0	0
PS15m_ct1:1690867-1691257	Cluster_1914	391	105	23.136	0	-	CUACCCGUAUCGGUU	4	0.819	N	N0	-1	67	23	3	4	3	2	3
PS15m_ct1:1691352-1691514	Cluster_1915	163	24	5.288	0	-	CUUGCCCCACACUGCUG	3	0.625	N	N0	-1	21	1	1	0	0	1	0
PS15m_ct1:1692910-1692987	Cluster_1916	78	4	0.881	0.75	.	AUGUCAAGCAAGUUG	2	0.75	N	N0	-1	3	0	0	0	1	0	0
PS15m_ct1:1693399-1693654	Cluster_1917	256	15	3.305	1	+	CUAUCUCUUUGGUACUUACUCUGUUGCU	2	0.867	N	N0	-1	7	6	1	1	0	0	0
PS15m_ct1:1693893-1693927	Cluster_1918	35	3	0.661	1	+	UUACCAAGUCCUA	2	0.667	N	N0	-1	2	1	0	0	0	0	0
PS15m_ct1:1694944-1694954	Cluster_1919	11	3	0.661	0	-	CGUUGGAUUGU	3	0.333	N	N0	-1	3	0	0	0	0	0	0
PS15m_ct1:1695032-1695110	Cluster_1920	79	19	4.187	0.053	-	UCAGAUCCGU	11	0.368	N	N0	-1	19	0	0	0	0	0	0
PS15m_ct1:1697838-1697912	Cluster_1921	75	3	0.661	0	-	GUGUAUUGGCCCAUGAACAUGGC	2	0.667	N	N0	-1	0	1	0	0	2	0	0
PS15m_ct1:1698017-1698096	Cluster_1922	80	4	0.881	0.25	.	GGGGCGAAUA	1	1	N	N0	-1	4	0	0	0	0	0	0
PS15m_ct1:1698604-1698763	Cluster_1923	160	7	1.542	0.286	.	AGGAGGUUGUUUA	1	1	N	N0	-1	5	0	0	2	0	0	0
PS15m_ct1:1699722-1699810	Cluster_1924	89	3	0.661	0.333	.	GAUUGAUAUCCAAG	1	1	N	N0	-1	3	0	0	0	0	0	0
PS15m_ct1:1702003-1702115	Cluster_1925	113	4	0.881	1	+	CACCGCUCAUGUGAA	1	1	N	N0	-1	4	0	0	0	0	0	0
PS15m_ct1:1702293-1702393	Cluster_1926	101	5	1.102	0.8	+	AGGAGAGAGAUCAGUAUG	2	0.8	N	N0	-1	4	1	0	0	0	0	0
PS15m_ct1:1703090-1703184	Cluster_1927	95	4	0.881	0.75	.	CCGUAUUGACAAAUAUUAUG	2	0.75	N	N0	-1	3	1	0	0	0	0	0
PS15m_ct1:1703395-1703514	Cluster_1928	120	3	0.661	0.667	.	UGAGAUUGAGU	1	1	N	N0	-1	3	0	0	0	0	0	0
PS15m_ct1:1704177-1704270	Cluster_1929	94	3	0.661	0.667	.	ACCAAUAUCGUGUUUUGCAUAA	1	1	N	N0	-1	2	0	0	1	0	0	0
PS15m_ct1:1705423-1705432	Cluster_1930	10	3	0.661	0	-	GCUGAUUUGG	3	0.333	N	N0	-1	3	0	0	0	0	0	0
PS15m_ct1:1705518-1705562	Cluster_1931	45	6	1.322	0.833	+	GCUUCUAUGGCCAG	2	0.667	N	N0	-1	6	0	0	0	0	0	0
PS15m_ct1:1705808-1705895	Cluster_1932	88	4	0.881	1	+	UGGUUGGGUAGAA	1	1	N	N0	-1	4	0	0	0	0	0	0
PS15m_ct1:1706083-1706115	Cluster_1933	33	4	0.881	0.5	.	GCUCGGUUGAUA	2	0.5	N	N0	-1	4	0	0	0	0	0	0
PS15m_ct1:1707254-1707563	Cluster_1934	310	58	12.78	0.034	-	GUGAAGACUAAUCUCAG	2	0.828	N	N0	-1	38	11	2	4	1	2	0
PS15m_ct1:1709275-1709316	Cluster_1935	42	4	0.881	0.25	.	UGUAGAAUAGAAAAGAUCAAAGU	3	0.5	N	N0	-1	1	0	0	0	3	0	0
PS15m_ct1:1713956-1714111	Cluster_1936	156	4	0.881	0.25	.	CAAAUCAGUCGAGUUUUCACCAAAUUACUCUUUUAUG	2	0.75	N	N0	-1	2	2	0	0	0	0	0
PS15m_ct1:1715268-1715345	Cluster_1937	78	4	0.881	0	-	UUGAUGACUCGUUU	1	1	N	N0	-1	4	0	0	0	0	0	0
PS15m_ct1:1715469-1715528	Cluster_1938	60	4	0.881	0	-	AGACGAGAAGCUGUUG	1	1	N	N0	-1	2	0	0	1	1	0	0
PS15m_ct1:1715619-1716033	Cluster_1939	415	17	3.746	0.059	-	GCAAAGAUGGAGGUUCAGG	3	0.588	N	N0	-1	14	1	0	0	0	0	2
PS15m_ct1:1716739-1716840	Cluster_1940	102	3	0.661	0	-	CUUGCCACUGACAUCUGAAAAGAACGUCAUUGGUCUGCUA	2	0.667	N	N0	-1	1	2	0	0	0	0	0
PS15m_ct1:1718180-1718266	Cluster_1941	87	3	0.661	0.333	.	GUGGUUGAUCUA	1	1	N	N0	-1	3	0	0	0	0	0	0
PS15m_ct1:1718478-1718487	Cluster_1942	10	3	0.661	0	-	GCUGAUUUGG	3	0.333	N	N0	-1	3	0	0	0	0	0	0
PS15m_ct1:1719204-1719282	Cluster_1943	79	3	0.661	0	-	AUUUCAAAGGACAUCGGUCUA	2	0.667	N	N0	-1	1	0	2	0	0	0	0
PS15m_ct1:1720301-1720372	Cluster_1944	72	4	0.881	0.25	.	CUCCUCUUUAAUC	2	0.75	N	N0	-1	3	0	0	1	0	0	0
PS15m_ct1:1720757-1720830	Cluster_1945	74	4	0.881	0	-	CAUUUCCUUUGAAAACUAUC	2	0.75	N	N0	-1	2	1	0	0	1	0	0
PS15m_ct1:1721094-1721273	Cluster_1946	180	6	1.322	0	-	UCAAGGAUGCUU	1	1	N	N0	-1	6	0	0	0	0	0	0
PS15m_ct1:1721431-1721532	Cluster_1947	102	5	1.102	0.2	.	CACAAGAUCACUCUAGA	2	0.8	N	N0	-1	5	0	0	0	0	0	0
PS15m_ct1:1723276-1723365	Cluster_1948	90	6	1.322	0	-	UCAGUAGAGAGACAAG	2	0.833	N	N0	-1	6	0	0	0	0	0	0
PS15m_ct1:1723538-1723773	Cluster_1949	236	8	1.763	0	-	CUAUCAAACUCCUCGCAUUUGGCUAUUUGGAUAUGAUGAGG	1	1	N	N0	-1	6	1	1	0	0	0	0
PS15m_ct1:1723977-1724082	Cluster_1950	106	8	1.763	0	-	AUUAAACGUAGAAGAUAUU	3	0.625	N	N0	-1	6	1	0	0	1	0	0
PS15m_ct1:1725423-1725523	Cluster_1951	101	5	1.102	1	+	CAAACUGUCUCUA	1	1	N	N0	-1	5	0	0	0	0	0	0
PS15m_ct1:1725608-1725650	Cluster_1952	43	8	1.763	1	+	CUACUCUGACGAGGUUCUUCAAGUCAUU	3	0.5	N	N0	-1	3	5	0	0	0	0	0
PS15m_ct1:1725738-1726576	Cluster_1953	839	75	16.526	0.947	+	GAUGGGUGUUGAACACUUUG	4	0.773	N	N0	-1	39	12	8	6	4	4	2
PS15m_ct1:1726750-1727346	Cluster_1954	597	41	9.034	0.976	+	GAAGUCUGGUGUUCAAG	3	0.78	N	N0	-1	23	12	0	3	0	1	2
PS15m_ct1:1728667-1728849	Cluster_1955	183	5	1.102	1	+	CAGUUGGAUGAAAAUGCAUUG	2	0.6	N	N0	-1	3	0	2	0	0	0	0
PS15m_ct1:1728927-1728942	Cluster_1956	16	20	4.407	0	-	CUCUCGAGGUGU	9	0.3	N	N0	-1	20	0	0	0	0	0	0
PS15m_ct1:1729371-1729428	Cluster_1957	58	8	1.763	0.125	-	UGUGUUUUGAUUGU	2	0.875	N	N0	-1	8	0	0	0	0	0	0
PS15m_ct1:1729797-1729811	Cluster_1958	15	6	1.322	0	-	UAUUGUCUAGAAAUA	4	0.333	N	N0	-1	6	0	0	0	0	0	0
PS15m_ct1:1732348-1732413	Cluster_1959	66	4	0.881	0.25	.	AUACAAGGGAGU	1	1	N	N0	-1	4	0	0	0	0	0	0
PS15m_ct1:1733222-1733580	Cluster_1960	359	360	79.324	0.389	.	UCAACAAAAUUGUAGCCGCCG	20	0.542	N	N0	-1	104	9	158	12	50	25	2
PS15m_ct1:1735514-1735924	Cluster_1961	411	19	4.187	0.842	+	GAAUGGUCUUUUACCUGCUGGUGUAGA	2	0.895	N	N0	-1	11	2	1	1	2	2	0
PS15m_ct1:1736022-1736224	Cluster_1962	203	17	3.746	1	+	GCUUGGAAUACUCUACC	2	0.882	N	N0	-1	11	4	0	0	1	1	0
PS15m_ct1:1736495-1736988	Cluster_1963	494	49	10.797	0.653	.	GUAGGUUGGGG	16	0.592	N	N0	-1	40	6	0	0	0	3	0
PS15m_ct1:1737067-1737238	Cluster_1964	172	9	1.983	0.889	+	CAAUACUGAAGUCCUUGA	2	0.667	N	N0	-1	5	3	0	1	0	0	0
PS15m_ct1:1737313-1737649	Cluster_1965	337	28	6.17	0.893	+	CAUUAUAGAUUAUGUUAGUG	2	0.821	N	N0	-1	22	2	2	0	2	0	0
PS15m_ct1:1737762-1737787	Cluster_1966	26	4	0.881	0.25	.	CGGGAGCGCC	3	0.5	N	N0	-1	4	0	0	0	0	0	0
PS15m_ct1:1738689-1738747	Cluster_1967	59	3	0.661	1	+	ACUAGAACAAUGCUCAUUU	2	0.667	N	N0	-1	3	0	0	0	0	0	0
PS15m_ct1:1739145-1739156	Cluster_1968	12	138	30.408	0	-	CGAUGCGGGA	87	0.029	N	N0	-1	138	0	0	0	0	0	0
PS15m_ct1:1739432-1739574	Cluster_1969	143	7	1.542	0.571	.	GCGAACUGGGA	3	0.714	N	N0	-1	6	0	0	1	0	0	0
PS15m_ct1:1740148-1740158	Cluster_1970	11	7	1.542	0	-	CCUUGAGUCC	6	0.286	N	N0	-1	7	0	0	0	0	0	0
PS15m_ct1:1740658-1740828	Cluster_1971	171	20	4.407	0.9	+	GGCCUGGUCUUC	4	0.7	N	N0	-1	19	0	1	0	0	0	0
PS15m_ct1:1740925-1741158	Cluster_1972	234	32	7.051	0.219	.	CGGAGCUGGA	25	0.219	N	N0	-1	30	2	0	0	0	0	0
PS15m_ct1:1741358-1741423	Cluster_1973	66	3	0.661	0.333	.	GAAGGAGGAGG	1	1	N	N0	-1	3	0	0	0	0	0	0
PS15m_ct1:1741634-1741734	Cluster_1974	101	3	0.661	1	+	AUCUUAUGGCGUUUUCUGAUAAUUUG	1	1	N	N0	-1	1	1	0	1	0	0	0
PS15m_ct1:1741994-1742049	Cluster_1975	56	4	0.881	0	-	GGGUUCUGGGG	3	0.5	N	N0	-1	4	0	0	0	0	0	0
PS15m_ct1:1742181-1742353	Cluster_1976	173	4	0.881	0.75	.	ACAAAUAAUGAACAACAG	1	1	N	N0	-1	3	1	0	0	0	0	0
PS15m_ct1:1742981-1743077	Cluster_1977	97	3	0.661	0	-	CCGAUAGCGA	1	1	N	N0	-1	3	0	0	0	0	0	0
PS15m_ct1:1743736-1743799	Cluster_1978	64	4	0.881	0	-	CUAUGCCUGAAU	1	1	N	N0	-1	4	0	0	0	0	0	0
PS15m_ct1:1744388-1744600	Cluster_1979	213	9	1.983	0	-	AUGGGUUGUCAUGGAAUUCAUG	3	0.778	N	N0	-1	1	4	0	3	0	0	1
PS15m_ct1:1744943-1745136	Cluster_1980	194	11	2.424	0	-	UAAAAAGAAGGUGGAACAAAGAAUCAGU	4	0.545	N	N0	-1	7	4	0	0	0	0	0
PS15m_ct1:1745508-1745639	Cluster_1981	132	10	2.203	0	-	CCAACAAGACCUGCUCCCCCACCACCUUCCGCAUU	4	0.4	N	N0	-1	4	6	0	0	0	0	0
PS15m_ct1:1745727-1745815	Cluster_1982	89	4	0.881	0	-	AUCUCAGCUUCAAGGGGCUGUAGAACGUA	2	0.75	N	N0	-1	1	3	0	0	0	0	0
PS15m_ct1:1746110-1746229	Cluster_1983	120	4	0.881	0	-	GUGACGAGAAUAGAUUUGAA	1	1	N	N0	-1	4	0	0	0	0	0	0
PS15m_ct1:1746375-1746488	Cluster_1984	114	5	1.102	0	-	CCAAACUCUUUUUAUUU	2	0.8	N	N0	-1	3	1	0	1	0	0	0
PS15m_ct1:1749204-1749313	Cluster_1985	110	5	1.102	0.8	+	CUCAGCUACGCUUGUUGGAAA	3	0.6	N	N0	-1	2	0	3	0	0	0	0
PS15m_ct1:1749864-1749912	Cluster_1986	49	7	1.542	0.429	.	UGGGCUGUUGA	4	0.286	N	N0	-1	4	0	0	0	0	3	0
PS15m_ct1:1750401-1750415	Cluster_1987	15	70	15.424	0	-	CCUCGAGCACC	45	0.1	N	N0	-1	70	0	0	0	0	0	0
PS15m_ct1:1750775-1751000	Cluster_1988	226	26	5.729	1	+	CAUAUUUACAGAAUGUUAGUUGAAUAAAUUU	4	0.731	N	N0	-1	10	5	1	1	1	5	3
PS15m_ct1:1751711-1751721	Cluster_1989	11	4	0.881	0	-	UGUUUAGCAGG	2	0.5	N	N0	-1	4	0	0	0	0	0	0
PS15m_ct1:1751950-1752018	Cluster_1990	69	19	4.187	0	-	UGGGUAGGGG	12	0.316	N	N0	-1	19	0	0	0	0	0	0
PS15m_ct1:1753825-1753868	Cluster_1991	44	8	1.763	0	-	UGCAAUUGUUUGAUUUUUGAUGA	4	0.5	23	N0	-1	0	0	1	0	7	0	0
PS15m_ct1:1755038-1755093	Cluster_1992	56	3	0.661	0.333	.	GAACGUGAAGA	1	1	N	N0	-1	3	0	0	0	0	0	0
PS15m_ct1:1756067-1756240	Cluster_1993	174	6	1.322	0	-	UCGGGCGAUGAC	3	0.5	N	N0	-1	6	0	0	0	0	0	0
PS15m_ct1:1757074-1757120	Cluster_1994	47	3	0.661	0	-	GAUAAAGAGAGAUC	1	1	N	N0	-1	2	1	0	0	0	0	0
PS15m_ct1:1758923-1759022	Cluster_1995	100	5	1.102	0.2	.	CGUAGAAUCAGUUC	2	0.8	N	N0	-1	5	0	0	0	0	0	0
PS15m_ct1:1759746-1759879	Cluster_1996	134	4	0.881	0.5	.	UCAUCACUGUCGAUUAAUUCAAUGUC	1	1	N	N0	-1	3	1	0	0	0	0	0
PS15m_ct1:1760417-1760460	Cluster_1997	44	4	0.881	0	-	GUUCCUUGGAA	2	0.75	N	N0	-1	4	0	0	0	0	0	0
PS15m_ct1:1762106-1762374	Cluster_1998	269	38	8.373	0.947	+	UCCUGUGUUC	5	0.737	N	N0	-1	21	11	2	2	2	0	0
PS15m_ct1:1762451-1762867	Cluster_1999	417	32	7.051	0.906	+	CUUUAUUUUUACGUUUG	2	0.875	N	N0	-1	23	3	3	0	0	1	2
[truncated: 40,049 more rows]

## Sheet: PS15+ sRNA loci
#Locus	Name	Length	Reads	RPM	FracTop	Strand	MajorRNA	MajorRNAReads	Complexity	DicerCall	MIRNA	PhaseScore	Short	Long	21	22	23	24	25
PS15m_ct1:1088-1346	Cluster_1	259	48	12.311	0.083	-	UCACGGGUAGCAUGAGCAGCAGC	13	0.500	23	N0	-1	5	0	2	1	27	10	3
PS15m_ct1:2583-2635	Cluster_2	53	7	1.795	0.000	-	UGUAUUCAGGUACACUCAUGGGCC	2	0.857	23	N0	-1	0	0	0	0	4	3	0
PS15m_ct1:4296-4492	Cluster_3	197	7	1.795	0.429	.	UGUUGACAUUAG	1	1.000	N	N0	-1	3	0	1	1	1	1	0
PS15m_ct1:4692-4908	Cluster_4	217	47	12.054	0.106	-	UACCAAAGAGGUUCUUAGCCG	13	0.468	21	N0	-1	5	0	22	1	16	3	0
PS15m_ct1:4994-5035	Cluster_5	42	11	2.821	0.000	-	UGAUAGCUUGACAGACGAUUCGG	10	0.182	23	N0	-1	0	0	0	0	11	0	0
PS15m_ct1:5151-5216	Cluster_6	66	2	0.513	0.000	-	UAUGGAGUUUUCAUAAAAGGAGC	1	1.000	N	N0	-1	1	0	0	0	1	0	0
PS15m_ct1:5633-5734	Cluster_7	102	3	0.769	0.333	.	GGUUGCUUGA	1	1.000	N	N0	-1	1	0	0	2	0	0	0
PS15m_ct1:5985-5999	Cluster_8	15	2	0.513	1.000	+	GGUUCGAAUCCCU	1	1.000	N	N0	-1	2	0	0	0	0	0	0
PS15m_ct1:6302-6335	Cluster_9	34	2	0.513	0.500	.	UGCGCUGGGUAUUUUGGCAGAAU	1	1.000	N	N0	-1	1	0	0	0	1	0	0
PS15m_ct1:6614-6624	Cluster_10	11	5	1.282	0.000	-	UGCUUGGAGA	4	0.400	N	N0	-1	5	0	0	0	0	0	0
PS15m_ct1:6727-6753	Cluster_11	27	3	0.769	0.000	-	UGGAGUGAUUACUUAUGAGCAAU	1	1.000	23	N0	-1	0	0	0	0	1	1	1
PS15m_ct1:8942-9326	Cluster_12	385	55	14.106	0.073	-	UCACGGGUAGCAUGAGCAGCAGC	18	0.527	23	N0	-1	8	0	1	3	29	10	4
PS15m_ct1:9905-9989	Cluster_13	85	3	0.769	0.333	.	CAGACUGAGU	1	1.000	N	N0	-1	2	0	0	0	1	0	0
PS15m_ct1:10485-10533	Cluster_14	49	3	0.769	0.000	-	UGUAUUCAGGUACACUCAUGGGCC	1	1.000	23	N0	-1	0	0	0	0	2	1	0
PS15m_ct1:10912-10923	Cluster_15	12	2	0.513	1.000	+	GUCAGUACUAUG	2	0.500	N	N0	-1	2	0	0	0	0	0	0
PS15m_ct1:12433-12478	Cluster_16	46	2	0.513	0.000	-	UCACCAGCUGGUACUUGAGAAG	1	1.000	22	N0	-1	0	0	0	1	1	0	0
PS15m_ct1:12587-12802	Cluster_17	216	54	13.850	0.074	-	UAAAGGUCGGUGGUUGUCUUG	9	0.519	21	N0	-1	2	0	23	3	19	6	1
PS15m_ct1:12878-13007	Cluster_18	130	44	11.285	0.000	-	UGAGGGGAUCAGAUUUUUGAAGA	18	0.205	23	N0	-1	5	0	3	4	31	1	0
PS15m_ct1:14133-14205	Cluster_19	73	2	0.513	0.000	-	UAUAGAAAGCUCUUGGAACAAUC	1	1.000	23	N0	-1	0	0	0	0	2	0	0
PS15m_ct1:14508-14517	Cluster_20	10	3	0.769	0.000	-	UGCUUGGAGA	3	0.333	N	N0	-1	3	0	0	0	0	0	0
PS15m_ct1:14619-14644	Cluster_21	26	3	0.769	0.000	-	UUGGAGUGAUUACUUAUGAGCAAU	1	1.000	N	N0	-1	1	0	0	0	0	2	0
PS15m_ct1:15049-15092	Cluster_22	44	2	0.513	0.500	.	UUCAUUGAUUUACUCUCGAGAU	1	1.000	22	N0	-1	0	0	0	1	0	1	0
PS15m_ct1:16238-21515	Cluster_23	5278	10703	2745.034	0.107	-	UCGAUAAAUUCGGAAGCUUUCUC	769	0.162	23	N0	-1	290	70	831	688	5837	2924	63
PS15m_ct1:21606-21676	Cluster_24	71	2	0.513	0.500	.	UGAUACUCUGCGGUGCUUGUUGC	1	1.000	23	N0	-1	0	0	0	0	2	0	0
PS15m_ct1:21768-21812	Cluster_25	45	2	0.513	1.000	+	UAGGCUGUUGACUACAAUAUCUC	1	1.000	23	N0	-1	0	0	0	0	1	1	0
PS15m_ct1:21936-22098	Cluster_26	163	210	53.859	0.981	+	GGAGGCGUAGCUC	68	0.148	N	N0	-1	205	0	0	1	3	1	0
PS15m_ct1:23252-23266	Cluster_27	15	2	0.513	0.000	-	GAUAUUGAUUA	1	1.000	N	N0	-1	2	0	0	0	0	0	0
PS15m_ct1:25496-25533	Cluster_28	38	3	0.769	0.000	-	GAAAAGAUGCAAAUUACCAACACCAUCUAUC	2	0.667	N	N0	-1	1	2	0	0	0	0	0
PS15m_ct1:27518-27529	Cluster_29	12	3	0.769	0.000	-	CAGGUCAAAACA	3	0.333	N	N0	-1	3	0	0	0	0	0	0
PS15m_ct1:28481-28490	Cluster_30	10	3	0.769	0.000	-	UCGGGGUUCA	3	0.333	N	N0	-1	3	0	0	0	0	0	0
PS15m_ct1:28614-28660	Cluster_31	47	2	0.513	1.000	+	CCUACACCGAGAGCUACAUCUCUA	1	1.000	N	N0	-1	1	0	0	0	0	1	0
PS15m_ct1:28845-29404	Cluster_32	560	41	10.515	0.951	+	GCAGUGGUUGCAAGAAAUUG	2	0.805	N	N0	-1	21	9	6	0	0	3	2
PS15m_ct1:29485-29577	Cluster_33	93	2	0.513	0.500	.	CAACGUUGCGAU	1	1.000	N	N0	-1	2	0	0	0	0	0	0
PS15m_ct1:30257-30361	Cluster_34	105	2	0.513	0.500	.	GACUUCAAGAAGAUUGCCGAAA	1	1.000	N	N0	-1	1	0	0	1	0	0	0
PS15m_ct1:30551-30615	Cluster_35	65	2	0.513	0.500	.	CAAUGUUGUUCCUCUAUUUGGUGUAUUAAAUGAGCC	1	1.000	N	N0	-1	1	1	0	0	0	0	0
PS15m_ct1:30812-30912	Cluster_36	101	3	0.769	0.667	.	GCAUCUAUUCAUGUGGGACC	2	0.667	N	N0	-1	3	0	0	0	0	0	0
PS15m_ct1:31627-31636	Cluster_37	10	5	1.282	0.000	-	CGUGAGACAG	5	0.200	N	N0	-1	5	0	0	0	0	0	0
PS15m_ct1:31805-31840	Cluster_38	36	2	0.513	0.000	-	CUGUAAUGAGCACUGACGGUGCAGACAACAUA	1	1.000	N	N0	-1	1	1	0	0	0	0	0
PS15m_ct1:32434-32480	Cluster_39	47	2	0.513	0.000	-	CUGGUCUCAUUA	1	1.000	N	N0	-1	2	0	0	0	0	0	0
PS15m_ct1:33169-33181	Cluster_40	13	2	0.513	1.000	+	GCUAUCCGUCGUG	2	0.500	N	N0	-1	2	0	0	0	0	0	0
PS15m_ct1:34599-34674	Cluster_41	76	3	0.769	0.667	.	CCAAGGGAAAG	1	1.000	N	N0	-1	1	0	1	0	0	1	0
PS15m_ct1:35395-35493	Cluster_42	99	7	1.795	0.143	-	CAACUGUAGAUGAUCUU	5	0.429	N	N0	-1	6	1	0	0	0	0	0
PS15m_ct1:35944-36047	Cluster_43	104	4	1.026	0.000	-	UGAUUUGGAGG	1	1.000	N	N0	-1	4	0	0	0	0	0	0
PS15m_ct1:36274-36378	Cluster_44	105	3	0.769	0.333	.	CUGAACCUGGUCU	1	1.000	N	N0	-1	2	0	0	1	0	0	0
PS15m_ct1:36493-36504	Cluster_45	12	2	0.513	1.000	+	GCCUUGGGGA	1	1.000	N	N0	-1	2	0	0	0	0	0	0
PS15m_ct1:36736-36811	Cluster_46	76	2	0.513	0.000	-	CGCACGUCAAACAACA	1	1.000	N	N0	-1	2	0	0	0	0	0	0
PS15m_ct1:37155-37238	Cluster_47	84	3	0.769	0.000	-	UUGAGCGACUGG	2	0.667	N	N0	-1	3	0	0	0	0	0	0
PS15m_ct1:38451-38478	Cluster_48	28	2	0.513	0.000	-	UCGGUGAGGA	1	1.000	N	N0	-1	2	0	0	0	0	0	0
PS15m_ct1:38956-38997	Cluster_49	42	3	0.769	0.000	-	GUCUUUGAAUC	2	0.667	N	N0	-1	3	0	0	0	0	0	0
PS15m_ct1:39436-39448	Cluster_50	13	16	4.104	1.000	+	ACCAAGGAGUCUA	5	0.375	N	N0	-1	16	0	0	0	0	0	0
PS15m_ct1:40540-40552	Cluster_51	13	2	0.513	0.000	-	UUCAGUUGCCAGG	2	0.500	N	N0	-1	2	0	0	0	0	0	0
PS15m_ct1:40965-40989	Cluster_52	25	2	0.513	1.000	+	UUACAUUGAAUCUAGAUACGUAUGU	2	0.500	25	N0	-1	0	0	0	0	0	0	2
PS15m_ct1:41213-41255	Cluster_53	43	3	0.769	0.333	.	GUGUUCCCCUG	2	0.667	N	N0	-1	3	0	0	0	0	0	0
PS15m_ct1:41787-41855	Cluster_54	69	2	0.513	0.500	.	CCUUUAUCGUU	1	1.000	N	N0	-1	1	1	0	0	0	0	0
PS15m_ct1:43586-43641	Cluster_55	56	2	0.513	0.500	.	GAAUUGUCAUGAGC	1	1.000	N	N0	-1	2	0	0	0	0	0	0
PS15m_ct1:44375-44542	Cluster_56	168	3	0.769	0.333	.	UGGUGAGUCUG	1	1.000	N	N0	-1	3	0	0	0	0	0	0
PS15m_ct1:44748-44857	Cluster_57	110	3	0.769	1.000	+	UCGAGUUAUGUCUUAUCAAC	1	1.000	N	N0	-1	2	0	0	0	1	0	0
PS15m_ct1:45245-45377	Cluster_58	133	8	2.052	0.000	-	CUACCGAUUGA	3	0.750	N	N0	-1	8	0	0	0	0	0	0
PS15m_ct1:45802-45864	Cluster_59	63	6	1.539	0.167	-	GGUUUCUAGGAC	3	0.667	N	N0	-1	6	0	0	0	0	0	0
PS15m_ct1:46114-46223	Cluster_60	110	5	1.282	1.000	+	UGGUUGCAACGUUAGAAUCCAUG	2	0.600	23	N0	-1	0	0	1	0	4	0	0
PS15m_ct1:46542-46870	Cluster_61	329	12	3.078	0.917	+	CAUGAAGUGCGUAGU	2	0.750	N	N0	-1	9	1	0	2	0	0	0
PS15m_ct1:47202-47306	Cluster_62	105	13	3.334	0.077	-	CCUCGGAUCGAA	6	0.462	N	N0	-1	12	1	0	0	0	0	0
PS15m_ct1:47429-47459	Cluster_63	31	2	0.513	0.500	.	GAAGGAUUCUUUUACCAAUA	1	1.000	N	N0	-1	2	0	0	0	0	0	0
PS15m_ct1:47601-47674	Cluster_64	74	3	0.769	0.000	-	ACCGAGAUUUGGGAACCUACCCGAGACUUUGCUU	1	1.000	N	N0	-1	2	1	0	0	0	0	0
PS15m_ct1:47751-47874	Cluster_65	124	17	4.360	0.235	.	CCUGCGCAGG	8	0.412	N	N0	-1	15	1	0	0	0	0	1
PS15m_ct1:48032-48055	Cluster_66	24	2	0.513	0.000	-	CGUUAUUCGUAUCUUUU	1	1.000	N	N0	-1	2	0	0	0	0	0	0
PS15m_ct1:48164-48267	Cluster_67	104	5	1.282	0.000	-	CGCUCUCGGUU	1	1.000	N	N0	-1	3	1	1	0	0	0	0
PS15m_ct1:48669-48766	Cluster_68	98	5	1.282	0.000	-	UUCAACUGAUAAAAUAAUCAUGAUUAGAG	3	0.600	N	N0	-1	1	3	0	0	0	1	0
PS15m_ct1:48844-48945	Cluster_69	102	4	1.026	0.000	-	CAGUUGUGUAUCUAUUGGCACAGAGCGAG	2	0.750	N	N0	-1	2	2	0	0	0	0	0
PS15m_ct1:49139-49244	Cluster_70	106	9	2.308	0.000	-	UCUGAAUAAACCUAAUUUAUU	2	0.778	N	N0	-1	6	1	2	0	0	0	0
PS15m_ct1:49336-49606	Cluster_71	271	27	6.925	0.000	-	CAAAUCAACAAGUAUCAAAAGAGA	2	0.815	N	N0	-1	13	10	0	1	0	3	0
PS15m_ct1:50562-50589	Cluster_72	28	2	0.513	0.000	-	UCAAAUCACACUCAAACACACGCGUUUU	2	0.500	N	N0	-1	0	2	0	0	0	0	0
PS15m_ct1:51227-51239	Cluster_73	13	4	1.026	0.000	-	CAACUGGUCGUUU	3	0.500	N	N0	-1	4	0	0	0	0	0	0
PS15m_ct1:51954-52104	Cluster_74	151	4	1.026	0.500	.	CUGGCGAUAUUUCAG	2	0.750	N	N0	-1	4	0	0	0	0	0	0
PS15m_ct1:52540-53161	Cluster_75	622	166	42.575	0.994	+	GAUAGUCUUGUUAUAAAUA	4	0.741	N	N0	-1	73	60	10	7	8	2	6
PS15m_ct1:53844-53853	Cluster_76	10	2	0.513	0.000	-	CGAGAGUUCG	2	0.500	N	N0	-1	2	0	0	0	0	0	0
PS15m_ct1:53949-54165	Cluster_77	217	7	1.795	0.286	.	CCUAGAAGUGUA	2	0.714	N	N0	-1	5	1	0	0	0	0	1
PS15m_ct1:54938-54949	Cluster_78	12	2	0.513	0.000	-	CAGGAAGGAA	1	1.000	N	N0	-1	2	0	0	0	0	0	0
PS15m_ct1:58964-59246	Cluster_79	283	14	3.591	0.071	-	UUUGUCCUGACAGGGUAGCUGAC	2	0.857	N	N0	-1	3	0	0	1	9	1	0
PS15m_ct1:59415-59589	Cluster_80	175	14	3.591	0.071	-	UCAGCUUCAACUGGAGAUUGAAG	2	0.786	23	N0	-1	0	0	0	3	8	3	0
PS15m_ct1:59978-60061	Cluster_81	84	3	0.769	0.000	-	UCAUAAUAACAUGCUAACUUCAA	2	0.667	23	N0	-1	0	0	0	0	2	1	0
PS15m_ct1:60457-60555	Cluster_82	99	3	0.769	0.667	.	UAAUUCAAUUAAUAAAUCUUUACU	1	1.000	N	N0	-1	1	0	0	0	1	1	0
PS15m_ct1:60738-60934	Cluster_83	197	22	5.642	0.136	-	UGCUGAAUAAGAGAUUUGAGAAG	6	0.636	23	N0	-1	4	0	1	0	14	2	1
PS15m_ct1:62144-62313	Cluster_84	170	58	14.875	0.328	.	UAAUUCUGUUUCCAAUCGUAAGG	9	0.483	23	N0	-1	4	4	1	1	23	22	3
PS15m_ct1:62692-62781	Cluster_85	90	4	1.026	0.750	.	UUUGUUAUUAUAUAGAAAGUGUUC	1	1.000	23	N0	-1	0	0	0	0	2	2	0
PS15m_ct1:62858-62903	Cluster_86	46	2	0.513	1.000	+	UAUGACAAACAUCAUUAGUGAGA	1	1.000	23	N0	-1	0	0	0	0	2	0	0
PS15m_ct1:62997-63303	Cluster_87	307	35	8.977	0.286	.	UAAGAAGACUAAGCAAAAUCAACA	6	0.600	24	N0	0.2	1	0	5	6	10	11	2
PS15m_ct1:63389-63537	Cluster_88	149	9	2.308	0.889	+	UGACUGAAGAGUGUCUUAAUAGA	3	0.556	23	N0	-1	0	0	4	0	5	0	0
PS15m_ct1:63683-63895	Cluster_89	213	12	3.078	0.000	-	UAGUAACAGAUUAGUAGUGGUGU	2	0.917	23	N0	-1	2	0	1	1	4	3	1
PS15m_ct1:64090-64103	Cluster_90	14	2	0.513	0.000	-	UGGGUUCGAGU	1	1.000	N	N0	-1	2	0	0	0	0	0	0
PS15m_ct1:64196-64235	Cluster_91	40	3	0.769	0.667	.	UCAGAUGCGAAUAUGUAGAUUUAG	1	1.000	21	N0	-1	0	0	1	0	1	1	0
PS15m_ct1:64441-64805	Cluster_92	365	42	10.772	0.262	.	UCAAGUGAUGUUCAGGGUCGAACAUUUGUU	2	0.810	23	N0	-1	5	3	2	5	18	9	0
PS15m_ct1:64929-65238	Cluster_93	310	12	3.078	0.083	-	UACCAGAUGAG	2	0.750	N	N0	-1	6	0	0	0	5	1	0
PS15m_ct1:65316-67151	Cluster_94	1836	233	59.758	0.163	-	UGGAUUUUGUGGGUGAAUUGCCU	21	0.584	23	N0	-1	16	2	5	11	154	42	3
PS15m_ct1:67310-67320	Cluster_95	11	3	0.769	0.000	-	CAGCUUGCGUU	3	0.333	N	N0	-1	3	0	0	0	0	0	0
PS15m_ct1:67413-68603	Cluster_96	1191	416	106.693	0.252	.	UACGUCCAAUUUGGUCAAGGAGU	28	0.541	23	N0	-1	19	2	17	37	255	85	1
PS15m_ct1:68751-69336	Cluster_97	586	167	42.831	0.317	.	UGAAACUGAUUCAAGUGAUUUUG	28	0.431	23	N0	-1	7	4	5	18	92	40	1
PS15m_ct1:69466-70567	Cluster_98	1102	116	29.751	0.241	.	UCAAGCAGAGAAAAUGUUGAAGG	17	0.707	23	N0	-1	8	0	2	12	65	28	1
PS15m_ct1:70705-71694	Cluster_99	990	108	27.699	0.231	.	UCGUGGUCGUAGAGGUCAGGAUU	4	0.694	23	N0	-1	7	0	5	9	57	30	0
PS15m_ct1:71905-71928	Cluster_100	24	2	0.513	1.000	+	UUGAUAAUGUUGUAAUUUGUUGAA	2	0.500	24	N0	-1	0	0	0	0	0	2	0
PS15m_ct1:72103-72160	Cluster_101	58	2	0.513	0.000	-	GGCACGCCGG	1	1.000	N	N0	-1	1	0	0	0	0	1	0
PS15m_ct1:72260-72291	Cluster_102	32	2	0.513	1.000	+	UGCGAAUAUGUAGAUUUAGUAUU	1	1.000	23	N0	-1	0	0	0	0	1	1	0
PS15m_ct1:72498-72799	Cluster_103	302	25	6.412	0.280	.	UGAAAGGUUAAAUACGAACAAGAA	2	0.880	23	N0	-1	2	0	1	2	11	9	0
PS15m_ct1:73026-73087	Cluster_104	62	4	1.026	1.000	+	UGAAUCUUGAGUUUGUUUUUG	1	1.000	23	N0	-1	0	0	1	1	2	0	0
PS15m_ct1:73178-73302	Cluster_105	125	4	1.026	0.500	.	UACACAAUCAACUUAUAAUUAGC	1	1.000	23	N0	-1	0	0	0	1	3	0	0
PS15m_ct1:73392-73497	Cluster_106	106	5	1.282	0.200	.	CCAUCUAGUA	1	1.000	23	N0	-1	1	0	0	0	2	2	0
PS15m_ct1:73597-73674	Cluster_107	78	89	22.826	1.000	+	GUAGUCGGUUAUCACAUCU	12	0.427	N	N0	-1	65	15	4	1	1	3	0
PS15m_ct1:73884-73915	Cluster_108	32	2	0.513	0.000	-	AAGGGUUUGAUA	1	1.000	N	N0	-1	2	0	0	0	0	0	0
PS15m_ct1:74369-74542	Cluster_109	174	13	3.334	0.385	.	UUCUCAAUUAUAACUCUUG	3	0.615	N	N0	-1	4	0	1	1	6	1	0
PS15m_ct1:74826-74919	Cluster_110	94	3	0.769	0.333	.	UGACAGGUGUAAAAUAGACUGAAG	1	1.000	N	N0	-1	2	0	0	0	0	1	0
PS15m_ct1:75343-75493	Cluster_111	151	3	0.769	0.333	.	UUUGGCUGAAUAUAGUAAAUGUC	1	1.000	N	N0	-1	1	0	0	0	2	0	0
PS15m_ct1:75568-75742	Cluster_112	175	233	59.758	0.082	-	UAAAGAACAGUGAUGAGACUGCC	67	0.193	23	N0	-1	5	1	48	7	133	39	0
PS15m_ct1:76070-76094	Cluster_113	25	2	0.513	0.000	-	GAUGUGAUUUGGGACCA	1	1.000	N	N0	-1	2	0	0	0	0	0	0
PS15m_ct1:77700-77778	Cluster_114	79	3	0.769	0.333	.	CAUCUAGUAUA	1	1.000	N	N0	-1	2	1	0	0	0	0	0
PS15m_ct1:77944-77957	Cluster_115	14	2	0.513	0.000	-	CAAGAAAGCAUUGG	1	1.000	N	N0	-1	2	0	0	0	0	0	0
PS15m_ct1:78088-78193	Cluster_116	106	2	0.513	0.500	.	UCAAGACUAUAUUGCUUGUUCUG	1	1.000	N	N0	-1	1	0	0	0	1	0	0
PS15m_ct1:78290-78357	Cluster_117	68	2	0.513	0.000	-	CAAACAUCAUGGUUCUA	1	1.000	N	N0	-1	2	0	0	0	0	0	0
PS15m_ct1:78947-79043	Cluster_118	97	3	0.769	0.333	.	GUUUCAAGUGG	1	1.000	N	N0	-1	3	0	0	0	0	0	0
PS15m_ct1:79260-79276	Cluster_119	17	2	0.513	0.000	-	GAAAGAAGAUCGCAAAA	2	0.500	N	N0	-1	2	0	0	0	0	0	0
PS15m_ct1:79679-79762	Cluster_120	84	2	0.513	0.000	-	GCCAAGAAGUAC	1	1.000	N	N0	-1	2	0	0	0	0	0	0
PS15m_ct1:80387-80432	Cluster_121	46	9	2.308	0.000	-	CGGCUAAUGGGA	6	0.333	N	N0	-1	9	0	0	0	0	0	0
PS15m_ct1:80539-80690	Cluster_122	152	4	1.026	0.250	.	CUCUCUGAUU	1	1.000	N	N0	-1	2	2	0	0	0	0	0
PS15m_ct1:81051-81141	Cluster_123	91	9	2.308	0.111	-	CGAACGAGACCU	3	0.667	N	N0	-1	9	0	0	0	0	0	0
PS15m_ct1:81281-81475	Cluster_124	195	7	1.795	0.857	+	CUUUGUUGUUUAAUAGCUGAUCAUU	3	0.714	N	N0	-1	2	1	0	0	0	0	4
PS15m_ct1:81584-81668	Cluster_125	85	2	0.513	0.500	.	CAAUUGUGACA	1	1.000	N	N0	-1	2	0	0	0	0	0	0
PS15m_ct1:82402-82638	Cluster_126	237	7	1.795	0.857	+	CAAGACACUUCACAUGUCAAUUUG	1	1.000	N	N0	-1	5	1	0	0	0	1	0
PS15m_ct1:83088-83100	Cluster_127	13	4	1.026	0.000	-	CUUGAGGGUAAGG	4	0.250	N	N0	-1	4	0	0	0	0	0	0
PS15m_ct1:83284-83300	Cluster_128	17	2	0.513	1.000	+	CAAAGGAAUUCUAUGUA	2	0.500	N	N0	-1	2	0	0	0	0	0	0
PS15m_ct1:83597-83682	Cluster_129	86	2	0.513	0.500	.	GCUGUGAUUG	1	1.000	N	N0	-1	1	0	0	0	0	1	0
PS15m_ct1:83999-84058	Cluster_130	60	4	1.026	0.250	.	UCCAGAUCGAUA	1	1.000	N	N0	-1	4	0	0	0	0	0	0
PS15m_ct1:85078-85149	Cluster_131	72	4	1.026	0.250	.	CGUAGCUGAAUGGGCCA	3	0.500	N	N0	-1	4	0	0	0	0	0	0
PS15m_ct1:85562-85686	Cluster_132	125	6	1.539	0.000	-	GAUGAAAAGAAGGCUG	2	0.667	N	N0	-1	6	0	0	0	0	0	0
PS15m_ct1:86004-86204	Cluster_133	201	8	2.052	0.125	-	CUGGUGAUUGUUUUCACCAUGAUCUAUG	1	1.000	N	N0	-1	3	4	0	0	1	0	0
PS15m_ct1:86373-86658	Cluster_134	286	6	1.539	0.000	-	CAAGCUCGCU	1	1.000	N	N0	-1	4	0	0	1	0	0	1
PS15m_ct1:86735-86755	Cluster_135	21	2	0.513	0.000	-	CACAUAGAGAGG	1	1.000	N	N0	-1	2	0	0	0	0	0	0
PS15m_ct1:86937-87003	Cluster_136	67	2	0.513	0.500	.	GAUAAAGAUCA	1	1.000	N	N0	-1	1	0	0	1	0	0	0
PS15m_ct1:87513-87590	Cluster_137	78	2	0.513	0.500	.	CCUGGAGAAG	1	1.000	N	N0	-1	2	0	0	0	0	0	0
PS15m_ct1:87710-87719	Cluster_138	10	2	0.513	0.000	-	CGAAUCGGGA	2	0.500	N	N0	-1	2	0	0	0	0	0	0
PS15m_ct1:88397-88469	Cluster_139	73	4	1.026	1.000	+	CACAUCAGUCGUGGCGAAACGCCUCAUG	3	0.500	N	N0	-1	1	3	0	0	0	0	0
PS15m_ct1:88749-88843	Cluster_140	95	2	0.513	0.500	.	GCCGGUCUUGA	1	1.000	N	N0	-1	2	0	0	0	0	0	0
PS15m_ct1:88943-89383	Cluster_141	441	22	5.642	0.773	.	CAGUAUCAAA	4	0.773	N	N0	-1	14	1	1	2	2	1	1
PS15m_ct1:89785-89838	Cluster_142	54	2	0.513	0.000	-	CUGAUGAGGA	1	1.000	N	N0	-1	2	0	0	0	0	0	0
PS15m_ct1:90180-90189	Cluster_143	10	2	0.513	1.000	+	CGCUUUCACC	2	0.500	N	N0	-1	2	0	0	0	0	0	0
PS15m_ct1:90600-90613	Cluster_144	14	2	0.513	0.000	-	UCGCAUCAAUUGAA	2	0.500	N	N0	-1	2	0	0	0	0	0	0
PS15m_ct1:90712-90721	Cluster_145	10	2	0.513	0.000	-	CACUCUGAAA	2	0.500	N	N0	-1	2	0	0	0	0	0	0
PS15m_ct1:92439-93035	Cluster_146	597	20	5.129	0.000	-	CAUGACUCGUGUU	2	0.900	N	N0	-1	14	4	1	0	0	1	0
PS15m_ct1:93234-93304	Cluster_147	71	2	0.513	0.000	-	GCAAUUCGACCGUAG	1	1.000	N	N0	-1	2	0	0	0	0	0	0
PS15m_ct1:93473-93498	Cluster_148	26	3	0.769	0.000	-	UUGUUGCUCCC	1	1.000	N	N0	-1	3	0	0	0	0	0	0
PS15m_ct1:93593-93613	Cluster_149	21	2	0.513	0.000	-	GUCAGCCGUGUU	1	1.000	N	N0	-1	2	0	0	0	0	0	0
PS15m_ct1:93724-93892	Cluster_150	169	8	2.052	0.000	-	GCUGAUGGUCGUUUGACUAUUCAAGACAUUAUUG	3	0.625	N	N0	-1	5	3	0	0	0	0	0
PS15m_ct1:93981-94123	Cluster_151	143	7	1.795	0.000	-	GGCAUGUCCAAGAACAAGAACCU	2	0.857	N	N0	-1	4	1	0	0	2	0	0
PS15m_ct1:94235-94340	Cluster_152	106	8	2.052	0.125	-	UGAUGUCAAGGACCAA	3	0.750	N	N0	-1	7	1	0	0	0	0	0
PS15m_ct1:94438-94890	Cluster_153	453	14	3.591	0.071	-	CUGAUUUCAUCUCUGAA	2	0.857	N	N0	-1	12	1	0	1	0	0	0
PS15m_ct1:95014-95150	Cluster_154	137	7	1.795	0.000	-	GGUACUUGGU	1	1.000	N	N0	-1	7	0	0	0	0	0	0
PS15m_ct1:95253-96080	Cluster_155	828	32	8.207	0.000	-	UUGGUGUGCUGUUCGCUCUA	3	0.812	N	N0	-1	16	7	3	5	1	0	0
PS15m_ct1:96291-96422	Cluster_156	132	4	1.026	0.250	.	CAACCCCUCUGA	2	0.750	N	N0	-1	4	0	0	0	0	0	0
PS15m_ct1:96590-96670	Cluster_157	81	2	0.513	0.500	.	UCUUGAGAUCCCA	1	1.000	N	N0	-1	2	0	0	0	0	0	0
PS15m_ct1:96838-97210	Cluster_158	373	15	3.847	0.000	-	UGGAAGGAAAUUGAAUACGAA	1	1.000	N	N0	-1	8	1	3	0	1	1	1
PS15m_ct1:97305-97339	Cluster_159	35	3	0.769	0.000	-	UGUAUGAAAUCAAUGAAAAGUGUGCUCAAUC	2	0.667	N	N0	-1	1	2	0	0	0	0	0
PS15m_ct1:97442-97687	Cluster_160	246	12	3.078	0.000	-	GUCAUUGAAUUUG	3	0.833	N	N0	-1	10	2	0	0	0	0	0
PS15m_ct1:97864-98295	Cluster_161	432	17	4.360	0.000	-	GUGUUGAGCUCAAGGUUGUCCCUUGGGAUUAUGAUU	2	0.882	N	N0	-1	11	5	0	0	0	1	0
PS15m_ct1:98392-98581	Cluster_162	190	5	1.282	0.000	-	CUAUCCCGAUCCUG	2	0.800	N	N0	-1	2	1	1	1	0	0	0
PS15m_ct1:98654-98917	Cluster_163	264	100	25.647	0.000	-	GGUAUGGUUGGU	56	0.160	N	N0	-1	94	4	0	0	1	1	0
PS15m_ct1:99132-99268	Cluster_164	137	5	1.282	0.000	-	CGGUUCUGAAUCAAAGAGUA	2	0.800	N	N0	-1	4	0	0	1	0	0	0
PS15m_ct1:99611-99660	Cluster_165	50	4	1.026	0.250	.	GAAAAGUGUAAUACGGGAAUUGUC	1	1.000	N	N0	-1	1	1	0	1	0	1	0
PS15m_ct1:99854-99911	Cluster_166	58	2	0.513	0.000	-	CGGAUUUGCU	1	1.000	N	N0	-1	2	0	0	0	0	0	0
PS15m_ct1:100030-100049	Cluster_167	20	3	0.769	0.333	.	UUCAUUCUUGACU	2	0.667	N	N0	-1	3	0	0	0	0	0	0
PS15m_ct1:100224-100270	Cluster_168	47	4	1.026	0.000	-	GUAGCGGAAAU	2	0.750	N	N0	-1	4	0	0	0	0	0	0
PS15m_ct1:101354-101382	Cluster_169	29	2	0.513	0.000	-	CAAAGUUUGCUUAGUAACUUGCGACUAUG	2	0.500	N	N0	-1	0	2	0	0	0	0	0
PS15m_ct1:103113-103128	Cluster_170	16	2	0.513	0.000	-	CUGUUGAAUUC	1	1.000	N	N0	-1	2	0	0	0	0	0	0
PS15m_ct1:103492-103504	Cluster_171	13	2	0.513	0.000	-	GUAUGUGUUUUUC	2	0.500	N	N0	-1	2	0	0	0	0	0	0
PS15m_ct1:104739-104752	Cluster_172	14	4	1.026	1.000	+	UUCAUUGAUCAAGC	1	1.000	N	N0	-1	4	0	0	0	0	0	0
PS15m_ct1:104863-105004	Cluster_173	142	6	1.539	0.000	-	AAAUGAAGAGGGAAAAGACUGUA	2	0.667	N	N0	-1	4	0	0	0	2	0	0
PS15m_ct1:105749-105843	Cluster_174	95	2	0.513	0.000	-	GCGUGUCGUUG	1	1.000	N	N0	-1	2	0	0	0	0	0	0
PS15m_ct1:106043-106100	Cluster_175	58	2	0.513	0.000	-	GACAUUUGUAUU	1	1.000	N	N0	-1	2	0	0	0	0	0	0
PS15m_ct1:106326-106434	Cluster_176	109	3	0.769	0.333	.	CAACACCCCCUU	1	1.000	N	N0	-1	3	0	0	0	0	0	0
PS15m_ct1:106909-106925	Cluster_177	17	4	1.026	1.000	+	CACAAAAAAAUGCCUG	3	0.500	N	N0	-1	4	0	0	0	0	0	0
PS15m_ct1:107193-107423	Cluster_178	231	5	1.282	0.800	+	AGAGGAUGAUGAGAAU	1	1.000	N	N0	-1	4	0	0	0	1	0	0
PS15m_ct1:107623-107666	Cluster_179	44	4	1.026	1.000	+	CCUUUAACGGUGG	3	0.500	N	N0	-1	4	0	0	0	0	0	0
PS15m_ct1:107816-107993	Cluster_180	178	8	2.052	0.750	.	UACAAGAACUUGAAUGGUCUC	2	0.750	N	N0	-1	5	1	2	0	0	0	0
PS15m_ct1:108191-108210	Cluster_181	20	2	0.513	1.000	+	UUUUCUGGGUUACCCUUGUA	2	0.500	N	N0	-1	2	0	0	0	0	0	0
PS15m_ct1:108929-108951	Cluster_182	23	2	0.513	0.000	-	CAAGGUGCUGUU	1	1.000	N	N0	-1	2	0	0	0	0	0	0
PS15m_ct1:109343-109357	Cluster_183	15	2	0.513	0.000	-	UGGAGAAAGGAA	1	1.000	N	N0	-1	2	0	0	0	0	0	0
PS15m_ct1:109823-109856	Cluster_184	34	2	0.513	0.500	.	CACCGCUGGUA	1	1.000	N	N0	-1	2	0	0	0	0	0	0
PS15m_ct1:109941-110050	Cluster_185	110	5	1.282	0.800	+	AAUACAAGAGCUCGCUUAUC	3	0.600	N	N0	-1	5	0	0	0	0	0	0
PS15m_ct1:110678-110690	Cluster_186	13	2	0.513	1.000	+	UAUGACUAGCUCA	2	0.500	N	N0	-1	2	0	0	0	0	0	0
PS15m_ct1:112593-112609	Cluster_187	17	2	0.513	1.000	+	ACAAAACAAUCGAAAAU	2	0.500	N	N0	-1	2	0	0	0	0	0	0
PS15m_ct1:112888-112979	Cluster_188	92	5	1.282	1.000	+	CUCUCUAGAAUGUAAAUGUG	2	0.800	N	N0	-1	4	0	0	0	0	1	0
PS15m_ct1:113231-113241	Cluster_189	11	13	3.334	0.000	-	GGAAGUCGGA	9	0.154	N	N0	-1	13	0	0	0	0	0	0
PS15m_ct1:114538-114548	Cluster_190	11	3	0.769	0.000	-	GAACUGAAGAG	2	0.667	N	N0	-1	3	0	0	0	0	0	0
PS15m_ct1:115532-115542	Cluster_191	11	2	0.513	1.000	+	CUGCGCAGGUU	2	0.500	N	N0	-1	2	0	0	0	0	0	0
PS15m_ct1:115641-115883	Cluster_192	243	84	21.544	0.976	+	UUGGUAGAUGAGACGUUAGCUGGGGGGCUAUUGU	3	0.798	N	N0	-1	49	14	7	4	3	2	5
PS15m_ct1:116778-116808	Cluster_193	31	2	0.513	0.500	.	UAACGAGCAAG	1	1.000	N	N0	-1	1	0	0	0	1	0	0
PS15m_ct1:116999-117134	Cluster_194	136	6	1.539	0.500	.	UGAAGAGAACGAAGAAAGAAGAGG	2	0.833	N	N0	-1	2	0	0	0	1	3	0
PS15m_ct1:117222-117485	Cluster_195	264	16	4.104	0.062	-	UUGCUUCGAGCCAUUGAUUUUGA	2	0.750	23	N0	-1	2	0	2	1	8	3	0
PS15m_ct1:118600-118611	Cluster_196	12	2	0.513	1.000	+	GGCGUGCUUGUG	2	0.500	N	N0	-1	2	0	0	0	0	0	0
PS15m_ct1:118719-118852	Cluster_197	134	4	1.026	0.000	-	ACCAAUUGCAAGG	2	0.750	N	N0	-1	4	0	0	0	0	0	0
PS15m_ct1:120156-120383	Cluster_198	228	13	3.334	0.231	.	GAAUGUGAGUU	8	0.385	N	N0	-1	12	0	0	1	0	0	0
PS15m_ct1:120554-120603	Cluster_199	50	3	0.769	0.333	.	GCUGAUUUGG	2	0.667	N	N0	-1	3	0	0	0	0	0	0
PS15m_ct1:120716-120732	Cluster_200	17	2	0.513	1.000	+	CUAGUUCGAUCAAUA	1	1.000	N	N0	-1	2	0	0	0	0	0	0
PS15m_ct1:120868-120898	Cluster_201	31	4	1.026	0.750	.	CAUGUUUCCUACUGAAGACCAAUU	2	0.750	N	N0	-1	2	0	0	0	0	2	0
PS15m_ct1:121366-122184	Cluster_202	819	36	9.233	0.222	.	UCGAGAAUGGCGAAAACUCACCUACUU	3	0.778	N	N0	-1	18	11	2	3	0	2	0
PS15m_ct1:122305-123114	Cluster_203	810	43	11.028	0.023	-	GCAGACAUGG	7	0.674	N	N0	-1	29	5	0	0	4	4	1
PS15m_ct1:123260-123455	Cluster_204	196	12	3.078	0.000	-	GCAAAUCAAGAGCUGAUUG	2	0.833	N	N0	-1	9	0	1	0	0	1	1
PS15m_ct1:123571-123757	Cluster_205	187	11	2.821	0.091	-	GUGAAGAGCUUCUGAAGCGA	2	0.909	N	N0	-1	8	2	0	0	0	0	1
PS15m_ct1:123866-124058	Cluster_206	193	6	1.539	0.000	-	CAUCAAGAAUAAGGCGAAAGU	1	1.000	N	N0	-1	2	3	1	0	0	0	0
PS15m_ct1:124235-124471	Cluster_207	237	12	3.078	0.000	-	AUCUAUAUGAGAUUUAUGUUGCA	2	0.917	N	N0	-1	3	5	0	0	2	1	1
PS15m_ct1:124596-124708	Cluster_208	113	8	2.052	0.000	-	CAAAGUGUCUUAUAUGGAGAUCUA	2	0.750	N	N0	-1	3	0	0	1	0	4	0
PS15m_ct1:124842-124865	Cluster_209	24	2	0.513	0.000	-	UACAAUGGUACUGUAUUUGC	1	1.000	N	N0	-1	1	0	0	1	0	0	0
PS15m_ct1:124945-125013	Cluster_210	69	3	0.769	0.000	-	UCUAUCAAGAGCAUCGUUGAU	1	1.000	N	N0	-1	2	0	1	0	0	0	0
PS15m_ct1:125095-125257	Cluster_211	163	24	6.155	0.000	-	UCAAGGUUGG	6	0.500	N	N0	-1	17	3	1	0	3	0	0
PS15m_ct1:125336-125367	Cluster_212	32	5	1.282	0.000	-	CAAUUUGGGUAACCUUGCUGGU	4	0.400	22	N0	-1	0	1	0	4	0	0	0
PS15m_ct1:125675-125695	Cluster_213	21	7	1.795	0.000	-	GACCAUACGCG	4	0.429	N	N0	-1	7	0	0	0	0	0	0
PS15m_ct1:126329-126373	Cluster_214	45	3	0.769	0.000	-	AAAGGAGGAAC	1	1.000	N	N0	-1	2	0	0	0	0	0	1
PS15m_ct1:127251-127347	Cluster_215	97	3	0.769	0.000	-	CAUCUUUGGAUG	1	1.000	N	N0	-1	3	0	0	0	0	0	0
PS15m_ct1:128016-128027	Cluster_216	12	2	0.513	1.000	+	CACCAUCUGAUU	2	0.500	N	N0	-1	2	0	0	0	0	0	0
PS15m_ct1:128626-128639	Cluster_217	14	2	0.513	0.000	-	GUGGUGGUCUCGGU	2	0.500	N	N0	-1	2	0	0	0	0	0	0
PS15m_ct1:128964-129004	Cluster_218	41	2	0.513	0.000	-	UUGGCUUUGUAUAAAUCAUACUUUAUCAUU	1	1.000	N	N0	-1	0	2	0	0	0	0	0
PS15m_ct1:129404-129429	Cluster_219	26	2	0.513	0.000	-	UCAUGAGCUCAGACAAGAGCUUGAAG	2	0.500	N	N0	-1	0	2	0	0	0	0	0
PS15m_ct1:129742-129875	Cluster_220	134	4	1.026	0.000	-	CAAUGAGCUGAUUGUUA	1	1.000	N	N0	-1	4	0	0	0	0	0	0
PS15m_ct1:130030-130104	Cluster_221	75	2	0.513	0.000	-	CAACUAGAAGA	1	1.000	N	N0	-1	2	0	0	0	0	0	0
PS15m_ct1:130252-130346	Cluster_222	95	3	0.769	0.000	-	UUGGAAUUGGAUCA	2	0.667	N	N0	-1	2	1	0	0	0	0	0
PS15m_ct1:130794-130814	Cluster_223	21	2	0.513	0.000	-	GAGAGAGAGGAAUUC	1	1.000	N	N0	-1	2	0	0	0	0	0	0
PS15m_ct1:131481-132418	Cluster_224	938	54	13.850	0.019	-	UUGGUCGAAUUGCCCGUGUAUCUUA	3	0.889	N	N0	-1	27	12	6	1	2	1	5
PS15m_ct1:132498-133187	Cluster_225	690	30	7.694	0.033	-	AGCAUGAAGCCUCAUCGCAGCUUCAGACUCUUCUU	3	0.800	N	N0	-1	13	10	2	1	2	2	0
PS15m_ct1:133267-133943	Cluster_226	677	37	9.490	0.135	-	AGUUUGGGAUUGCCUGAUUUCAUCUCUGAU	3	0.865	N	N0	-1	18	10	2	1	1	4	1
PS15m_ct1:134034-135507	Cluster_227	1474	70	17.953	0.171	-	GAGCUGGAAUUC	7	0.814	N	N0	-1	42	16	2	6	0	3	1
PS15m_ct1:135615-135669	Cluster_228	55	5	1.282	0.000	-	UGACUUGGCCAACGCUG	2	0.800	N	N0	-1	4	0	0	0	0	0	1
PS15m_ct1:135835-136227	Cluster_229	393	22	5.642	0.000	-	GGACGUUGGAUCUUGAUGUGC	3	0.864	N	N0	-1	12	2	3	0	0	4	1
PS15m_ct1:136433-136586	Cluster_230	154	8	2.052	0.000	-	CAACGUGAUGGUCU	2	0.875	N	N0	-1	4	3	0	0	0	1	0
PS15m_ct1:136675-137190	Cluster_231	516	38	9.746	0.105	-	CGCUUGGAUGAACGGUUUGA	4	0.711	N	N0	-1	26	6	2	1	1	2	0
PS15m_ct1:137319-137949	Cluster_232	631	47	12.054	0.000	-	CACAGGCCAAUGGGUGC	3	0.787	N	N0	-1	31	7	1	5	1	2	0
PS15m_ct1:138023-138126	Cluster_233	104	6	1.539	0.000	-	GCCAAGCUUGAACUUCGUG	2	0.833	N	N0	-1	4	2	0	0	0	0	0
PS15m_ct1:138222-138250	Cluster_234	29	3	0.769	0.000	-	CUACGCUUCUACCUUGGAGCACAUUAUGG	3	0.333	N	N0	-1	0	3	0	0	0	0	0
PS15m_ct1:138347-138469	Cluster_235	123	7	1.795	0.000	-	GAUCUUCUCCAACU	2	0.714	N	N0	-1	7	0	0	0	0	0	0
PS15m_ct1:138544-140047	Cluster_236	1504	95	24.365	0.011	-	CAAGGUUUCCGUA	11	0.726	N	N0	-1	53	15	9	5	7	3	3
PS15m_ct1:140140-142549	Cluster_237	2410	137	35.137	0.044	-	GUUUGAGCGUCA	6	0.796	N	N0	-1	93	16	5	5	7	6	5
PS15m_ct1:142612-143416	Cluster_238	805	32	8.207	0.094	-	ACAUGAUUACGAAGGGCAUCAAC	2	0.938	N	N0	-1	19	4	0	2	3	1	3
PS15m_ct1:143497-143820	Cluster_239	324	20	5.129	0.000	-	CCAAGCGUGAUU	6	0.650	N	N0	-1	18	0	1	0	0	0	1
PS15m_ct1:144058-144163	Cluster_240	106	24	6.155	0.000	-	UCAAGCUCGCUU	10	0.417	N	N0	-1	22	1	1	0	0	0	0
PS15m_ct1:144302-144513	Cluster_241	212	12	3.078	0.167	-	UCAAGAGAUUUGAAUG	2	0.917	N	N0	-1	12	0	0	0	0	0	0
PS15m_ct1:144625-144812	Cluster_242	188	17	4.360	0.000	-	AUACAACCAGUUGAUGAAGGA	3	0.706	N	N0	-1	8	5	4	0	0	0	0
PS15m_ct1:144959-144975	Cluster_243	17	2	0.513	0.000	-	UUGAAGAGUGAUCAAAU	1	1.000	N	N0	-1	2	0	0	0	0	0	0
PS15m_ct1:145101-145401	Cluster_244	301	9	2.308	0.111	-	CUCAAUAGAUUGCAAAGUGACGUUA	1	1.000	N	N0	-1	8	0	0	0	0	0	1
PS15m_ct1:145522-145671	Cluster_245	150	6	1.539	0.000	-	CGAUUACCAACAUUGGAUC	2	0.833	N	N0	-1	3	2	0	1	0	0	0
PS15m_ct1:145780-146182	Cluster_246	403	16	4.104	0.062	-	AUUCUCAAAGAAAAGGA	3	0.750	N	N0	-1	14	0	0	0	1	1	0
PS15m_ct1:147854-147939	Cluster_247	86	3	0.769	1.000	+	GAUCUACAACCGAGGUAGAUGCCU	1	1.000	N	N0	-1	2	0	0	0	0	1	0
PS15m_ct1:148598-148712	Cluster_248	115	3	0.769	1.000	+	UAAACAUCUUUUUCAAAUCUGUAUACAUCUA	2	0.667	N	N0	-1	0	3	0	0	0	0	0
PS15m_ct1:149659-149671	Cluster_249	13	2	0.513	1.000	+	GAGGUUGGAAGAA	2	0.500	N	N0	-1	2	0	0	0	0	0	0
PS15m_ct1:149822-149833	Cluster_250	12	2	0.513	0.000	-	GGCUAGGAUU	1	1.000	N	N0	-1	2	0	0	0	0	0	0
PS15m_ct1:150531-150721	Cluster_251	191	5	1.282	0.400	.	UGGAAAAUUGGCCAUCUUUGACU	1	1.000	N	N0	-1	2	0	0	0	3	0	0
PS15m_ct1:150985-151301	Cluster_252	317	17	4.360	0.118	-	UAGCAAACACAUAUUUCGGUAUA	4	0.824	23	N0	-1	3	0	1	2	8	3	0
PS15m_ct1:151377-151727	Cluster_253	351	18	4.617	0.167	-	UGAAUAAUAAAUACUAAUGUUAGA	2	0.889	N	N0	-1	4	0	0	3	6	5	0
PS15m_ct1:151825-151876	Cluster_254	52	2	0.513	0.500	.	UGCUGCUUCAGUGGUGGAUCAGG	1	1.000	23	N0	-1	0	0	0	0	2	0	0
PS15m_ct1:151952-152355	Cluster_255	404	23	5.899	0.261	.	UAUUGCGAUAGUACUAUUAGUAUA	4	0.652	24	N0	0.1	0	1	2	0	8	12	0
PS15m_ct1:152446-152475	Cluster_256	30	17	4.360	0.000	-	UGAAAAUUAAAAGAAAUAAGG	12	0.353	21	N0	-1	0	0	12	1	1	3	0
PS15m_ct1:152559-152682	Cluster_257	124	13	3.334	0.000	-	UAAGUAAGUAGAAACAAUUAAGU	5	0.615	23	N0	-1	1	0	2	0	9	1	0
PS15m_ct1:152870-152926	Cluster_258	57	2	0.513	0.000	-	UCGCAUAGUGUAGUGUUCAAGCC	1	1.000	23	N0	-1	0	0	0	0	2	0	0
PS15m_ct1:153102-153164	Cluster_259	63	5	1.282	0.200	.	UAAACAACUGUUGUAUGCUGUUCC	1	1.000	23	N0	-1	1	0	0	0	3	1	0
PS15m_ct1:154575-154588	Cluster_260	14	2	0.513	0.500	.	UUCACCAGAUGCG	1	1.000	N	N0	-1	2	0	0	0	0	0	0
PS15m_ct1:157316-157329	Cluster_261	14	2	0.513	1.000	+	CUCAUAUCCAUUUG	2	0.500	N	N0	-1	2	0	0	0	0	0	0
PS15m_ct1:157436-157541	Cluster_262	106	2	0.513	0.500	.	GUGCUGAUUGA	1	1.000	N	N0	-1	1	1	0	0	0	0	0
PS15m_ct1:157677-157768	Cluster_263	92	4	1.026	0.750	.	UCCAAGAUUGGCGUCAACAA	2	0.750	N	N0	-1	3	1	0	0	0	0	0
PS15m_ct1:158137-158184	Cluster_264	48	3	0.769	0.667	.	ACGGUUUUCCUAA	1	1.000	N	N0	-1	2	1	0	0	0	0	0
PS15m_ct1:158304-158313	Cluster_265	10	5	1.282	0.000	-	CCGAUAGCGA	5	0.200	N	N0	-1	5	0	0	0	0	0	0
PS15m_ct1:158522-158566	Cluster_266	45	4	1.026	0.750	.	CCCAUCGGCUGGC	3	0.500	N	N0	-1	4	0	0	0	0	0	0
PS15m_ct1:159258-159294	Cluster_267	37	6	1.539	0.167	-	GAGGCCUUGGG	3	0.667	N	N0	-1	5	0	0	1	0	0	0
PS15m_ct1:159900-159910	Cluster_268	11	2	0.513	1.000	+	CUGGUUUGACU	2	0.500	N	N0	-1	2	0	0	0	0	0	0
PS15m_ct1:160420-160430	Cluster_269	11	2	0.513	0.000	-	CUUUGAAUCCG	2	0.500	N	N0	-1	2	0	0	0	0	0	0
PS15m_ct1:160507-160532	Cluster_270	26	5	1.282	0.200	.	GGCUAGGAUUC	3	0.600	N	N0	-1	4	1	0	0	0	0	0
PS15m_ct1:160673-160739	Cluster_271	67	2	0.513	1.000	+	CAACUAUCUUAGCGCUAAUGACUCUCUUGUUG	1	1.000	N	N0	-1	1	1	0	0	0	0	0
PS15m_ct1:161447-161526	Cluster_272	80	2	0.513	1.000	+	UACUGUUGGUGACAUCAACUUUGAUGUUGUCAUGAAC	1	1.000	N	N0	-1	1	1	0	0	0	0	0
PS15m_ct1:161621-161702	Cluster_273	82	4	1.026	0.500	.	CUUGACCUCUGCCAAG	2	0.750	N	N0	-1	4	0	0	0	0	0	0
PS15m_ct1:161903-161913	Cluster_274	11	2	0.513	1.000	+	CUUCACUGUGG	2	0.500	N	N0	-1	2	0	0	0	0	0	0
PS15m_ct1:162001-162084	Cluster_275	84	2	0.513	0.500	.	GUUCUGGUCUUGAAC	1	1.000	N	N0	-1	2	0	0	0	0	0	0
PS15m_ct1:162186-162258	Cluster_276	73	3	0.769	0.000	-	CUUGGAGUGAU	2	0.667	N	N0	-1	3	0	0	0	0	0	0
PS15m_ct1:162584-162613	Cluster_277	30	2	0.513	1.000	+	UUGUACGCUUGAC	1	1.000	N	N0	-1	1	1	0	0	0	0	0
PS15m_ct1:163263-163281	Cluster_278	19	3	0.769	0.667	.	CACAACUCAACAUUUCAUA	2	0.667	N	N0	-1	3	0	0	0	0	0	0
PS15m_ct1:163622-163823	Cluster_279	202	4	1.026	0.500	.	CACUUUGUCGUU	1	1.000	N	N0	-1	4	0	0	0	0	0	0
PS15m_ct1:164209-164221	Cluster_280	13	2	0.513	0.000	-	UUGGCCUGAAC	1	1.000	N	N0	-1	2	0	0	0	0	0	0
PS15m_ct1:164692-164701	Cluster_281	10	4	1.026	0.000	-	UAGAGGAAGU	4	0.250	N	N0	-1	4	0	0	0	0	0	0
PS15m_ct1:165352-165416	Cluster_282	65	2	0.513	0.500	.	CUAUCAAUAAGGAAAAGAA	1	1.000	N	N0	-1	2	0	0	0	0	0	0
PS15m_ct1:165607-165839	Cluster_283	233	8	2.052	0.625	.	CUCUUCCCGU	2	0.750	N	N0	-1	6	2	0	0	0	0	0
PS15m_ct1:165998-166091	Cluster_284	94	4	1.026	0.000	-	UGAGGUCGUC	2	0.750	N	N0	-1	4	0	0	0	0	0	0
PS15m_ct1:166908-167024	Cluster_285	117	3	0.769	1.000	+	CUUUUGGAGAAGCUGA	1	1.000	N	N0	-1	2	0	0	0	0	0	1
PS15m_ct1:167339-167364	Cluster_286	26	2	0.513	0.500	.	CACACACACUUACACAACCAAAUG	1	1.000	N	N0	-1	1	0	0	0	0	1	0
PS15m_ct1:167489-167543	Cluster_287	55	3	0.769	0.667	.	AUCGUACUGUAGAAUAUAUUG	1	1.000	N	N0	-1	1	0	2	0	0	0	0
PS15m_ct1:169721-169813	Cluster_288	93	2	0.513	0.000	-	UGAAUGAAGUC	1	1.000	N	N0	-1	2	0	0	0	0	0	0
PS15m_ct1:170988-171016	Cluster_289	29	4	1.026	0.750	.	CAUAGAUCAGUUGGAUA	2	0.750	N	N0	-1	3	0	0	0	0	1	0
PS15m_ct1:171554-171565	Cluster_290	12	2	0.513	0.000	-	GCUCAAGUCGUC	2	0.500	N	N0	-1	2	0	0	0	0	0	0
PS15m_ct1:171728-171810	Cluster_291	83	2	0.513	0.500	.	GUCGUAUUGAGAUUGAACGUCGAG	1	1.000	N	N0	-1	1	0	0	0	0	1	0
PS15m_ct1:171959-171996	Cluster_292	38	2	0.513	0.500	.	UCUAGCUCCA	1	1.000	N	N0	-1	2	0	0	0	0	0	0
PS15m_ct1:172491-172502	Cluster_293	12	12	3.078	0.000	-	CGGGGAAAGA	6	0.333	N	N0	-1	12	0	0	0	0	0	0
PS15m_ct1:172636-172663	Cluster_294	28	2	0.513	1.000	+	CUUUUACGAGAAUGAAGUGAUUGUUG	1	1.000	N	N0	-1	1	1	0	0	0	0	0
PS15m_ct1:172840-172941	Cluster_295	102	4	1.026	0.250	.	GGCUGUCUGA	2	0.750	N	N0	-1	3	1	0	0	0	0	0
PS15m_ct1:173272-173283	Cluster_296	12	3	0.769	1.000	+	UAUGCGAGUGUU	3	0.333	N	N0	-1	3	0	0	0	0	0	0
PS15m_ct1:173393-173466	Cluster_297	74	3	0.769	1.000	+	GCUGAUCUGCAAUACGGCGCUUUUGA	2	0.667	N	N0	-1	1	2	0	0	0	0	0
PS15m_ct1:173546-173785	Cluster_298	240	5	1.282	0.600	.	CUUGUUGGAACCUGUGCAACGUAUU	1	1.000	N	N0	-1	3	0	0	0	0	1	1
PS15m_ct1:173959-173969	Cluster_299	11	2	0.513	0.000	-	CCUGGUCUCU	1	1.000	N	N0	-1	2	0	0	0	0	0	0
PS15m_ct1:174114-174224	Cluster_300	111	4	1.026	0.750	.	GCUUAAUCCCAAAGGA	1	1.000	N	N0	-1	4	0	0	0	0	0	0
PS15m_ct1:174851-174860	Cluster_301	10	2	0.513	0.000	-	GUGGGAUUGA	2	0.500	N	N0	-1	2	0	0	0	0	0	0
PS15m_ct1:176488-176504	Cluster_302	17	4	1.026	0.000	-	GAAGAAGGACAGAA	2	0.750	N	N0	-1	4	0	0	0	0	0	0
PS15m_ct1:177199-177571	Cluster_303	373	10	2.565	0.600	.	GACCGUGUCGCUGAUUGU	2	0.900	N	N0	-1	10	0	0	0	0	0	0
PS15m_ct1:177920-178010	Cluster_304	91	2	0.513	0.500	.	CCAAAGAAAGGAAGAGUG	1	1.000	N	N0	-1	1	0	1	0	0	0	0
PS15m_ct1:178750-178769	Cluster_305	20	2	0.513	1.000	+	CAAACAAUAAAACCCUGUAU	2	0.500	N	N0	-1	2	0	0	0	0	0	0
PS15m_ct1:179167-179245	Cluster_306	79	75	19.235	0.000	-	CGAACCAGGA	55	0.067	N	N0	-1	75	0	0	0	0	0	0
PS15m_ct1:179967-180025	Cluster_307	59	2	0.513	0.500	.	GUGAAUCUCU	1	1.000	N	N0	-1	1	0	0	0	0	1	0
PS15m_ct1:180325-180466	Cluster_308	142	3	0.769	0.667	.	UGUGUGAUUUCGGAGAAGAAAGCAUGUAUG	1	1.000	N	N0	-1	2	1	0	0	0	0	0
PS15m_ct1:180895-181180	Cluster_309	286	6	1.539	0.667	.	AUGAAUGGUCAUUUAAAGGUGGAUG	2	0.833	N	N0	-1	3	1	0	0	0	0	2
PS15m_ct1:181844-181965	Cluster_310	122	2	0.513	0.000	-	CUCUUAUAGCGGAAACGAGCUUC	1	1.000	N	N0	-1	0	1	0	0	1	0	0
PS15m_ct1:182568-182604	Cluster_311	37	2	0.513	0.500	.	UCUUAGUUCGU	1	1.000	N	N0	-1	2	0	0	0	0	0	0
PS15m_ct1:183133-183198	Cluster_312	66	2	0.513	0.000	-	AGAAGAACAGAUAAAUUCACUAA	1	1.000	23	N0	-1	0	0	0	0	2	0	0
PS15m_ct1:183353-183477	Cluster_313	125	9	2.308	0.111	-	UCCAAUGGAUUAUAUAUGAGAGG	3	0.778	23	N0	-1	1	0	0	0	6	2	0
PS15m_ct1:183749-183781	Cluster_314	33	2	0.513	0.500	.	UAGGAAAGGAUAAGUAGAACAUU	1	1.000	23	N0	-1	0	0	0	0	1	1	0
PS15m_ct1:184061-184516	Cluster_315	456	41	10.515	0.024	-	UCAGAAUAUGGUAACUGGAUG	5	0.683	21	N0	-1	1	0	22	6	10	2	0
PS15m_ct1:184948-184973	Cluster_316	26	3	0.769	1.000	+	UGAAUUUGUAUCUAUACUAGC	1	1.000	21	N0	-1	0	0	2	0	0	1	0
PS15m_ct1:185048-185150	Cluster_317	103	8	2.052	0.750	.	GGCUAGGAUU	2	0.750	N	N0	-1	2	0	1	0	5	0	0
PS15m_ct1:185237-185405	Cluster_318	169	21	5.386	0.857	+	UGAAAAUUAAAAGAAAUAAGG	6	0.476	21	N0	-1	0	1	12	2	5	1	0
PS15m_ct1:185488-185581	Cluster_319	94	2	0.513	0.500	.	UGCAAUACUAAUUAUAUCCUUUG	1	1.000	23	N0	-1	0	0	0	0	2	0	0
PS15m_ct1:185663-186285	Cluster_320	623	86	22.057	0.442	.	UCAAAUUCGUUUAUUUAGUAAGA	5	0.779	23	N0	-1	5	1	3	5	55	16	1
PS15m_ct1:186464-186507	Cluster_321	44	3	0.769	0.667	.	UCAAUAAAUGUUAAUGUUAGG	2	0.667	21	N0	-1	0	0	2	0	1	0	0
PS15m_ct1:186726-186797	Cluster_322	72	2	0.513	0.000	-	CUCUAUUAUGU	1	1.000	N	N0	-1	2	0	0	0	0	0	0
PS15m_ct1:187519-187557	Cluster_323	39	2	0.513	0.500	.	UAGAUUUGAGUUUGUAAUAGACG	1	1.000	N	N0	-1	1	0	0	0	1	0	0
PS15m_ct1:187773-187965	Cluster_324	193	42	10.772	0.000	-	UGAACUUGAUUAGGUGUUACACU	10	0.548	23	N0	-1	1	0	0	3	33	5	0
PS15m_ct1:188263-188413	Cluster_325	151	3	0.769	0.667	.	UCUUAUAUACUAUAACAAUGGAU	1	1.000	23	N0	-1	0	0	0	0	3	0	0
PS15m_ct1:188502-188594	Cluster_326	93	3	0.769	0.333	.	UAAGAUGAAUACAGAACGUUG	1	1.000	N	N0	-1	1	0	2	0	0	0	0
PS15m_ct1:188753-189155	Cluster_327	403	21	5.386	0.524	.	CUAUCGGAGGA	3	0.762	21	N0	0.3	4	0	6	1	4	6	0
PS15m_ct1:189243-189860	Cluster_328	618	156	40.010	0.051	-	UUCAGUAACAUCACUUUGAGG	14	0.481	21	N0	-1	5	0	64	12	49	26	0
PS15m_ct1:189990-190098	Cluster_329	109	2	0.513	0.500	.	UAGAAUAGAUUCCUGAGAUUGUG	1	1.000	23	N0	-1	0	0	0	0	1	1	0
PS15m_ct1:190199-191726	Cluster_330	1528	1015	260.320	0.477	.	UAUGGUACUUCUAUUACUCAAGG	54	0.496	23	N0	-1	84	12	176	72	449	210	12
PS15m_ct1:192144-192587	Cluster_331	444	73	18.723	0.438	.	UAUAGAUUAUUAGCCAUCGGAUG	4	0.685	23	N0	-1	2	0	3	4	47	16	1
PS15m_ct1:192791-193015	Cluster_332	225	11	2.821	0.273	.	UUGAACAGAAGAUUAAUUGGCUG	2	0.818	23	N0	-1	1	0	2	0	6	2	0
PS15m_ct1:193127-193865	Cluster_333	739	98	25.134	0.929	+	GAAGGUCAAGAGUU	13	0.571	N	N0	-1	58	6	5	11	10	8	0
PS15m_ct1:194273-194284	Cluster_334	12	19	4.873	0.000	-	UUCGGUUGCUU	6	0.263	N	N0	-1	19	0	0	0	0	0	0
PS15m_ct1:194537-194617	Cluster_335	81	4	1.026	0.000	-	CAAAUGGACAAUAUAUUCAAAUAAAUA	2	0.750	N	N0	-1	0	4	0	0	0	0	0
PS15m_ct1:194777-195004	Cluster_336	228	10	2.565	0.000	-	AUGGAUAUGGGCGUACACAUGGAACUAUG	1	1.000	N	N0	-1	5	3	0	1	1	0	0
PS15m_ct1:195100-195174	Cluster_337	75	9	2.308	0.111	-	UGUGUUUGGCGUAACU	2	0.889	N	N0	-1	5	2	0	1	0	1	0
PS15m_ct1:195256-195291	Cluster_338	36	2	0.513	0.500	.	CAAUGGAACUU	1	1.000	N	N0	-1	2	0	0	0	0	0	0
PS15m_ct1:195404-195867	Cluster_339	464	33	8.464	0.000	-	AUGCGAAAUGCAUGUCGUA	5	0.606	N	N0	-1	25	1	2	2	2	0	1
PS15m_ct1:195986-196041	Cluster_340	56	3	0.769	0.667	.	CCUCUACAUCUUCAUCUUCAUCUGC	1	1.000	N	N0	-1	2	0	0	0	0	0	1
PS15m_ct1:196149-196179	Cluster_341	31	2	0.513	0.000	-	CUGGUAUCUUGUCCAAAGGCUUAUU	1	1.000	N	N0	-1	1	0	0	0	0	0	1
PS15m_ct1:196262-196292	Cluster_342	31	2	0.513	0.000	-	GAGAUGAAACGAG	1	1.000	N	N0	-1	2	0	0	0	0	0	0
PS15m_ct1:196408-196501	Cluster_343	94	6	1.539	0.333	.	GAGAUAGAAUGCGAACC	2	0.833	N	N0	-1	4	1	0	0	0	1	0
PS15m_ct1:197582-197609	Cluster_344	28	2	0.513	0.000	-	UUCAUCUCUGUAGUUGCAUGAAUGCAAC	2	0.500	N	N0	-1	0	2	0	0	0	0	0
PS15m_ct1:197805-197826	Cluster_345	22	2	0.513	0.500	.	CAGGAUCAAAG	1	1.000	N	N0	-1	2	0	0	0	0	0	0
PS15m_ct1:198225-198256	Cluster_346	32	2	0.513	0.000	-	GAAUGUAUCAAG	1	1.000	N	N0	-1	2	0	0	0	0	0	0
PS15m_ct1:199665-199680	Cluster_347	16	2	0.513	0.000	-	GCAAAUGCAAGAAA	1	1.000	N	N0	-1	2	0	0	0	0	0	0
PS15m_ct1:199762-199812	Cluster_348	51	13	3.334	0.000	-	UGAUUUCGGUU	6	0.308	N	N0	-1	13	0	0	0	0	0	0
PS15m_ct1:200569-200619	Cluster_349	51	5	1.282	0.600	.	UGGCAGAGGAGGA	1	1.000	N	N0	-1	5	0	0	0	0	0	0
PS15m_ct1:201202-201287	Cluster_350	86	3	0.769	0.333	.	AUGAGGAUGAGG	1	1.000	N	N0	-1	2	0	0	0	0	0	1
PS15m_ct1:201555-201779	Cluster_351	225	14	3.591	0.429	.	GUAGACAAGGUCGUCU	2	0.786	N	N0	-1	12	0	0	1	1	0	0
PS15m_ct1:202250-202348	Cluster_352	99	9	2.308	0.444	.	GAUGAGGAUAUGGACAAG	3	0.667	N	N0	-1	9	0	0	0	0	0	0
PS15m_ct1:202453-202568	Cluster_353	116	5	1.282	0.800	+	GCUCUUUUGACUCCCUAUGAAUGGGGUCGUUACG	1	1.000	N	N0	-1	3	1	1	0	0	0	0
PS15m_ct1:202727-203116	Cluster_354	390	16	4.104	1.000	+	CAUGGAAAAGACACACGG	2	0.875	N	N0	-1	6	8	0	0	0	1	1
PS15m_ct1:203419-203438	Cluster_355	20	2	0.513	0.500	.	UGCGUCUUCGUUGGCAAC	1	1.000	N	N0	-1	2	0	0	0	0	0	0
PS15m_ct1:203519-203582	Cluster_356	64	3	0.769	0.333	.	CGGUAAAGAGGACGGAC	1	1.000	N	N0	-1	2	1	0	0	0	0	0
PS15m_ct1:203752-203776	Cluster_357	25	2	0.513	0.000	-	CUGGGCUAGUACUGCCCAAAUGAUG	2	0.500	25	N0	-1	0	0	0	0	0	0	2
PS15m_ct1:204461-204524	Cluster_358	64	4	1.026	0.250	.	AAUCCAGCGCAA	2	0.750	N	N0	-1	4	0	0	0	0	0	0
PS15m_ct1:205634-205654	Cluster_359	21	2	0.513	0.000	-	GAGGCGUGGAGGUAUUGACUC	2	0.500	21	N0	-1	0	0	2	0	0	0	0
PS15m_ct1:206768-206779	Cluster_360	12	7	1.795	0.000	-	CCUCAAGAUCC	6	0.286	N	N0	-1	7	0	0	0	0	0	0
PS15m_ct1:207042-207117	Cluster_361	76	2	0.513	0.000	-	GUUCUCUGGA	1	1.000	N	N0	-1	2	0	0	0	0	0	0
PS15m_ct1:207493-207516	Cluster_362	24	2	0.513	0.500	.	GACGAGGAUGAA	1	1.000	N	N0	-1	2	0	0	0	0	0	0
PS15m_ct1:207625-207636	Cluster_363	12	2	0.513	0.000	-	UGUGAAAUUGUU	1	1.000	N	N0	-1	2	0	0	0	0	0	0
PS15m_ct1:209283-209327	Cluster_364	45	2	0.513	0.000	-	CAGAGCGGAUU	1	1.000	N	N0	-1	2	0	0	0	0	0	0
PS15m_ct1:209852-209870	Cluster_365	19	2	0.513	0.000	-	CAUCGUCAAGAAACACCAC	1	1.000	N	N0	-1	2	0	0	0	0	0	0
PS15m_ct1:210285-210426	Cluster_366	142	6	1.539	0.000	-	UGAUUACGUCA	2	0.833	N	N0	-1	5	0	0	0	0	0	1
PS15m_ct1:210541-210555	Cluster_367	15	2	0.513	0.000	-	CGAACCCGCCAU	1	1.000	N	N0	-1	2	0	0	0	0	0	0
PS15m_ct1:210643-210661	Cluster_368	19	3	0.769	0.000	-	UUGGGAUGUCGUGGAUA	2	0.667	N	N0	-1	3	0	0	0	0	0	0
PS15m_ct1:211154-211178	Cluster_369	25	3	0.769	0.000	-	CAUGAGCUCUUGGUGGU	2	0.667	N	N0	-1	3	0	0	0	0	0	0
PS15m_ct1:211273-211287	Cluster_370	15	2	0.513	0.000	-	AUACCUUGACGUCAU	2	0.500	N	N0	-1	2	0	0	0	0	0	0
PS15m_ct1:211714-211765	Cluster_371	52	3	0.769	0.000	-	CAGGGUUGAAAG	1	1.000	N	N0	-1	3	0	0	0	0	0	0
PS15m_ct1:212581-212591	Cluster_372	11	2	0.513	0.000	-	UCAAGCCGAAG	2	0.500	N	N0	-1	2	0	0	0	0	0	0
PS15m_ct1:212698-212709	Cluster_373	12	2	0.513	0.000	-	AAAUGCCUCGUC	2	0.500	N	N0	-1	2	0	0	0	0	0	0
PS15m_ct1:213030-213042	Cluster_374	13	7	1.795	1.000	+	GUUUAAAGGAGGA	4	0.429	N	N0	-1	7	0	0	0	0	0	0
PS15m_ct1:213563-213606	Cluster_375	44	2	0.513	0.000	-	CAUGUUGCUAUU	1	1.000	N	N0	-1	2	0	0	0	0	0	0
PS15m_ct1:213965-214027	Cluster_376	63	2	0.513	0.000	-	CCCCAUUGAGUU	1	1.000	N	N0	-1	2	0	0	0	0	0	0
PS15m_ct1:214166-214280	Cluster_377	115	4	1.026	0.750	.	UGCUUAGUCUGUGGAUAGCAAUAGUC	2	0.750	N	N0	-1	2	2	0	0	0	0	0
PS15m_ct1:214596-214759	Cluster_378	164	6	1.539	1.000	+	GAUCAUGGAAUCUGAACUC	3	0.667	N	N0	-1	4	0	1	0	0	0	1
PS15m_ct1:215370-220413	Cluster_379	5044	12020	3082.809	0.954	+	UCGGUAUAUAGUGCUGAUCGAGA	617	0.162	23	N0	-1	457	67	2585	918	6098	1796	99
PS15m_ct1:220636-220745	Cluster_380	110	2	0.513	0.500	.	UGGUUACAAAG	1	1.000	N	N0	-1	1	1	0	0	0	0	0
PS15m_ct1:221178-221204	Cluster_381	27	3	0.769	0.000	-	CUUCAGCUUGUUG	2	0.667	N	N0	-1	3	0	0	0	0	0	0
PS15m_ct1:223822-223878	Cluster_382	57	3	0.769	0.000	-	GACGGUAUUGAA	1	1.000	N	N0	-1	3	0	0	0	0	0	0
PS15m_ct1:224128-230037	Cluster_383	5910	863	221.336	0.261	.	UGAGACUCUUGGUAAAGCUGGUG	16	0.657	23	N0	-1	75	7	16	64	499	195	7
PS15m_ct1:230223-231390	Cluster_384	1168	136	34.880	0.140	-	UGGCGUAUGGGCUGGUUGCCUGC	5	0.735	23	N0	-1	8	0	2	19	73	32	2
PS15m_ct1:231477-233229	Cluster_385	1753	300	76.942	0.133	-	UCAGGUGUCUGUGCAAGUCUUGG	16	0.660	23	N0	-1	10	3	10	18	176	82	1
PS15m_ct1:233327-235836	Cluster_386	2510	260	66.683	0.181	-	CCCUCAGGAUA	7	0.685	23	N0	-1	23	2	3	23	156	51	2
PS15m_ct1:235978-236819	Cluster_387	842	3124	801.223	0.996	+	UCUUCGGUAGUAUAGUGGUGAGUAUCCCC	744	0.052	N	N0	-1	126	2913	13	6	36	16	14
PS15m_ct1:237166-238033	Cluster_388	868	258	66.170	0.372	.	UCAAUAUGUGGGGCUCUGAUGG	8	0.620	23	N0	-1	14	3	8	35	134	59	5
PS15m_ct1:238518-238573	Cluster_389	56	2	0.513	0.000	-	CAUAUAUCGCUUUUUAAAUCCAA	1	1.000	N	N0	-1	1	0	0	0	1	0	0
PS15m_ct1:238737-239183	Cluster_390	447	16	4.104	0.062	-	UAACAUGUGAAUUUUAAAGUUUG	4	0.750	23	N0	-1	0	0	2	1	11	1	1
PS15m_ct1:239276-239635	Cluster_391	360	19	4.873	0.579	.	UAAGUAACAACCAGUUGGUUUGG	2	0.947	23	N0	-1	1	0	0	4	9	5	0
PS15m_ct1:239731-239778	Cluster_392	48	10	2.565	0.800	+	UAACUUGACUGAUGAUCUCUU	5	0.500	21	N0	-1	2	0	5	0	3	0	0
PS15m_ct1:239908-240422	Cluster_393	515	31	7.951	0.645	.	UACAACAGUAGUACUACAAAGGAC	6	0.613	23	N0	-1	1	0	0	3	14	11	2
PS15m_ct1:240540-240815	Cluster_394	276	31	7.951	0.161	-	UGAAUAGAUUGUCUAGCAUGAGU	9	0.581	23	N0	-1	5	0	1	1	17	7	0
PS15m_ct1:241470-241493	Cluster_395	24	2	0.513	0.000	-	UAGAUUAUGUUGGGUCUAAUGUA	1	1.000	23	N0	-1	0	0	0	0	1	1	0
PS15m_ct1:241892-242026	Cluster_396	135	5	1.282	0.600	.	UCUUGACAGUUCCCUUGUAAUUCU	1	1.000	23	N0	-1	0	0	0	0	3	2	0
PS15m_ct1:242471-242748	Cluster_397	278	20	5.129	0.200	.	UCAUUGCUAUGAUUUGAUCUAUA	5	0.700	23	N0	-1	1	0	2	1	11	5	0
PS15m_ct1:242949-243143	Cluster_398	195	23	5.899	0.043	-	UGAGGAUUAAAACUAGUGUAAGA	4	0.565	23	N0	-1	0	0	1	2	13	7	0
PS15m_ct1:243851-243882	Cluster_399	32	2	0.513	0.000	-	UGGUUUACACUGA	1	1.000	N	N0	-1	1	1	0	0	0	0	0
PS15m_ct1:244006-244024	Cluster_400	19	2	0.513	0.500	.	GCCUUCUCUG	1	1.000	N	N0	-1	2	0	0	0	0	0	0
PS15m_ct1:244168-244489	Cluster_401	322	10	2.565	0.200	.	CCUCGGUUCGUGA	2	0.900	N	N0	-1	6	3	0	0	0	0	1
PS15m_ct1:244570-244778	Cluster_402	209	10	2.565	0.000	-	CUGUCUAAAUCUGGCUCUUACAGA	2	0.700	N	N0	-1	5	2	1	0	0	2	0
PS15m_ct1:244933-245007	Cluster_403	75	3	0.769	0.000	-	GUUUAGAAAAGGAAAUGGAGC	1	1.000	N	N0	-1	1	1	1	0	0	0	0
PS15m_ct1:245302-245361	Cluster_404	60	2	0.513	0.000	-	CUAGAGAUCUCUUU	1	1.000	N	N0	-1	2	0	0	0	0	0	0
PS15m_ct1:245449-245507	Cluster_405	59	4	1.026	0.000	-	AAGGAGGAACGUG	2	0.750	N	N0	-1	4	0	0	0	0	0	0
PS15m_ct1:245643-245678	Cluster_406	36	4	1.026	0.000	-	AUUGGAAGCUCGUGUUCAAGAGCUUGAU	2	0.750	N	N0	-1	2	2	0	0	0	0	0
PS15m_ct1:245771-245808	Cluster_407	38	3	0.769	0.000	-	UCAAGGUGAUGCUUUGGUCA	1	1.000	N	N0	-1	3	0	0	0	0	0	0
PS15m_ct1:245987-246166	Cluster_408	180	6	1.539	0.000	-	CUUCUCUUCAAACUCAAUUAGAAGA	1	1.000	N	N0	-1	4	1	0	0	0	0	1
PS15m_ct1:246265-246366	Cluster_409	102	4	1.026	0.000	-	CAGGAGCUGG	1	1.000	N	N0	-1	4	0	0	0	0	0	0
PS15m_ct1:246467-246588	Cluster_410	122	7	1.795	0.286	.	CCAGGUCCAAGUA	2	0.714	N	N0	-1	5	2	0	0	0	0	0
PS15m_ct1:246691-246771	Cluster_411	81	2	0.513	0.000	-	GAAGGAACUCGCUG	1	1.000	N	N0	-1	2	0	0	0	0	0	0
PS15m_ct1:246853-247127	Cluster_412	275	15	3.847	0.000	-	CUUAGAACUGG	4	0.600	N	N0	-1	12	0	0	2	0	1	0
PS15m_ct1:247468-247761	Cluster_413	294	7	1.795	0.286	.	CAUGAGCAAAU	1	1.000	N	N0	-1	5	2	0	0	0	0	0
PS15m_ct1:247935-248007	Cluster_414	73	3	0.769	0.333	.	CACAUGUCCCUUAU	2	0.667	N	N0	-1	3	0	0	0	0	0	0
PS15m_ct1:248482-248492	Cluster_415	11	16	4.104	0.000	-	CCUGUGGGAA	15	0.125	N	N0	-1	16	0	0	0	0	0	0
PS15m_ct1:248899-248910	Cluster_416	12	9	2.308	1.000	+	GCAGACAUGGCG	6	0.222	N	N0	-1	9	0	0	0	0	0	0
PS15m_ct1:249052-249160	Cluster_417	109	4	1.026	0.000	-	GACAGAUUCAUUGACGGAUACAAU	1	1.000	N	N0	-1	1	1	0	1	0	1	0
PS15m_ct1:249282-249368	Cluster_418	87	3	0.769	0.000	-	CAAUGGCAUCAAAUA	1	1.000	N	N0	-1	2	0	0	1	0	0	0
PS15m_ct1:249856-249896	Cluster_419	41	2	0.513	0.500	.	CCAACAAGUGGA	1	1.000	N	N0	-1	2	0	0	0	0	0	0
PS15m_ct1:250942-250954	Cluster_420	13	2	0.513	0.000	-	GUACUUUCUGAAA	2	0.500	N	N0	-1	2	0	0	0	0	0	0
PS15m_ct1:252534-252612	Cluster_421	79	4	1.026	0.750	.	CUCGAGCACC	3	0.500	N	N0	-1	4	0	0	0	0	0	0
PS15m_ct1:252826-252839	Cluster_422	14	2	0.513	0.000	-	CUCAUGGCAAGAAC	2	0.500	N	N0	-1	2	0	0	0	0	0	0
PS15m_ct1:252990-253029	Cluster_423	40	2	0.513	0.000	-	GAGAAAGAGCAAUA	1	1.000	N	N0	-1	2	0	0	0	0	0	0
PS15m_ct1:253424-253485	Cluster_424	62	2	0.513	0.000	-	GGCGGAAUCU	1	1.000	N	N0	-1	2	0	0	0	0	0	0
PS15m_ct1:254358-254540	Cluster_425	183	6	1.539	0.000	-	CUGGUAACGG	2	0.833	N	N0	-1	6	0	0	0	0	0	0
PS15m_ct1:255162-255251	Cluster_426	90	3	0.769	0.333	.	UUCUGGCUAGACUUC	1	1.000	N	N0	-1	3	0	0	0	0	0	0
PS15m_ct1:255601-255630	Cluster_427	30	7	1.795	0.000	-	CGAAUGAUUAGA	4	0.571	N	N0	-1	6	0	0	0	1	0	0
PS15m_ct1:256500-256512	Cluster_428	13	2	0.513	0.000	-	AGUACGUGAGCAU	2	0.500	N	N0	-1	2	0	0	0	0	0	0
PS15m_ct1:256731-256789	Cluster_429	59	3	0.769	0.667	.	GUAUUAGGUUGUU	1	1.000	N	N0	-1	3	0	0	0	0	0	0
PS15m_ct1:257431-257440	Cluster_430	10	2	0.513	0.000	-	CGCUCUGCGU	2	0.500	N	N0	-1	2	0	0	0	0	0	0
PS15m_ct1:257615-257720	Cluster_431	106	4	1.026	0.750	.	CUGUAUCUCUUGC	1	1.000	N	N0	-1	4	0	0	0	0	0	0
PS15m_ct1:257971-258084	Cluster_432	114	4	1.026	0.500	.	CUCAUAUAGUUCAUUA	2	0.750	N	N0	-1	4	0	0	0	0	0	0
PS15m_ct1:258454-258500	Cluster_433	47	24	6.155	0.958	+	CAAGAACGUUGAAAAACUAUAACAUG	4	0.542	N	N0	-1	4	9	5	2	0	2	2
PS15m_ct1:258665-259055	Cluster_434	391	68	17.440	0.956	+	GUGUGGUGAUUUGUUCACUGAAGUC	4	0.721	N	N0	-1	30	12	6	6	2	6	6
PS15m_ct1:259181-259489	Cluster_435	309	38	9.746	0.974	+	CUGUUCAAAUGGGCAAGGAAUUG	2	0.842	N	N0	-1	28	5	0	1	2	1	1
PS15m_ct1:259573-259850	Cluster_436	278	30	7.694	0.967	+	AAAGGAGGGUAUGAAUGCUUUUG	3	0.700	N	N0	-1	16	2	1	1	9	1	0
PS15m_ct1:260781-260857	Cluster_437	77	2	0.513	0.000	-	CUUGUUUGAUGCAUGG	1	1.000	N	N0	-1	2	0	0	0	0	0	0
PS15m_ct1:261570-261727	Cluster_438	158	6	1.539	0.333	.	UUGGGGAAAUUU	2	0.833	N	N0	-1	5	0	0	0	1	0	0
PS15m_ct1:261888-261924	Cluster_439	37	5	1.282	0.000	-	UUGAAGUCGAUAUUCCACUGGAAGAUUG	2	0.800	N	N0	-1	3	2	0	0	0	0	0
PS15m_ct1:262243-262293	Cluster_440	51	2	0.513	0.000	-	AUUAAAUGAAGAGACACCUC	1	1.000	N	N0	-1	2	0	0	0	0	0	0
PS15m_ct1:262673-262684	Cluster_441	12	4	1.026	1.000	+	CGCGGUGAUUUC	4	0.250	N	N0	-1	4	0	0	0	0	0	0
PS15m_ct1:263047-263076	Cluster_442	30	3	0.769	0.667	.	UGAAAACAAGGAUCAUUUAACAG	2	0.667	N	N0	-1	1	0	0	0	2	0	0
PS15m_ct1:263673-268546	Cluster_443	4874	2455	629.642	0.141	-	UUCGUGAUCUGAAAGAGAAGAGG	69	0.398	23	N0	-1	87	22	59	179	1529	557	22
PS15m_ct1:268969-269118	Cluster_444	150	769	197.228	0.003	-	CUCUUAAUCUCAAGGUUGGG	87	0.199	N	N0	-1	506	138	22	60	18	9	16
PS15m_ct1:269320-269539	Cluster_445	220	13	3.334	0.154	-	UUGCAGUAAUGAUUGAUCCCGAG	2	0.846	23	N0	-1	0	0	2	1	10	0	0
PS15m_ct1:269619-269665	Cluster_446	47	2	0.513	0.500	.	UGGACAAAUAAAGGCAAUUUCGUC	1	1.000	23	N0	-1	0	0	0	0	1	1	0
PS15m_ct1:269787-270676	Cluster_447	890	131	33.598	0.244	.	UCAACGUCAAGUAUCAUUAUGAG	7	0.664	23	N0	-1	5	3	19	4	62	38	0
PS15m_ct1:271019-271229	Cluster_448	211	8	2.052	0.250	.	UCAUGUGAUCCAAGUAUUUCAGG	2	0.875	23	N0	-1	0	0	1	0	6	0	1
PS15m_ct1:271388-272205	Cluster_449	818	126	32.316	0.040	-	UAUUUCAGUAACAUCACUUUG	16	0.548	21	N0	-1	7	2	42	13	39	21	2
PS15m_ct1:272371-272970	Cluster_450	600	51	13.080	0.275	.	UUGUAGUAUAAUUGAAACCAUGC	2	0.863	23	N0	-1	2	0	0	4	27	16	2
PS15m_ct1:273735-274861	Cluster_451	1127	725	185.943	0.161	-	UGAGUUGAAUCGAUUGAUCUUGG	186	0.359	23	N0	-1	16	4	16	49	505	126	9
PS15m_ct1:275143-275287	Cluster_452	145	9	2.308	0.222	.	UGUAAUGCCAGUUUUCUAGGAGC	1	1.000	23	N0	-1	0	0	0	2	5	2	0
PS15m_ct1:275841-276036	Cluster_453	196	8	2.052	0.000	-	UAAUGUCGGGAUACAAGCAUCAG	1	1.000	23	N0	-1	0	0	1	1	6	0	0
PS15m_ct1:276380-276617	Cluster_454	238	8	2.052	0.375	.	UGAAAAACCUAGAAAAAUUUUGC	1	1.000	23	N0	-1	0	0	0	1	3	2	2
PS15m_ct1:276694-276808	Cluster_455	115	10	2.565	0.200	.	UAAUUGUUGUUUCUACUUACUUAG	3	0.700	24	N0	0.2	2	0	0	1	2	5	0
PS15m_ct1:277051-277076	Cluster_456	26	3	0.769	0.333	.	UAUGGCAAUAAUGAUCAUGGACA	1	1.000	N	N0	-1	1	0	0	0	2	0	0
PS15m_ct1:277200-277289	Cluster_457	90	7	1.795	0.571	.	UCACAUCAAAAUAAUACAAUAAUC	1	1.000	23	N0	-1	0	0	0	1	3	3	0
PS15m_ct1:277428-277838	Cluster_458	411	34	8.720	0.412	.	UAAUCAAAUGUAAUAAUCCAUGG	3	0.824	23	N0	-1	1	1	0	4	15	11	2
PS15m_ct1:278071-278147	Cluster_459	77	2	0.513	0.000	-	UCAGUUUGAUGUCAGCUAAUAUG	1	1.000	22	N0	-1	0	0	0	1	1	0	0
PS15m_ct1:278393-278622	Cluster_460	230	4	1.026	0.250	.	UCAUGUUGGGGCUAAUGUAGAGCU	1	1.000	23	N0	-1	0	0	0	0	3	1	0
PS15m_ct1:278883-279082	Cluster_461	200	5	1.282	0.200	.	UGAGUGUACAUAUAUCAUUGUUCU	1	1.000	23	N0	-1	0	0	0	0	4	1	0
PS15m_ct1:279159-285153	Cluster_462	5995	6495	1665.794	0.098	-	UGACGAAAUUGUAGUCGAUCAGC	124	0.342	23	N0	-1	268	33	2145	456	2564	985	44
PS15m_ct1:285242-285954	Cluster_463	713	305	78.224	0.479	.	UAAGGUAACGAAAUUGUUGGAGA	25	0.449	23	N0	-1	12	1	6	36	187	60	3
PS15m_ct1:286051-286061	Cluster_464	11	2	0.513	1.000	+	CAGCUUGCGUU	2	0.500	N	N0	-1	2	0	0	0	0	0	0
PS15m_ct1:286170-286238	Cluster_465	69	4	1.026	0.000	-	UUGCUAGUUUUGACUUUAUAGAG	2	0.750	23	N0	-1	0	0	0	0	2	1	1
PS15m_ct1:286319-286422	Cluster_466	104	2	0.513	1.000	+	UAUCUGGCAUUCUUCUUUGUAUG	1	1.000	23	N0	-1	0	0	0	0	1	1	0
PS15m_ct1:286765-286845	Cluster_467	81	8	2.052	0.750	.	CGUGUAGAAUA	3	0.625	N	N0	-1	3	0	0	0	5	0	0
PS15m_ct1:287052-287363	Cluster_468	312	44	11.285	0.591	.	UAACAUGGAUUGUCAAUAACAUU	7	0.795	23	N0	-1	1	0	7	2	26	7	1
PS15m_ct1:287580-287738	Cluster_469	159	291	74.634	0.990	+	GCGGGUAUAGCUCAGC	153	0.155	N	N0	-1	267	1	4	1	11	6	1
PS15m_ct1:288393-288583	Cluster_470	191	12	3.078	0.500	.	UCAAACGGAUAAACCAAAGACAAC	2	0.917	23	N0	-1	1	0	1	1	6	3	0
PS15m_ct1:288671-288721	Cluster_471	51	6	1.539	0.833	+	AGGAGUGAUUGAUAUUUUAUUG	1	1.000	N	N0	-1	2	0	0	3	1	0	0
PS15m_ct1:288965-289034	Cluster_472	70	14	3.591	0.929	+	GUUGCUGUAGUUA	9	0.429	N	N0	-1	14	0	0	0	0	0	0
PS15m_ct1:289151-289200	Cluster_473	50	3	0.769	0.000	-	UGGCGCGGAUAAA	1	1.000	N	N0	-1	2	0	0	0	0	0	1
PS15m_ct1:290610-290668	Cluster_474	59	2	0.513	0.000	-	CAUCGUGUAGUG	1	1.000	N	N0	-1	2	0	0	0	0	0	0
PS15m_ct1:290787-290871	Cluster_475	85	2	0.513	0.000	-	UCGGUGUAUGCUAUACAAUGCGAACU	1	1.000	N	N0	-1	1	1	0	0	0	0	0
PS15m_ct1:290998-291090	Cluster_476	93	6	1.539	0.833	+	GCAGUUGGACGU	5	0.333	N	N0	-1	6	0	0	0	0	0	0
PS15m_ct1:291680-291700	Cluster_477	21	3	0.769	0.000	-	GCGGUAACCCAUUAUAUG	2	0.667	N	N0	-1	3	0	0	0	0	0	0
PS15m_ct1:292681-292761	Cluster_478	81	6	1.539	0.000	-	GUAAGUCAAGGA	2	0.833	N	N0	-1	6	0	0	0	0	0	0
PS15m_ct1:293569-293703	Cluster_479	135	4	1.026	0.250	.	CUGUCAACUUGAAUCGCUUUUACUGUA	2	0.750	N	N0	-1	2	2	0	0	0	0	0
PS15m_ct1:295727-296009	Cluster_480	283	20	5.129	0.000	-	AUUCCUAUCUCUGAGAUUG	3	0.800	N	N0	-1	9	7	0	1	1	1	1
PS15m_ct1:296085-296409	Cluster_481	325	18	4.617	0.000	-	GUUUUUAUUAUAAACUAUAG	3	0.889	N	N0	-1	12	2	2	1	1	0	0
PS15m_ct1:296499-296713	Cluster_482	215	17	4.360	0.000	-	GCGUAUCAUCAUUUUU	2	0.765	N	N0	-1	13	1	0	0	1	2	0
PS15m_ct1:297356-297941	Cluster_483	586	37	9.490	0.027	-	UCUUUGGGUGGUGUUAUCGGCCAAGG	3	0.892	N	N0	-1	21	11	2	0	1	2	0
PS15m_ct1:298114-298128	Cluster_484	15	2	0.513	0.000	-	UCGUAUCAUGAGUUC	1	1.000	N	N0	-1	2	0	0	0	0	0	0
PS15m_ct1:298286-298323	Cluster_485	38	2	0.513	0.000	-	CGCGGGAGAA	1	1.000	N	N0	-1	2	0	0	0	0	0	0
PS15m_ct1:299119-299142	Cluster_486	24	2	0.513	0.000	-	AAGACCAAGAUGA	1	1.000	N	N0	-1	2	0	0	0	0	0	0
PS15m_ct1:299682-299723	Cluster_487	42	2	0.513	0.000	-	UGCGAGACGA	1	1.000	N	N0	-1	2	0	0	0	0	0	0
PS15m_ct1:300478-300500	Cluster_488	23	4	1.026	1.000	+	UCCAGGGACAGAAGAGCCUCUUG	4	0.250	23	N0	-1	0	0	0	0	4	0	0
PS15m_ct1:300625-300684	Cluster_489	60	14	3.591	1.000	+	CAGCUGGGAGA	12	0.214	N	N0	-1	14	0	0	0	0	0	0
PS15m_ct1:301477-301675	Cluster_490	199	5	1.282	0.000	-	CUACCAAGGAUAUGAUCAAGG	1	1.000	N	N0	-1	1	1	2	0	0	1	0
PS15m_ct1:301756-301834	Cluster_491	79	3	0.769	0.000	-	UGGAUAAUGAUGAUUCCUUCAUGACACAAAACACUC	2	0.667	N	N0	-1	0	2	0	0	0	1	0
PS15m_ct1:301909-301967	Cluster_492	59	4	1.026	0.000	-	UCAAUGAUGAUGUUGAAUUG	2	0.750	N	N0	-1	3	0	0	1	0	0	0
PS15m_ct1:302052-302666	Cluster_493	615	38	9.746	0.026	-	GCUGAUUUCAGUUUCGGUA	3	0.789	N	N0	-1	22	11	0	1	1	0	3
PS15m_ct1:303017-303084	Cluster_494	68	4	1.026	0.000	-	GCUUGGUGUUGUUCGCAUCUACUCU	2	0.750	N	N0	-1	1	1	0	0	0	0	2
PS15m_ct1:303206-303280	Cluster_495	75	3	0.769	0.000	-	GUAUGGUUGGCUUC	1	1.000	N	N0	-1	3	0	0	0	0	0	0
PS15m_ct1:303371-303380	Cluster_496	10	2	0.513	0.000	-	CACGCGCGCU	2	0.500	N	N0	-1	2	0	0	0	0	0	0
PS15m_ct1:303755-303769	Cluster_497	15	2	0.513	0.000	-	UCAAUGUGGACAUG	1	1.000	N	N0	-1	2	0	0	0	0	0	0
PS15m_ct1:304008-304112	Cluster_498	105	10	2.565	0.100	-	CUCUAGUGCAG	3	0.600	N	N0	-1	9	1	0	0	0	0	0
PS15m_ct1:304400-304430	Cluster_499	31	8	2.052	0.125	-	GCAUUCAAGGUC	6	0.375	N	N0	-1	8	0	0	0	0	0	0
PS15m_ct1:304699-304741	Cluster_500	43	3	0.769	0.333	.	UCUGUCGUGUCACUACU	2	0.667	N	N0	-1	3	0	0	0	0	0	0
PS15m_ct1:305025-305035	Cluster_501	11	2	0.513	0.000	-	CUACCUUUAUC	2	0.500	N	N0	-1	2	0	0	0	0	0	0
PS15m_ct1:305512-305612	Cluster_502	101	4	1.026	0.000	-	UUAACCAUGAAAUCAGUCUAGGUCUUGAG	2	0.750	N	N0	-1	1	3	0	0	0	0	0
PS15m_ct1:305752-305828	Cluster_503	77	2	0.513	0.000	-	CUGUGCUGCUGCUGUGCUU	1	1.000	N	N0	-1	2	0	0	0	0	0	0
PS15m_ct1:306796-306878	Cluster_504	83	2	0.513	0.000	-	UUGUGAAAAG	1	1.000	N	N0	-1	2	0	0	0	0	0	0
PS15m_ct1:307687-307794	Cluster_505	108	4	1.026	0.000	-	CUCGAGAUGGUUUG	2	0.750	N	N0	-1	2	1	0	0	0	1	0
PS15m_ct1:308200-308209	Cluster_506	10	2	0.513	0.000	-	CAGUAUCAAA	2	0.500	N	N0	-1	2	0	0	0	0	0	0
PS15m_ct1:308497-308527	Cluster_507	31	2	0.513	0.000	-	ACUUCGAAUGGAGAAGCUAAACAACAAGAAU	2	0.500	N	N0	-1	0	2	0	0	0	0	0
PS15m_ct1:308963-308975	Cluster_508	13	3	0.769	1.000	+	GUAGAUUCGUGUA	2	0.667	N	N0	-1	3	0	0	0	0	0	0
PS15m_ct1:309410-309426	Cluster_509	17	2	0.513	0.000	-	UGAAGGUUGUUA	1	1.000	N	N0	-1	2	0	0	0	0	0	0
PS15m_ct1:309551-309596	Cluster_510	46	4	1.026	0.000	-	GUUCAUCUAGA	3	0.500	N	N0	-1	4	0	0	0	0	0	0
PS15m_ct1:309916-309934	Cluster_511	19	2	0.513	1.000	+	CAGCACCUGCGUCAUUUGA	2	0.500	N	N0	-1	2	0	0	0	0	0	0
PS15m_ct1:310265-310311	Cluster_512	47	2	0.513	0.500	.	AGGAAGUAAAA	1	1.000	N	N0	-1	2	0	0	0	0	0	0
PS15m_ct1:311788-311837	Cluster_513	50	8	2.052	0.125	-	UAACGAACGAGA	3	0.625	N	N0	-1	7	0	0	1	0	0	0
PS15m_ct1:312481-312833	Cluster_514	353	87	22.313	0.966	+	CUACAGGUCUGAUAGCUU	8	0.724	N	N0	-1	51	24	4	3	2	1	2
PS15m_ct1:313639-313796	Cluster_515	158	5	1.282	0.800	+	CAUAGCAUCUUUUCUCGUGGCUUCAAUCCACACAC	2	0.800	N	N0	-1	2	3	0	0	0	0	0
PS15m_ct1:314153-314203	Cluster_516	51	4	1.026	1.000	+	GUUUGCUGUCAUGGGAU	2	0.750	N	N0	-1	3	0	0	0	1	0	0
PS15m_ct1:314292-314335	Cluster_517	44	2	0.513	0.500	.	CCUGCACUAAG	1	1.000	N	N0	-1	1	0	0	0	0	1	0
PS15m_ct1:314540-314706	Cluster_518	167	6	1.539	1.000	+	CACUUCUUUUGUGGGAGCCUACAUCU	2	0.667	N	N0	-1	4	2	0	0	0	0	0
PS15m_ct1:314838-315102	Cluster_519	265	12	3.078	0.833	+	GAGAAGGACACUCACACUCAUGAC	2	0.750	N	N0	-1	6	1	0	1	0	4	0
PS15m_ct1:315650-315660	Cluster_520	11	2	0.513	0.000	-	GUAAGUACUAG	2	0.500	N	N0	-1	2	0	0	0	0	0	0
PS15m_ct1:316694-316752	Cluster_521	59	2	0.513	0.500	.	CUAAGAGAUAG	1	1.000	N	N0	-1	2	0	0	0	0	0	0
PS15m_ct1:318261-318274	Cluster_522	14	2	0.513	0.500	.	ACUUGUGACA	1	1.000	N	N0	-1	2	0	0	0	0	0	0
PS15m_ct1:318622-318656	Cluster_523	35	2	0.513	0.000	-	UUCCACGGAAU	1	1.000	N	N0	-1	2	0	0	0	0	0	0
PS15m_ct1:320029-320051	Cluster_524	23	5	1.282	1.000	+	CGGCCUUGGUA	3	0.600	N	N0	-1	5	0	0	0	0	0	0
PS15m_ct1:320519-320529	Cluster_525	11	2	0.513	0.000	-	CAGAGGAAACU	2	0.500	N	N0	-1	2	0	0	0	0	0	0
PS15m_ct1:322856-322921	Cluster_526	66	2	0.513	0.000	-	GGCGAUCUCUU	1	1.000	N	N0	-1	2	0	0	0	0	0	0
PS15m_ct1:323147-323180	Cluster_527	34	3	0.769	0.000	-	GUUUGGCUGAUGAAGAUGAAAUCAUCGGUACUGA	2	0.667	N	N0	-1	1	2	0	0	0	0	0
PS15m_ct1:323566-323652	Cluster_528	87	5	1.282	0.000	-	UCAUUACAAACACAAGAUGCGUAUU	2	0.800	N	N0	-1	1	2	0	0	0	0	2
PS15m_ct1:323805-323840	Cluster_529	36	2	0.513	0.000	-	GUAGUGUCAA	1	1.000	N	N0	-1	2	0	0	0	0	0	0
PS15m_ct1:324182-324251	Cluster_530	70	2	0.513	0.000	-	CAGGCUAGCA	1	1.000	N	N0	-1	2	0	0	0	0	0	0
PS15m_ct1:324745-324766	Cluster_531	22	2	0.513	0.000	-	CUCACUUUCUCGGCAACUGGUA	2	0.500	22	N0	-1	0	0	0	2	0	0	0
PS15m_ct1:325222-325328	Cluster_532	107	2	0.513	0.000	-	CUUCCCUCAAG	1	1.000	N	N0	-1	1	0	0	0	0	1	0
PS15m_ct1:326314-326372	Cluster_533	59	2	0.513	0.500	.	GAGGAACGUA	1	1.000	N	N0	-1	2	0	0	0	0	0	0
PS15m_ct1:326577-326667	Cluster_534	91	4	1.026	0.500	.	CAGUAGUGUAG	1	1.000	N	N0	-1	4	0	0	0	0	0	0
PS15m_ct1:327219-327239	Cluster_535	21	2	0.513	1.000	+	ACGAUGUUGGAAAUUUCAAUU	2	0.500	21	N0	-1	0	0	2	0	0	0	0
PS15m_ct1:327881-327914	Cluster_536	34	6	1.539	1.000	+	ACAUUGUUUUGGGUAUUUU	3	0.667	N	N0	-1	4	0	1	0	1	0	0
PS15m_ct1:328042-328068	Cluster_537	27	2	0.513	1.000	+	CACAACAGAUCGUGUCAUG	1	1.000	N	N0	-1	1	1	0	0	0	0	0
PS15m_ct1:328883-328944	Cluster_538	62	3	0.769	1.000	+	GUAGUCUAUCAUUGCUUGAUCUUUUCUUUA	2	0.667	N	N0	-1	1	2	0	0	0	0	0
PS15m_ct1:329129-329211	Cluster_539	83	3	0.769	0.000	-	CCUCUGAAGUC	1	1.000	N	N0	-1	3	0	0	0	0	0	0
PS15m_ct1:329493-329597	Cluster_540	105	6	1.539	0.000	-	UCAUUAGUGACAAGC	2	0.833	N	N0	-1	6	0	0	0	0	0	0
PS15m_ct1:330377-330606	Cluster_541	230	5	1.282	0.000	-	CUGUACGAAAGAAGCUU	2	0.800	N	N0	-1	2	1	2	0	0	0	0
PS15m_ct1:330735-330776	Cluster_542	42	2	0.513	0.500	.	AAUAUCGAGAGA	1	1.000	N	N0	-1	2	0	0	0	0	0	0
PS15m_ct1:331111-331147	Cluster_543	37	2	0.513	0.000	-	GCAACCGUCU	1	1.000	N	N0	-1	1	1	0	0	0	0	0
PS15m_ct1:331819-331875	Cluster_544	57	2	0.513	0.000	-	UGUCAAAGGUGGAACAC	1	1.000	N	N0	-1	2	0	0	0	0	0	0
PS15m_ct1:331997-332086	Cluster_545	90	12	3.078	0.000	-	GAUGAAGUCAGC	4	0.500	N	N0	-1	12	0	0	0	0	0	0
PS15m_ct1:332333-332531	Cluster_546	199	4	1.026	0.250	.	UCAUCUCUUUG	1	1.000	N	N0	-1	4	0	0	0	0	0	0
PS15m_ct1:333119-333257	Cluster_547	139	4	1.026	0.250	.	CACUUGGAACAAGCUUGCAACAGAUAUU	2	0.750	N	N0	-1	2	2	0	0	0	0	0
PS15m_ct1:333405-333426	Cluster_548	22	3	0.769	0.000	-	UGACAGUGAAACAGGACAUUUG	3	0.333	22	N0	-1	0	0	0	3	0	0	0
PS15m_ct1:333580-333653	Cluster_549	74	3	0.769	0.000	-	CAGGAGGAAGUGACGCUCACAGU	2	0.667	N	N0	-1	0	1	0	0	2	0	0
PS15m_ct1:333747-333765	Cluster_550	19	2	0.513	0.000	-	GUGGCUCUAUUACAACGAA	2	0.500	N	N0	-1	2	0	0	0	0	0	0
PS15m_ct1:333886-333983	Cluster_551	98	3	0.769	0.000	-	CAACGAGGAUG	1	1.000	N	N0	-1	2	1	0	0	0	0	0
PS15m_ct1:334312-334344	Cluster_552	33	2	0.513	0.000	-	GUCUUUCUGAA	1	1.000	N	N0	-1	2	0	0	0	0	0	0
PS15m_ct1:335205-335280	Cluster_553	76	2	0.513	0.000	-	CUAACGAUUG	1	1.000	N	N0	-1	2	0	0	0	0	0	0
PS15m_ct1:336416-336447	Cluster_554	32	2	0.513	0.000	-	CAUCUGCUCCU	1	1.000	N	N0	-1	2	0	0	0	0	0	0
PS15m_ct1:336622-336639	Cluster_555	18	3	0.769	1.000	+	GUUAGAGAUAAAGUGGGA	3	0.333	N	N0	-1	3	0	0	0	0	0	0
PS15m_ct1:337403-337414	Cluster_556	12	2	0.513	0.500	.	GGUGAUUUCGUU	1	1.000	N	N0	-1	2	0	0	0	0	0	0
PS15m_ct1:338903-338961	Cluster_557	59	2	0.513	1.000	+	GCAGACAUGG	1	1.000	N	N0	-1	2	0	0	0	0	0	0
PS15m_ct1:339420-339450	Cluster_558	31	2	0.513	0.000	-	UGCACUCGAU	1	1.000	N	N0	-1	2	0	0	0	0	0	0
PS15m_ct1:339558-339575	Cluster_559	18	3	0.769	0.000	-	CCUUCGACAUGUACAAUU	3	0.333	N	N0	-1	3	0	0	0	0	0	0
PS15m_ct1:339726-339864	Cluster_560	139	4	1.026	0.250	.	GAAUGAAGAAGACGGA	1	1.000	N	N0	-1	4	0	0	0	0	0	0
PS15m_ct1:339962-340012	Cluster_561	51	2	0.513	0.500	.	GCGCUGCUAUUGUU	1	1.000	N	N0	-1	2	0	0	0	0	0	0
PS15m_ct1:340089-340102	Cluster_562	14	2	0.513	0.500	.	AUGAGAAAGG	1	1.000	N	N0	-1	2	0	0	0	0	0	0
PS15m_ct1:340732-340812	Cluster_563	81	3	0.769	0.000	-	AUCAAGGAUUAUCAAGUGGAUA	1	1.000	N	N0	-1	2	0	0	1	0	0	0
PS15m_ct1:341474-341550	Cluster_564	77	3	0.769	0.667	.	CUUGGAGACAU	1	1.000	N	N0	-1	3	0	0	0	0	0	0
PS15m_ct1:342940-343012	Cluster_565	73	2	0.513	0.000	-	AAGAACGUAUCA	1	1.000	N	N0	-1	2	0	0	0	0	0	0
PS15m_ct1:343774-343785	Cluster_566	12	7	1.795	0.000	-	GGGAAUCCGGUU	3	0.429	N	N0	-1	7	0	0	0	0	0	0
PS15m_ct1:343947-343989	Cluster_567	43	2	0.513	0.000	-	CAAGAAAUAAGCAGG	1	1.000	N	N0	-1	2	0	0	0	0	0	0
PS15m_ct1:344100-344111	Cluster_568	12	10	2.565	0.000	-	CAGGAGAUUCC	6	0.300	N	N0	-1	10	0	0	0	0	0	0
PS15m_ct1:344524-344578	Cluster_569	55	4	1.026	0.750	.	GUCUGGCAGAA	2	0.750	N	N0	-1	4	0	0	0	0	0	0
PS15m_ct1:345374-345411	Cluster_570	38	3	0.769	1.000	+	GGAUCGUAUUGUAGA	1	1.000	N	N0	-1	2	1	0	0	0	0	0
PS15m_ct1:345583-345618	Cluster_571	36	2	0.513	0.000	-	CUAUACCUGC	1	1.000	N	N0	-1	2	0	0	0	0	0	0
PS15m_ct1:345751-345823	Cluster_572	73	2	0.513	1.000	+	AUUCAGAUCCACUUUGGAAAAAC	1	1.000	N	N0	-1	0	1	0	0	1	0	0
PS15m_ct1:346008-346085	Cluster_573	78	3	0.769	1.000	+	AAAGUAUUGCGUGAAGAUGUAUUUGAAG	2	0.667	N	N0	-1	0	2	0	1	0	0	0
PS15m_ct1:346164-346190	Cluster_574	27	2	0.513	1.000	+	GAAGAAGGAAGAGG	1	1.000	N	N0	-1	2	0	0	0	0	0	0
PS15m_ct1:346483-346507	Cluster_575	25	3	0.769	1.000	+	GGUGCUUGUGACAGAGUUGGGCAAG	3	0.333	25	N0	-1	0	0	0	0	0	0	3
PS15m_ct1:346599-346643	Cluster_576	45	2	0.513	0.500	.	CCCCGAAAUU	1	1.000	N	N0	-1	2	0	0	0	0	0	0
PS15m_ct1:346764-346875	Cluster_577	112	3	0.769	1.000	+	GAGAAAACUAGAAGAU	1	1.000	N	N0	-1	3	0	0	0	0	0	0
PS15m_ct1:346958-347057	Cluster_578	100	7	1.795	0.857	+	GCACAAGGUAGAGCUA	2	0.857	N	N0	-1	7	0	0	0	0	0	0
PS15m_ct1:347155-347234	Cluster_579	80	2	0.513	0.000	-	UCAAGGUAAGA	1	1.000	N	N0	-1	2	0	0	0	0	0	0
PS15m_ct1:347393-347413	Cluster_580	21	2	0.513	1.000	+	GAAAAGAGUGCGCCGUUGAGA	2	0.500	21	N0	-1	0	0	2	0	0	0	0
PS15m_ct1:347526-347604	Cluster_581	79	4	1.026	0.250	.	UCAAGUUGUGGA	2	0.750	N	N0	-1	3	1	0	0	0	0	0
PS15m_ct1:347745-347754	Cluster_582	10	3	0.769	0.000	-	UGGUUCUCGC	3	0.333	N	N0	-1	3	0	0	0	0	0	0
PS15m_ct1:347844-347871	Cluster_583	28	3	0.769	1.000	+	GAAAUUGAUAAAGACAGCG	1	1.000	N	N0	-1	3	0	0	0	0	0	0
PS15m_ct1:348031-348098	Cluster_584	68	6	1.539	0.000	-	CUUCGUAACCA	3	0.667	N	N0	-1	6	0	0	0	0	0	0
PS15m_ct1:348585-348617	Cluster_585	33	3	0.769	1.000	+	CGUGGAGGUGGUUAUGGAAAC	2	0.667	21	N0	-1	0	0	3	0	0	0	0
PS15m_ct1:348860-348886	Cluster_586	27	3	0.769	0.667	.	AUAAAGAUGACUAAUGUU	2	0.667	N	N0	-1	2	0	0	0	1	0	0
PS15m_ct1:349595-349659	Cluster_587	65	2	0.513	0.000	-	CUGACAAUAACGAGAACAACAAGAAGAGUGAUCUUC	1	1.000	N	N0	-1	1	1	0	0	0	0	0
PS15m_ct1:349782-349834	Cluster_588	53	2	0.513	0.500	.	AUCUCAAUGGCAAGAU	1	1.000	N	N0	-1	2	0	0	0	0	0	0
PS15m_ct1:350345-350382	Cluster_589	38	3	0.769	0.000	-	CAAGAGUAGCUGAACAGA	2	0.667	N	N0	-1	3	0	0	0	0	0	0
PS15m_ct1:350618-350644	Cluster_590	27	5	1.282	0.200	.	CUUCUUCGGGAUCUUCAGCCACUGUUG	4	0.400	N	N0	-1	1	4	0	0	0	0	0
PS15m_ct1:350810-350975	Cluster_591	166	6	1.539	0.167	-	AUGAUAAACAGCAUAUCCGUA	1	1.000	N	N0	-1	4	0	2	0	0	0	0
PS15m_ct1:351232-351344	Cluster_592	113	4	1.026	0.000	-	GAAAGAGGAGGAGGAAA	1	1.000	N	N0	-1	2	1	0	0	1	0	0
PS15m_ct1:351522-351596	Cluster_593	75	4	1.026	0.500	.	GCGGAGGAAA	2	0.750	N	N0	-1	3	1	0	0	0	0	0
PS15m_ct1:351702-351759	Cluster_594	58	3	0.769	0.000	-	UCAUGCGCAAAUUAUUCGGAGCU	1	1.000	N	N0	-1	2	0	0	0	1	0	0
PS15m_ct1:352562-352576	Cluster_595	15	2	0.513	0.000	-	CGGUUCCGUCUGG	1	1.000	N	N0	-1	2	0	0	0	0	0	0
PS15m_ct1:352950-353157	Cluster_596	208	17	4.360	0.294	.	UAUCUUUUUUUUACGUUGAGUGG	4	0.765	23	N0	-1	1	0	0	0	8	7	1
PS15m_ct1:353546-354073	Cluster_597	528	55	14.106	0.345	.	UAUGCGAGUUUUAUAGAAUAUAGG	4	0.836	24	N0	0.8	5	0	2	3	21	24	0
PS15m_ct1:354149-354182	Cluster_598	34	4	1.026	1.000	+	UUAUUCUAGUUAACAAAAAAGUAG	3	0.500	24	N0	-1	0	0	0	0	1	3	0
PS15m_ct1:354789-354874	Cluster_599	86	2	0.513	0.000	-	UGGAAAAUUGGACGAGAAUGGCC	1	1.000	23	N0	-1	0	0	0	0	1	1	0
PS15m_ct1:355750-356093	Cluster_600	344	19	4.873	0.105	-	UGAAUGUAGUAAAUGUCGGUACU	2	0.737	23	N0	-1	2	0	2	0	13	2	0
PS15m_ct1:356473-357216	Cluster_601	744	69	17.697	0.638	.	UCAUUAAUUGGCUACAACUGUUG	5	0.855	23	N0	-1	3	1	8	3	44	10	0
PS15m_ct1:357304-358444	Cluster_602	1141	87	22.313	0.414	.	UAUAGUUAUUGUUGAGCUUCAGU	5	0.690	23	N0	-1	3	0	4	4	49	27	0
PS15m_ct1:359165-359330	Cluster_603	166	5	1.282	0.600	.	UGUAGUAAAUGUCGGUACUCAAUG	2	0.800	24	N0	0.2	1	0	1	0	1	2	0
PS15m_ct1:360037-360128	Cluster_604	92	3	0.769	0.667	.	UCAUGUUGAGGCUAAUGUAGAGC	2	0.667	23	N0	-1	0	0	0	0	2	1	0
PS15m_ct1:360399-360630	Cluster_605	232	8	2.052	0.375	.	UGACUUAAACUUGGUAAUUACUG	2	0.875	N	N0	-1	2	0	0	0	5	1	0
PS15m_ct1:360821-361479	Cluster_606	659	75	19.235	0.133	-	UUAAUCAAAUGUAAUAAUCCAUG	6	0.693	23	N0	-1	4	0	6	4	39	22	0
PS15m_ct1:361684-362098	Cluster_607	415	19	4.873	0.211	.	UGAGGAAUUAUGUUUAUUAAGAC	5	0.737	23	N0	-1	1	0	2	0	11	5	0
PS15m_ct1:362685-362696	Cluster_608	12	2	0.513	0.000	-	CAUCUAGUAUA	1	1.000	N	N0	-1	2	0	0	0	0	0	0
PS15m_ct1:364599-364771	Cluster_609	173	4	1.026	0.000	-	CGAAUUCAGCAGACAAUCUG	1	1.000	N	N0	-1	4	0	0	0	0	0	0
PS15m_ct1:365534-365543	Cluster_610	10	3	0.769	0.000	-	CCGAUAGCGA	3	0.333	N	N0	-1	3	0	0	0	0	0	0
PS15m_ct1:365684-365694	Cluster_611	11	3	0.769	0.000	-	CAUCUAGACAG	3	0.333	N	N0	-1	3	0	0	0	0	0	0
PS15m_ct1:366014-366077	Cluster_612	64	2	0.513	0.000	-	CAGUGGUUGAU	1	1.000	N	N0	-1	2	0	0	0	0	0	0
PS15m_ct1:366233-366263	Cluster_613	31	2	0.513	1.000	+	AUCGAGCUGUGUCACUUUAUCGAAGCUGCUA	2	0.500	N	N0	-1	0	2	0	0	0	0	0
PS15m_ct1:366980-366993	Cluster_614	14	6	1.539	0.000	-	GCAGCGGGCGU	3	0.667	N	N0	-1	6	0	0	0	0	0	0
PS15m_ct1:367244-367309	Cluster_615	66	3	0.769	0.333	.	CAUUACUGAACGA	1	1.000	N	N0	-1	3	0	0	0	0	0	0
PS15m_ct1:368487-368605	Cluster_616	119	7	1.795	0.000	-	CUUUGAGGAAA	1	1.000	N	N0	-1	7	0	0	0	0	0	0
PS15m_ct1:368708-368776	Cluster_617	69	2	0.513	0.000	-	CGAGAGAAUCGGCGAAAAG	1	1.000	N	N0	-1	2	0	0	0	0	0	0
PS15m_ct1:369016-369120	Cluster_618	105	2	0.513	0.500	.	GAUGGUGUUGG	1	1.000	N	N0	-1	1	1	0	0	0	0	0
PS15m_ct1:369276-369310	Cluster_619	35	2	0.513	0.000	-	UUGGCCAAGAAGGACUUCACAGUAUAUUAGU	1	1.000	N	N0	-1	1	1	0	0	0	0	0
PS15m_ct1:369618-369738	Cluster_620	121	27	6.925	0.037	-	CAAGGUUGGG	22	0.222	N	N0	-1	27	0	0	0	0	0	0
PS15m_ct1:371359-371435	Cluster_621	77	6	1.539	0.167	-	GGUUUCAUAG	5	0.333	N	N0	-1	6	0	0	0	0	0	0
PS15m_ct1:371809-371858	Cluster_622	50	2	0.513	0.000	-	UCUCAGAUCAAUG	1	1.000	N	N0	-1	1	1	0	0	0	0	0
PS15m_ct1:372481-372753	Cluster_623	273	5	1.282	0.000	-	CAGCAGCAGCAUGAGC	1	1.000	N	N0	-1	2	2	1	0	0	0	0
PS15m_ct1:373236-373367	Cluster_624	132	4	1.026	0.000	-	UUUGAUCUGA	2	0.750	N	N0	-1	3	0	1	0	0	0	0
PS15m_ct1:373613-373666	Cluster_625	54	2	0.513	0.000	-	ACUGACGAUGGCUUCAGCAGCCAAAAUGA	1	1.000	N	N0	-1	0	1	0	1	0	0	0
PS15m_ct1:373948-374056	Cluster_626	109	4	1.026	0.250	.	CAUAUUCGAUCUAGACAAGA	1	1.000	N	N0	-1	4	0	0	0	0	0	0
PS15m_ct1:374391-374456	Cluster_627	66	2	0.513	0.000	-	CCAGUUGUACU	1	1.000	N	N0	-1	2	0	0	0	0	0	0
PS15m_ct1:374681-374782	Cluster_628	102	4	1.026	0.000	-	GAAAGGACAUGUUAAAUU	2	0.750	N	N0	-1	4	0	0	0	0	0	0
PS15m_ct1:374928-374996	Cluster_629	69	2	0.513	0.000	-	CUCUGGUCUC	1	1.000	N	N0	-1	2	0	0	0	0	0	0
PS15m_ct1:375502-375643	Cluster_630	142	4	1.026	0.500	.	CCGCUGGAUU	2	0.750	N	N0	-1	4	0	0	0	0	0	0
PS15m_ct1:376000-376044	Cluster_631	45	4	1.026	0.250	.	GUAACCAGGA	3	0.500	N	N0	-1	3	0	1	0	0	0	0
PS15m_ct1:376174-376183	Cluster_632	10	2	0.513	0.000	-	GGCUCGUUCU	2	0.500	N	N0	-1	2	0	0	0	0	0	0
PS15m_ct1:377872-377889	Cluster_633	18	2	0.513	0.500	.	CCACCAUGCA	1	1.000	N	N0	-1	2	0	0	0	0	0	0
PS15m_ct1:379408-379422	Cluster_634	15	4	1.026	0.000	-	CUGGUUGGGAUC	2	0.500	N	N0	-1	4	0	0	0	0	0	0
PS15m_ct1:379891-380423	Cluster_635	533	73	18.723	0.014	-	AGAAGGAAGAAUCUGAUG	4	0.781	N	N0	-1	51	7	5	4	0	5	1
PS15m_ct1:381229-381239	Cluster_636	11	2	0.513	0.000	-	AGCAGGUCUCC	1	1.000	N	N0	-1	2	0	0	0	0	0	0
PS15m_ct1:381931-381991	Cluster_637	61	3	0.769	0.000	-	GAGAUAGGGA	2	0.667	N	N0	-1	3	0	0	0	0	0	0
PS15m_ct1:383000-383176	Cluster_638	177	6	1.539	1.000	+	CAAUCAUAGCAAUAGCAUCUUUGGA	2	0.833	N	N0	-1	2	1	0	0	1	0	2
PS15m_ct1:383524-383563	Cluster_639	40	2	0.513	0.500	.	CAGAAUACGAACAGCACAGUGAUA	1	1.000	N	N0	-1	1	0	0	0	0	1	0
PS15m_ct1:383651-383663	Cluster_640	13	3	0.769	1.000	+	CUACACUGAUG	2	0.667	N	N0	-1	3	0	0	0	0	0	0
PS15m_ct1:384135-384270	Cluster_641	136	7	1.795	0.714	.	CUGGUAAAACCUAUUACGGUGAAUU	2	0.857	N	N0	-1	3	2	0	0	0	0	2
PS15m_ct1:384457-384578	Cluster_642	122	6	1.539	1.000	+	GAAAAGGAUUUGAAAU	3	0.667	N	N0	-1	6	0	0	0	0	0	0
PS15m_ct1:384671-384734	Cluster_643	64	4	1.026	1.000	+	AUGAGUUGGGUCAGCAAUGACGGUGGAAAA	2	0.750	N	N0	-1	1	2	0	0	1	0	0
PS15m_ct1:384875-385024	Cluster_644	150	4	1.026	0.250	.	UCCAGGUUCA	2	0.750	N	N0	-1	3	1	0	0	0	0	0
PS15m_ct1:385121-385196	Cluster_645	76	3	0.769	0.667	.	AGAAAGAUAUUAGAUUUGAUUG	2	0.667	22	N0	-1	0	0	0	3	0	0	0
PS15m_ct1:385304-385754	Cluster_646	451	15	3.847	0.000	-	GCUGGAGAGUUG	2	0.933	N	N0	-1	12	0	0	0	1	2	0
PS15m_ct1:386113-386132	Cluster_647	20	3	0.769	0.000	-	CUAGAUUCUAUG	2	0.667	N	N0	-1	3	0	0	0	0	0	0
PS15m_ct1:386656-386741	Cluster_648	86	3	0.769	0.667	.	GACAAACUAUUUUGAAGCGUUUGACAGA	2	0.667	N	N0	-1	1	2	0	0	0	0	0
PS15m_ct1:386876-386930	Cluster_649	55	3	0.769	0.333	.	CUGAAGUAGCAA	1	1.000	N	N0	-1	3	0	0	0	0	0	0
PS15m_ct1:387031-387084	Cluster_650	54	4	1.026	1.000	+	CGUCGAGAAGGAGUUCU	2	0.750	N	N0	-1	3	1	0	0	0	0	0
PS15m_ct1:387355-387367	Cluster_651	13	2	0.513	0.000	-	UGAGGAGGUUGGU	1	1.000	N	N0	-1	2	0	0	0	0	0	0
PS15m_ct1:387489-387615	Cluster_652	127	5	1.282	1.000	+	CUUUGAGAAGCGUGUGUCGGAUU	2	0.800	N	N0	-1	1	1	0	0	2	0	1
PS15m_ct1:387956-387975	Cluster_653	20	2	0.513	0.500	.	GUAUUCGUUCAGU	1	1.000	N	N0	-1	2	0	0	0	0	0	0
PS15m_ct1:388361-388370	Cluster_654	10	2	0.513	0.000	-	CAGUAUCAAA	2	0.500	N	N0	-1	2	0	0	0	0	0	0
PS15m_ct1:388932-389019	Cluster_655	88	2	0.513	1.000	+	GCUUGGAAGGA	1	1.000	N	N0	-1	2	0	0	0	0	0	0
PS15m_ct1:389105-389211	Cluster_656	107	5	1.282	0.800	+	GUCAAAGGAUUUGAUCGAUUG	2	0.800	N	N0	-1	2	1	2	0	0	0	0
PS15m_ct1:389494-389533	Cluster_657	40	3	0.769	1.000	+	CUGGUUCAUUUGCCUCUAUUUUCUGG	2	0.667	N	N0	-1	1	2	0	0	0	0	0
PS15m_ct1:389748-389882	Cluster_658	135	5	1.282	1.000	+	CUUUGAGAAGCGUGU	2	0.800	N	N0	-1	5	0	0	0	0	0	0
PS15m_ct1:389982-390036	Cluster_659	55	3	0.769	0.667	.	CAUUUAAUAAACAUGAAUCGCUAGUUAUUU	2	0.667	N	N0	-1	1	2	0	0	0	0	0
PS15m_ct1:391299-391488	Cluster_660	190	7	1.795	0.000	-	UUAUCGAAAUUUUCAGAGACCCUGU	1	1.000	N	N0	-1	5	1	0	0	0	0	1
PS15m_ct1:391716-391814	Cluster_661	99	2	0.513	0.000	-	GUCAAGUCGGUAA	1	1.000	N	N0	-1	2	0	0	0	0	0	0
PS15m_ct1:392087-392255	Cluster_662	169	9	2.308	0.000	-	GCUCUGUCCACACUGCCAUGUUU	3	0.556	N	N0	-1	6	0	0	0	3	0	0
PS15m_ct1:392571-392595	Cluster_663	25	3	0.769	0.000	-	AUUUUCGUAAUAAUAUG	2	0.667	N	N0	-1	2	0	0	0	1	0	0
PS15m_ct1:393471-393505	Cluster_664	35	2	0.513	0.000	-	AAUGGCGAAGGCGAUACAAGUAAUUUCGAUGUAUA	2	0.500	N	N0	-1	0	2	0	0	0	0	0
PS15m_ct1:393580-393750	Cluster_665	171	4	1.026	0.500	.	AUCACAUCCUGG	1	1.000	N	N0	-1	4	0	0	0	0	0	0
PS15m_ct1:394532-394598	Cluster_666	67	3	0.769	0.667	.	UCGAACGAAAACCAAAG	1	1.000	N	N0	-1	3	0	0	0	0	0	0
PS15m_ct1:395170-395497	Cluster_667	328	102	26.160	0.010	-	GUCAGCGGCAAGUGCUCAUC	4	0.706	N	N0	-1	63	27	2	2	1	3	4
PS15m_ct1:395581-395848	Cluster_668	268	89	22.826	0.000	-	AUCAACUGUAUUGACCAACA	5	0.640	N	N0	-1	50	22	5	3	2	3	4
PS15m_ct1:395945-396361	Cluster_669	417	182	46.678	0.000	-	CUAACAAGGGGUUGAUCUAUA	16	0.637	N	N0	-1	98	33	23	10	5	7	6
PS15m_ct1:397181-397247	Cluster_670	67	4	1.026	0.000	-	GAUUAGGGGUU	2	0.750	N	N0	-1	4	0	0	0	0	0	0
PS15m_ct1:398792-398803	Cluster_671	12	6	1.539	1.000	+	CUUCGGAUGU	3	0.500	N	N0	-1	6	0	0	0	0	0	0
PS15m_ct1:399571-399677	Cluster_672	107	5	1.282	0.000	-	UGAUGAUGUUGUUGAAACUGGAGA	3	0.600	N	N0	-1	2	0	0	0	0	3	0
PS15m_ct1:399850-399860	Cluster_673	11	6	1.539	0.000	-	CGCUUUGUCCG	6	0.167	N	N0	-1	6	0	0	0	0	0	0
PS15m_ct1:400215-400234	Cluster_674	20	2	0.513	1.000	+	AUGAGGAGGGCAAGGAGCC	1	1.000	N	N0	-1	2	0	0	0	0	0	0
PS15m_ct1:400754-400797	Cluster_675	44	2	0.513	1.000	+	CCUACAACUCCAGGUGGAAGUAUCAUGGACAGCUUCUUGGGUAG	1	1.000	N	N0	-1	1	1	0	0	0	0	0
PS15m_ct1:401075-401136	Cluster_676	62	2	0.513	1.000	+	CAGUACAACUUGAUG	1	1.000	N	N0	-1	2	0	0	0	0	0	0
PS15m_ct1:401799-401827	Cluster_677	29	3	0.769	0.667	.	CUGAAGUUUCUCCCAAAGCUACUCCUGUU	2	0.667	N	N0	-1	1	2	0	0	0	0	0
PS15m_ct1:402614-402634	Cluster_678	21	3	0.769	1.000	+	GAAGAGAUUGUCAGCAUGUUG	2	0.667	N	N0	-1	1	0	2	0	0	0	0
PS15m_ct1:403276-403362	Cluster_679	87	2	0.513	0.500	.	CAGAGGAAAUAUCGAAAUAUU	1	1.000	N	N0	-1	1	0	1	0	0	0	0
PS15m_ct1:403606-403679	Cluster_680	74	5	1.282	1.000	+	GACAUCCUUUU	1	1.000	N	N0	-1	3	1	0	0	0	1	0
PS15m_ct1:403794-403873	Cluster_681	80	4	1.026	0.500	.	UUUGGCCAAAAUAUUGCUGUAUUCAAGCAAAUUCUAUC	1	1.000	N	N0	-1	2	1	0	0	0	1	0
PS15m_ct1:404183-404395	Cluster_682	213	6	1.539	1.000	+	CAUUAGCAGCGCAGA	1	1.000	N	N0	-1	4	0	0	2	0	0	0
PS15m_ct1:404526-404544	Cluster_683	19	2	0.513	0.500	.	CUGAACUGGUUG	1	1.000	N	N0	-1	2	0	0	0	0	0	0
PS15m_ct1:405487-405638	Cluster_684	152	6	1.539	0.167	-	AUCAACGAAGCUUUCG	1	1.000	N	N0	-1	6	0	0	0	0	0	0
PS15m_ct1:406112-406201	Cluster_685	90	2	0.513	0.000	-	CCGGUGUUGA	1	1.000	N	N0	-1	2	0	0	0	0	0	0
PS15m_ct1:406582-406638	Cluster_686	57	3	0.769	0.000	-	GGGUGGUUUCAAGGA	1	1.000	N	N0	-1	3	0	0	0	0	0	0
PS15m_ct1:406844-406942	Cluster_687	99	2	0.513	0.000	-	CUCACUCUCUUCU	1	1.000	N	N0	-1	2	0	0	0	0	0	0
PS15m_ct1:407733-407774	Cluster_688	42	7	1.795	0.857	+	CAUUGAAUUUGU	6	0.286	N	N0	-1	7	0	0	0	0	0	0
PS15m_ct1:408973-409037	Cluster_689	65	2	0.513	0.500	.	CAUCAUCAAAAGCUAUCAAGAAACAAG	1	1.000	N	N0	-1	1	1	0	0	0	0	0
PS15m_ct1:410836-410931	Cluster_690	96	4	1.026	0.000	-	GAUGUCUGAUG	3	0.500	N	N0	-1	4	0	0	0	0	0	0
PS15m_ct1:412059-412103	Cluster_691	45	2	0.513	1.000	+	GUGAUUCGGA	1	1.000	N	N0	-1	2	0	0	0	0	0	0
PS15m_ct1:412206-412216	Cluster_692	11	3	0.769	1.000	+	CGGCCUUGGUA	3	0.333	N	N0	-1	3	0	0	0	0	0	0
PS15m_ct1:414425-414449	Cluster_693	25	4	1.026	0.000	-	CUUCUUAGAG	3	0.500	N	N0	-1	4	0	0	0	0	0	0
PS15m_ct1:415819-415914	Cluster_694	96	2	0.513	0.000	-	GAGGAUGAGAGCA	1	1.000	N	N0	-1	2	0	0	0	0	0	0
PS15m_ct1:417157-417175	Cluster_695	19	4	1.026	0.250	.	CCAAGGUCAAGUCU	2	0.750	N	N0	-1	4	0	0	0	0	0	0
PS15m_ct1:417506-417542	Cluster_696	37	4	1.026	0.000	-	CUGAAGCUGG	1	1.000	N	N0	-1	4	0	0	0	0	0	0
PS15m_ct1:417626-417759	Cluster_697	134	5	1.282	0.000	-	GAUACAGUUUGUUGCAGUCGAU	3	0.600	22	N0	-1	1	0	0	3	0	1	0
PS15m_ct1:417914-417935	Cluster_698	22	3	0.769	0.000	-	CAACGUUUGAAUACAGAAAAUG	2	0.667	N	N0	-1	1	0	0	2	0	0	0
PS15m_ct1:418097-418130	Cluster_699	34	2	0.513	0.000	-	CCAAACGCUGAGAGAUCAAAGCUGCUAUUGCU	1	1.000	N	N0	-1	1	1	0	0	0	0	0
PS15m_ct1:418564-418806	Cluster_700	243	7	1.795	0.571	.	GGUGGAAAUCUAGAUAUUG	2	0.857	N	N0	-1	7	0	0	0	0	0	0
PS15m_ct1:418886-419013	Cluster_701	128	3	0.769	0.333	.	CACUCUUUGAUG	1	1.000	N	N0	-1	3	0	0	0	0	0	0
PS15m_ct1:419102-419436	Cluster_702	335	15	3.847	0.933	+	GCAGAGCAGGAAUAUAUUGUUGCUCGUGAGCGUA	3	0.800	N	N0	-1	5	6	2	0	0	1	1
PS15m_ct1:420159-420313	Cluster_703	155	144	36.932	0.000	-	UGAUUUCGGUUG	35	0.167	N	N0	-1	144	0	0	0	0	0	0
PS15m_ct1:420569-421058	Cluster_704	490	48	12.311	0.000	-	CUUCAACGAGGA	9	0.583	N	N0	-1	43	1	1	0	0	0	3
PS15m_ct1:421197-421545	Cluster_705	349	12	3.078	0.000	-	GGUAUCUGCGCUUUCCGUGAUGGCUUGAUCAAG	2	0.833	N	N0	-1	8	4	0	0	0	0	0
PS15m_ct1:421630-421858	Cluster_706	229	13	3.334	0.000	-	GUAAGUUGGAUCAUGUUU	2	0.769	N	N0	-1	9	1	1	1	0	1	0
PS15m_ct1:421968-422134	Cluster_707	167	9	2.308	0.111	-	CUACUUUGGAAGCUUUAUUGGAAGGUGCCAAAUCUC	2	0.778	N	N0	-1	3	5	1	0	0	0	0
PS15m_ct1:422362-422381	Cluster_708	20	4	1.026	0.000	-	UCCCGUUAGU	3	0.500	N	N0	-1	4	0	0	0	0	0	0
PS15m_ct1:422569-422657	Cluster_709	89	6	1.539	0.000	-	CUGGCAACAG	2	0.833	N	N0	-1	5	1	0	0	0	0	0
PS15m_ct1:422741-422906	Cluster_710	166	8	2.052	0.000	-	UAAAGGCUAUCGAGAAUGGUCAAAAGA	2	0.875	N	N0	-1	4	3	0	0	0	1	0
PS15m_ct1:422995-423084	Cluster_711	90	2	0.513	0.500	.	ACUCUGAAGUCGAAGAAGA	1	1.000	N	N0	-1	2	0	0	0	0	0	0
PS15m_ct1:424886-425020	Cluster_712	135	4	1.026	0.750	.	AUUGGAUAUCACAUCAUUUGUGAAUUU	2	0.750	N	N0	-1	1	3	0	0	0	0	0
PS15m_ct1:425438-425657	Cluster_713	220	7	1.795	0.857	+	UCUUGUUGGAUGAGAAGA	2	0.857	N	N0	-1	4	2	1	0	0	0	0
PS15m_ct1:425795-425907	Cluster_714	113	4	1.026	0.250	.	GAAUUGACGG	1	1.000	N	N0	-1	4	0	0	0	0	0	0
PS15m_ct1:426272-426386	Cluster_715	115	4	1.026	0.750	.	UAUUGGAUUGA	1	1.000	N	N0	-1	3	0	0	1	0	0	0
PS15m_ct1:426568-426624	Cluster_716	57	3	0.769	0.333	.	CAGCAUUUCAUUUU	1	1.000	N	N0	-1	2	1	0	0	0	0	0
PS15m_ct1:427238-427340	Cluster_717	103	4	1.026	0.750	.	CUCGAAUCACUUCCUGUC	2	0.750	N	N0	-1	4	0	0	0	0	0	0
PS15m_ct1:427600-427706	Cluster_718	107	4	1.026	0.750	.	CACUCGAGGAAAGAAGGGU	2	0.750	N	N0	-1	4	0	0	0	0	0	0
PS15m_ct1:427996-428025	Cluster_719	30	6	1.539	0.000	-	GUACGGACAAG	5	0.333	N	N0	-1	6	0	0	0	0	0	0
PS15m_ct1:428582-428625	Cluster_720	44	2	0.513	0.000	-	UCGUCAAGGA	1	1.000	N	N0	-1	2	0	0	0	0	0	0
PS15m_ct1:429122-429265	Cluster_721	144	4	1.026	0.000	-	AGAAAUCGAAUUGAAUUUCAAGGAAAUG	2	0.750	N	N0	-1	1	2	0	0	0	1	0
PS15m_ct1:429393-429428	Cluster_722	36	2	0.513	0.000	-	CAUCCUUAGCACUG	1	1.000	N	N0	-1	2	0	0	0	0	0	0
PS15m_ct1:430801-430830	Cluster_723	30	2	0.513	0.000	-	GAUAGUUGUGAACAGAGUG	1	1.000	N	N0	-1	2	0	0	0	0	0	0
PS15m_ct1:431283-431302	Cluster_724	20	2	0.513	1.000	+	UCGUUUUUGAAAAAAAAAGA	2	0.500	N	N0	-1	2	0	0	0	0	0	0
PS15m_ct1:431446-431482	Cluster_725	37	2	0.513	0.500	.	CAAUUGCAAG	1	1.000	N	N0	-1	2	0	0	0	0	0	0
PS15m_ct1:431931-431942	Cluster_726	12	2	0.513	0.000	-	CUGGAUAAUGG	1	1.000	N	N0	-1	2	0	0	0	0	0	0
PS15m_ct1:432982-433021	Cluster_727	40	3	0.769	1.000	+	AUGGCUCAAAUGGAAAGAG	2	0.667	N	N0	-1	3	0	0	0	0	0	0
PS15m_ct1:433749-433764	Cluster_728	16	4	1.026	1.000	+	UCCUCUUGAUUUAUUG	4	0.250	N	N0	-1	4	0	0	0	0	0	0
PS15m_ct1:434019-434042	Cluster_729	24	2	0.513	1.000	+	UGAUUGUUGACGGA	1	1.000	N	N0	-1	2	0	0	0	0	0	0
PS15m_ct1:434387-434424	Cluster_730	38	2	0.513	1.000	+	GGAACUGAUUUUGAUUGA	1	1.000	N	N0	-1	1	1	0	0	0	0	0
PS15m_ct1:434504-434560	Cluster_731	57	6	1.539	0.833	+	GCUAUCAAUGAGCGUGUGUC	4	0.500	N	N0	-1	5	0	0	0	1	0	0
PS15m_ct1:434922-434948	Cluster_732	27	2	0.513	0.500	.	CAGUUGGCUGUGGACGAAGUC	1	1.000	N	N0	-1	1	0	1	0	0	0	0
PS15m_ct1:435515-435636	Cluster_733	122	6	1.539	0.000	-	GUACGUUGUUA	2	0.833	N	N0	-1	5	0	1	0	0	0	0
PS15m_ct1:436793-436977	Cluster_734	185	9	2.308	0.000	-	CAAGCUGAUAUGGUCAAGGAAAUC	3	0.778	N	N0	-1	4	2	0	0	0	3	0
PS15m_ct1:437241-437523	Cluster_735	283	9	2.308	0.000	-	ACGAAGCUGUUACUG	1	1.000	N	N0	-1	7	0	0	0	1	1	0
PS15m_ct1:437623-437651	Cluster_736	29	2	0.513	0.000	-	AGAGAAGGGAUUGGCUGUUGAAGCUGCUG	1	1.000	N	N0	-1	1	1	0	0	0	0	0
PS15m_ct1:437887-438032	Cluster_737	146	9	2.308	0.111	-	ACGGCAAGGAAUAUC	3	0.667	N	N0	-1	9	0	0	0	0	0	0
PS15m_ct1:438438-438548	Cluster_738	111	3	0.769	0.000	-	AUCGAUCAAGAGGUUCAAAAUUU	1	1.000	N	N0	-1	1	1	0	0	1	0	0
PS15m_ct1:438993-439080	Cluster_739	88	3	0.769	0.667	.	CAUGAGUCUC	1	1.000	N	N0	-1	3	0	0	0	0	0	0
PS15m_ct1:439426-439469	Cluster_740	44	2	0.513	1.000	+	UCUAAUCUCACAUUUACUGCUUUUCAG	1	1.000	N	N0	-1	1	1	0	0	0	0	0
PS15m_ct1:439621-439683	Cluster_741	63	8	2.052	0.000	-	CGUAGUCAAAU	4	0.500	N	N0	-1	8	0	0	0	0	0	0
PS15m_ct1:440088-440098	Cluster_742	11	2	0.513	0.000	-	CUUCUGGCUAA	2	0.500	N	N0	-1	2	0	0	0	0	0	0
PS15m_ct1:440200-440226	Cluster_743	27	2	0.513	0.500	.	UCAACUGUGAAACAAA	1	1.000	N	N0	-1	2	0	0	0	0	0	0
PS15m_ct1:440382-440435	Cluster_744	54	2	0.513	0.500	.	CUGGCGUCGAAUCAGAAAUUA	1	1.000	N	N0	-1	1	0	1	0	0	0	0
PS15m_ct1:441160-441198	Cluster_745	39	2	0.513	0.000	-	AGAUUCGGAUG	1	1.000	N	N0	-1	2	0	0	0	0	0	0
PS15m_ct1:441446-441532	Cluster_746	87	2	0.513	1.000	+	UCAAUAAGCG	1	1.000	N	N0	-1	2	0	0	0	0	0	0
PS15m_ct1:441721-441764	Cluster_747	44	2	0.513	0.000	-	CCUCCAUUAAG	1	1.000	N	N0	-1	2	0	0	0	0	0	0
PS15m_ct1:441958-442031	Cluster_748	74	2	0.513	0.500	.	CAAUGGAAAGCACUACAAUUUGUGUCACUUUUGGAGUA	1	1.000	N	N0	-1	1	1	0	0	0	0	0
PS15m_ct1:442303-442405	Cluster_749	103	2	0.513	1.000	+	CCUGUAUGCGCAGAUGGGUUG	1	1.000	N	N0	-1	1	0	1	0	0	0	0
PS15m_ct1:442509-442577	Cluster_750	69	4	1.026	0.000	-	CAUCUUCGGAU	3	0.500	N	N0	-1	4	0	0	0	0	0	0
PS15m_ct1:443913-449313	Cluster_751	5401	7729	1982.282	0.015	-	UGAAAGAAAAUGUGAAUCGAGUU	198	0.209	23	N0	-1	279	35	1260	877	3932	1305	41
PS15m_ct1:449594-449604	Cluster_752	11	2	0.513	0.000	-	UUCUAGAGCUA	2	0.500	N	N0	-1	2	0	0	0	0	0	0
PS15m_ct1:450496-450604	Cluster_753	109	4	1.026	0.750	.	CACCUCAGAAAUAGCUCAUG	2	0.750	N	N0	-1	3	1	0	0	0	0	0
PS15m_ct1:450735-450875	Cluster_754	141	7	1.795	1.000	+	ACCUGCAAGAGGAAAAAGUU	3	0.714	N	N0	-1	4	1	2	0	0	0	0
PS15m_ct1:451132-451179	Cluster_755	48	3	0.769	0.667	.	GACGAAAGCUUCUGAUUG	2	0.667	N	N0	-1	3	0	0	0	0	0	0
PS15m_ct1:451356-451533	Cluster_756	178	10	2.565	0.900	+	GGUGAUUGGGAGGAGGAUCAUGACAUU	2	0.800	N	N0	-1	6	3	1	0	0	0	0
PS15m_ct1:451933-452091	Cluster_757	159	7	1.795	0.714	.	ACAAAGAGGAGAAGAAA	2	0.714	N	N0	-1	5	1	0	0	0	1	0
PS15m_ct1:452279-452317	Cluster_758	39	2	0.513	1.000	+	AUAGAGCUAGAAAGAAUG	1	1.000	N	N0	-1	1	0	0	1	0	0	0
PS15m_ct1:452864-452875	Cluster_759	12	2	0.513	1.000	+	GAGGUCUUGGUA	2	0.500	N	N0	-1	2	0	0	0	0	0	0
PS15m_ct1:454025-454058	Cluster_760	34	5	1.282	0.800	+	GAACCGGUAGUUCAGUUACGCAAAGUCUAUAAAC	3	0.600	N	N0	-1	2	3	0	0	0	0	0
PS15m_ct1:454789-454814	Cluster_761	26	2	0.513	0.500	.	CAACUUUGCCGCUUUUGUC	1	1.000	N	N0	-1	2	0	0	0	0	0	0
PS15m_ct1:455066-455118	Cluster_762	53	3	0.769	0.667	.	CCCUCUGACAAUG	2	0.667	N	N0	-1	3	0	0	0	0	0	0
PS15m_ct1:456008-456021	Cluster_763	14	3	0.769	0.000	-	CAUGGAGAAUUGGA	2	0.667	N	N0	-1	3	0	0	0	0	0	0
PS15m_ct1:456317-456326	Cluster_764	10	3	0.769	0.000	-	CUGGCAACAG	3	0.333	N	N0	-1	3	0	0	0	0	0	0
PS15m_ct1:456511-456521	Cluster_765	11	2	0.513	0.000	-	UCAAGGAUGGG	1	1.000	N	N0	-1	2	0	0	0	0	0	0
PS15m_ct1:457722-457826	Cluster_766	105	4	1.026	0.000	-	GUGUUAGUUC	1	1.000	N	N0	-1	3	1	0	0	0	0	0
PS15m_ct1:458002-458184	Cluster_767	183	5	1.282	0.200	.	CAAUGUUCAGA	2	0.800	N	N0	-1	4	1	0	0	0	0	0
PS15m_ct1:458748-458782	Cluster_768	35	3	0.769	1.000	+	CCUCUCGAGG	1	1.000	N	N0	-1	3	0	0	0	0	0	0
PS15m_ct1:458954-459071	Cluster_769	118	9	2.308	0.778	.	GACCUUGCAACCAAUUGAUCGUU	3	0.667	N	N0	-1	3	2	0	0	3	1	0
PS15m_ct1:459177-459450	Cluster_770	274	26	6.668	0.962	+	GAGAAUGUCGAUGUU	4	0.769	N	N0	-1	15	8	1	1	1	0	0
PS15m_ct1:459601-459695	Cluster_771	95	5	1.282	1.000	+	UCAAAGAGCGUUUGAACAGUGAAGGAUUG	1	1.000	N	N0	-1	1	2	0	1	0	1	0
PS15m_ct1:459771-460148	Cluster_772	378	11	2.821	0.909	+	UACAUAGAACGGCGAAGAAAAUGUGCG	2	0.909	N	N0	-1	8	2	0	0	1	0	0
PS15m_ct1:460656-460707	Cluster_773	52	3	0.769	0.000	-	UUGUGAAGAUCGUUUAACU	2	0.667	N	N0	-1	3	0	0	0	0	0	0
PS15m_ct1:461067-461177	Cluster_774	111	2	0.513	0.000	-	UCGAAGAUGACACAAAUCAA	1	1.000	N	N0	-1	2	0	0	0	0	0	0
PS15m_ct1:461701-461781	Cluster_775	81	3	0.769	0.667	.	UCGUAGCGAU	1	1.000	N	N0	-1	3	0	0	0	0	0	0
PS15m_ct1:464304-465809	Cluster_776	1506	404	103.615	0.728	.	UCAGAUGACUUGCAGACAGAACC	24	0.517	23	N0	-1	30	0	106	29	164	66	9
PS15m_ct1:466092-466436	Cluster_777	345	78	20.005	0.154	-	UCAUUAAUUGGCUACAACUGUUG	13	0.654	23	N0	-1	3	1	8	5	46	14	1
PS15m_ct1:466949-467116	Cluster_778	168	11	2.821	0.182	-	UCAGGUACAGUUAAAUGUGUG	5	0.455	23	N0	-1	0	0	5	0	6	0	0
PS15m_ct1:467297-467337	Cluster_779	41	2	0.513	0.500	.	AGGAUUGAUACUAAAAUUUAGCA	1	1.000	23	N0	-1	0	0	0	0	2	0	0
PS15m_ct1:467746-467768	Cluster_780	23	2	0.513	1.000	+	UCCAGGGACAGAAGAGCCUCUUG	2	0.500	23	N0	-1	0	0	0	0	2	0	0
PS15m_ct1:467893-467903	Cluster_781	11	12	3.078	1.000	+	CAGCUGGGAGA	10	0.167	N	N0	-1	12	0	0	0	0	0	0
PS15m_ct1:468747-468768	Cluster_782	22	3	0.769	0.000	-	UCCUUGGAAAGU	1	1.000	N	N0	-1	3	0	0	0	0	0	0
PS15m_ct1:469040-469148	Cluster_783	109	4	1.026	0.250	.	CUGUGGAAGAUG	1	1.000	N	N0	-1	2	0	1	1	0	0	0
PS15m_ct1:470480-470671	Cluster_784	192	6	1.539	0.000	-	CAGUAUCAAA	3	0.667	N	N0	-1	5	0	1	0	0	0	0
PS15m_ct1:470751-470858	Cluster_785	108	6	1.539	0.667	.	UAAUCGAGGAUCCCUGCAUUGGG	1	1.000	24	N0	0.0	1	0	0	0	2	3	0
PS15m_ct1:471306-471434	Cluster_786	129	3	0.769	0.667	.	UGAUUAAUCAUAUUAAUGUUGAG	1	1.000	N	N0	-1	1	0	0	1	1	0	0
PS15m_ct1:471571-471601	Cluster_787	31	2	0.513	0.500	.	CGGCCGUGGA	1	1.000	N	N0	-1	2	0	0	0	0	0	0
PS15m_ct1:471683-471698	Cluster_788	16	3	0.769	0.000	-	GUGAAGAGGA	2	0.667	N	N0	-1	3	0	0	0	0	0	0
PS15m_ct1:471846-471856	Cluster_789	11	3	0.769	0.000	-	UUCAACGGGUA	3	0.333	N	N0	-1	3	0	0	0	0	0	0
PS15m_ct1:472199-472288	Cluster_790	90	2	0.513	0.500	.	UCUAACCCUGG	1	1.000	N	N0	-1	2	0	0	0	0	0	0
PS15m_ct1:472421-472461	Cluster_791	41	2	0.513	0.000	-	CCCUGGAAGAUGG	1	1.000	N	N0	-1	2	0	0	0	0	0	0
PS15m_ct1:472728-472769	Cluster_792	42	2	0.513	1.000	+	GUGGGAUUGA	1	1.000	N	N0	-1	2	0	0	0	0	0	0
PS15m_ct1:472872-472882	Cluster_793	11	12	3.078	0.000	-	UCAAGCUCGCU	11	0.167	N	N0	-1	12	0	0	0	0	0	0
PS15m_ct1:473048-473178	Cluster_794	131	4	1.026	0.750	.	GGUUACGUUAUUC	1	1.000	N	N0	-1	1	0	0	0	3	0	0
PS15m_ct1:473269-473300	Cluster_795	32	2	0.513	1.000	+	UCGAAUAUGUUGUUAUUGAUUUG	1	1.000	22	N0	-1	0	0	0	1	1	0	0
PS15m_ct1:473640-473649	Cluster_796	10	2	0.513	1.000	+	GAAGGAAGUU	2	0.500	N	N0	-1	2	0	0	0	0	0	0
PS15m_ct1:474414-474423	Cluster_797	10	2	0.513	0.000	-	CAGUAUCAAA	2	0.500	N	N0	-1	2	0	0	0	0	0	0
PS15m_ct1:474518-474547	Cluster_798	30	3	0.769	0.000	-	CUGCUGGAUAA	1	1.000	N	N0	-1	2	0	1	0	0	0	0
PS15m_ct1:474944-474976	Cluster_799	33	2	0.513	0.000	-	AUGUGUUUGUGAA	1	1.000	N	N0	-1	1	1	0	0	0	0	0
PS15m_ct1:475185-475285	Cluster_800	101	2	0.513	0.000	-	CUGUUGACGAUGUCAAUU	1	1.000	N	N0	-1	2	0	0	0	0	0	0
PS15m_ct1:475549-475692	Cluster_801	144	3	0.769	0.000	-	UCAUGGAUGUC	1	1.000	N	N0	-1	2	0	1	0	0	0	0
PS15m_ct1:476103-476163	Cluster_802	61	3	0.769	0.000	-	GAAUUCGCUUGGAAUCUGACA	1	1.000	N	N0	-1	1	0	1	1	0	0	0
PS15m_ct1:476380-476394	Cluster_803	15	2	0.513	0.000	-	GGUAUCGUCAAGGAU	1	1.000	N	N0	-1	2	0	0	0	0	0	0
PS15m_ct1:476470-476532	Cluster_804	63	3	0.769	0.000	-	GCUGAUUUGG	2	0.667	N	N0	-1	3	0	0	0	0	0	0
PS15m_ct1:476879-476905	Cluster_805	27	2	0.513	0.000	-	GUGGAUGAUGA	1	1.000	N	N0	-1	2	0	0	0	0	0	0
PS15m_ct1:477138-477150	Cluster_806	13	2	0.513	0.000	-	GAUUAGAUACCG	1	1.000	N	N0	-1	2	0	0	0	0	0	0
PS15m_ct1:477381-477471	Cluster_807	91	3	0.769	0.000	-	CUGUCUUAAUA	2	0.667	N	N0	-1	3	0	0	0	0	0	0
PS15m_ct1:477610-477713	Cluster_808	104	4	1.026	0.750	.	GUCUUUAGAUGAG	3	0.500	N	N0	-1	3	0	0	1	0	0	0
PS15m_ct1:477795-477998	Cluster_809	204	8	2.052	0.000	-	UUGAUUUAGUCGUGUCUA	2	0.875	N	N0	-1	8	0	0	0	0	0	0
PS15m_ct1:478350-478369	Cluster_810	20	3	0.769	0.000	-	UGAAGAGCUGCUUGAGCGAC	2	0.667	N	N0	-1	3	0	0	0	0	0	0
PS15m_ct1:478941-479001	Cluster_811	61	2	0.513	0.000	-	CCUCAAUUGCUGCUCUUGUGGAAGAGCGCUCUACCCAAG	1	1.000	N	N0	-1	1	1	0	0	0	0	0
PS15m_ct1:479105-479231	Cluster_812	127	3	0.769	0.000	-	UCCAACGUACCAUUG	1	1.000	N	N0	-1	2	1	0	0	0	0	0
PS15m_ct1:479758-479876	Cluster_813	119	3	0.769	0.000	-	AUAAUCGAUUGA	1	1.000	N	N0	-1	3	0	0	0	0	0	0
PS15m_ct1:479976-480120	Cluster_814	145	9	2.308	0.000	-	CAACACUGCUUUAAAGCAUUCGA	2	0.778	N	N0	-1	7	0	0	0	2	0	0
PS15m_ct1:480217-480306	Cluster_815	90	5	1.282	0.200	.	GAAGGAUUUGAUGAAACAAUUGCGA	3	0.600	N	N0	-1	2	0	0	0	0	0	3
PS15m_ct1:481406-481457	Cluster_816	52	4	1.026	0.000	-	UUAAUAUAUCUUAAAUG	3	0.500	N	N0	-1	4	0	0	0	0	0	0
PS15m_ct1:481646-481657	Cluster_817	12	2	0.513	1.000	+	GGUUAUAGUGA	1	1.000	N	N0	-1	2	0	0	0	0	0	0
PS15m_ct1:484034-484097	Cluster_818	64	2	0.513	0.500	.	AUCAACUGGAU	1	1.000	N	N0	-1	2	0	0	0	0	0	0
PS15m_ct1:486614-486664	Cluster_819	51	3	0.769	0.000	-	GAUGUCUGAUG	2	0.667	N	N0	-1	3	0	0	0	0	0	0
PS15m_ct1:487941-487951	Cluster_820	11	2	0.513	1.000	+	CGGCCUUGGUA	2	0.500	N	N0	-1	2	0	0	0	0	0	0
PS15m_ct1:490824-490850	Cluster_821	27	2	0.513	0.500	.	UCACACGUCAUG	1	1.000	N	N0	-1	1	1	0	0	0	0	0
PS15m_ct1:491059-491618	Cluster_822	560	19	4.873	0.789	.	GCAAGUGAUGCAGG	3	0.737	N	N0	-1	15	3	0	1	0	0	0
PS15m_ct1:491785-491802	Cluster_823	18	2	0.513	1.000	+	GUGAUGCGUGUGUUGGGA	2	0.500	N	N0	-1	2	0	0	0	0	0	0
PS15m_ct1:492173-492295	Cluster_824	123	4	1.026	1.000	+	AUAUGCUCGACGAACAAAUGAUU	1	1.000	N	N0	-1	3	0	0	0	1	0	0
PS15m_ct1:492435-492701	Cluster_825	267	21	5.386	0.571	.	CCGAAUGAACU	7	0.619	N	N0	-1	15	6	0	0	0	0	0
PS15m_ct1:492780-493008	Cluster_826	229	7	1.795	1.000	+	GAAAGUAUGG	1	1.000	N	N0	-1	2	3	1	0	0	1	0
PS15m_ct1:493230-493280	Cluster_827	51	4	1.026	1.000	+	CCUCGCUUCCGUU	2	0.750	N	N0	-1	4	0	0	0	0	0	0
PS15m_ct1:493387-493977	Cluster_828	591	15	3.847	0.800	+	CACUACAUUGUCUCGU	3	0.800	N	N0	-1	10	2	1	0	0	2	0
PS15m_ct1:494260-494298	Cluster_829	39	2	0.513	1.000	+	GGGCAAGCCAAUUGUC	1	1.000	N	N0	-1	2	0	0	0	0	0	0
PS15m_ct1:494417-494434	Cluster_830	18	2	0.513	1.000	+	CGAAAGCCAUUGGAAAGA	2	0.500	N	N0	-1	2	0	0	0	0	0	0
PS15m_ct1:494719-494798	Cluster_831	80	3	0.769	1.000	+	CUGGCAAAACCUGGG	2	0.667	N	N0	-1	3	0	0	0	0	0	0
PS15m_ct1:494952-495100	Cluster_832	149	7	1.795	1.000	+	CAUGAUGAUCUCUCACCUGGCUAUUGCUGAUAUC	2	0.857	N	N0	-1	5	2	0	0	0	0	0
PS15m_ct1:495211-495238	Cluster_833	28	2	0.513	1.000	+	CAUCAAUUCUGGAGAAGAAACGGCAAGC	2	0.500	N	N0	-1	0	2	0	0	0	0	0
PS15m_ct1:495509-495584	Cluster_834	76	4	1.026	1.000	+	UUCUUGUACAAUGCUGUGG	2	0.750	N	N0	-1	2	1	0	0	0	1	0
PS15m_ct1:495662-495835	Cluster_835	174	6	1.539	1.000	+	UAGAUCUAAAGCAUUUUUCAUUAUACUCUAUCUC	1	1.000	N	N0	-1	3	1	0	0	1	0	1
PS15m_ct1:496232-496271	Cluster_836	40	2	0.513	0.000	-	GACGCCAAUGCCUGGAAACUUUACACCUACCAUUGGAGUU	2	0.500	N	N0	-1	0	2	0	0	0	0	0
PS15m_ct1:496586-496603	Cluster_837	18	2	0.513	0.000	-	GUGAGAUUGAA	1	1.000	N	N0	-1	2	0	0	0	0	0	0
PS15m_ct1:496688-496871	Cluster_838	184	9	2.308	0.000	-	CCAUCUGCUGG	2	0.889	N	N0	-1	7	0	1	0	0	1	0
PS15m_ct1:497162-497227	Cluster_839	66	3	0.769	0.000	-	UACCAGCAGAUUUGGCA	1	1.000	N	N0	-1	3	0	0	0	0	0	0
PS15m_ct1:497511-497639	Cluster_840	129	3	0.769	0.000	-	CCAACUUGGA	1	1.000	N	N0	-1	2	0	0	0	0	1	0
PS15m_ct1:498371-498465	Cluster_841	95	3	0.769	0.000	-	CAAUUGGCGUAUCAAGUCCAAA	1	1.000	N	N0	-1	1	1	0	1	0	0	0
PS15m_ct1:498683-498763	Cluster_842	81	2	0.513	0.000	-	CAUUCAUCUAUU	1	1.000	N	N0	-1	2	0	0	0	0	0	0
PS15m_ct1:499399-499584	Cluster_843	186	7	1.795	0.000	-	GAGUCUCUUUGAUAUGG	2	0.714	N	N0	-1	4	0	0	2	1	0	0
PS15m_ct1:499741-499798	Cluster_844	58	2	0.513	0.000	-	CAGGAGCAAGAGCAGGAAUCUUGUCAAUCCAAAAC	1	1.000	N	N0	-1	0	1	0	0	0	1	0
PS15m_ct1:500147-500217	Cluster_845	71	2	0.513	0.000	-	CGGCCGAAUG	1	1.000	N	N0	-1	2	0	0	0	0	0	0
PS15m_ct1:501466-501519	Cluster_846	54	2	0.513	0.000	-	GAGAUUGCGGG	1	1.000	N	N0	-1	2	0	0	0	0	0	0
PS15m_ct1:501998-502067	Cluster_847	70	4	1.026	0.000	-	CGCAGAUGUC	3	0.500	N	N0	-1	4	0	0	0	0	0	0
PS15m_ct1:503049-503108	Cluster_848	60	2	0.513	0.000	-	UUUGGAGAGA	1	1.000	N	N0	-1	2	0	0	0	0	0	0
PS15m_ct1:503523-503641	Cluster_849	119	3	0.769	0.000	-	UUAUGGAAUUCCAGCGGAUA	1	1.000	N	N0	-1	2	1	0	0	0	0	0
PS15m_ct1:504592-504652	Cluster_850	61	6	1.539	1.000	+	UCAUGCUUUAUCUUGGCCUCAAUU	4	0.500	24	N0	-1	1	0	1	0	0	4	0
PS15m_ct1:504752-504935	Cluster_851	184	6	1.539	0.667	.	GACGUUUGGGUCUUGCUCAAAAGUUGAUGACCCAAGCUACCGCUC	2	0.500	N	N0	-1	2	2	0	0	2	0	0
PS15m_ct1:505173-505279	Cluster_852	107	4	1.026	0.500	.	AAAAAGGAUUUAUUAGAGAGUAUCAAG	2	0.750	N	N0	-1	0	4	0	0	0	0	0
PS15m_ct1:505545-505652	Cluster_853	108	5	1.282	0.000	-	AGAGAAGAUGAGAACAU	1	1.000	N	N0	-1	4	1	0	0	0	0	0
PS15m_ct1:505813-505832	Cluster_854	20	3	0.769	0.333	.	CUUUCGCCUUCUCUGUG	1	1.000	N	N0	-1	3	0	0	0	0	0	0
PS15m_ct1:506796-506918	Cluster_855	123	7	1.795	1.000	+	CCACAAUGGAGUUGUU	3	0.429	N	N0	-1	7	0	0	0	0	0	0
PS15m_ct1:507627-507734	Cluster_856	108	4	1.026	0.500	.	GUUACCGUCA	1	1.000	N	N0	-1	3	0	0	0	1	0	0
PS15m_ct1:507849-507870	Cluster_857	22	2	0.513	0.000	-	CCUUGUGAACAG	1	1.000	N	N0	-1	2	0	0	0	0	0	0
PS15m_ct1:508205-508238	Cluster_858	34	2	0.513	0.500	.	CUUCUUCUUGUAUCCGGUUAUCAAGCAUCUUCUC	1	1.000	N	N0	-1	1	1	0	0	0	0	0
PS15m_ct1:508833-508866	Cluster_859	34	3	0.769	0.667	.	GUGAUUCUGUCUUGAC	1	1.000	N	N0	-1	3	0	0	0	0	0	0
PS15m_ct1:509024-509034	Cluster_860	11	4	1.026	0.000	-	CCGGAAUACA	3	0.500	N	N0	-1	4	0	0	0	0	0	0
PS15m_ct1:509494-509508	Cluster_861	15	2	0.513	1.000	+	CCAAAUCGAGG	1	1.000	N	N0	-1	2	0	0	0	0	0	0
PS15m_ct1:510176-510186	Cluster_862	11	2	0.513	1.000	+	CAUGGAAGUCG	2	0.500	N	N0	-1	2	0	0	0	0	0	0
PS15m_ct1:513477-513630	Cluster_863	154	6	1.539	0.000	-	UGCAAUCGCUCUUGAUGCUG	2	0.667	N	N0	-1	3	2	0	0	0	1	0
PS15m_ct1:513985-514062	Cluster_864	78	3	0.769	0.667	.	CAAGAAGAAGAG	1	1.000	N	N0	-1	3	0	0	0	0	0	0
PS15m_ct1:514169-514241	Cluster_865	73	3	0.769	1.000	+	ACAUGGAGGACAUUGA	2	0.667	N	N0	-1	3	0	0	0	0	0	0
PS15m_ct1:514321-514369	Cluster_866	49	3	0.769	0.333	.	UGGAACGUCUUGAA	1	1.000	N	N0	-1	3	0	0	0	0	0	0
PS15m_ct1:514577-514593	Cluster_867	17	3	0.769	0.333	.	CGGGCUUGGU	1	1.000	N	N0	-1	3	0	0	0	0	0	0
PS15m_ct1:515812-515838	Cluster_868	27	2	0.513	1.000	+	UCAAACCGAAUAUGA	1	1.000	N	N0	-1	2	0	0	0	0	0	0
PS15m_ct1:516633-516714	Cluster_869	82	5	1.282	0.800	+	UUCCAUCACGCACACUGUCGAGUUU	3	0.600	N	N0	-1	2	0	0	0	0	0	3
PS15m_ct1:517385-517410	Cluster_870	26	3	0.769	1.000	+	UAUAGAAUGUCUCCCGAACAGACGAU	3	0.333	N	N0	-1	0	3	0	0	0	0	0
PS15m_ct1:517610-517619	Cluster_871	10	3	0.769	1.000	+	GCAGACAUGG	3	0.333	N	N0	-1	3	0	0	0	0	0	0
PS15m_ct1:517736-517884	Cluster_872	149	4	1.026	0.750	.	CAGACAUGGACAUACAAGA	1	1.000	N	N0	-1	3	1	0	0	0	0	0
PS15m_ct1:518748-518796	Cluster_873	49	2	0.513	0.500	.	GAGACUGUUA	1	1.000	N	N0	-1	2	0	0	0	0	0	0
PS15m_ct1:519622-519632	Cluster_874	11	2	0.513	0.000	-	CAAGGAGUCCA	2	0.500	N	N0	-1	2	0	0	0	0	0	0
PS15m_ct1:520345-520500	Cluster_875	156	12	3.078	0.083	-	GGCGUGAGUUC	7	0.500	N	N0	-1	11	1	0	0	0	0	0
PS15m_ct1:521327-521433	Cluster_876	107	3	0.769	0.667	.	GCAAUGGAAAUGG	1	1.000	N	N0	-1	3	0	0	0	0	0	0
PS15m_ct1:521800-521979	Cluster_877	180	5	1.282	0.200	.	UGCCAUUAGG	1	1.000	N	N0	-1	5	0	0	0	0	0	0
PS15m_ct1:522412-522476	Cluster_878	65	4	1.026	0.750	.	UCGACCGUGGUU	1	1.000	N	N0	-1	4	0	0	0	0	0	0
PS15m_ct1:522870-522943	Cluster_879	74	3	0.769	0.333	.	UCGGGCAAAAC	2	0.667	N	N0	-1	3	0	0	0	0	0	0
PS15m_ct1:523408-523439	Cluster_880	32	2	0.513	0.500	.	UCUUGAUGUGUUUCGAUCGGA	1	1.000	N	N0	-1	1	0	1	0	0	0	0
PS15m_ct1:524352-524365	Cluster_881	14	2	0.513	0.500	.	GUCUCUCGUUG	1	1.000	N	N0	-1	2	0	0	0	0	0	0
PS15m_ct1:524851-524971	Cluster_882	121	3	0.769	0.667	.	UCAGCGCCGU	1	1.000	N	N0	-1	3	0	0	0	0	0	0
PS15m_ct1:525318-525329	Cluster_883	12	2	0.513	1.000	+	CGCAGGAAAAGA	1	1.000	N	N0	-1	2	0	0	0	0	0	0
PS15m_ct1:525763-525818	Cluster_884	56	2	0.513	1.000	+	GAUUCGUCAACCUGUGC	1	1.000	N	N0	-1	1	1	0	0	0	0	0
PS15m_ct1:526613-526624	Cluster_885	12	4	1.026	0.000	-	ACGAGAAGCGUC	2	0.750	N	N0	-1	4	0	0	0	0	0	0
PS15m_ct1:527036-527064	Cluster_886	29	3	0.769	0.333	.	GUUGUCAACC	1	1.000	N	N0	-1	3	0	0	0	0	0	0
PS15m_ct1:527915-527986	Cluster_887	72	2	0.513	0.500	.	UGAUGUCACAUUGAGCUUGAUGU	1	1.000	N	N0	-1	1	0	0	0	1	0	0
PS15m_ct1:528070-528083	Cluster_888	14	4	1.026	0.000	-	CCUACUGAUGGUAU	2	0.750	N	N0	-1	4	0	0	0	0	0	0
PS15m_ct1:528568-528594	Cluster_889	27	2	0.513	1.000	+	UUCGUGCUGGCUCACGUUAUCGUAU	1	1.000	22	N0	-1	0	0	0	1	0	0	1
PS15m_ct1:528733-529206	Cluster_890	474	37	9.490	0.892	+	CAUGAAUUGGGUGUCACUGAACGCA	3	0.730	N	N0	-1	18	11	2	0	2	1	3
PS15m_ct1:529458-529609	Cluster_891	152	18	4.617	1.000	+	GUUGAUUUCGAGAACAU	3	0.778	N	N0	-1	13	0	1	3	0	1	0
PS15m_ct1:529683-530188	Cluster_892	506	30	7.694	0.900	+	CAACAACUAUCUCUGUCGUGAUUUGACAAUAUC	2	0.833	N	N0	-1	11	13	2	1	2	1	0
PS15m_ct1:531101-531146	Cluster_893	46	4	1.026	0.000	-	CUGACUGUCU	2	0.750	N	N0	-1	4	0	0	0	0	0	0
PS15m_ct1:531396-531406	Cluster_894	11	5	1.282	0.000	-	GACUUCGAAUC	5	0.200	N	N0	-1	5	0	0	0	0	0	0
PS15m_ct1:531594-531653	Cluster_895	60	2	0.513	0.000	-	CAAGAUUGUCAAC	1	1.000	N	N0	-1	2	0	0	0	0	0	0
PS15m_ct1:531733-531742	Cluster_896	10	2	0.513	1.000	+	CACAGGGAUA	2	0.500	N	N0	-1	2	0	0	0	0	0	0
PS15m_ct1:531846-531928	Cluster_897	83	2	0.513	0.000	-	CAAGGUGAUUGAAGA	1	1.000	N	N0	-1	2	0	0	0	0	0	0
PS15m_ct1:532489-532557	Cluster_898	69	2	0.513	0.000	-	CAGAGGAAGC	1	1.000	N	N0	-1	2	0	0	0	0	0	0
PS15m_ct1:532772-532841	Cluster_899	70	2	0.513	0.500	.	GCCGUGCUGCUG	1	1.000	N	N0	-1	2	0	0	0	0	0	0
PS15m_ct1:532996-533114	Cluster_900	119	3	0.769	0.333	.	GUAGUCCGAG	1	1.000	N	N0	-1	3	0	0	0	0	0	0
PS15m_ct1:534649-534728	Cluster_901	80	2	0.513	0.000	-	CCGUGUCGAC	1	1.000	N	N0	-1	2	0	0	0	0	0	0
PS15m_ct1:536419-536671	Cluster_902	253	10	2.565	0.800	+	UUUGAGGAAGAGACA	3	0.700	N	N0	-1	7	3	0	0	0	0	0
PS15m_ct1:536777-537082	Cluster_903	306	10	2.565	0.900	+	GCAACCUUAUAUUGUGAACGAG	2	0.800	N	N0	-1	5	2	1	2	0	0	0
PS15m_ct1:537293-537661	Cluster_904	369	11	2.821	0.636	.	UCCGAGUAGU	1	1.000	N	N0	-1	10	0	0	1	0	0	0
PS15m_ct1:537931-538169	Cluster_905	239	10	2.565	0.500	.	AUUGGAGAAGCAAAUUGAGAAAAUCAAGGAUCCUAUUGUC	1	1.000	N	N0	-1	9	1	0	0	0	0	0
PS15m_ct1:538560-538769	Cluster_906	210	7	1.795	0.857	+	CUUCAGACGCUUUCUCGC	3	0.714	N	N0	-1	5	0	1	0	0	1	0
PS15m_ct1:539354-539469	Cluster_907	116	5	1.282	0.400	.	UUCCAAAAGAUCGUAGACAGA	2	0.800	N	N0	-1	2	0	2	1	0	0	0
PS15m_ct1:539691-539799	Cluster_908	109	6	1.539	1.000	+	GAAAAACUUAUGUCAUUGGUAUCAAAUCUU	2	0.667	N	N0	-1	3	2	0	1	0	0	0
PS15m_ct1:539937-540005	Cluster_909	69	2	0.513	0.500	.	UUCGUGAGCAAA	1	1.000	N	N0	-1	2	0	0	0	0	0	0
PS15m_ct1:540510-540550	Cluster_910	41	2	0.513	0.500	.	CUUCAAAAUU	1	1.000	N	N0	-1	1	1	0	0	0	0	0
PS15m_ct1:540937-540959	Cluster_911	23	5	1.282	0.000	-	UAUGGUAACUGGAUGAACUGU	3	0.400	21	N0	-1	0	0	3	0	2	0	0
PS15m_ct1:541216-541248	Cluster_912	33	3	0.769	0.000	-	UCAUUUGAUCUGUGACAUUAGCG	2	0.667	23	N0	-1	0	0	0	0	3	0	0
PS15m_ct1:541351-541846	Cluster_913	496	21	5.386	0.190	-	ACUACUUGAAGAUCUAUU	2	0.857	23	N0	-1	4	0	2	1	10	4	0
PS15m_ct1:542108-542224	Cluster_914	117	2	0.513	0.000	-	UAGACAGUUGUGGCGAUUCUGGC	1	1.000	23	N0	-1	0	0	0	0	2	0	0
PS15m_ct1:542332-542526	Cluster_915	195	6	1.539	0.333	.	UAGUGUCUAUAGUAUAAUGAUG	1	1.000	23	N0	-1	0	0	0	2	3	1	0
PS15m_ct1:542636-545959	Cluster_916	3324	1072	274.939	0.385	.	UCAUAACAUUUCAAUACUUCGCC	27	0.543	23	N0	-1	37	10	54	86	611	265	9
PS15m_ct1:546240-546277	Cluster_917	38	2	0.513	0.500	.	UACAGAGAAUAAGAAGCAAAGAAU	1	1.000	24	N0	-1	0	0	0	0	0	2	0
PS15m_ct1:546355-546466	Cluster_918	112	12	3.078	0.083	-	UUUGGAAUAAUUACUUUGCUUGA	1	1.000	23	N0	-1	1	0	0	0	7	4	0
PS15m_ct1:546615-547914	Cluster_919	1300	199	51.038	0.216	.	UCACAGCAACUGUUGCCUUGAGG	27	0.648	23	N0	-1	10	1	10	13	117	45	3
PS15m_ct1:548242-548311	Cluster_920	70	9	2.308	0.333	.	UAAGUGACCUGUAAAUCAUGCUUC	1	1.000	23	N0	-1	0	0	1	0	5	3	0
PS15m_ct1:548434-548599	Cluster_921	166	5	1.282	0.200	.	UAUACAAUAACCAGCACAGCG	1	1.000	23	N0	-1	0	0	1	0	4	0	0
PS15m_ct1:549445-549516	Cluster_922	72	2	0.513	0.500	.	CUUGUCUAGUU	1	1.000	N	N0	-1	1	0	0	1	0	0	0
PS15m_ct1:549612-549779	Cluster_923	168	3	0.769	0.667	.	CUCUGUAUAGGGUAGCUGA	1	1.000	N	N0	-1	1	0	0	0	2	0	0
PS15m_ct1:549864-549955	Cluster_924	92	5	1.282	0.400	.	UGAGGACAUGGUAUUGAAAAUGCC	2	0.800	23	N0	-1	0	1	0	0	2	2	0
PS15m_ct1:550317-550422	Cluster_925	106	2	0.513	1.000	+	CUUGUUUAAUUCUCUAUACGAUGG	1	1.000	22	N0	-1	0	0	0	1	0	1	0
PS15m_ct1:550609-550637	Cluster_926	29	2	0.513	0.500	.	CAUCGACAUGACUUUUGGAAA	1	1.000	21	N0	-1	0	0	1	0	1	0	0
PS15m_ct1:551044-551124	Cluster_927	81	5	1.282	0.800	+	UGGUGACGUCGAAUGCGCAAUAUU	2	0.800	N	N0	-1	2	0	0	1	0	2	0
PS15m_ct1:551217-552088	Cluster_928	872	108	27.699	0.222	.	UAAGAGAGAAUUCAGUUAGGUGC	11	0.546	23	N0	-1	4	1	17	5	55	25	1
PS15m_ct1:552164-552676	Cluster_929	513	145	37.189	0.034	-	UAACAAAAAUGUAGAAGUUGU	35	0.393	21	N0	-1	6	1	62	11	36	29	0
PS15m_ct1:552812-553045	Cluster_930	234	9	2.308	0.333	.	UAGAUACAAUAUACUGUCAUGAAC	2	0.889	N	N0	-1	2	0	0	1	2	4	0
PS15m_ct1:553176-553594	Cluster_931	419	38	9.746	0.263	.	UUCAUCUGGAUUCUAUUACAAUG	4	0.868	23	N0	-1	1	0	6	3	18	10	0
PS15m_ct1:553707-554223	Cluster_932	517	70	17.953	0.286	.	UUGGUGCAAUUACGUUCCUGUAG	7	0.671	23	N0	-1	4	0	4	4	40	18	0
PS15m_ct1:554981-555080	Cluster_933	100	4	1.026	0.000	-	UCAAUAAUAUCUCCAUUACUGUC	2	0.750	N	N0	-1	1	0	0	0	3	0	0
PS15m_ct1:555159-555193	Cluster_934	35	11	2.821	0.000	-	UCAAACUUGUGUAGAAUUAAAGG	8	0.273	23	N0	-1	0	0	0	0	9	2	0
PS15m_ct1:555280-555356	Cluster_935	77	3	0.769	0.000	-	GAAGAAGCAAA	1	1.000	N	N0	-1	1	0	0	2	0	0	0
PS15m_ct1:555435-556407	Cluster_936	973	122	31.290	0.508	.	UGAAUAGAUUCUCUAACAUUAGU	9	0.656	23	N0	-1	7	2	8	8	69	27	1
PS15m_ct1:556560-556912	Cluster_937	353	36	9.233	0.167	-	UGAAAAUUAAAAGAAAUAAGG	7	0.528	23	N0	-1	2	0	8	4	17	5	0
PS15m_ct1:557619-557628	Cluster_938	10	4	1.026	1.000	+	GAAGGGCCGG	4	0.250	N	N0	-1	4	0	0	0	0	0	0
PS15m_ct1:557806-557868	Cluster_939	63	3	0.769	0.667	.	UUCAACGGGUAA	1	1.000	N	N0	-1	3	0	0	0	0	0	0
PS15m_ct1:558393-558411	Cluster_940	19	3	0.769	0.000	-	GUUCGUGGGGAAG	1	1.000	N	N0	-1	3	0	0	0	0	0	0
PS15m_ct1:560149-560336	Cluster_941	188	5	1.282	0.600	.	GUCUUGGGAAUU	1	1.000	N	N0	-1	5	0	0	0	0	0	0
PS15m_ct1:561887-561903	Cluster_942	17	2	0.513	0.500	.	UGACCAUACG	1	1.000	N	N0	-1	2	0	0	0	0	0	0
PS15m_ct1:562547-562668	Cluster_943	122	7	1.795	0.000	-	GCGGCGCUACC	4	0.571	N	N0	-1	7	0	0	0	0	0	0
PS15m_ct1:563683-563825	Cluster_944	143	5	1.282	0.200	.	GUUCGAAAUAU	1	1.000	N	N0	-1	5	0	0	0	0	0	0
PS15m_ct1:566003-566297	Cluster_945	295	12	3.078	0.750	.	UCUUCAUGAAGGA	2	0.917	N	N0	-1	8	1	0	0	0	1	2
PS15m_ct1:566794-566963	Cluster_946	170	5	1.282	0.800	+	CAGCGCCAUGAUUGACCAUAGAAACAUGUAUUGGCGUUCAAAGAG	2	0.800	N	N0	-1	3	2	0	0	0	0	0
PS15m_ct1:567241-567408	Cluster_947	168	4	1.026	1.000	+	GAUAUCAUUUCUCGUUUGACAAACGAGAGCUCAGAUUG	2	0.750	N	N0	-1	2	2	0	0	0	0	0
PS15m_ct1:567610-567688	Cluster_948	79	3	0.769	1.000	+	CAAUAUGGCUGUU	1	1.000	N	N0	-1	2	0	0	1	0	0	0
PS15m_ct1:569604-569613	Cluster_949	10	5	1.282	0.000	-	GUUGGCUUAG	5	0.200	N	N0	-1	5	0	0	0	0	0	0
PS15m_ct1:570531-570949	Cluster_950	419	32	8.207	0.844	+	UGAUUUCUAGUUUUUCUGCAC	2	0.844	N	N0	-1	17	10	2	0	2	0	1
PS15m_ct1:571199-571415	Cluster_951	217	8	2.052	1.000	+	UCAGUGUGGCAAACUCGAUUGAGUCUUGGAAUAAUGUGGUG	2	0.875	N	N0	-1	2	4	0	0	1	0	1
PS15m_ct1:571596-571620	Cluster_952	25	2	0.513	1.000	+	GUGUAUAUUUAUAGUCGCG	1	1.000	N	N0	-1	2	0	0	0	0	0	0
PS15m_ct1:571774-571921	Cluster_953	148	4	1.026	0.750	.	GACCAAGCUA	1	1.000	N	N0	-1	3	1	0	0	0	0	0
PS15m_ct1:572126-572147	Cluster_954	22	2	0.513	1.000	+	CACCAAGAAGACU	1	1.000	N	N0	-1	2	0	0	0	0	0	0
PS15m_ct1:572571-572609	Cluster_955	39	2	0.513	1.000	+	CUUGGCGUUUUAAGAAAUGAUUUCUUUGUAAUCGACAUU	2	0.500	N	N0	-1	0	2	0	0	0	0	0
PS15m_ct1:572809-572855	Cluster_956	47	4	1.026	0.750	.	GGUUCCACGUCA	2	0.750	N	N0	-1	3	1	0	0	0	0	0
PS15m_ct1:575052-575142	Cluster_957	91	2	0.513	0.000	-	AUCAGAUCCGU	1	1.000	N	N0	-1	2	0	0	0	0	0	0
PS15m_ct1:575693-575812	Cluster_958	120	4	1.026	0.250	.	GACCGUUUGUU	1	1.000	N	N0	-1	4	0	0	0	0	0	0
PS15m_ct1:576244-578277	Cluster_959	2034	242	62.067	0.950	+	CACGGUCCUGAUAGAGAUUA	5	0.806	N	N0	-1	132	44	22	14	14	7	9
PS15m_ct1:580584-580734	Cluster_960	151	6	1.539	0.833	+	GCCAGAUUGUUUAGUAU	2	0.833	N	N0	-1	4	1	0	0	1	0	0
PS15m_ct1:581741-581752	Cluster_961	12	2	0.513	0.000	-	CAAGGAAGCAAG	2	0.500	N	N0	-1	2	0	0	0	0	0	0
PS15m_ct1:583329-583356	Cluster_962	28	3	0.769	0.000	-	UAGAACUGGUAC	2	0.667	N	N0	-1	3	0	0	0	0	0	0
PS15m_ct1:583547-583568	Cluster_963	22	3	0.769	0.000	-	UAGAUCUGUUGUAGAUAUCUCU	2	0.667	N	N0	-1	1	0	0	2	0	0	0
PS15m_ct1:586086-586146	Cluster_964	61	2	0.513	0.500	.	CAUGCAAUUC	1	1.000	N	N0	-1	2	0	0	0	0	0	0
PS15m_ct1:587310-587360	Cluster_965	51	2	0.513	0.500	.	CUUUUACCGAUAC	1	1.000	N	N0	-1	2	0	0	0	0	0	0
PS15m_ct1:587632-588010	Cluster_966	379	15	3.847	0.733	.	CAAGCAAUGGGAUUUGAUGCUUG	2	0.933	N	N0	-1	9	2	0	0	3	1	0
PS15m_ct1:588104-588207	Cluster_967	104	8	2.052	1.000	+	GAAGUUACUGGUGGUCGUGGUAUCUA	4	0.625	N	N0	-1	3	5	0	0	0	0	0
PS15m_ct1:588418-588432	Cluster_968	15	4	1.026	0.000	-	GCUUUAGGAGCA	1	1.000	N	N0	-1	4	0	0	0	0	0	0
PS15m_ct1:589469-589485	Cluster_969	17	2	0.513	0.000	-	GCGCCAAAUGUUCCUUU	2	0.500	N	N0	-1	2	0	0	0	0	0	0
PS15m_ct1:589759-589933	Cluster_970	175	5	1.282	0.000	-	GACUGAGAUUG	1	1.000	N	N0	-1	5	0	0	0	0	0	0
PS15m_ct1:590266-590335	Cluster_971	70	4	1.026	0.000	-	GGGUUCGAGC	2	0.750	N	N0	-1	3	0	0	0	1	0	0
PS15m_ct1:590520-590529	Cluster_972	10	3	0.769	1.000	+	UGCUUGGAGA	3	0.333	N	N0	-1	3	0	0	0	0	0	0
PS15m_ct1:590895-590943	Cluster_973	49	2	0.513	0.000	-	CUUGGGUAUCA	1	1.000	N	N0	-1	1	1	0	0	0	0	0
PS15m_ct1:591078-591088	Cluster_974	11	2	0.513	0.000	-	CAUCUGGACCA	2	0.500	N	N0	-1	2	0	0	0	0	0	0
PS15m_ct1:591437-591538	Cluster_975	102	3	0.769	0.667	.	GCUGAUUCGCG	1	1.000	N	N0	-1	2	0	1	0	0	0	0
PS15m_ct1:591725-591843	Cluster_976	119	4	1.026	0.500	.	CCAGGUCCAGA	2	0.750	N	N0	-1	4	0	0	0	0	0	0
PS15m_ct1:593509-593552	Cluster_977	44	6	1.539	0.167	-	CGUGAGCUGG	5	0.333	N	N0	-1	6	0	0	0	0	0	0
PS15m_ct1:594203-594267	Cluster_978	65	2	0.513	0.000	-	CAUGAUUGCU	1	1.000	N	N0	-1	2	0	0	0	0	0	0
PS15m_ct1:594796-594879	Cluster_979	84	4	1.026	0.000	-	GUAAUGAUUAAUA	2	0.750	N	N0	-1	4	0	0	0	0	0	0
PS15m_ct1:594987-595029	Cluster_980	43	2	0.513	0.500	.	GGUUUCGAUAUC	1	1.000	N	N0	-1	2	0	0	0	0	0	0
PS15m_ct1:595564-595658	Cluster_981	95	3	0.769	0.667	.	GACGUCGAUCGUUUGGGCGAUGU	2	0.667	N	N0	-1	1	0	0	0	2	0	0
PS15m_ct1:595963-595972	Cluster_982	10	2	0.513	1.000	+	UGCGGCCAUA	2	0.500	N	N0	-1	2	0	0	0	0	0	0
PS15m_ct1:596137-596236	Cluster_983	100	4	1.026	0.250	.	UGACGUUCUUUA	2	0.750	N	N0	-1	4	0	0	0	0	0	0
PS15m_ct1:596373-596537	Cluster_984	165	7	1.795	1.000	+	GCUGCUUCGUGCGAUUC	1	1.000	N	N0	-1	4	2	0	0	0	0	1
PS15m_ct1:596660-596768	Cluster_985	109	4	1.026	0.750	.	GAUUCCCAUCAUCUCUGAUA	1	1.000	N	N0	-1	3	1	0	0	0	0	0
PS15m_ct1:596841-596884	Cluster_986	44	2	0.513	0.500	.	GCAUUUCAGUUCACUG	1	1.000	N	N0	-1	2	0	0	0	0	0	0
PS15m_ct1:596966-597190	Cluster_987	225	8	2.052	0.750	.	CGAAUCCGGG	3	0.625	N	N0	-1	6	1	1	0	0	0	0
PS15m_ct1:597346-597359	Cluster_988	14	2	0.513	0.500	.	CAACCAGCGUG	1	1.000	N	N0	-1	2	0	0	0	0	0	0
PS15m_ct1:598032-598051	Cluster_989	20	2	0.513	1.000	+	UGGGUUUACUGUGGCCAUGA	2	0.500	N	N0	-1	2	0	0	0	0	0	0
PS15m_ct1:598452-598482	Cluster_990	31	2	0.513	0.500	.	GGUGGAUGUGAUCUGAU	1	1.000	N	N0	-1	1	0	0	0	0	1	0
PS15m_ct1:598649-598663	Cluster_991	15	3	0.769	0.000	-	AUCAAAGCGAGCAAG	3	0.333	N	N0	-1	3	0	0	0	0	0	0
PS15m_ct1:598848-598908	Cluster_992	61	3	0.769	0.000	-	CCUUUGUCAUUG	2	0.667	N	N0	-1	3	0	0	0	0	0	0
PS15m_ct1:599113-599127	Cluster_993	15	2	0.513	0.000	-	CAAGAAAGUGUCUGG	2	0.500	N	N0	-1	2	0	0	0	0	0	0
PS15m_ct1:599343-599372	Cluster_994	30	3	0.769	0.333	.	CAGUAGAAUUCACAUUUU	1	1.000	N	N0	-1	1	0	0	0	1	1	0
PS15m_ct1:599509-599556	Cluster_995	48	5	1.282	0.000	-	CAAGACCAUCGUU	2	0.600	N	N0	-1	4	1	0	0	0	0	0
PS15m_ct1:600136-600174	Cluster_996	39	2	0.513	0.000	-	UGUUUUACAUAUAGCUUUGC	1	1.000	N	N0	-1	1	1	0	0	0	0	0
PS15m_ct1:600596-600655	Cluster_997	60	4	1.026	0.000	-	GGCUCGAAGA	2	0.750	N	N0	-1	3	1	0	0	0	0	0
PS15m_ct1:600805-600835	Cluster_998	31	4	1.026	0.000	-	CAAGAACGUAAUAGAGAUGAAGAAGAAUU	2	0.750	N	N0	-1	2	2	0	0	0	0	0
PS15m_ct1:601908-602076	Cluster_999	169	4	1.026	0.000	-	GUGGAAGUGCUGAUCAGAUUAUAG	1	1.000	N	N0	-1	3	0	0	0	0	1	0
PS15m_ct1:603550-603560	Cluster_1000	11	17	4.360	1.000	+	GGCGAUUUUAA	13	0.118	N	N0	-1	17	0	0	0	0	0	0
PS15m_ct1:608234-608597	Cluster_1001	364	20	5.129	0.650	.	CAAACACAGAUAACAUGG	2	0.700	N	N0	-1	15	2	0	0	1	2	0
PS15m_ct1:608709-609369	Cluster_1002	661	25	6.412	0.960	+	UCUGGAUCUAGGUGGUGGAUCUACAC	2	0.920	N	N0	-1	16	5	1	1	0	1	1
PS15m_ct1:609542-609606	Cluster_1003	65	3	0.769	0.667	.	UCUUUUGAUGGUAUUUACCAGCCUCCCA	1	1.000	N	N0	-1	1	1	0	1	0	0	0
PS15m_ct1:609684-609728	Cluster_1004	45	5	1.282	1.000	+	UGUAGUGGUGCAUUUAUUGAGAAUGUGAC	2	0.800	N	N0	-1	1	3	0	0	0	1	0
PS15m_ct1:609813-609982	Cluster_1005	170	11	2.821	0.909	+	UUUCCAUGCACUUUUGUA	1	1.000	N	N0	-1	10	1	0	0	0	0	0
PS15m_ct1:610378-610407	Cluster_1006	30	7	1.795	0.714	.	UAGGUCCCGU	5	0.429	N	N0	-1	7	0	0	0	0	0	0
PS15m_ct1:610520-610756	Cluster_1007	237	9	2.308	0.111	-	UGAGUUGUUAAAUUUUCAUAAAACUUUC	2	0.889	N	N0	-1	4	4	0	1	0	0	0
PS15m_ct1:610906-610964	Cluster_1008	59	2	0.513	0.000	-	ACCAUGGAUGAUUU	1	1.000	N	N0	-1	2	0	0	0	0	0	0
PS15m_ct1:611585-611636	Cluster_1009	52	3	0.769	0.000	-	UACAGGGAGUC	2	0.667	N	N0	-1	3	0	0	0	0	0	0
PS15m_ct1:611855-612019	Cluster_1010	165	6	1.539	0.000	-	ACGAAGUGUGAAGGAUGA	2	0.833	N	N0	-1	5	0	1	0	0	0	0
PS15m_ct1:612222-612239	Cluster_1011	18	2	0.513	0.000	-	UUGGAAGGACAGAUAUUU	2	0.500	N	N0	-1	2	0	0	0	0	0	0
PS15m_ct1:612496-612569	Cluster_1012	74	8	2.052	0.125	-	CAAUGGAUUGAGCGACAUUACUGAUCCCAGAG	2	0.875	N	N0	-1	4	3	0	0	0	0	1
PS15m_ct1:612669-612695	Cluster_1013	27	2	0.513	0.000	-	UGGGGAUUUGGGUGAUUUCUACUCUUU	2	0.500	N	N0	-1	0	2	0	0	0	0	0
PS15m_ct1:612881-612912	Cluster_1014	32	2	0.513	0.000	-	CGCCCACUCGUAUGGGGCGAUGUG	1	1.000	N	N0	-1	1	0	0	0	0	1	0
PS15m_ct1:613469-613503	Cluster_1015	35	2	0.513	0.000	-	GUUUUUCUGAUGUCUUCCA	1	1.000	N	N0	-1	2	0	0	0	0	0	0
PS15m_ct1:613584-613601	Cluster_1016	18	2	0.513	0.000	-	UCGAUUACAAUAUCAAUA	2	0.500	N	N0	-1	2	0	0	0	0	0	0
PS15m_ct1:614552-614590	Cluster_1017	39	12	3.078	0.000	-	CGCCCGUCGCU	5	0.333	N	N0	-1	12	0	0	0	0	0	0
PS15m_ct1:614914-614994	Cluster_1018	81	2	0.513	0.000	-	UCAAUGAUUGGACUUGCAACACCCACUC	1	1.000	N	N0	-1	1	1	0	0	0	0	0
PS15m_ct1:617337-617420	Cluster_1019	84	3	0.769	0.000	-	UAUUGGAUGUUGAAGA	1	1.000	N	N0	-1	3	0	0	0	0	0	0
PS15m_ct1:618066-618150	Cluster_1020	85	3	0.769	0.333	.	CAAGGUCUUGAAG	1	1.000	N	N0	-1	3	0	0	0	0	0	0
PS15m_ct1:618379-618426	Cluster_1021	48	3	0.769	0.000	-	GUGAGGAUGAUAUG	1	1.000	N	N0	-1	3	0	0	0	0	0	0
PS15m_ct1:618545-618569	Cluster_1022	25	2	0.513	0.000	-	GAUGAAGACGAGGA	1	1.000	N	N0	-1	2	0	0	0	0	0	0
PS15m_ct1:618698-618873	Cluster_1023	176	3	0.769	0.667	.	GAAGAAAAGGAACA	1	1.000	N	N0	-1	3	0	0	0	0	0	0
PS15m_ct1:619248-619452	Cluster_1024	205	8	2.052	0.000	-	GUCUAAUAUGGAUGAUUUCGAUG	3	0.750	N	N0	-1	4	0	1	0	3	0	0
PS15m_ct1:620267-620279	Cluster_1025	13	2	0.513	0.500	.	CCUUGGGUUC	1	1.000	N	N0	-1	2	0	0	0	0	0	0
PS15m_ct1:620425-620459	Cluster_1026	35	4	1.026	0.000	-	UCCAACUAGAGA	1	1.000	N	N0	-1	4	0	0	0	0	0	0
PS15m_ct1:620584-620750	Cluster_1027	167	5	1.282	0.800	+	CCUGUUGGACAAUG	1	1.000	N	N0	-1	4	1	0	0	0	0	0
PS15m_ct1:620855-620893	Cluster_1028	39	2	0.513	1.000	+	UGUGCGCAACGUCUUUGGUGGCGCUGAACUGUU	1	1.000	N	N0	-1	1	1	0	0	0	0	0
PS15m_ct1:621059-621178	Cluster_1029	120	4	1.026	0.500	.	GUGUUGUUGCAAAG	2	0.750	N	N0	-1	3	1	0	0	0	0	0
PS15m_ct1:621566-621582	Cluster_1030	17	2	0.513	1.000	+	UCUGUGCGUGGUUUUAG	2	0.500	N	N0	-1	2	0	0	0	0	0	0
PS15m_ct1:622064-622088	Cluster_1031	25	2	0.513	1.000	+	UCCCAAUGAAACGCUGAAUCUUGUA	2	0.500	25	N0	-1	0	0	0	0	0	0	2
PS15m_ct1:622370-622512	Cluster_1032	143	8	2.052	0.750	.	UUCAUCUACGUUUA	1	1.000	N	N0	-1	8	0	0	0	0	0	0
PS15m_ct1:622619-622653	Cluster_1033	35	5	1.282	0.400	.	CCAUGAUCAAGAUU	2	0.600	N	N0	-1	5	0	0	0	0	0	0
PS15m_ct1:622729-622925	Cluster_1034	197	8	2.052	0.875	+	GUGGGUUAGUC	3	0.750	N	N0	-1	8	0	0	0	0	0	0
PS15m_ct1:623020-623353	Cluster_1035	334	18	4.617	1.000	+	GUGUAUCGUCAAU	3	0.722	N	N0	-1	9	5	1	0	2	0	1
PS15m_ct1:623514-624168	Cluster_1036	655	21	5.386	0.857	+	UGUCAAUAGUAGUUUGGUUG	2	0.857	N	N0	-1	10	3	2	2	2	2	0
PS15m_ct1:624266-624373	Cluster_1037	108	3	0.769	1.000	+	AGUAGAGUGUUGGCUCUUGGCUACAAGAUGUUGGAC	2	0.667	N	N0	-1	1	2	0	0	0	0	0
PS15m_ct1:624491-625160	Cluster_1038	670	31	7.951	0.935	+	CAUACUUGGGUUUAUGCUCGUGUCUC	4	0.839	N	N0	-1	16	12	0	3	0	0	0
PS15m_ct1:625256-625483	Cluster_1039	228	11	2.821	0.909	+	GCUCCCUUUACAUCUAAGC	2	0.909	N	N0	-1	6	1	0	1	0	2	1
PS15m_ct1:625700-626145	Cluster_1040	446	8	2.052	1.000	+	CAGGUGCUACUGAAAUGUGGCCU	2	0.875	N	N0	-1	3	1	0	1	2	1	0
PS15m_ct1:626399-626464	Cluster_1041	66	6	1.539	0.000	-	CGGGGAAAGAA	3	0.500	N	N0	-1	6	0	0	0	0	0	0
PS15m_ct1:626605-626618	Cluster_1042	14	2	0.513	0.000	-	CAUUGUUCCUAAUA	2	0.500	N	N0	-1	2	0	0	0	0	0	0
PS15m_ct1:627089-627131	Cluster_1043	43	2	0.513	0.000	-	UGAGACCUCCA	1	1.000	N	N0	-1	2	0	0	0	0	0	0
PS15m_ct1:627671-627721	Cluster_1044	51	2	0.513	0.500	.	UAUGCUGAGAGA	1	1.000	N	N0	-1	2	0	0	0	0	0	0
PS15m_ct1:628210-628352	Cluster_1045	143	5	1.282	0.600	.	UUGGCUCUGUUGGAUAAACU	1	1.000	N	N0	-1	4	0	1	0	0	0	0
PS15m_ct1:628587-628674	Cluster_1046	88	5	1.282	0.600	.	AUUGGAUGGACAAAGA	2	0.800	N	N0	-1	5	0	0	0	0	0	0
PS15m_ct1:630426-630559	Cluster_1047	134	3	0.769	0.333	.	CAGAUUGGCAAUGACAAGUCGAAUGAGCUUCU	1	1.000	N	N0	-1	2	1	0	0	0	0	0
PS15m_ct1:630673-630807	Cluster_1048	135	5	1.282	0.000	-	UCACAAUUGUCGCUUAUUCGUGCU	2	0.800	N	N0	-1	2	1	0	0	0	2	0
PS15m_ct1:631148-631162	Cluster_1049	15	2	0.513	0.000	-	GUUCUUGGUUUGUCA	2	0.500	N	N0	-1	2	0	0	0	0	0	0
PS15m_ct1:631331-631721	Cluster_1050	391	16	4.104	0.062	-	GGCAACUUGG	2	0.875	N	N0	-1	14	0	1	0	0	0	1
PS15m_ct1:632916-633073	Cluster_1051	158	13	3.334	0.769	.	GAUUCCGGAACU	6	0.462	N	N0	-1	13	0	0	0	0	0	0
PS15m_ct1:633432-633442	Cluster_1052	11	2	0.513	1.000	+	GGCUCGUCCAU	2	0.500	N	N0	-1	2	0	0	0	0	0	0
PS15m_ct1:634118-634186	Cluster_1053	69	2	0.513	0.500	.	CACUUUUGGAAG	1	1.000	N	N0	-1	2	0	0	0	0	0	0
PS15m_ct1:634642-634704	Cluster_1054	63	2	0.513	0.000	-	AUGGAAUUAAUGAGCAAACAUAUC	1	1.000	N	N0	-1	0	1	0	0	0	1	0
PS15m_ct1:634848-634918	Cluster_1055	71	3	0.769	0.000	-	GUCUCUUUUGACA	1	1.000	N	N0	-1	3	0	0	0	0	0	0
PS15m_ct1:635119-635221	Cluster_1056	103	6	1.539	0.000	-	CAAUACCGUGGAAGACGUAGCA	2	0.833	N	N0	-1	3	0	0	2	1	0	0
PS15m_ct1:637745-637844	Cluster_1057	100	3	0.769	1.000	+	AUGUCUUGGUGGAUUUUGUGGCAUCAUUGGCUC	1	1.000	N	N0	-1	1	2	0	0	0	0	0
PS15m_ct1:638064-638236	Cluster_1058	173	10	2.565	0.900	+	UUACUAUCGUAUUUGGUGUCGUUGUGUUUAUU	3	0.700	N	N0	-1	5	4	0	0	0	0	1
PS15m_ct1:638373-638444	Cluster_1059	72	6	1.539	1.000	+	GCAUGCUCAACAGAUCAAA	4	0.500	N	N0	-1	4	1	0	0	1	0	0
PS15m_ct1:638936-638967	Cluster_1060	32	2	0.513	1.000	+	GACCAUCAUC	1	1.000	N	N0	-1	2	0	0	0	0	0	0
PS15m_ct1:639200-639483	Cluster_1061	284	13	3.334	0.231	.	GGCUAGGAUU	3	0.769	N	N0	-1	3	0	2	0	4	4	0
PS15m_ct1:639590-639856	Cluster_1062	267	8	2.052	0.625	.	UGUUGAGGACAACAACUAUUGCG	2	0.875	23	N0	-1	0	0	0	1	5	2	0
PS15m_ct1:640005-640026	Cluster_1063	22	2	0.513	0.000	-	ACAUUAGAUGUAAAACCUGCUG	2	0.500	22	N0	-1	0	0	0	2	0	0	0
PS15m_ct1:640108-640517	Cluster_1064	410	35	8.977	0.257	.	CGCAGGUUUUU	5	0.686	23	N0	-1	6	0	1	1	20	6	1
PS15m_ct1:640593-640705	Cluster_1065	113	2	0.513	0.500	.	UAUGCCUGUGAGUGUAUUUGCUG	1	1.000	N	N0	-1	1	0	0	0	1	0	0
PS15m_ct1:640780-640894	Cluster_1066	115	5	1.282	0.000	-	UGACGUCGAAUGCGCAAUAUUCU	2	0.800	23	N0	-1	0	0	1	0	4	0	0
PS15m_ct1:641249-641417	Cluster_1067	169	4	1.026	0.000	-	UUAUGUUGGGUCUAAUGUAGAGC	2	0.750	23	N0	-1	0	0	0	1	3	0	0
PS15m_ct1:641867-641905	Cluster_1068	39	2	0.513	0.000	-	UUGAAGAUCGAAAAUUUAAAAAG	1	1.000	23	N0	-1	0	0	0	0	2	0	0
PS15m_ct1:643580-643894	Cluster_1069	315	16	4.104	0.938	+	UCUGUCUAGUAAUAUG	4	0.625	N	N0	-1	11	2	0	3	0	0	0
PS15m_ct1:643953-644100	Cluster_1070	148	3	0.769	1.000	+	CGAUGGUUCA	1	1.000	N	N0	-1	2	0	0	0	1	0	0
PS15m_ct1:644369-644496	Cluster_1071	128	3	0.769	0.667	.	AUGAAUUGGAUU	1	1.000	N	N0	-1	1	2	0	0	0	0	0
PS15m_ct1:644608-644660	Cluster_1072	53	2	0.513	0.500	.	CUGAGGGAUUUGG	1	1.000	N	N0	-1	1	1	0	0	0	0	0
PS15m_ct1:644954-645284	Cluster_1073	331	10	2.565	0.000	-	GCAUCUGGACACAAUU	2	0.900	N	N0	-1	9	0	0	0	0	1	0
PS15m_ct1:645942-646110	Cluster_1074	169	5	1.282	0.200	.	CACUUGUCAUGGCAAUGA	2	0.800	N	N0	-1	3	1	1	0	0	0	0
PS15m_ct1:647054-647092	Cluster_1075	39	4	1.026	0.000	-	GCAAGGAGAUCA	1	1.000	N	N0	-1	3	1	0	0	0	0	0
PS15m_ct1:647310-647461	Cluster_1076	152	6	1.539	0.167	-	AGAAGAGACGUGUGGAA	2	0.833	N	N0	-1	6	0	0	0	0	0	0
PS15m_ct1:647716-647814	Cluster_1077	99	2	0.513	0.000	-	UUGGGCUUGU	1	1.000	N	N0	-1	1	1	0	0	0	0	0
PS15m_ct1:648070-648240	Cluster_1078	171	6	1.539	0.833	+	UAACUCUUCUUCUGACACUAGCAAAGUGA	1	1.000	N	N0	-1	2	2	0	0	0	1	1
PS15m_ct1:648338-648743	Cluster_1079	406	27	6.925	0.963	+	GAACGGAAGCCAGCACCGC	3	0.815	N	N0	-1	16	6	0	0	3	2	0
PS15m_ct1:648830-649261	Cluster_1080	432	23	5.899	0.957	+	CAGUACUGGAUGCACAUG	2	0.826	N	N0	-1	15	5	2	0	1	0	0
PS15m_ct1:649339-649404	Cluster_1081	66	6	1.539	1.000	+	UUUUGUUUGGUUGCGUUCAUGCU	2	0.667	23	N0	-1	1	0	0	1	4	0	0
PS15m_ct1:649520-649713	Cluster_1082	194	8	2.052	1.000	+	UUCGAGAUGCGUAUGUAAU	2	0.875	N	N0	-1	5	0	1	0	0	0	2
PS15m_ct1:649789-649805	Cluster_1083	17	2	0.513	1.000	+	GGAUACGAUAGUAGAAC	2	0.500	N	N0	-1	2	0	0	0	0	0	0
PS15m_ct1:649908-650469	Cluster_1084	562	35	8.977	0.857	+	UGUUGGAUACAGUGGACUUGCAU	2	0.800	N	N0	-1	12	12	0	1	4	1	5
PS15m_ct1:650886-651022	Cluster_1085	137	4	1.026	0.000	-	GCAUGAAAAAGUGCAGCUGG	1	1.000	N	N0	-1	4	0	0	0	0	0	0
PS15m_ct1:651292-651369	Cluster_1086	78	3	0.769	0.000	-	CUUCUCGAAGCCAG	2	0.667	N	N0	-1	3	0	0	0	0	0	0
PS15m_ct1:651648-651746	Cluster_1087	99	3	0.769	0.000	-	UCAUGAACCCAGAAAGGGAA	1	1.000	N	N0	-1	2	1	0	0	0	0	0
PS15m_ct1:652726-652817	Cluster_1088	92	2	0.513	0.500	.	UGCGUAUGUU	1	1.000	N	N0	-1	2	0	0	0	0	0	0
PS15m_ct1:652992-653080	Cluster_1089	89	3	0.769	0.000	-	UCCCAACGACUGCCUUGUC	2	0.667	N	N0	-1	3	0	0	0	0	0	0
PS15m_ct1:653537-653654	Cluster_1090	118	4	1.026	0.000	-	GUCGUAGACGCCAUU	2	0.750	N	N0	-1	4	0	0	0	0	0	0
PS15m_ct1:654990-654999	Cluster_1091	10	3	0.769	0.000	-	AGGAUCAUUA	3	0.333	N	N0	-1	3	0	0	0	0	0	0
PS15m_ct1:655331-655390	Cluster_1092	60	2	0.513	0.500	.	GUGGUCGUGGUG	1	1.000	N	N0	-1	2	0	0	0	0	0	0
PS15m_ct1:656112-656178	Cluster_1093	67	2	0.513	0.500	.	UCUGAUGAAG	1	1.000	N	N0	-1	2	0	0	0	0	0	0
PS15m_ct1:657121-657558	Cluster_1094	438	97	24.878	0.031	-	GUUUGGUAGUUUAAAUA	4	0.722	N	N0	-1	56	20	8	1	2	6	4
PS15m_ct1:657644-657750	Cluster_1095	107	8	2.052	0.000	-	CGCUGUUCUUACAACACCCGUUC	2	0.875	N	N0	-1	6	0	0	0	2	0	0
PS15m_ct1:657922-657940	Cluster_1096	19	2	0.513	0.000	-	UUUUCCAAAACCAUA	1	1.000	N	N0	-1	2	0	0	0	0	0	0
PS15m_ct1:658187-658324	Cluster_1097	138	11	2.821	0.273	.	CUUCGGAUGU	7	0.364	N	N0	-1	11	0	0	0	0	0	0
PS15m_ct1:658687-658800	Cluster_1098	114	3	0.769	0.000	-	ACAGACCGAAG	1	1.000	N	N0	-1	3	0	0	0	0	0	0
PS15m_ct1:659057-659068	Cluster_1099	12	2	0.513	0.000	-	CAAGAGAGCUUU	2	0.500	N	N0	-1	2	0	0	0	0	0	0
PS15m_ct1:660136-660286	Cluster_1100	151	4	1.026	1.000	+	CAUGAAGAGUAGUGUAGAUGAAACACUACCAAUA	2	0.750	N	N0	-1	1	2	0	0	1	0	0
PS15m_ct1:660416-660480	Cluster_1101	65	5	1.282	1.000	+	CUCUCUUUUUCCAUCUCGUUU	3	0.400	N	N0	-1	2	0	3	0	0	0	0
PS15m_ct1:660841-660946	Cluster_1102	106	4	1.026	1.000	+	GAAAUGGUUGGAUG	1	1.000	N	N0	-1	2	0	0	0	1	1	0
PS15m_ct1:661144-661200	Cluster_1103	57	2	0.513	0.000	-	AGUCCACUGAUG	1	1.000	N	N0	-1	2	0	0	0	0	0	0
PS15m_ct1:661586-661758	Cluster_1104	173	4	1.026	1.000	+	UUCCAAAGUGAUAGAAACCGUUU	1	1.000	N	N0	-1	1	2	0	0	1	0	0
PS15m_ct1:661903-661986	Cluster_1105	84	2	0.513	0.500	.	GAUAUCCAACGGAUACACAUGUU	1	1.000	N	N0	-1	1	0	0	0	1	0	0
PS15m_ct1:662080-662130	Cluster_1106	51	2	0.513	0.500	.	CCUAGUUGUUUGUUGUUAAUA	1	1.000	21	N0	-1	0	0	1	0	1	0	0
PS15m_ct1:662318-662328	Cluster_1107	11	11	2.821	0.000	-	UUUCGGUUGCU	6	0.273	N	N0	-1	11	0	0	0	0	0	0
PS15m_ct1:662609-662700	Cluster_1108	92	4	1.026	0.500	.	AUCUCAGAGAAG	2	0.750	N	N0	-1	4	0	0	0	0	0	0
PS15m_ct1:665048-665076	Cluster_1109	29	3	0.769	0.333	.	CGGUUGGAUG	1	1.000	N	N0	-1	3	0	0	0	0	0	0
PS15m_ct1:665377-665452	Cluster_1110	76	3	0.769	0.000	-	CCGGAGGGUU	1	1.000	N	N0	-1	3	0	0	0	0	0	0
PS15m_ct1:665852-665905	Cluster_1111	54	2	0.513	1.000	+	AAAAAGCCUCGUCA	1	1.000	N	N0	-1	2	0	0	0	0	0	0
PS15m_ct1:666016-666059	Cluster_1112	44	3	0.769	1.000	+	GUAGUGACAAU	1	1.000	N	N0	-1	2	0	0	0	1	0	0
PS15m_ct1:666150-666192	Cluster_1113	43	2	0.513	0.500	.	CAGGUCUCCA	1	1.000	N	N0	-1	2	0	0	0	0	0	0
PS15m_ct1:666304-666507	Cluster_1114	204	5	1.282	0.400	.	UUGACUGUAAUC	1	1.000	N	N0	-1	3	1	0	0	0	1	0
PS15m_ct1:667227-667237	Cluster_1115	11	7	1.795	1.000	+	UCAGUAUCAAA	6	0.286	N	N0	-1	7	0	0	0	0	0	0
PS15m_ct1:667323-667334	Cluster_1116	12	3	0.769	0.000	-	CAAAGUCGAUGA	3	0.333	N	N0	-1	3	0	0	0	0	0	0
PS15m_ct1:669961-670005	Cluster_1117	45	2	0.513	0.000	-	UGACAUGUUUUCUGACAACUUGGACAUGUUUGCUGCCACAGACAU	2	0.500	N	N0	-1	0	2	0	0	0	0	0
PS15m_ct1:670631-670738	Cluster_1118	108	3	0.769	0.000	-	AGAGAAAACUCACAUGUAUCCUAUCGUGGUGAUAAUUA	2	0.667	N	N0	-1	1	2	0	0	0	0	0
PS15m_ct1:670813-670848	Cluster_1119	36	2	0.513	0.500	.	CUGCGAGACA	1	1.000	N	N0	-1	2	0	0	0	0	0	0
PS15m_ct1:671378-671568	Cluster_1120	191	16	4.104	0.000	-	AUGACAGUCGAGUAGAUGUG	3	0.750	N	N0	-1	10	2	0	1	1	0	2
PS15m_ct1:671893-672057	Cluster_1121	165	4	1.026	0.000	-	GGUAUCAGUGUUGAAUUCUGUUGUCAUAUUGC	1	1.000	N	N0	-1	2	1	0	0	0	0	1
PS15m_ct1:672539-672610	Cluster_1122	72	4	1.026	0.000	-	GAGCAAUUUGGAGAAA	1	1.000	N	N0	-1	4	0	0	0	0	0	0
PS15m_ct1:672687-672973	Cluster_1123	287	8	2.052	0.250	.	CCUUCUGACUCUUAUCUGGUGCAGUAUUU	2	0.875	N	N0	-1	5	3	0	0	0	0	0
PS15m_ct1:673078-673210	Cluster_1124	133	8	2.052	0.250	.	UUUGUGUCUUGUUUAGUGCUG	2	0.875	N	N0	-1	5	0	2	1	0	0	0
PS15m_ct1:673344-673479	Cluster_1125	136	4	1.026	0.500	.	CUCCUCGAUG	1	1.000	N	N0	-1	4	0	0	0	0	0	0
PS15m_ct1:674016-674029	Cluster_1126	14	2	0.513	0.500	.	CAAGUCGUUC	1	1.000	N	N0	-1	2	0	0	0	0	0	0
PS15m_ct1:674222-674487	Cluster_1127	266	8	2.052	0.000	-	CCAAGUCGAUGA	2	0.875	N	N0	-1	6	1	1	0	0	0	0
PS15m_ct1:674750-674760	Cluster_1128	11	3	0.769	0.000	-	CCUGGAGAACA	3	0.333	N	N0	-1	3	0	0	0	0	0	0
PS15m_ct1:674894-674913	Cluster_1129	20	2	0.513	0.000	-	CCCUUUCAAAUCGAUUUCCC	2	0.500	N	N0	-1	2	0	0	0	0	0	0
PS15m_ct1:675053-675201	Cluster_1130	149	3	0.769	0.333	.	CGAUAACUUUGG	1	1.000	N	N0	-1	2	1	0	0	0	0	0
PS15m_ct1:676822-676831	Cluster_1131	10	2	0.513	0.000	-	CAGCGGGGAA	2	0.500	N	N0	-1	2	0	0	0	0	0	0
PS15m_ct1:677145-677259	Cluster_1132	115	6	1.539	0.167	-	UGAAGGAAGAACCACCUGUUCACA	2	0.833	23	N0	-1	1	0	1	0	2	2	0
PS15m_ct1:679325-679559	Cluster_1133	235	9	2.308	0.222	.	UUCAUACUUGAUGGUUGUGAUCG	2	0.778	23	N0	-1	0	0	1	0	7	1	0
PS15m_ct1:679653-679720	Cluster_1134	68	5	1.282	0.600	.	UUGCUUCAUAGCCCAUUCAUAAG	1	1.000	23	N0	-1	0	0	0	1	2	2	0
PS15m_ct1:680091-680142	Cluster_1135	52	5	1.282	0.000	-	CCGCGCACCA	3	0.600	N	N0	-1	5	0	0	0	0	0	0
PS15m_ct1:680944-680996	Cluster_1136	53	3	0.769	0.000	-	CCCUGGGAGG	2	0.667	N	N0	-1	3	0	0	0	0	0	0
PS15m_ct1:681518-681551	Cluster_1137	34	2	0.513	0.500	.	CCUCAGGAUA	1	1.000	N	N0	-1	2	0	0	0	0	0	0
PS15m_ct1:682708-682942	Cluster_1138	235	8	2.052	1.000	+	CUAUGGAUAGAGAAACAGAUGAUGAUCGCUCUA	3	0.750	N	N0	-1	3	3	0	0	0	1	1
PS15m_ct1:683054-683118	Cluster_1139	65	3	0.769	1.000	+	UUGCAUCUGUGAAUA	2	0.667	N	N0	-1	3	0	0	0	0	0	0
PS15m_ct1:683303-683552	Cluster_1140	250	9	2.308	0.889	+	AGAAUAUCGAUUACAACUU	2	0.889	N	N0	-1	4	2	1	0	0	2	0
PS15m_ct1:683686-683781	Cluster_1141	96	4	1.026	1.000	+	AUGAGAUUAUUGAG	1	1.000	N	N0	-1	1	1	1	0	1	0	0
PS15m_ct1:683952-684004	Cluster_1142	53	4	1.026	1.000	+	GAAGAGCAGGUCGUCUU	2	0.750	N	N0	-1	3	1	0	0	0	0	0
PS15m_ct1:684456-684516	Cluster_1143	61	3	0.769	0.333	.	CCAAUGAGCA	2	0.667	N	N0	-1	3	0	0	0	0	0	0
PS15m_ct1:685679-685733	Cluster_1144	55	2	0.513	0.500	.	CGUGGAAUCUG	1	1.000	N	N0	-1	2	0	0	0	0	0	0
PS15m_ct1:685816-685960	Cluster_1145	145	4	1.026	0.500	.	GAAAGCUGUUCUCGGCUGUUACUG	1	1.000	N	N0	-1	2	1	0	0	0	1	0
PS15m_ct1:686050-686149	Cluster_1146	100	8	2.052	0.125	-	GCACUUGCAGUC	3	0.750	N	N0	-1	8	0	0	0	0	0	0
PS15m_ct1:686245-689477	Cluster_1147	3233	1405	360.345	0.000	-	GCUCUGGAGAGCGUUG	14	0.743	N	N0	-1	717	366	77	64	60	64	57
PS15m_ct1:690307-690316	Cluster_1148	10	2	0.513	0.000	-	GUGAAGAGGA	2	0.500	N	N0	-1	2	0	0	0	0	0	0
PS15m_ct1:691593-691604	Cluster_1149	12	2	0.513	0.000	-	UCGAAUCAGGUA	2	0.500	N	N0	-1	2	0	0	0	0	0	0
PS15m_ct1:692466-692489	Cluster_1150	24	2	0.513	0.000	-	AUAAAAGAAGAUAGAUGUGUUGAG	2	0.500	24	N0	-1	0	0	0	0	0	2	0
PS15m_ct1:692665-692693	Cluster_1151	29	2	0.513	0.500	.	CAAGGUAAAUGAGA	1	1.000	N	N0	-1	2	0	0	0	0	0	0
PS15m_ct1:693062-693097	Cluster_1152	36	5	1.282	0.000	-	UCGGUAAGAAGU	2	0.800	N	N0	-1	4	0	0	0	1	0	0
PS15m_ct1:693238-693476	Cluster_1153	239	6	1.539	0.500	.	CUCUUCGGUAC	2	0.833	N	N0	-1	2	1	0	1	2	0	0
PS15m_ct1:694110-694506	Cluster_1154	397	39	10.002	0.231	.	UCAACAAUAACUAUAUCAUCCG	5	0.744	23	N0	-1	1	0	1	7	20	9	1
PS15m_ct1:694829-695484	Cluster_1155	656	55	14.106	0.127	-	UGGGUGUUUUAUGGCAAGACUAG	4	0.800	23	N0	-1	4	0	0	5	28	17	1
PS15m_ct1:695903-695957	Cluster_1156	55	2	0.513	0.500	.	UAGUGAGGGUAAUAACAUUAC	1	1.000	N	N0	-1	1	0	1	0	0	0	0
PS15m_ct1:696225-697481	Cluster_1157	1257	94	24.108	0.287	.	UAAGAGAGAAUUCAGUUAGGUGC	5	0.691	23	N0	-1	15	1	2	9	44	23	0
PS15m_ct1:697586-698149	Cluster_1158	564	74	18.979	0.122	-	UCAGAAUAUGGUAACUGGAUG	7	0.716	23	N0	-1	10	0	22	7	23	12	0
PS15m_ct1:698268-698406	Cluster_1159	139	6	1.539	0.000	-	UCAACGUUCUGUAUUCAUCUUAGC	1	1.000	23	N0	-1	0	0	0	0	3	3	0
PS15m_ct1:698739-704276	Cluster_1160	5538	2658	681.706	0.131	-	UGAAGUAGGAGUCUUGAUUAUGG	295	0.430	23	N0	-1	77	19	120	168	1696	555	23
PS15m_ct1:704770-705120	Cluster_1161	351	27	6.925	0.481	.	UUUGUUAGAGUCUCAAGAUAAGG	5	0.630	23	N0	-1	0	0	1	2	21	3	0
PS15m_ct1:705250-705273	Cluster_1162	24	3	0.769	0.000	-	UAGUUGUUGUAUCCAGAGAAAAGA	3	0.333	24	N0	-1	0	0	0	0	0	3	0
PS15m_ct1:705436-705533	Cluster_1163	98	4	1.026	0.000	-	UGUAUGUAUAGUAAAAGUUGUUUG	1	1.000	23	N0	-1	0	0	0	0	3	1	0
PS15m_ct1:705687-706117	Cluster_1164	431	15	3.847	0.267	.	UGAAGAUCGAAAAUUUAAAAAGU	3	0.733	23	N0	-1	3	0	0	1	11	0	0
PS15m_ct1:706470-706508	Cluster_1165	39	3	0.769	0.667	.	UCUGACCAAAAAACUCAGACAGG	1	1.000	N	N0	-1	1	0	0	0	1	1	0
PS15m_ct1:706631-706757	Cluster_1166	127	6	1.539	0.500	.	UCAUGAGAAGCAUGAUUUACAGG	2	0.833	23	N0	-1	0	0	0	0	4	2	0
PS15m_ct1:707226-708430	Cluster_1167	1205	267	68.478	0.285	.	UCACAGCAACUGUUGCCUUGAGG	12	0.581	23	N0	-1	15	3	7	11	158	66	7
PS15m_ct1:708566-708846	Cluster_1168	281	14	3.591	0.286	.	UUCAAUGAAUUUGCAUACGCCGU	2	0.786	23	N0	-1	1	0	0	2	9	2	0
PS15m_ct1:708954-710135	Cluster_1169	1182	233	59.758	0.185	-	UAAAGAGUAGUCGUGAGCUGAUG	6	0.695	23	N0	-1	8	2	33	10	129	50	1
PS15m_ct1:710216-712687	Cluster_1170	2472	1790	459.087	0.103	-	UGGUGAUGAAUUGUUAGAAUUUG	132	0.304	23	N0	-1	53	15	71	119	993	524	15
PS15m_ct1:712796-712897	Cluster_1171	102	9	2.308	0.111	-	UUGGGUAAAUCAUGAGAAGCAUG	2	0.889	23	N0	-1	0	0	0	2	5	2	0
PS15m_ct1:713344-713409	Cluster_1172	66	6	1.539	0.167	-	UAUGAUGGGAAUCUAGUCUAG	2	0.833	21	N0	-1	1	0	4	1	0	0	0
PS15m_ct1:713517-713576	Cluster_1173	60	2	0.513	0.500	.	CUCGUUGUUGA	1	1.000	N	N0	-1	2	0	0	0	0	0	0
PS15m_ct1:714627-714654	Cluster_1174	28	6	1.539	0.000	-	CUUUGUCAUUGAAUU	4	0.500	N	N0	-1	6	0	0	0	0	0	0
PS15m_ct1:715582-715749	Cluster_1175	168	5	1.282	0.400	.	GGCAAGGUCUU	1	1.000	N	N0	-1	4	1	0	0	0	0	0
PS15m_ct1:715844-715874	Cluster_1176	31	2	0.513	0.000	-	UCAACGGGAACAACAACAGAGA	1	1.000	N	N0	-1	1	0	0	1	0	0	0
PS15m_ct1:716003-716227	Cluster_1177	225	6	1.539	0.000	-	GCUACCACUG	1	1.000	N	N0	-1	6	0	0	0	0	0	0
PS15m_ct1:716455-716466	Cluster_1178	12	2	0.513	0.000	-	CUGUUGUAGA	1	1.000	N	N0	-1	2	0	0	0	0	0	0
PS15m_ct1:716686-716839	Cluster_1179	154	5	1.282	0.000	-	CAGCAGCUAACAAGAGACUGUCUACUGUGUCCU	2	0.800	N	N0	-1	3	2	0	0	0	0	0
PS15m_ct1:716939-717094	Cluster_1180	156	6	1.539	0.167	-	AGUAACAGCACAGACAGCAG	3	0.667	N	N0	-1	5	1	0	0	0	0	0
PS15m_ct1:717389-717462	Cluster_1181	74	2	0.513	1.000	+	UUUUAGGAGCAG	1	1.000	N	N0	-1	2	0	0	0	0	0	0
PS15m_ct1:717655-717727	Cluster_1182	73	3	0.769	0.000	-	CUCCUAAUCACA	1	1.000	N	N0	-1	1	1	0	0	0	0	1
PS15m_ct1:718037-718147	Cluster_1183	111	4	1.026	0.500	.	GAACGAGAAG	1	1.000	N	N0	-1	4	0	0	0	0	0	0
PS15m_ct1:718225-718281	Cluster_1184	57	3	0.769	0.333	.	UGUCAUCGCUUCAAUCACGCAACAG	1	1.000	N	N0	-1	1	0	0	0	1	0	1
PS15m_ct1:719068-719224	Cluster_1185	157	5	1.282	0.000	-	GGCCAAGCGUC	2	0.800	N	N0	-1	5	0	0	0	0	0	0
PS15m_ct1:719854-720267	Cluster_1186	414	14	3.591	0.071	-	UAGUAGCUCAAUUGAUGCCAUU	2	0.929	N	N0	-1	6	4	1	2	1	0	0
PS15m_ct1:720344-720387	Cluster_1187	44	2	0.513	0.000	-	CCUCAACUUUGG	1	1.000	N	N0	-1	2	0	0	0	0	0	0
PS15m_ct1:720469-720673	Cluster_1188	205	7	1.795	0.143	-	ACCCGAGAAAGUUUACAGACUUUAGA	2	0.857	N	N0	-1	4	2	1	0	0	0	0
PS15m_ct1:720939-721015	Cluster_1189	77	4	1.026	0.000	-	GGUAUAAUAGGUCUGUA	2	0.750	N	N0	-1	3	1	0	0	0	0	0
PS15m_ct1:721135-721203	Cluster_1190	69	2	0.513	0.000	-	CCCUGUAUUCAUG	1	1.000	N	N0	-1	1	1	0	0	0	0	0
PS15m_ct1:721695-721730	Cluster_1191	36	5	1.282	0.000	-	GGCUGAAAAGAACAAGAUUUUGAAGCAGAUUGUUG	2	0.800	N	N0	-1	1	3	0	0	1	0	0
PS15m_ct1:722093-722189	Cluster_1192	97	7	1.795	0.143	-	AUGCUAUCGACUAUUAUACGG	2	0.714	N	N0	-1	4	0	2	1	0	0	0
PS15m_ct1:722274-722343	Cluster_1193	70	5	1.282	0.000	-	CUGCGAGGAUCCC	3	0.600	N	N0	-1	4	1	0	0	0	0	0
PS15m_ct1:722424-722818	Cluster_1194	395	12	3.078	0.167	-	GGAGACAUAGC	2	0.917	N	N0	-1	8	2	1	0	0	0	1
PS15m_ct1:723249-723433	Cluster_1195	185	4	1.026	0.250	.	CUCAUCCUUUGUACAAGUGUAGGUUUGCUAUGCUUUUU	1	1.000	N	N0	-1	2	1	0	0	1	0	0
PS15m_ct1:724060-724138	Cluster_1196	79	2	0.513	0.000	-	UGGACCAAAA	1	1.000	N	N0	-1	2	0	0	0	0	0	0
PS15m_ct1:725326-725349	Cluster_1197	24	2	0.513	0.000	-	UGUUUAUUAAUUGCAUCGCGUACA	2	0.500	24	N0	-1	0	0	0	0	0	2	0
PS15m_ct1:725825-725892	Cluster_1198	68	2	0.513	0.000	-	CAUUAAGUUGAUCAA	1	1.000	N	N0	-1	2	0	0	0	0	0	0
PS15m_ct1:725992-726075	Cluster_1199	84	2	0.513	0.500	.	UCAAGGUUGG	1	1.000	N	N0	-1	1	0	0	0	0	1	0
PS15m_ct1:726714-726751	Cluster_1200	38	4	1.026	1.000	+	GUUUCUUUGCUUGGCGCUGAUGC	2	0.750	N	N0	-1	2	0	0	0	2	0	0
PS15m_ct1:726915-727178	Cluster_1201	264	21	5.386	1.000	+	GUAGUCGUUGAGUC	2	0.905	N	N0	-1	9	8	1	0	0	3	0
PS15m_ct1:727566-727623	Cluster_1202	58	2	0.513	0.000	-	UCAUUGGAUAUG	1	1.000	N	N0	-1	2	0	0	0	0	0	0
PS15m_ct1:728009-728021	Cluster_1203	13	5	1.282	0.000	-	GAUUGGGCUUGUU	4	0.400	N	N0	-1	5	0	0	0	0	0	0
PS15m_ct1:728120-728613	Cluster_1204	494	10	2.565	0.200	.	UUACCAAAGUAUGGCUCG	3	0.800	N	N0	-1	9	1	0	0	0	0	0
PS15m_ct1:728975-728993	Cluster_1205	19	2	0.513	0.000	-	GAGUGGGAGAAG	1	1.000	N	N0	-1	2	0	0	0	0	0	0
PS15m_ct1:729105-729151	Cluster_1206	47	2	0.513	0.000	-	CACAAACUUGUCAAUGAAGCCCU	1	1.000	N	N0	-1	0	1	0	0	1	0	0
PS15m_ct1:730001-730015	Cluster_1207	15	2	0.513	1.000	+	CAGGAGUGGAUGA	1	1.000	N	N0	-1	2	0	0	0	0	0	0
PS15m_ct1:730785-730798	Cluster_1208	14	2	0.513	0.000	-	CAACAAUUCGAUGU	2	0.500	N	N0	-1	2	0	0	0	0	0	0
PS15m_ct1:731375-731457	Cluster_1209	83	2	0.513	1.000	+	AGUUGAUUACG	1	1.000	N	N0	-1	2	0	0	0	0	0	0
PS15m_ct1:733308-733447	Cluster_1210	140	5	1.282	0.000	-	GUAGAAGAAA	1	1.000	N	N0	-1	4	1	0	0	0	0	0
PS15m_ct1:733753-733792	Cluster_1211	40	2	0.513	0.000	-	CCGCAAGAUCAAGAUA	1	1.000	N	N0	-1	1	1	0	0	0	0	0
PS15m_ct1:734480-734581	Cluster_1212	102	4	1.026	0.250	.	CUUUUACUUUUUUUUUCUCUCGCUCU	2	0.750	N	N0	-1	2	2	0	0	0	0	0
PS15m_ct1:735862-735936	Cluster_1213	75	4	1.026	0.000	-	CUUUCUUCUUUUUGUAUUUUUU	2	0.750	N	N0	-1	1	0	0	2	0	1	0
PS15m_ct1:736058-736076	Cluster_1214	19	3	0.769	0.000	-	CAGCAGUGGAUGUCAUG	2	0.667	N	N0	-1	3	0	0	0	0	0	0
PS15m_ct1:736267-736324	Cluster_1215	58	4	1.026	0.000	-	AUCAAGCAUCAUCAAC	2	0.750	N	N0	-1	3	1	0	0	0	0	0
PS15m_ct1:736654-736791	Cluster_1216	138	3	0.769	0.000	-	GUAUGGUCGG	1	1.000	N	N0	-1	3	0	0	0	0	0	0
PS15m_ct1:737515-737886	Cluster_1217	372	93	23.852	0.000	-	CUCUCGUGUCGUAUA	4	0.742	N	N0	-1	47	29	4	0	8	1	4
PS15m_ct1:738074-738150	Cluster_1218	77	5	1.282	0.200	.	CGCCUGUCGAAAU	3	0.600	N	N0	-1	5	0	0	0	0	0	0
PS15m_ct1:738882-738985	Cluster_1219	104	41	10.515	0.000	-	CGAGAUUGCAGUAAUA	5	0.732	N	N0	-1	27	9	2	1	2	0	0
PS15m_ct1:739072-739441	Cluster_1220	370	75	19.235	0.000	-	CUGUAUCUCUUGUGCUAUU	5	0.733	N	N0	-1	53	11	1	5	1	1	3
PS15m_ct1:739664-739706	Cluster_1221	43	2	0.513	0.000	-	UCAACUUCUUCGUUCAUCA	1	1.000	N	N0	-1	1	1	0	0	0	0	0
PS15m_ct1:740022-740070	Cluster_1222	49	4	1.026	0.250	.	GGCCAAGCGUC	3	0.500	N	N0	-1	4	0	0	0	0	0	0
PS15m_ct1:740768-740778	Cluster_1223	11	2	0.513	1.000	+	CGGUGAGACC	1	1.000	N	N0	-1	2	0	0	0	0	0	0
PS15m_ct1:741247-741259	Cluster_1224	13	2	0.513	0.000	-	CUUUCCCCCCAAA	2	0.500	N	N0	-1	2	0	0	0	0	0	0
PS15m_ct1:742431-742573	Cluster_1225	143	6	1.539	0.667	.	ACUAGGUGUAUUGGCUGCCGUAGCUUGUUUUGUGUUUAUUG	2	0.833	N	N0	-1	3	2	0	0	1	0	0
PS15m_ct1:742822-742906	Cluster_1226	85	3	0.769	0.667	.	CUCUGAGGAUCAA	1	1.000	N	N0	-1	1	0	0	0	2	0	0
PS15m_ct1:743195-743217	Cluster_1227	23	2	0.513	1.000	+	CUUGGGUUGGAUU	1	1.000	N	N0	-1	1	0	1	0	0	0	0
PS15m_ct1:743386-743456	Cluster_1228	71	5	1.282	0.600	.	GGGGGAACCCAAAGAAG	2	0.600	N	N0	-1	5	0	0	0	0	0	0
PS15m_ct1:743553-743748	Cluster_1229	196	10	2.565	1.000	+	AAAGUUUGCUGAAAAUGAAUU	3	0.800	N	N0	-1	5	2	3	0	0	0	0
PS15m_ct1:743962-744068	Cluster_1230	107	2	0.513	0.500	.	UAUACAAAAAUAUACUAUGGAGA	1	1.000	N	N0	-1	1	0	0	0	1	0	0
PS15m_ct1:744353-744423	Cluster_1231	71	2	0.513	0.000	-	UGGAGGAAAA	1	1.000	N	N0	-1	2	0	0	0	0	0	0
PS15m_ct1:744711-744721	Cluster_1232	11	2	0.513	1.000	+	CGGGUGAAGUG	2	0.500	N	N0	-1	2	0	0	0	0	0	0
PS15m_ct1:745008-745138	Cluster_1233	131	3	0.769	0.333	.	CUCUCGCCUG	1	1.000	N	N0	-1	3	0	0	0	0	0	0
PS15m_ct1:745440-745532	Cluster_1234	93	7	1.795	0.143	-	UUUGUCGAAAACA	3	0.714	N	N0	-1	7	0	0	0	0	0	0
PS15m_ct1:745887-746027	Cluster_1235	141	5	1.282	0.000	-	UUCCCCUCACAUGCUUCUCACUGAUUACAAUACC	1	1.000	N	N0	-1	2	3	0	0	0	0	0
PS15m_ct1:746325-746515	Cluster_1236	191	13	3.334	0.000	-	UUCAAAAAGUUGAGAAGUUUGUUGAUCCG	2	0.846	N	N0	-1	4	6	0	1	0	1	1
PS15m_ct1:746600-746637	Cluster_1237	38	6	1.539	0.167	-	AUUCGAGAUGUUAUCUCUGCUC	4	0.500	22	N0	-1	1	0	0	4	0	0	1
PS15m_ct1:746755-746872	Cluster_1238	118	8	2.052	0.000	-	UCUCGUGUCAA	1	1.000	N	N0	-1	6	1	1	0	0	0	0
PS15m_ct1:747099-747209	Cluster_1239	111	5	1.282	0.000	-	CAAGGAGCCCAAAAACUUGGCCAAGA	1	1.000	N	N0	-1	2	1	1	0	1	0	0
PS15m_ct1:747290-747423	Cluster_1240	134	11	2.821	0.000	-	CCAAAGACACAAGAUUGUAGCGAA	2	0.909	N	N0	-1	4	2	0	2	0	2	1
PS15m_ct1:747914-748093	Cluster_1241	180	3	0.769	0.000	-	CCAUAGAUCUCCUCUU	1	1.000	N	N0	-1	2	0	0	1	0	0	0
PS15m_ct1:748462-748473	Cluster_1242	12	9	2.308	0.000	-	UUUAGAGGAAGU	4	0.444	N	N0	-1	9	0	0	0	0	0	0
PS15m_ct1:748582-748642	Cluster_1243	61	3	0.769	0.000	-	CUCAUGUAUAACGCACCACGUGCUGC	1	1.000	N	N0	-1	2	1	0	0	0	0	0
PS15m_ct1:748854-749093	Cluster_1244	240	8	2.052	0.125	-	UCGAGGUAGACGUACUUCAGU	2	0.750	N	N0	-1	5	1	2	0	0	0	0
PS15m_ct1:749691-749748	Cluster_1245	58	26	6.668	0.000	-	CUGGUUGCUGUAGU	7	0.385	N	N0	-1	25	0	1	0	0	0	0
PS15m_ct1:750025-750246	Cluster_1246	222	9	2.308	0.000	-	UUGGACGUUUGUGAUGCUUC	3	0.778	N	N0	-1	7	2	0	0	0	0	0
PS15m_ct1:751156-752712	Cluster_1247	1557	153	39.240	0.059	-	GAAACGGUUGG	4	0.791	N	N0	-1	96	30	6	4	6	6	5
PS15m_ct1:752801-753612	Cluster_1248	812	73	18.723	0.000	-	CUGUCGUUGACGAAAAGUUC	4	0.849	N	N0	-1	42	15	7	2	0	5	2
PS15m_ct1:755792-755892	Cluster_1249	101	3	0.769	1.000	+	UCGUGGAAGA	1	1.000	N	N0	-1	3	0	0	0	0	0	0
PS15m_ct1:756675-756746	Cluster_1250	72	4	1.026	0.000	-	AGCAAGUAACUA	1	1.000	N	N0	-1	4	0	0	0	0	0	0
PS15m_ct1:757770-757782	Cluster_1251	13	2	0.513	1.000	+	CCGGCUUUGUAAG	2	0.500	N	N0	-1	2	0	0	0	0	0	0
PS15m_ct1:758211-758294	Cluster_1252	84	3	0.769	1.000	+	UGAUAAUGAGGAG	1	1.000	N	N0	-1	2	0	0	0	1	0	0
PS15m_ct1:758607-758695	Cluster_1253	89	4	1.026	0.500	.	CACGCCGGAUG	2	0.750	N	N0	-1	4	0	0	0	0	0	0
PS15m_ct1:758834-758854	Cluster_1254	21	3	0.769	0.000	-	UUAAAAAAGCGUACUUUAGUC	3	0.333	21	N0	-1	0	0	3	0	0	0	0
PS15m_ct1:759101-759194	Cluster_1255	94	3	0.769	0.000	-	GUUCAUCUAGA	2	0.667	N	N0	-1	3	0	0	0	0	0	0
PS15m_ct1:759437-759486	Cluster_1256	50	2	0.513	0.500	.	CAUUUUCCUGG	1	1.000	N	N0	-1	2	0	0	0	0	0	0
PS15m_ct1:759731-759792	Cluster_1257	62	2	0.513	0.500	.	GCUGUAUUGUUU	1	1.000	N	N0	-1	2	0	0	0	0	0	0
PS15m_ct1:760117-760192	Cluster_1258	76	3	0.769	1.000	+	CUCGUUUGCAUAUGG	1	1.000	N	N0	-1	3	0	0	0	0	0	0
PS15m_ct1:760438-760522	Cluster_1259	85	3	0.769	1.000	+	CCUGGUUCGA	1	1.000	N	N0	-1	2	0	1	0	0	0	0
PS15m_ct1:760602-762027	Cluster_1260	1426	88	22.570	0.011	-	CAUCCAUCCUACCUCUGCAG	3	0.852	N	N0	-1	47	20	8	3	6	3	1
PS15m_ct1:762281-762305	Cluster_1261	25	2	0.513	0.000	-	UAUUGGCCAAAGGCGUUAGAUUCGA	2	0.500	25	N0	-1	0	0	0	0	0	0	2
PS15m_ct1:763190-763214	Cluster_1262	25	2	0.513	0.000	-	GAAUUGCCUCAAGGAUGUGAGGUUC	2	0.500	25	N0	-1	0	0	0	0	0	0	2
PS15m_ct1:764962-765098	Cluster_1263	137	3	0.769	0.333	.	CAUCAUUGUCUAUU	1	1.000	N	N0	-1	3	0	0	0	0	0	0
PS15m_ct1:765472-765547	Cluster_1264	76	2	0.513	1.000	+	CCUAUCAUCUUUAUCAUCAG	1	1.000	N	N0	-1	2	0	0	0	0	0	0
PS15m_ct1:765786-765808	Cluster_1265	23	2	0.513	0.000	-	GAACGGAGGAG	1	1.000	N	N0	-1	2	0	0	0	0	0	0
PS15m_ct1:766896-767033	Cluster_1266	138	4	1.026	0.500	.	CAUAAUGGGUC	1	1.000	N	N0	-1	4	0	0	0	0	0	0
PS15m_ct1:767270-767344	Cluster_1267	75	2	0.513	0.500	.	GACUUGGAUAGCGACAUUAUUGCCACUGUUGC	1	1.000	N	N0	-1	1	1	0	0	0	0	0
PS15m_ct1:768780-768821	Cluster_1268	42	2	0.513	1.000	+	GUAAGUGUAUUGA	1	1.000	N	N0	-1	2	0	0	0	0	0	0
PS15m_ct1:769535-769595	Cluster_1269	61	2	0.513	0.500	.	CGUGGGGAUAA	1	1.000	N	N0	-1	2	0	0	0	0	0	0
PS15m_ct1:769893-770241	Cluster_1270	349	20	5.129	0.300	.	UGGGGAAAAGAAUGAAUAAAUACU	2	0.900	N	N0	-1	7	0	0	1	7	5	0
PS15m_ct1:770329-770503	Cluster_1271	175	19	4.873	0.579	.	CGCAGGUUUUU	5	0.526	N	N0	-1	8	0	5	0	5	1	0
PS15m_ct1:770584-770613	Cluster_1272	30	2	0.513	1.000	+	UCAUUUUUAAUGCGAUAUUUCUC	1	1.000	23	N0	-1	0	0	0	0	2	0	0
PS15m_ct1:770714-770945	Cluster_1273	232	10	2.565	0.800	+	UAAUACAACAAUAAUAGUCAGU	1	1.000	23	N0	-1	1	0	0	1	5	3	0
PS15m_ct1:771042-771096	Cluster_1274	55	2	0.513	0.500	.	UGUUGCAGUAUCCAGUAGUGUCC	1	1.000	23	N0	-1	0	0	0	0	2	0	0
PS15m_ct1:771189-771418	Cluster_1275	230	30	7.694	0.067	-	UAGAAAGAAAGAAAAAUAGUGAG	7	0.500	23	N0	-1	0	0	2	1	24	3	0
PS15m_ct1:771647-771814	Cluster_1276	168	11	2.821	0.364	.	UCAAAAUACAGUUAAGCAGUUAGU	3	0.727	24	N0	0.8	2	0	1	1	2	5	0
PS15m_ct1:771929-771958	Cluster_1277	30	2	0.513	0.000	-	UAUAGCAUCAAUCUUGGCAUUUGA	1	1.000	23	N0	-1	0	0	0	0	1	1	0
PS15m_ct1:772033-772138	Cluster_1278	106	11	2.821	0.727	.	UGUCUGUGUUAUAGAACAACAUG	7	0.455	23	N0	-1	0	0	1	0	8	2	0
PS15m_ct1:772275-772510	Cluster_1279	236	13	3.334	0.154	-	UAUAAUUUGUAGCUUAUAAAAAG	2	0.769	23	N0	-1	1	0	0	0	10	2	0
PS15m_ct1:772902-775732	Cluster_1280	2831	1280	328.286	0.632	.	UGAGUUGGAACUUUGGCAAACCC	45	0.409	23	N0	-1	41	18	46	112	813	245	5
PS15m_ct1:775926-776847	Cluster_1281	922	331	84.893	0.752	.	UCAAAAGAUCGGAGGAAGUGAUG	90	0.444	23	N0	-1	18	5	25	33	207	39	4
PS15m_ct1:777179-778333	Cluster_1282	1155	128	32.829	0.414	.	UGUUGGACUUCAUUCUCUGGUUC	7	0.773	23	N0	-1	6	0	3	10	76	30	3
PS15m_ct1:778621-778676	Cluster_1283	56	2	0.513	0.000	-	UUAGCUAGGAGAACAUACUUCAG	1	1.000	23	N0	-1	0	0	0	0	1	1	0
PS15m_ct1:778818-778904	Cluster_1284	87	92	23.596	0.957	+	GAAGGUCAAGAGUU	17	0.435	N	N0	-1	65	10	6	2	3	5	1
PS15m_ct1:779096-779107	Cluster_1285	12	2	0.513	1.000	+	CCUGACAAUGUC	2	0.500	N	N0	-1	2	0	0	0	0	0	0
PS15m_ct1:779559-779621	Cluster_1286	63	4	1.026	0.000	-	GUACAGUGUAGAGUCCUGAAUU	1	1.000	N	N0	-1	1	1	0	1	0	0	1
PS15m_ct1:779759-779828	Cluster_1287	70	2	0.513	0.000	-	GAUAAAUACAGGAGUUUAUGUCUGG	1	1.000	N	N0	-1	1	0	0	0	0	0	1
PS15m_ct1:779914-779937	Cluster_1288	24	3	0.769	0.333	.	CUCAAGUCCUUGA	1	1.000	N	N0	-1	2	0	0	0	0	1	0
PS15m_ct1:780487-780497	Cluster_1289	11	2	0.513	0.000	-	UCCCGAGAGA	1	1.000	N	N0	-1	2	0	0	0	0	0	0
PS15m_ct1:780591-780600	Cluster_1290	10	3	0.769	0.000	-	CUAACGGAAU	3	0.333	N	N0	-1	3	0	0	0	0	0	0
PS15m_ct1:782639-783028	Cluster_1291	390	20	5.129	0.900	+	UAUGGAUUCUCUUAAAAAUGUU	2	0.800	N	N0	-1	10	2	1	4	0	3	0
PS15m_ct1:783137-783249	Cluster_1292	113	16	4.104	1.000	+	UAUGUUUCUGAUGAUG	3	0.812	N	N0	-1	11	3	0	2	0	0	0
PS15m_ct1:783364-783414	Cluster_1293	51	9	2.308	1.000	+	CACAUGUACGAAGAAUU	2	0.778	N	N0	-1	8	0	0	0	0	0	1
PS15m_ct1:783564-784134	Cluster_1294	571	46	11.798	0.935	+	UUGGACCAGUGUUCUCUUAGU	2	0.848	N	N0	-1	21	10	5	2	6	1	1
PS15m_ct1:784220-784321	Cluster_1295	102	2	0.513	0.000	-	CACCUUGUAGAUAUCAGCACUUUUUCUUUCUUCAUA	1	1.000	N	N0	-1	0	1	0	0	0	1	0
PS15m_ct1:785530-785545	Cluster_1296	16	2	0.513	0.500	.	AAUCCAAGGGA	1	1.000	N	N0	-1	2	0	0	0	0	0	0
PS15m_ct1:786155-786174	Cluster_1297	20	2	0.513	1.000	+	UGAUUAAUGAGCUGGAUGAG	2	0.500	N	N0	-1	2	0	0	0	0	0	0
PS15m_ct1:786386-786493	Cluster_1298	108	26	6.668	0.000	-	CGCUUUCACCG	16	0.269	N	N0	-1	25	1	0	0	0	0	0
PS15m_ct1:787013-787031	Cluster_1299	19	2	0.513	0.000	-	CAAGUCGAGCUUGAGCUUG	2	0.500	N	N0	-1	2	0	0	0	0	0	0
PS15m_ct1:788264-788278	Cluster_1300	15	2	0.513	0.000	-	UGCCUGUUGUCUGUA	2	0.500	N	N0	-1	2	0	0	0	0	0	0
PS15m_ct1:788357-788452	Cluster_1301	96	3	0.769	0.000	-	GAAGAGGAGAAUG	1	1.000	N	N0	-1	3	0	0	0	0	0	0
PS15m_ct1:788679-788725	Cluster_1302	47	9	2.308	0.000	-	GAAGGAUCUUGUU	2	0.778	N	N0	-1	9	0	0	0	0	0	0
PS15m_ct1:788957-788978	Cluster_1303	22	3	0.769	0.667	.	GAAACAGGAGA	1	1.000	N	N0	-1	3	0	0	0	0	0	0
PS15m_ct1:789265-789379	Cluster_1304	115	12	3.078	0.000	-	UGAACAAUGGCGUGUAUGA	4	0.500	N	N0	-1	12	0	0	0	0	0	0
PS15m_ct1:789503-789609	Cluster_1305	107	3	0.769	0.000	-	AAAAGCAAGGUCUCGCUCGUG	1	1.000	N	N0	-1	1	1	1	0	0	0	0
PS15m_ct1:791626-791706	Cluster_1306	81	2	0.513	0.500	.	UGAGUUCGAACC	1	1.000	N	N0	-1	2	0	0	0	0	0	0
PS15m_ct1:792601-792665	Cluster_1307	65	2	0.513	1.000	+	GAGACAAAUUGGUAUUCGCCAUGUGU	1	1.000	N	N0	-1	1	1	0	0	0	0	0
PS15m_ct1:793697-793757	Cluster_1308	61	3	0.769	1.000	+	CACUCAUCAAGGAAAGA	1	1.000	N	N0	-1	1	0	0	1	0	0	1
PS15m_ct1:793897-794133	Cluster_1309	237	6	1.539	0.667	.	GCCACUCUGAAU	2	0.833	N	N0	-1	4	2	0	0	0	0	0
PS15m_ct1:794387-794793	Cluster_1310	407	13	3.334	0.923	+	CAUCUGGUCAAAGUAAAGCUU	2	0.846	N	N0	-1	5	4	2	2	0	0	0
PS15m_ct1:794896-794967	Cluster_1311	72	3	0.769	0.333	.	CCAAUCGUACCA	2	0.667	N	N0	-1	3	0	0	0	0	0	0
PS15m_ct1:796180-796198	Cluster_1312	19	2	0.513	0.500	.	AGCAUUCGUGUU	1	1.000	N	N0	-1	2	0	0	0	0	0	0
PS15m_ct1:796503-796566	Cluster_1313	64	3	0.769	0.667	.	UGGAAUAAGCUAUAAUAAAGAUUA	1	1.000	22	N0	-1	0	0	0	2	0	1	0
PS15m_ct1:797075-797131	Cluster_1314	57	2	0.513	0.500	.	UCGAUUUGAACAAAACAAAGACC	1	1.000	23	N0	-1	0	0	0	0	2	0	0
PS15m_ct1:797705-798066	Cluster_1315	362	16	4.104	0.438	.	UCAUCAGCAAAUACGCUCACAGG	3	0.812	23	N0	-1	1	1	0	0	10	4	0
PS15m_ct1:798214-798249	Cluster_1316	36	3	0.769	0.333	.	UCGCAUUAAAAAUGACUUGUUGU	1	1.000	23	N0	-1	0	0	0	0	3	0	0
PS15m_ct1:798636-798754	Cluster_1317	119	3	0.769	0.000	-	GCUAUUGCUCU	1	1.000	N	N0	-1	2	0	0	0	1	0	0
PS15m_ct1:798869-799127	Cluster_1318	259	34	8.720	0.059	-	UAAGUAAGUAGAAACAAGAGAGU	5	0.618	23	N0	-1	1	0	5	2	18	8	0
PS15m_ct1:799333-799599	Cluster_1319	267	47	12.054	0.000	-	UCAGAAUAUGGUAACUGGAUG	10	0.426	21	N0	-1	3	0	32	0	10	2	0
PS15m_ct1:799712-799913	Cluster_1320	202	7	1.795	0.143	-	AGGAUCAUUA	2	0.857	N	N0	-1	2	0	0	1	1	2	1
PS15m_ct1:800163-800512	Cluster_1321	350	13	3.334	0.769	.	UAGAAUACUGUUAAAAUCCUUCU	2	0.923	23	N0	-1	1	1	1	1	7	2	0
PS15m_ct1:800657-800820	Cluster_1322	164	5	1.282	0.200	.	CAAAGUGUCAACUUGAUAGAGGUAUCUCUUUG	1	1.000	N	N0	-1	2	1	0	0	2	0	0
PS15m_ct1:800980-801236	Cluster_1323	257	25	6.412	0.720	.	UGAACUGUGUUAGGAAUGCAG	3	0.800	21	N0	0.7	2	0	11	3	7	2	0
PS15m_ct1:801313-801641	Cluster_1324	329	11	2.821	0.273	.	UUGAUUUAUCCGUAUUGAUUUCA	1	1.000	N	N0	-1	3	0	2	0	4	2	0
PS15m_ct1:801916-801969	Cluster_1325	54	4	1.026	0.000	-	UGUGAAUAGUUUAAUAAAAAGAAG	2	0.750	24	N0	-1	0	0	0	0	1	3	0
PS15m_ct1:802535-802558	Cluster_1326	24	3	0.769	0.000	-	UAUAAAGAUAAACAAAAAAGAUAG	3	0.333	24	N0	-1	0	0	0	0	0	3	0
PS15m_ct1:802785-802902	Cluster_1327	118	240	61.554	0.000	-	GGAGACAUAGCUC	55	0.208	N	N0	-1	220	2	2	2	9	3	2
PS15m_ct1:804377-804388	Cluster_1328	12	2	0.513	0.000	-	CCACUUCUUAGA	2	0.500	N	N0	-1	2	0	0	0	0	0	0
PS15m_ct1:806685-806726	Cluster_1329	42	2	0.513	0.500	.	UCGAGAGUUC	1	1.000	N	N0	-1	2	0	0	0	0	0	0
PS15m_ct1:807019-807279	Cluster_1330	261	31	7.951	0.935	+	CAAGCUUUCCGUAAGCGCAACGAUG	2	0.806	N	N0	-1	18	7	0	4	0	0	2
PS15m_ct1:807367-807437	Cluster_1331	71	15	3.847	1.000	+	CACGAACUCAAGGAUCUUCAUG	2	0.867	N	N0	-1	7	3	0	2	1	1	1
PS15m_ct1:807530-807774	Cluster_1332	245	61	15.645	0.820	+	CGGGCUUGGCA	10	0.656	N	N0	-1	32	16	1	6	4	1	1
PS15m_ct1:807974-808027	Cluster_1333	54	3	0.769	1.000	+	GAUCAUACAUUUGCGUCCU	1	1.000	N	N0	-1	2	0	0	1	0	0	0
PS15m_ct1:808210-808336	Cluster_1334	127	5	1.282	0.800	+	UUUGCUUGUAACGAUG	2	0.800	N	N0	-1	3	2	0	0	0	0	0
PS15m_ct1:808561-808596	Cluster_1335	36	4	1.026	0.250	.	GAGCAUUGUAA	2	0.750	N	N0	-1	4	0	0	0	0	0	0
PS15m_ct1:809222-809277	Cluster_1336	56	2	0.513	0.000	-	UCUCUGUUUGUAUACU	1	1.000	N	N0	-1	1	1	0	0	0	0	0
PS15m_ct1:809483-809872	Cluster_1337	390	17	4.360	0.059	-	CACUUGUUGUUGGAUAAGAA	2	0.941	N	N0	-1	9	3	1	1	1	0	2
PS15m_ct1:810000-810128	Cluster_1338	129	9	2.308	0.111	-	GUAACUUUUCUCGUCUU	2	0.889	N	N0	-1	5	2	0	0	0	2	0
PS15m_ct1:810266-810282	Cluster_1339	17	2	0.513	0.000	-	UUUGGAAUUGGAGCAAA	2	0.500	N	N0	-1	2	0	0	0	0	0	0
PS15m_ct1:810498-810573	Cluster_1340	76	8	2.052	0.000	-	GCAACGUAUUGUCAAU	4	0.500	N	N0	-1	4	3	0	0	0	1	0
PS15m_ct1:810791-810815	Cluster_1341	25	4	1.026	0.750	.	GACCAUCGUA	3	0.500	N	N0	-1	3	0	0	1	0	0	0
PS15m_ct1:810895-811069	Cluster_1342	175	13	3.334	0.000	-	CGUAGAGAGCAUCAUCGC	4	0.692	N	N0	-1	9	2	0	1	0	1	0
PS15m_ct1:811164-811352	Cluster_1343	189	4	1.026	0.000	-	GAAGCUGAUAUGCGUCAAC	1	1.000	N	N0	-1	3	1	0	0	0	0	0
PS15m_ct1:811656-811680	Cluster_1344	25	3	0.769	0.333	.	UAAGCAAGGAGGA	2	0.667	N	N0	-1	3	0	0	0	0	0	0
PS15m_ct1:811913-812143	Cluster_1345	231	9	2.308	0.000	-	GCCUUUGAGCGAGGACG	1	1.000	N	N0	-1	5	4	0	0	0	0	0
PS15m_ct1:812285-812322	Cluster_1346	38	2	0.513	0.000	-	UUGAUAGAAGAAUCUGCUCUUUUAUAAACAUC	1	1.000	N	N0	-1	0	1	0	0	1	0	0
PS15m_ct1:812761-812784	Cluster_1347	24	2	0.513	1.000	+	UACUCGCACAUUGACAAAAUUUUG	2	0.500	24	N0	-1	0	0	0	0	0	2	0
PS15m_ct1:814487-814707	Cluster_1348	221	41	10.515	0.000	-	GAAUCCAAGGCUGCUGA	3	0.805	N	N0	-1	19	10	3	0	3	5	1
PS15m_ct1:814812-814857	Cluster_1349	46	4	1.026	0.000	-	CUUCAAGAAGUCUGCUAA	2	0.750	N	N0	-1	4	0	0	0	0	0	0
PS15m_ct1:814944-815460	Cluster_1350	517	90	23.083	0.011	-	GUUACUGGUCCCUUCAAGAUCAAC	3	0.878	N	N0	-1	46	17	5	5	2	12	3
PS15m_ct1:816262-816352	Cluster_1351	91	3	0.769	0.333	.	AAAGAUAACAAAAAACGUCAAAAAGCAGA	1	1.000	N	N0	-1	2	1	0	0	0	0	0
PS15m_ct1:816589-816658	Cluster_1352	70	4	1.026	0.000	-	CCAUGGUUUCA	2	0.500	N	N0	-1	4	0	0	0	0	0	0
PS15m_ct1:817097-817130	Cluster_1353	34	2	0.513	1.000	+	CCUCGGUUCCGUCUUUACUGCCACUUUGGUUGCU	2	0.500	N	N0	-1	0	2	0	0	0	0	0
PS15m_ct1:818175-818397	Cluster_1354	223	7	1.795	0.571	.	UGAGGUGUUGG	1	1.000	N	N0	-1	7	0	0	0	0	0	0
PS15m_ct1:818598-818648	Cluster_1355	51	4	1.026	0.250	.	UCGGUGUUCG	2	0.750	N	N0	-1	4	0	0	0	0	0	0
PS15m_ct1:820420-820515	Cluster_1356	96	2	0.513	0.000	-	GUUGCUUUGGGUA	1	1.000	N	N0	-1	2	0	0	0	0	0	0
PS15m_ct1:823511-823558	Cluster_1357	48	3	0.769	0.000	-	UCGGUUUCCC	1	1.000	N	N0	-1	3	0	0	0	0	0	0
PS15m_ct1:824299-824494	Cluster_1358	196	7	1.795	0.000	-	AGCAAUGAAAAGGGUGAACCAG	3	0.714	N	N0	-1	2	1	0	4	0	0	0
PS15m_ct1:826745-826760	Cluster_1359	16	23	5.899	0.000	-	GUUAUAGUGAG	15	0.130	N	N0	-1	23	0	0	0	0	0	0
PS15m_ct1:828299-828389	Cluster_1360	91	2	0.513	0.000	-	CAAAAAAUUUUCUUGG	1	1.000	N	N0	-1	2	0	0	0	0	0	0
PS15m_ct1:829017-829075	Cluster_1361	59	2	0.513	0.000	-	AAGAUUUAGUAG	1	1.000	N	N0	-1	2	0	0	0	0	0	0
PS15m_ct1:829864-830187	Cluster_1362	324	18	4.617	0.000	-	GUAACAGAAGUUGAGCAU	2	0.889	N	N0	-1	14	3	0	0	0	1	0
PS15m_ct1:831106-831117	Cluster_1363	12	3	0.769	1.000	+	CAUAUGGGAUCA	3	0.333	N	N0	-1	3	0	0	0	0	0	0
PS15m_ct1:831400-831482	Cluster_1364	83	3	0.769	1.000	+	GGGGCUAUGG	2	0.667	N	N0	-1	3	0	0	0	0	0	0
PS15m_ct1:831666-831684	Cluster_1365	19	2	0.513	0.500	.	GCUUGAUUUUG	1	1.000	N	N0	-1	2	0	0	0	0	0	0
PS15m_ct1:832188-832278	Cluster_1366	91	4	1.026	0.500	.	CACCGCUCAA	2	0.500	N	N0	-1	4	0	0	0	0	0	0
PS15m_ct1:833135-833154	Cluster_1367	20	3	0.769	0.000	-	CCAUCUGUCC	1	1.000	N	N0	-1	3	0	0	0	0	0	0
PS15m_ct1:835461-835754	Cluster_1368	294	13	3.334	0.000	-	CAGAUGAGGAUUUGAACAGAA	2	0.923	N	N0	-1	8	0	3	0	0	2	0
PS15m_ct1:836013-836164	Cluster_1369	152	5	1.282	0.200	.	AUCAAGAAGGAGGAUCUUGUUGAUG	1	1.000	N	N0	-1	3	1	0	0	0	0	1
PS15m_ct1:836666-836688	Cluster_1370	23	2	0.513	1.000	+	CAAAGUUGGGGG	1	1.000	N	N0	-1	2	0	0	0	0	0	0
PS15m_ct1:836790-837044	Cluster_1371	255	6	1.539	0.000	-	UGCGGAUAAAUGGACCCA	3	0.667	N	N0	-1	4	2	0	0	0	0	0
PS15m_ct1:837420-837470	Cluster_1372	51	3	0.769	1.000	+	AAGUUUUCUAGAGAAUA	2	0.667	N	N0	-1	3	0	0	0	0	0	0
PS15m_ct1:837638-837673	Cluster_1373	36	3	0.769	0.000	-	AUUCAUAGGACA	2	0.667	N	N0	-1	3	0	0	0	0	0	0
PS15m_ct1:837932-838109	Cluster_1374	178	4	1.026	0.750	.	GCCAAGCGUGGACGAA	1	1.000	N	N0	-1	4	0	0	0	0	0	0
PS15m_ct1:839141-839248	Cluster_1375	108	4	1.026	0.250	.	UAGUGUAAUGG	2	0.750	N	N0	-1	3	0	0	0	0	1	0
PS15m_ct1:839389-839436	Cluster_1376	48	3	0.769	0.333	.	CAUUUCUGUAGAUA	2	0.667	N	N0	-1	2	0	0	1	0	0	0
PS15m_ct1:839769-839808	Cluster_1377	40	2	0.513	1.000	+	CUGGCUUGUG	1	1.000	N	N0	-1	2	0	0	0	0	0	0
PS15m_ct1:840600-840716	Cluster_1378	117	6	1.539	0.000	-	GUCAGAGAUCAAACGACUUGCAUU	1	1.000	N	N0	-1	3	2	0	0	0	1	0
PS15m_ct1:840794-840908	Cluster_1379	115	11	2.821	0.000	-	GUGCAGAUCU	2	0.727	N	N0	-1	7	2	0	0	0	2	0
PS15m_ct1:841035-841139	Cluster_1380	105	13	3.334	0.000	-	UCCAGCUAAAGAGG	2	0.692	N	N0	-1	6	7	0	0	0	0	0
PS15m_ct1:841213-841278	Cluster_1381	66	4	1.026	0.000	-	ACACAUGCUGUACCUGUAUAUGAA	3	0.500	N	N0	-1	1	0	0	0	0	3	0
PS15m_ct1:841407-841699	Cluster_1382	293	6	1.539	0.000	-	CACCUUUGAAUCCUC	1	1.000	N	N0	-1	2	1	2	1	0	0	0
PS15m_ct1:841926-841936	Cluster_1383	11	2	0.513	0.000	-	CGUUAUUGACA	2	0.500	N	N0	-1	2	0	0	0	0	0	0
PS15m_ct1:842558-842619	Cluster_1384	62	6	1.539	0.000	-	GCUGAUUUGG	4	0.500	N	N0	-1	6	0	0	0	0	0	0
PS15m_ct1:843067-843082	Cluster_1385	16	3	0.769	0.000	-	CUGUCGCAUCAUCUAC	3	0.333	N	N0	-1	3	0	0	0	0	0	0
PS15m_ct1:843300-843313	Cluster_1386	14	4	1.026	0.000	-	UAUGCCUGUUGAAU	4	0.250	N	N0	-1	4	0	0	0	0	0	0
PS15m_ct1:843552-843601	Cluster_1387	50	4	1.026	0.000	-	GACAGGUCCUUGGACUGG	3	0.500	N	N0	-1	3	0	0	1	0	0	0
PS15m_ct1:843734-843893	Cluster_1388	160	4	1.026	0.000	-	CAACAACCAAAUCAUAUCAUCCUCA	2	0.750	N	N0	-1	0	2	0	0	0	0	2
PS15m_ct1:844125-844161	Cluster_1389	37	2	0.513	0.500	.	UACCCUCAAA	1	1.000	N	N0	-1	2	0	0	0	0	0	0
PS15m_ct1:844249-844263	Cluster_1390	15	2	0.513	0.000	-	CCAUUUGCAGCGAUA	2	0.500	N	N0	-1	2	0	0	0	0	0	0
PS15m_ct1:844461-844489	Cluster_1391	29	2	0.513	0.000	-	AGGAUAUGGAGAACGCAGACAUCAUCAUU	2	0.500	N	N0	-1	0	2	0	0	0	0	0
PS15m_ct1:844702-844808	Cluster_1392	107	3	0.769	0.000	-	CCCAAUUGGAUUCGCAAU	2	0.667	N	N0	-1	3	0	0	0	0	0	0
PS15m_ct1:845387-845671	Cluster_1393	285	11	2.821	0.091	-	CAUCAGAAAAGAUAUUG	2	0.818	N	N0	-1	8	1	1	0	0	1	0
PS15m_ct1:847084-847159	Cluster_1394	76	3	0.769	0.000	-	CUCAAAAUUCAUGCUUUUUU	1	1.000	N	N0	-1	1	2	0	0	0	0	0
PS15m_ct1:847291-847445	Cluster_1395	155	7	1.795	0.000	-	AGAGGAAGUA	2	0.857	N	N0	-1	7	0	0	0	0	0	0
PS15m_ct1:847940-848042	Cluster_1396	103	5	1.282	0.000	-	UUCCAUUUAGACGA	2	0.600	N	N0	-1	5	0	0	0	0	0	0
PS15m_ct1:848151-848452	Cluster_1397	302	11	2.821	0.364	.	CUGCAGAGAACU	3	0.727	N	N0	-1	11	0	0	0	0	0	0
PS15m_ct1:848582-848660	Cluster_1398	79	3	0.769	0.333	.	UUUGAAGGGUAUUUAUCCCCGUGA	1	1.000	N	N0	-1	2	0	0	0	0	1	0
PS15m_ct1:849011-849067	Cluster_1399	57	6	1.539	0.667	.	UGGGUAGGGG	2	0.833	N	N0	-1	5	0	1	0	0	0	0
PS15m_ct1:849218-849921	Cluster_1400	704	323	82.841	0.985	+	GUCUUUAUACUCGGAUGUUGGAUACAUUU	89	0.483	N	N0	-1	134	133	16	16	10	7	7
PS15m_ct1:850074-850176	Cluster_1401	103	3	0.769	1.000	+	AUGGAAUCAAUAGAAAACAAUG	2	0.667	N	N0	-1	1	0	0	2	0	0	0
PS15m_ct1:851521-851550	Cluster_1402	30	2	0.513	0.000	-	CUGGUACUGGUA	1	1.000	N	N0	-1	1	0	1	0	0	0	0
PS15m_ct1:851632-851650	Cluster_1403	19	3	0.769	0.000	-	UACGAGGAUUUGGAAACUC	2	0.667	N	N0	-1	3	0	0	0	0	0	0
PS15m_ct1:851739-852203	Cluster_1404	465	18	4.617	0.056	-	UUACAUCUUUGCACAAGG	3	0.722	N	N0	-1	12	3	1	0	0	1	1
PS15m_ct1:852516-852529	Cluster_1405	14	2	0.513	0.000	-	CGCAAGGCUGUCAA	2	0.500	N	N0	-1	2	0	0	0	0	0	0
PS15m_ct1:853187-853359	Cluster_1406	173	6	1.539	0.000	-	GAGGCAGUGACCUUG	1	1.000	N	N0	-1	5	0	0	1	0	0	0
PS15m_ct1:855633-855727	Cluster_1407	95	3	0.769	0.000	-	UAUCAAUGAUCGCAUU	1	1.000	N	N0	-1	2	0	1	0	0	0	0
PS15m_ct1:855882-856021	Cluster_1408	140	6	1.539	0.000	-	UAUUGCGUCAAUGAGUGUGAUCUAUAA	3	0.500	N	N0	-1	3	3	0	0	0	0	0
PS15m_ct1:856547-856584	Cluster_1409	38	2	0.513	0.000	-	AGCAAAACAUCUGUAAAUA	1	1.000	N	N0	-1	1	0	1	0	0	0	0
PS15m_ct1:856796-856835	Cluster_1410	40	2	0.513	0.000	-	AGACUGAACUCGCUCAAUAUGUUCAAAAAACUACCAAUUA	1	1.000	N	N0	-1	1	1	0	0	0	0	0
PS15m_ct1:857160-857329	Cluster_1411	170	4	1.026	0.000	-	CAUUGACGGA	1	1.000	N	N0	-1	3	1	0	0	0	0	0
PS15m_ct1:857513-857539	Cluster_1412	27	2	0.513	0.500	.	GGCUGGUAUA	1	1.000	N	N0	-1	1	0	0	0	1	0	0
PS15m_ct1:857787-857965	Cluster_1413	179	5	1.282	0.600	.	CAACAGCAACCCUCAAUA	2	0.800	N	N0	-1	4	1	0	0	0	0	0
PS15m_ct1:859546-859575	Cluster_1414	30	2	0.513	0.500	.	UUUUCAAAGAGU	1	1.000	N	N0	-1	2	0	0	0	0	0	0
PS15m_ct1:859972-860033	Cluster_1415	62	2	0.513	0.000	-	GUGAUAGUUG	1	1.000	N	N0	-1	2	0	0	0	0	0	0
PS15m_ct1:860488-860573	Cluster_1416	86	2	0.513	0.000	-	CAGAAGAUGAUCUGAUCUUUA	1	1.000	N	N0	-1	1	0	1	0	0	0	0
PS15m_ct1:862061-862176	Cluster_1417	116	6	1.539	0.000	-	CGCAAUGUGAU	1	1.000	N	N0	-1	5	0	0	0	0	1	0
PS15m_ct1:862258-862415	Cluster_1418	158	5	1.282	0.000	-	GCAUUCGCUGGAUCGUACUGUUUU	2	0.800	N	N0	-1	3	0	0	0	0	2	0
PS15m_ct1:862564-862730	Cluster_1419	167	8	2.052	0.000	-	UAUGGCUAUAUCAACAACGA	2	0.750	N	N0	-1	5	1	0	1	1	0	0
PS15m_ct1:863052-863108	Cluster_1420	57	2	0.513	0.000	-	CCUCAACAACGG	1	1.000	N	N0	-1	2	0	0	0	0	0	0
PS15m_ct1:863644-863653	Cluster_1421	10	2	0.513	1.000	+	CCUCAGGAUA	2	0.500	N	N0	-1	2	0	0	0	0	0	0
PS15m_ct1:864019-864165	Cluster_1422	147	4	1.026	0.250	.	CACGCUGUCAAG	1	1.000	N	N0	-1	4	0	0	0	0	0	0
PS15m_ct1:865147-865840	Cluster_1423	694	68	17.440	0.088	-	UUAGAAUAACUCAGUUGUAAUCG	9	0.691	23	N0	-1	2	2	2	4	42	16	0
PS15m_ct1:865936-866125	Cluster_1424	190	8	2.052	0.750	.	UGAGGAAUUAUGUUUAUUAAGAC	2	0.875	N	N0	-1	2	0	2	1	3	0	0
PS15m_ct1:866273-868964	Cluster_1425	2692	580	148.755	0.253	.	UGGAUAACGCUGUAAAGGUUCGC	16	0.553	23	N0	-1	26	4	26	32	317	155	20
PS15m_ct1:869039-869153	Cluster_1426	115	10	2.565	0.100	-	UGACGUCGAAUGCGCAAUAUUUU	2	0.800	23	N0	-1	2	0	1	0	5	2	0
PS15m_ct1:869506-870931	Cluster_1427	1426	736	188.764	0.219	.	UCAUAAAUUCGGCGACUCUGCUU	20	0.416	23	N0	-1	30	8	12	59	365	257	5
PS15m_ct1:871048-871314	Cluster_1428	267	74	18.979	0.784	.	UCAGUAUCUGUCAAAAUUAGCUA	10	0.541	23	N0	-1	2	1	10	10	39	11	1
PS15m_ct1:871497-872201	Cluster_1429	705	1028	263.655	0.215	.	UCAACAAGUUGUUGACUGUAGAUU	47	0.252	23	N0	-1	39	14	15	89	564	293	14
PS15m_ct1:872402-872597	Cluster_1430	196	11	2.821	0.727	.	UAAUGUAGAACUAUUGAAUGGAC	5	0.636	23	N0	-1	1	0	0	1	7	2	0
PS15m_ct1:872729-872774	Cluster_1431	46	2	0.513	0.000	-	UGCUUUUUCAUUAAUAUCUCCAUC	1	1.000	24	N0	-1	0	0	0	0	0	2	0
PS15m_ct1:872930-872991	Cluster_1432	62	3	0.769	0.000	-	UCUCCAUCCUGAAAUUUGUCA	1	1.000	21	N0	-1	0	0	1	1	0	1	0
PS15m_ct1:873080-873715	Cluster_1433	636	31	7.951	0.419	.	CUAACGGAAU	3	0.710	23	N0	-1	6	0	1	0	23	1	0
PS15m_ct1:873895-873952	Cluster_1434	58	2	0.513	0.000	-	UAUAACCUUAUAAUUAUUGUUGU	1	1.000	23	N0	-1	0	0	0	0	2	0	0
PS15m_ct1:874048-874140	Cluster_1435	93	3	0.769	0.000	-	UUAGUAUUGCAUUCUUCAAUCAAC	1	1.000	23	N0	-1	0	0	0	0	2	1	0
PS15m_ct1:874266-874633	Cluster_1436	368	24	6.155	0.042	-	UAAGUAAGUAGAAACAAGAGAGU	9	0.583	23	N0	-1	1	0	0	0	22	1	0
PS15m_ct1:874820-874909	Cluster_1437	90	3	0.769	0.667	.	UACUGAUUCACUCAUCGUAUGUUCU	1	1.000	25	N0	-1	0	0	0	0	0	1	2
PS15m_ct1:875087-875135	Cluster_1438	49	3	0.769	1.000	+	UUCAAGAUGUCUA	1	1.000	N	N0	-1	3	0	0	0	0	0	0
PS15m_ct1:876192-876222	Cluster_1439	31	2	0.513	0.000	-	CUAUACUGAA	1	1.000	N	N0	-1	2	0	0	0	0	0	0
PS15m_ct1:876709-876800	Cluster_1440	92	3	0.769	0.333	.	CGGCACCUUA	2	0.667	N	N0	-1	2	1	0	0	0	0	0
PS15m_ct1:876966-877079	Cluster_1441	114	2	0.513	1.000	+	CUCUUAUGAGCAAGAU	1	1.000	N	N0	-1	1	1	0	0	0	0	0
PS15m_ct1:877268-877436	Cluster_1442	169	8	2.052	0.625	.	CUGGCGUUUUGAUU	3	0.750	N	N0	-1	8	0	0	0	0	0	0
PS15m_ct1:877522-877599	Cluster_1443	78	2	0.513	1.000	+	GUGAGAAAUUCGGUCUC	1	1.000	N	N0	-1	2	0	0	0	0	0	0
PS15m_ct1:878860-878972	Cluster_1444	113	6	1.539	1.000	+	CUGAACGUCUUGUACAAA	3	0.667	N	N0	-1	4	1	1	0	0	0	0
PS15m_ct1:879077-879295	Cluster_1445	219	7	1.795	1.000	+	GACGAGCUGUUGAAACGUGAACAGUUGC	3	0.714	N	N0	-1	3	4	0	0	0	0	0
PS15m_ct1:879583-879686	Cluster_1446	104	4	1.026	1.000	+	CGACUUCGUGCUG	2	0.750	N	N0	-1	4	0	0	0	0	0	0
PS15m_ct1:879797-879946	Cluster_1447	150	5	1.282	0.800	+	CUGCCAUCACUGGUCUCGUCAUUGCAUUUAC	2	0.800	N	N0	-1	1	4	0	0	0	0	0
PS15m_ct1:880349-880627	Cluster_1448	279	8	2.052	0.625	.	CUUGACAUCCG	2	0.625	N	N0	-1	5	3	0	0	0	0	0
PS15m_ct1:880708-880730	Cluster_1449	23	3	0.769	1.000	+	CAAUAUCAAGUUUGGUGUCGAUG	3	0.333	23	N0	-1	0	0	0	0	3	0	0
PS15m_ct1:881274-881291	Cluster_1450	18	2	0.513	1.000	+	CAAACCAUGUACAUUAAG	2	0.500	N	N0	-1	2	0	0	0	0	0	0
PS15m_ct1:881389-881501	Cluster_1451	113	3	0.769	0.667	.	GGCUCAAUUCUGAUUGC	1	1.000	N	N0	-1	3	0	0	0	0	0	0
PS15m_ct1:881684-881908	Cluster_1452	225	7	1.795	0.429	.	CUAAGCAGCUGGUUUCUC	1	1.000	N	N0	-1	6	0	0	0	1	0	0
PS15m_ct1:882201-882260	Cluster_1453	60	3	0.769	0.000	-	UUUGGAUGGACUGGUA	2	0.667	N	N0	-1	3	0	0	0	0	0	0
PS15m_ct1:882383-882466	Cluster_1454	84	8	2.052	0.750	.	CGUUCUAGCA	6	0.375	N	N0	-1	8	0	0	0	0	0	0
PS15m_ct1:882618-882685	Cluster_1455	68	5	1.282	0.000	-	CCUUUGUACCUGUCAA	2	0.800	N	N0	-1	5	0	0	0	0	0	0
PS15m_ct1:882830-882849	Cluster_1456	20	3	0.769	0.000	-	GACGAAGACGUCAUGG	2	0.667	N	N0	-1	3	0	0	0	0	0	0
PS15m_ct1:882984-883202	Cluster_1457	219	5	1.282	0.000	-	UGGUCAAGUCGCAA	1	1.000	N	N0	-1	4	0	0	1	0	0	0
PS15m_ct1:883879-883897	Cluster_1458	19	2	0.513	0.000	-	ACAGCAGGAUUA	1	1.000	N	N0	-1	2	0	0	0	0	0	0
PS15m_ct1:884734-884812	Cluster_1459	79	2	0.513	0.500	.	UAGAAUGCUAUUUAAUCGAGU	1	1.000	N	N0	-1	1	0	1	0	0	0	0
PS15m_ct1:885161-885181	Cluster_1460	21	3	0.769	0.000	-	CAGGUACUCAUCCUACUACAG	3	0.333	21	N0	-1	0	0	3	0	0	0	0
PS15m_ct1:887398-887608	Cluster_1461	211	10	2.565	0.000	-	GCUCGCCCAUU	2	0.700	N	N0	-1	5	0	1	0	1	2	1
PS15m_ct1:887683-887814	Cluster_1462	132	7	1.795	0.000	-	ACAGGAUCAGGA	1	1.000	N	N0	-1	7	0	0	0	0	0	0
PS15m_ct1:887908-888041	Cluster_1463	134	6	1.539	0.000	-	CGAUCUUUUGGGCGAUCCCUCUGUG	1	1.000	N	N0	-1	3	2	0	0	0	0	1
PS15m_ct1:888321-888478	Cluster_1464	158	8	2.052	0.000	-	AGCAACAAGUAGAA	2	0.875	N	N0	-1	7	0	0	0	1	0	0
PS15m_ct1:888562-888637	Cluster_1465	76	3	0.769	0.333	.	CCUGAAUAGG	1	1.000	N	N0	-1	1	0	0	1	0	0	1
PS15m_ct1:888880-888954	Cluster_1466	75	3	0.769	0.000	-	GCCAUGCUGAAGACAUGGAGUUUAUGGAAAUGGCGGGUAAA	2	0.667	N	N0	-1	1	2	0	0	0	0	0
PS15m_ct1:889157-889189	Cluster_1467	33	3	0.769	0.000	-	GCAGGUCUAUGGAUA	1	1.000	N	N0	-1	2	1	0	0	0	0	0
PS15m_ct1:889397-889470	Cluster_1468	74	3	0.769	0.000	-	CAUUGAUAGUGAUU	1	1.000	N	N0	-1	3	0	0	0	0	0	0
PS15m_ct1:889615-889680	Cluster_1469	66	2	0.513	0.000	-	CAAAUUAUUGGGCA	1	1.000	N	N0	-1	2	0	0	0	0	0	0
PS15m_ct1:890028-890124	Cluster_1470	97	2	0.513	0.500	.	GGAUUUGGUU	1	1.000	N	N0	-1	1	1	0	0	0	0	0
PS15m_ct1:890249-890366	Cluster_1471	118	2	0.513	0.500	.	UGUCCACUUCCCAUCUUGUUGUUG	1	1.000	N	N0	-1	0	1	0	0	0	1	0
PS15m_ct1:891115-891288	Cluster_1472	174	3	0.769	1.000	+	CAUUUUAUUGACUCCCAAUUUCAUUCUUU	1	1.000	N	N0	-1	1	2	0	0	0	0	0
PS15m_ct1:891582-891684	Cluster_1473	103	3	0.769	1.000	+	GAAUGAUAAUCACCGAGAUUUGAAACUUAAUUUAAUA	1	1.000	N	N0	-1	2	1	0	0	0	0	0
PS15m_ct1:891922-892004	Cluster_1474	83	11	2.821	1.000	+	CCUCGAGCACC	8	0.364	N	N0	-1	11	0	0	0	0	0	0
PS15m_ct1:892127-892165	Cluster_1475	39	2	0.513	1.000	+	UCUGAUUGGAGAAAAGC	1	1.000	N	N0	-1	1	1	0	0	0	0	0
PS15m_ct1:892271-892469	Cluster_1476	199	7	1.795	0.571	.	UGGGUUUAGACC	3	0.571	N	N0	-1	7	0	0	0	0	0	0
PS15m_ct1:892566-892594	Cluster_1477	29	2	0.513	1.000	+	GUGCUUUGGAUGAUGUACACAUGUUGGAU	2	0.500	N	N0	-1	0	2	0	0	0	0	0
PS15m_ct1:892686-892739	Cluster_1478	54	3	0.769	0.667	.	UAGUAAAAGACAAAUUGGUCGUCUUUGGUG	2	0.667	N	N0	-1	1	2	0	0	0	0	0
PS15m_ct1:892825-892899	Cluster_1479	75	4	1.026	1.000	+	CACAGGAAGUAUU	2	0.750	N	N0	-1	3	0	0	1	0	0	0
PS15m_ct1:893625-893647	Cluster_1480	23	2	0.513	0.000	-	UACAAUUGAACAGAAGAUUAAUU	2	0.500	23	N0	-1	0	0	0	0	2	0	0
PS15m_ct1:894191-894246	Cluster_1481	56	3	0.769	0.333	.	UGUGCCAGAAUCGCCACAACUGUC	1	1.000	23	N0	-1	0	0	0	0	2	1	0
PS15m_ct1:894351-894493	Cluster_1482	143	8	2.052	0.375	.	UAGUAUAGUAAUUGAACAAGACG	2	0.875	23	N0	-1	0	0	1	1	5	1	0
PS15m_ct1:894636-894781	Cluster_1483	146	6	1.539	0.833	+	CAUUACACGCUG	1	1.000	24	N0	-1	1	0	1	1	1	2	0
PS15m_ct1:894952-895016	Cluster_1484	65	17	4.360	0.941	+	UAUAUAAUGUAUCUGUAGCUAGU	3	0.706	23	N0	-1	0	0	1	2	8	6	0
PS15m_ct1:895273-895403	Cluster_1485	131	12	3.078	0.833	+	GGUCGUCUGA	2	0.917	N	N0	-1	3	0	3	0	4	2	0
PS15m_ct1:895489-895778	Cluster_1486	290	34	8.720	0.088	-	UAAGGAACAAGCUACUUAGUUGU	4	0.735	23	N0	-1	4	0	3	5	17	5	0
PS15m_ct1:896321-896357	Cluster_1487	37	2	0.513	0.500	.	GUGAGAAGGA	1	1.000	N	N0	-1	2	0	0	0	0	0	0
PS15m_ct1:896567-896634	Cluster_1488	68	3	0.769	0.667	.	UCGUUCGAUUUGAACAAAACAAAG	1	1.000	23	N0	-1	0	0	0	0	2	1	0
PS15m_ct1:896944-897355	Cluster_1489	412	29	7.438	0.138	-	UAUCCGAUUGUUAUUUUGGUUAAG	4	0.828	23	N0	-1	1	1	1	3	11	11	1
PS15m_ct1:897506-897561	Cluster_1490	56	13	3.334	0.923	+	UCUUCGGUAGUAUAG	5	0.538	N	N0	-1	12	0	0	0	1	0	0
PS15m_ct1:897760-897972	Cluster_1491	213	15	3.847	0.400	.	UCAGUUAAUACUGUCGUCUCUACC	3	0.867	23	N0	-1	1	1	0	0	9	4	0
PS15m_ct1:898052-898893	Cluster_1492	842	130	33.342	0.177	-	UUAAACAUCGUUUAAACAAGUUGG	6	0.715	23	N0	-1	8	2	2	18	66	34	0
PS15m_ct1:899011-902816	Cluster_1493	3806	612	156.962	0.191	-	UCAGGUGUCUGUGCAAGUCUUGG	21	0.626	23	N0	-1	31	2	9	42	357	167	4
PS15m_ct1:902914-903048	Cluster_1494	135	13	3.334	0.538	.	UAACACGAGUAGAUGAUGCAGGG	3	0.769	23	N0	-1	1	0	2	1	8	1	0
PS15m_ct1:903228-903254	Cluster_1495	27	2	0.513	1.000	+	UGAAACUUGAGCACAAUGUAGUG	1	1.000	23	N0	-1	0	0	0	0	2	0	0
PS15m_ct1:903411-903555	Cluster_1496	145	3046	781.218	0.999	+	UCUUCGGUAGUAUAGUGGUGAGUAUCCCC	719	0.050	N	N0	-1	147	2811	9	13	39	11	16
PS15m_ct1:903683-904011	Cluster_1497	329	40	10.259	0.050	-	UGAAUAGUGAUUAUAUCGAGCAG	8	0.525	23	N0	-1	1	0	2	2	25	9	1
PS15m_ct1:904437-904880	Cluster_1498	444	8	2.052	0.500	.	UCUUACAAAGAUAUAAGUUCAAUU	1	1.000	N	N0	-1	2	0	0	0	2	4	0
PS15m_ct1:905020-905818	Cluster_1499	799	95	24.365	0.189	-	UCAUUAAUUGGCUACAACUGUUG	10	0.716	23	N0	-1	5	0	7	5	57	21	0
PS15m_ct1:905908-905932	Cluster_1500	25	2	0.513	0.500	.	UAAGAUUACUAUCUACCAAUAAGU	1	1.000	23	N0	-1	0	0	0	0	1	1	0
PS15m_ct1:906053-906138	Cluster_1501	86	3	0.769	0.333	.	UGUUUGAAGGUCAGGAUUUAUUGU	1	1.000	N	N0	-1	1	0	0	0	1	1	0
PS15m_ct1:906396-906440	Cluster_1502	45	2	0.513	0.500	.	GGGGAAAUUU	1	1.000	N	N0	-1	1	1	0	0	0	0	0
PS15m_ct1:906528-906761	Cluster_1503	234	29	7.438	0.000	-	UAGAAAGGUUUAUUAUGUGAU	4	0.586	23	N0	-1	1	0	5	5	14	4	0
PS15m_ct1:906875-906884	Cluster_1504	10	2	0.513	1.000	+	UUUGUCGGAG	2	0.500	N	N0	-1	2	0	0	0	0	0	0
PS15m_ct1:907273-910611	Cluster_1505	3339	630	161.578	0.768	.	UCAGACAAUAUUUCAAACUUUGA	16	0.602	23	N0	-1	36	8	82	43	309	139	13
PS15m_ct1:910710-911113	Cluster_1506	404	19	4.873	0.368	.	UAUGAACAUUAUGGUCUAGUAAU	2	0.895	23	N0	-1	1	2	0	2	8	6	0
PS15m_ct1:911439-911495	Cluster_1507	57	2	0.513	0.500	.	UGCUCAGUGAACAAACGACAUUUAA	1	1.000	N	N0	-1	1	0	0	0	0	0	1
PS15m_ct1:911618-912052	Cluster_1508	435	42	10.772	0.048	-	UGAAAGGGGUAAUUGCUGUAGAG	5	0.738	23	N0	-1	0	0	1	8	24	9	0
PS15m_ct1:912175-912353	Cluster_1509	179	13	3.334	0.231	.	UGCUAUUGGUUCGUUAAACUAUU	2	0.769	23	N0	-1	0	0	0	0	12	1	0
PS15m_ct1:913094-913174	Cluster_1510	81	2	0.513	0.000	-	GUAAAGCAAAAAAAUUCCUAUCGUU	1	1.000	21	N0	-1	0	0	1	0	0	0	1
PS15m_ct1:913352-913393	Cluster_1511	42	4	1.026	0.250	.	UGAGAUUGUAAUUCUAUUGUCAUC	3	0.500	24	N0	-1	0	0	0	0	1	3	0
PS15m_ct1:913496-914144	Cluster_1512	649	35	8.977	0.314	.	UGAAAAGACAACAAGGGUUCGAAG	2	0.857	23	N0	-1	4	0	3	0	19	9	0
PS15m_ct1:914294-914469	Cluster_1513	176	11	2.821	0.455	.	UAUAACCUUAUAAUUGUUGUUGUC	2	0.909	24	N0	0.2	0	0	1	1	4	5	0
PS15m_ct1:914574-914958	Cluster_1514	385	22	5.642	0.227	.	UAAGUAAGUAGAAACAAGAGAGU	2	0.773	23	N0	-1	2	0	3	2	14	1	0
PS15m_ct1:915233-915309	Cluster_1515	77	5	1.282	0.000	-	UGUGAGGAUAAGGUGUUAAAUGG	2	0.800	N	N0	-1	2	0	0	0	3	0	0
PS15m_ct1:915687-915696	Cluster_1516	10	2	0.513	0.000	-	CUACGUGACA	2	0.500	N	N0	-1	2	0	0	0	0	0	0
PS15m_ct1:915890-915899	Cluster_1517	10	3	0.769	1.000	+	GCGUUUCUAG	3	0.333	N	N0	-1	3	0	0	0	0	0	0
PS15m_ct1:916507-916537	Cluster_1518	31	6	1.539	0.000	-	GUUUGACUGUAA	3	0.500	N	N0	-1	6	0	0	0	0	0	0
PS15m_ct1:916837-917029	Cluster_1519	193	5	1.282	0.600	.	CUUGUCCAAGG	1	1.000	N	N0	-1	3	2	0	0	0	0	0
PS15m_ct1:917199-917313	Cluster_1520	115	3	0.769	1.000	+	CAAAAGUGUCUGGAUCUUCGU	1	1.000	N	N0	-1	2	0	1	0	0	0	0
PS15m_ct1:917711-917877	Cluster_1521	167	8	2.052	0.875	+	GUGGCAAAUGUACAUUCUAUUGAACGAGUUUCAAGAAAUAGCAG	2	0.750	N	N0	-1	5	3	0	0	0	0	0
PS15m_ct1:918021-918075	Cluster_1522	55	2	0.513	1.000	+	GACAGCUUAUGAUUU	1	1.000	N	N0	-1	1	0	0	0	1	0	0
PS15m_ct1:918593-918740	Cluster_1523	148	4	1.026	1.000	+	UGAUUCUGUGGACGAUGAAUCCA	2	0.750	N	N0	-1	0	2	0	0	2	0	0
PS15m_ct1:919128-919292	Cluster_1524	165	21	5.386	0.190	-	GUUGGGGACAUUUG	5	0.619	N	N0	-1	20	1	0	0	0	0	0
PS15m_ct1:919795-919811	Cluster_1525	17	2	0.513	0.500	.	CUGUUUUGACA	1	1.000	N	N0	-1	2	0	0	0	0	0	0
PS15m_ct1:920014-920097	Cluster_1526	84	6	1.539	0.833	+	CAAAACAUUGUUUUUGGUUCUA	2	0.833	N	N0	-1	3	1	0	2	0	0	0
PS15m_ct1:920325-920359	Cluster_1527	35	7	1.795	1.000	+	GAUUUGACUUUGAGAAAGAAGACUG	3	0.571	N	N0	-1	3	1	0	0	0	0	3
PS15m_ct1:920471-920502	Cluster_1528	32	3	0.769	1.000	+	CUGGUUUCUUGG	1	1.000	N	N0	-1	2	0	0	0	1	0	0
PS15m_ct1:920590-920758	Cluster_1529	169	13	3.334	1.000	+	UAAGAAAUAAGCAACAAAUU	2	0.846	N	N0	-1	9	4	0	0	0	0	0
PS15m_ct1:920858-920948	Cluster_1530	91	4	1.026	1.000	+	GUGCCGAAAACGGUGUUGCUCGUUUUG	1	1.000	N	N0	-1	1	3	0	0	0	0	0
PS15m_ct1:921040-921137	Cluster_1531	98	8	2.052	1.000	+	CUAUGUGGGGUCAUGAGGAUCGUUUCUUG	3	0.500	N	N0	-1	5	3	0	0	0	0	0
PS15m_ct1:921325-921441	Cluster_1532	117	12	3.078	1.000	+	UGCUCUUGAAGUCAUG	5	0.583	N	N0	-1	9	3	0	0	0	0	0
PS15m_ct1:921572-921621	Cluster_1533	50	5	1.282	1.000	+	CCUUGUUUGAUAAAUU	3	0.600	N	N0	-1	4	1	0	0	0	0	0
PS15m_ct1:921722-921889	Cluster_1534	168	17	4.360	0.941	+	UUGGAAACUGUUGCCAUUC	2	0.882	N	N0	-1	12	1	1	0	1	0	2
PS15m_ct1:922104-922179	Cluster_1535	76	2	0.513	0.000	-	CUAUCACCUCA	1	1.000	N	N0	-1	2	0	0	0	0	0	0
PS15m_ct1:922767-922929	Cluster_1536	163	6	1.539	0.333	.	AGAAAGAAACAUAGAGUGAGAAAA	2	0.667	N	N0	-1	1	2	0	0	1	2	0
PS15m_ct1:923036-923460	Cluster_1537	425	22	5.642	0.045	-	GUAUGUCUUUUGUGACACCCAUCGCUA	3	0.864	N	N0	-1	7	9	1	1	1	2	1
PS15m_ct1:923560-923952	Cluster_1538	393	16	4.104	0.000	-	AAAGAACAAGAAGAACGGA	2	0.812	N	N0	-1	10	3	2	0	1	0	0
PS15m_ct1:924327-924338	Cluster_1539	12	21	5.386	0.000	-	UUCGGUUGCUUG	8	0.238	N	N0	-1	21	0	0	0	0	0	0
PS15m_ct1:924958-924971	Cluster_1540	14	3	0.769	0.000	-	AUAACCGUGGUAAU	2	0.667	N	N0	-1	3	0	0	0	0	0	0
PS15m_ct1:925065-925076	Cluster_1541	12	4	1.026	0.000	-	CCCGUCCGAU	3	0.500	N	N0	-1	4	0	0	0	0	0	0
PS15m_ct1:925235-925329	Cluster_1542	95	2	0.513	0.500	.	UAAAAAAAAAAAAAAAAAAAA	1	1.000	N	N0	-1	1	0	1	0	0	0	0
PS15m_ct1:925895-927111	Cluster_1543	1217	57	14.619	0.877	+	UCAAGUCAUUGCUUCAAU	3	0.807	N	N0	-1	35	10	1	2	2	5	2
PS15m_ct1:927217-927236	Cluster_1544	20	2	0.513	1.000	+	UCUUUUGGGGAUUACUCAUA	1	1.000	N	N0	-1	2	0	0	0	0	0	0
PS15m_ct1:929230-929341	Cluster_1545	112	2	0.513	0.500	.	CAAGGGAACAGAAAU	1	1.000	N	N0	-1	1	1	0	0	0	0	0
PS15m_ct1:929568-929590	Cluster_1546	23	3	0.769	0.000	-	UGGCAGUAGU	2	0.667	N	N0	-1	3	0	0	0	0	0	0
PS15m_ct1:929882-929947	Cluster_1547	66	2	0.513	0.500	.	CUGGUCGUAACA	1	1.000	N	N0	-1	2	0	0	0	0	0	0
PS15m_ct1:930791-930851	Cluster_1548	61	2	0.513	0.000	-	AGAGCUGGAAAAG	1	1.000	N	N0	-1	1	0	0	0	1	0	0
PS15m_ct1:931131-931140	Cluster_1549	10	2	0.513	1.000	+	GCUGAUUUGG	2	0.500	N	N0	-1	2	0	0	0	0	0	0
PS15m_ct1:932225-932265	Cluster_1550	41	3	0.769	0.000	-	UCGGUUGCUU	2	0.667	N	N0	-1	3	0	0	0	0	0	0
PS15m_ct1:933143-933253	Cluster_1551	111	8	2.052	0.125	-	GUCGCUUUGU	6	0.375	N	N0	-1	8	0	0	0	0	0	0
PS15m_ct1:933636-933666	Cluster_1552	31	2	0.513	0.500	.	CUAUGAGAAAG	1	1.000	N	N0	-1	2	0	0	0	0	0	0
PS15m_ct1:933748-933771	Cluster_1553	24	2	0.513	1.000	+	CAUUCUAAAAAAAAAAAAAAAAAA	1	1.000	23	N0	-1	0	0	0	0	1	1	0
PS15m_ct1:934102-934301	Cluster_1554	200	11	2.821	1.000	+	GAAGGGGUUACUAAAUGGAAGA	2	0.818	N	N0	-1	5	4	0	2	0	0	0
PS15m_ct1:934436-934621	Cluster_1555	186	8	2.052	1.000	+	AGGAUAAUGGAUUUAUA	2	0.875	N	N0	-1	5	0	0	1	0	1	1
PS15m_ct1:934722-934764	Cluster_1556	43	4	1.026	1.000	+	UUGAGAGAAGGGAAUAA	1	1.000	N	N0	-1	2	2	0	0	0	0	0
PS15m_ct1:936062-936120	Cluster_1557	59	3	0.769	0.333	.	UCAAGCCGAAG	2	0.667	N	N0	-1	3	0	0	0	0	0	0
PS15m_ct1:936375-936482	Cluster_1558	108	3	0.769	0.333	.	GCUCAAAGUUG	1	1.000	N	N0	-1	2	0	0	0	0	1	0
PS15m_ct1:937132-937253	Cluster_1559	122	6	1.539	0.833	+	CUGGAAGAAUUGACAUGAAAG	2	0.833	N	N0	-1	1	1	3	0	0	0	1
PS15m_ct1:938451-938555	Cluster_1560	105	56	14.363	0.000	-	CUGGGUAAAACC	30	0.161	N	N0	-1	56	0	0	0	0	0	0
PS15m_ct1:938732-938823	Cluster_1561	92	2	0.513	1.000	+	GUUGUAUUUCUGUUUGUUAUAGUUGUGCUG	1	1.000	N	N0	-1	1	1	0	0	0	0	0
PS15m_ct1:939041-939133	Cluster_1562	93	7	1.795	0.571	.	CCAACUGAUAUCAC	3	0.714	N	N0	-1	7	0	0	0	0	0	0
PS15m_ct1:939429-939536	Cluster_1563	108	4	1.026	0.750	.	GAAAUGGACGG	2	0.750	N	N0	-1	4	0	0	0	0	0	0
PS15m_ct1:939840-940083	Cluster_1564	244	6	1.539	0.833	+	UGCUUGGUUCA	1	1.000	N	N0	-1	5	1	0	0	0	0	0
PS15m_ct1:941992-942016	Cluster_1565	25	2	0.513	0.500	.	AUGCCAUUAGG	1	1.000	N	N0	-1	2	0	0	0	0	0	0
PS15m_ct1:942264-942305	Cluster_1566	42	2	0.513	1.000	+	CUGGCUAUGAAGA	1	1.000	N	N0	-1	2	0	0	0	0	0	0
PS15m_ct1:942403-942544	Cluster_1567	142	4	1.026	0.250	.	ACGGUAAGGUUC	1	1.000	N	N0	-1	4	0	0	0	0	0	0
PS15m_ct1:942662-942784	Cluster_1568	123	13	3.334	0.154	-	GCUGGGACUGA	6	0.385	N	N0	-1	12	1	0	0	0	0	0
PS15m_ct1:943680-943693	Cluster_1569	14	18	4.617	0.944	+	AAGCCGGACCA	10	0.167	N	N0	-1	18	0	0	0	0	0	0
PS15m_ct1:944967-945036	Cluster_1570	70	3	0.769	0.333	.	UCUACGUCCA	1	1.000	N	N0	-1	2	1	0	0	0	0	0
PS15m_ct1:945252-945309	Cluster_1571	58	3	0.769	0.333	.	CAGAUAAUUGGU	2	0.667	N	N0	-1	3	0	0	0	0	0	0
PS15m_ct1:945746-945818	Cluster_1572	73	4	1.026	0.250	.	CUGGAACAGA	2	0.750	N	N0	-1	4	0	0	0	0	0	0
PS15m_ct1:946581-946605	Cluster_1573	25	4	1.026	0.750	.	UCUAUUGUGAAA	1	1.000	N	N0	-1	3	0	0	1	0	0	0
PS15m_ct1:946761-946787	Cluster_1574	27	3	0.769	1.000	+	UCAAAGCAAAUGACCAAUUUGUUGUUA	2	0.667	N	N0	-1	1	2	0	0	0	0	0
PS15m_ct1:946956-946994	Cluster_1575	39	4	1.026	1.000	+	CUCGCUCAGGUUUUG	1	1.000	N	N0	-1	2	1	0	1	0	0	0
PS15m_ct1:947092-947196	Cluster_1576	105	3	0.769	1.000	+	UGGUGUUGAUGUC	1	1.000	N	N0	-1	3	0	0	0	0	0	0
PS15m_ct1:947463-947489	Cluster_1577	27	2	0.513	1.000	+	AAGGAAAGGUUCAAAGU	1	1.000	N	N0	-1	1	1	0	0	0	0	0
PS15m_ct1:947636-947843	Cluster_1578	208	5	1.282	1.000	+	GUAUCACUUGGUUGGUCGGUAUU	1	1.000	N	N0	-1	3	0	0	0	1	0	1
PS15m_ct1:948115-948183	Cluster_1579	69	2	0.513	0.000	-	UCCAGAAGAG	1	1.000	N	N0	-1	2	0	0	0	0	0	0
PS15m_ct1:948277-948305	Cluster_1580	29	2	0.513	0.500	.	AGGGUGUUGA	1	1.000	N	N0	-1	2	0	0	0	0	0	0
PS15m_ct1:948535-948624	Cluster_1581	90	5	1.282	0.200	.	GCUAAAUUUACAGAGGUAGCUCU	1	1.000	N	N0	-1	4	0	0	0	1	0	0
PS15m_ct1:948989-949105	Cluster_1582	117	2	0.513	0.000	-	UGACACUGACGCAUUUCGGUUUGUGUAUCAGCCGUUU	1	1.000	N	N0	-1	1	1	0	0	0	0	0
PS15m_ct1:949387-949446	Cluster_1583	60	2	0.513	0.000	-	GUGAUAUGUU	1	1.000	N	N0	-1	2	0	0	0	0	0	0
PS15m_ct1:949620-949775	Cluster_1584	156	6	1.539	0.000	-	CUUGGAGACAUCA	1	1.000	N	N0	-1	6	0	0	0	0	0	0
PS15m_ct1:950133-950262	Cluster_1585	130	4	1.026	0.000	-	GCAUUCAAUGUAUGUCAGCAAAAGAG	2	0.750	N	N0	-1	1	2	0	0	1	0	0
PS15m_ct1:951888-951955	Cluster_1586	68	3	0.769	0.000	-	CGCCGUGUUA	2	0.667	N	N0	-1	3	0	0	0	0	0	0
PS15m_ct1:952478-952572	Cluster_1587	95	3	0.769	0.000	-	ACAGAUUGAGAG	2	0.667	N	N0	-1	3	0	0	0	0	0	0
PS15m_ct1:953334-953424	Cluster_1588	91	4	1.026	0.250	.	CUGGCAACAG	3	0.500	N	N0	-1	4	0	0	0	0	0	0
PS15m_ct1:955175-955629	Cluster_1589	455	10	2.565	0.200	.	GCUGAAGGUU	1	1.000	N	N0	-1	5	1	1	2	1	0	0
PS15m_ct1:955762-955876	Cluster_1590	115	6	1.539	0.000	-	AUGUCAAGUUGAUUUG	2	0.833	N	N0	-1	4	1	1	0	0	0	0
PS15m_ct1:955962-956157	Cluster_1591	196	11	2.821	0.000	-	UAGAUUGCUGAAAAA	4	0.636	N	N0	-1	8	2	0	0	1	0	0
PS15m_ct1:956590-956619	Cluster_1592	30	2	0.513	0.500	.	CAGGCUAGCA	1	1.000	N	N0	-1	2	0	0	0	0	0	0
PS15m_ct1:957362-957386	Cluster_1593	25	2	0.513	0.500	.	GAUUCAUGAUU	1	1.000	N	N0	-1	2	0	0	0	0	0	0
PS15m_ct1:957615-958816	Cluster_1594	1202	108	27.699	0.000	-	GUACUUGUGGUUUGAGUGAUCGUGUU	4	0.796	N	N0	-1	52	30	5	5	5	4	7
PS15m_ct1:958906-959057	Cluster_1595	152	7	1.795	0.000	-	CUUCUUCUUCUUUUUCUUUA	2	0.857	N	N0	-1	4	2	0	0	0	1	0
PS15m_ct1:960574-960625	Cluster_1596	52	2	0.513	0.000	-	CAAGAGGAAGAGA	1	1.000	N	N0	-1	2	0	0	0	0	0	0
PS15m_ct1:961184-961197	Cluster_1597	14	2	0.513	0.000	-	GAAGUGGUAU	1	1.000	N	N0	-1	2	0	0	0	0	0	0
PS15m_ct1:961462-962270	Cluster_1598	809	56	14.363	0.000	-	UCAAGGAAGUCGUUCUUAAUUAUCCAAAGA	3	0.821	N	N0	-1	29	11	1	3	6	3	3
PS15m_ct1:962360-962603	Cluster_1599	244	15	3.847	0.000	-	UCCAACGCCAAUUUUCCCAGA	2	0.800	N	N0	-1	7	1	2	0	5	0	0
PS15m_ct1:963802-963815	Cluster_1600	14	2	0.513	0.000	-	GUGAAGGAUG	1	1.000	N	N0	-1	2	0	0	0	0	0	0
PS15m_ct1:963978-964014	Cluster_1601	37	3	0.769	0.333	.	UUAGAAGAGCUGGCUUACGUCGU	2	0.667	N	N0	-1	1	0	0	0	2	0	0
PS15m_ct1:964395-964518	Cluster_1602	124	6	1.539	1.000	+	UGGAUUGAUAUAUGAAUGUUGGUU	2	0.667	23	N0	-1	0	0	0	1	3	2	0
PS15m_ct1:964686-965531	Cluster_1603	846	39	10.002	0.077	-	UGGAUUAAAGGGGUAAUUGCUGU	2	0.949	23	N0	-1	3	0	6	3	21	6	0
PS15m_ct1:965704-965816	Cluster_1604	113	5	1.282	0.000	-	GCUUGACUCU	1	1.000	23	N0	-1	1	0	0	1	2	1	0
PS15m_ct1:965898-967149	Cluster_1605	1252	91	23.339	0.253	.	UAAGAAAGAAUUCAGUUAGGUGC	8	0.725	23	N0	-1	7	0	9	4	49	20	2
PS15m_ct1:967471-967564	Cluster_1606	94	11	2.821	0.182	-	UAAGUAAGUAGAAACAAGAGAGU	2	0.818	23	N0	-1	1	0	2	0	7	1	0
PS15m_ct1:967875-967888	Cluster_1607	14	2	0.513	1.000	+	UUUGGAGGAAAAAA	2	0.500	N	N0	-1	2	0	0	0	0	0	0
PS15m_ct1:968034-968127	Cluster_1608	94	5	1.282	0.400	.	UAGGAUAUAGAUCAAAUCAUAGC	2	0.800	23	N0	-1	1	0	1	1	2	0	0
PS15m_ct1:968337-968346	Cluster_1609	10	2	0.513	0.000	-	AUCAACCUAG	2	0.500	N	N0	-1	2	0	0	0	0	0	0
PS15m_ct1:968706-968971	Cluster_1610	266	44	11.285	0.000	-	UGGAAAAAAAGGAAAAUAAAAAUAUUGCCCCUUUUUUUGUUCAAA	7	0.659	N	N0	-1	23	14	2	0	3	2	0
PS15m_ct1:969047-970365	Cluster_1611	1319	124	31.803	0.008	-	CGUCAGUAUGAGCAAGCAAAACUUGAAA	4	0.774	N	N0	-1	64	31	8	8	6	3	4
PS15m_ct1:970477-970636	Cluster_1612	160	39	10.002	0.000	-	UUCGUGUUUGUAGAGA	4	0.692	N	N0	-1	23	1	4	0	5	4	2
PS15m_ct1:970797-970979	Cluster_1613	183	11	2.821	0.000	-	CCAAAAAAAAGCCCAUUACACCAA	1	1.000	N	N0	-1	6	0	3	0	1	1	0
PS15m_ct1:971069-971100	Cluster_1614	32	3	0.769	0.000	-	CUCUACACAAGAAAAAAGA	2	0.667	N	N0	-1	2	1	0	0	0	0	0
PS15m_ct1:971219-971231	Cluster_1615	13	2	0.513	0.000	-	GGUGACGUUUGUG	2	0.500	N	N0	-1	2	0	0	0	0	0	0
PS15m_ct1:971488-971722	Cluster_1616	235	11	2.821	0.909	+	AUGAGCGAAGUGAACGUU	2	0.909	N	N0	-1	8	1	2	0	0	0	0
PS15m_ct1:971916-972032	Cluster_1617	117	5	1.282	0.400	.	GGAGGCGUAG	3	0.400	N	N0	-1	3	2	0	0	0	0	0
PS15m_ct1:972294-972305	Cluster_1618	12	2	0.513	1.000	+	CUGGGUACCA	1	1.000	N	N0	-1	2	0	0	0	0	0	0
PS15m_ct1:972665-972734	Cluster_1619	70	3	0.769	0.667	.	CUAUGUUCACGUUUU	2	0.667	N	N0	-1	3	0	0	0	0	0	0
PS15m_ct1:974247-974319	Cluster_1620	73	2	0.513	1.000	+	UCAAAGUGAGAUAUGAA	1	1.000	N	N0	-1	2	0	0	0	0	0	0
PS15m_ct1:974704-974782	Cluster_1621	79	3	0.769	0.667	.	CUGAAAACCCGUAUG	1	1.000	N	N0	-1	3	0	0	0	0	0	0
PS15m_ct1:974919-974948	Cluster_1622	30	3	0.769	1.000	+	CCAUCUACGAGGA	2	0.667	N	N0	-1	2	0	0	0	1	0	0
PS15m_ct1:975693-975706	Cluster_1623	14	2	0.513	1.000	+	GAAAGAAGAGUAGA	2	0.500	N	N0	-1	2	0	0	0	0	0	0
PS15m_ct1:976358-976451	Cluster_1624	94	4	1.026	0.250	.	CAGGAGAUCAAUGA	2	0.750	N	N0	-1	4	0	0	0	0	0	0
PS15m_ct1:976774-976807	Cluster_1625	34	3	0.769	0.000	-	UAGGAUGAGGAU	1	1.000	N	N0	-1	3	0	0	0	0	0	0
PS15m_ct1:977459-977503	Cluster_1626	45	2	0.513	0.500	.	GAGGCCUUGG	1	1.000	N	N0	-1	1	1	0	0	0	0	0
PS15m_ct1:977638-977697	Cluster_1627	60	3	0.769	1.000	+	CCUACAAGAACUUGUUGAUC	1	1.000	N	N0	-1	2	1	0	0	0	0	0
PS15m_ct1:978107-978481	Cluster_1628	375	17	4.360	0.941	+	GUAUUGGUGGUGAUCCUUUGAACGGCUCCAACUU	2	0.824	N	N0	-1	11	2	2	0	0	2	0
PS15m_ct1:978585-978645	Cluster_1629	61	6	1.539	1.000	+	GAAGAAGAAGCUGCUG	1	1.000	N	N0	-1	3	2	0	0	0	0	1
PS15m_ct1:978856-978922	Cluster_1630	67	13	3.334	1.000	+	GCCAAGUUGGGUACUA	3	0.769	N	N0	-1	7	5	0	0	0	0	1
PS15m_ct1:978998-979058	Cluster_1631	61	3	0.769	1.000	+	CCCCUUUUUUUAUUAUGUGUUAUUU	1	1.000	N	N0	-1	1	1	0	0	0	0	1
PS15m_ct1:980600-980654	Cluster_1632	55	3	0.769	0.333	.	UACGCUUGCUGG	1	1.000	N	N0	-1	3	0	0	0	0	0	0
PS15m_ct1:982432-982668	Cluster_1633	237	9	2.308	0.889	+	ACAGACAGCCUGAAUAUUCCAUCUUU	2	0.778	N	N0	-1	5	4	0	0	0	0	0
PS15m_ct1:982763-982924	Cluster_1634	162	5	1.282	1.000	+	UGUUGCAAUCGCAAUC	2	0.800	N	N0	-1	3	1	0	0	0	0	1
PS15m_ct1:983043-983505	Cluster_1635	463	27	6.925	0.407	.	CAUCUGCUGGAU	5	0.593	N	N0	-1	23	3	0	1	0	0	0
PS15m_ct1:983674-983706	Cluster_1636	33	3	0.769	1.000	+	GUUGAUUGGAGGUUGAAUCAAAUUUAUGCACAA	2	0.667	N	N0	-1	1	2	0	0	0	0	0
PS15m_ct1:986408-986510	Cluster_1637	103	10	2.565	0.200	.	GCUUGCGUUG	2	0.900	N	N0	-1	10	0	0	0	0	0	0
PS15m_ct1:986686-986754	Cluster_1638	69	4	1.026	0.500	.	UGAGGAAUGGUUCAAAUCCAUG	1	1.000	N	N0	-1	3	0	0	1	0	0	0
PS15m_ct1:986834-987193	Cluster_1639	360	17	4.360	0.824	+	AGUAGUUUUAGAGGGCUAUAUUGA	2	0.824	N	N0	-1	7	6	0	1	0	3	0
PS15m_ct1:987316-987355	Cluster_1640	40	2	0.513	0.500	.	UUUAAUAUGUGUACUAUAGUUUAUUUUGAACAAAUU	1	1.000	N	N0	-1	1	1	0	0	0	0	0
PS15m_ct1:988552-988641	Cluster_1641	90	6	1.539	1.000	+	UCAAAUGGUCUUUGUUUCGUUCA	3	0.667	23	N0	-1	0	0	0	0	5	1	0
PS15m_ct1:988733-988755	Cluster_1642	23	2	0.513	0.000	-	UCGUUUGAGCUCUUACUUGAAGU	2	0.500	23	N0	-1	0	0	0	0	2	0	0
PS15m_ct1:988888-988916	Cluster_1643	29	2	0.513	0.500	.	UCGAAUGGUACUAAUCUUGUCUG	1	1.000	23	N0	-1	0	0	0	0	2	0	0
PS15m_ct1:989020-989066	Cluster_1644	47	3	0.769	0.000	-	GUAGCUGACAUCAAGCUGAGAUUAUA	1	1.000	N	N0	-1	0	1	0	0	2	0	0
PS15m_ct1:989236-989793	Cluster_1645	558	40	10.259	0.150	-	UAAGAAAGAAUUCAGUUAGGUGC	15	0.500	23	N0	-1	3	0	1	0	29	6	1
PS15m_ct1:989903-990631	Cluster_1646	729	92	23.596	0.130	-	UGUUUUGUAUCUAAUAUCCUG	6	0.685	23	N0	-1	8	1	11	8	38	26	0
PS15m_ct1:990790-991206	Cluster_1647	417	56	14.363	0.089	-	UAAGUAAGUAGAAACAAGAGAGU	13	0.554	23	N0	-1	2	0	6	3	33	10	2
PS15m_ct1:992522-992728	Cluster_1648	207	6	1.539	0.667	.	UAUGAUGGGAAUCUAGUCUAG	2	0.833	24	N0	0.1	0	0	2	0	1	3	0
PS15m_ct1:994122-994141	Cluster_1649	20	4	1.026	1.000	+	UCUAAAAAAAGAUAGGAUGG	2	0.750	N	N0	-1	4	0	0	0	0	0	0
PS15m_ct1:994217-994333	Cluster_1650	117	7	1.795	1.000	+	CAUGCUCUGACUUUUAUCAAUACA	2	0.714	N	N0	-1	2	3	0	0	0	2	0
PS15m_ct1:994461-994734	Cluster_1651	274	17	4.360	0.941	+	CACACAAGUCAUGC	3	0.706	N	N0	-1	11	2	2	0	1	0	1
PS15m_ct1:994818-995620	Cluster_1652	803	52	13.337	0.923	+	UGGUGGUGAAGUAGAGCG	4	0.750	N	N0	-1	31	14	0	3	0	4	0
PS15m_ct1:995751-996018	Cluster_1653	268	13	3.334	0.923	+	CCUGUCGACCGGGAC	2	0.923	N	N0	-1	7	3	2	0	1	0	0
PS15m_ct1:996094-996422	Cluster_1654	329	27	6.925	0.889	+	GAUUCGAAGAAAAGACGAAAUGCUUUAUUG	3	0.852	N	N0	-1	18	8	1	0	0	0	0
PS15m_ct1:996502-996677	Cluster_1655	176	24	6.155	1.000	+	CAAAAGCAUUCAAUUGCCCUGCUGGUAGCCCAAUG	2	0.750	N	N0	-1	10	9	1	1	2	0	1
PS15m_ct1:997162-997230	Cluster_1656	69	2	0.513	0.500	.	CACACUUUGUU	1	1.000	N	N0	-1	2	0	0	0	0	0	0
PS15m_ct1:997454-997493	Cluster_1657	40	2	0.513	0.500	.	UUGCUUGUAA	1	1.000	N	N0	-1	2	0	0	0	0	0	0
PS15m_ct1:998861-998887	Cluster_1658	27	2	0.513	0.000	-	GAAAAGGAAAUUGAAGAUCUAUUACUG	2	0.500	N	N0	-1	0	2	0	0	0	0	0
PS15m_ct1:999057-999161	Cluster_1659	105	4	1.026	0.000	-	UAGGUGUUGGUAUGGCUCAUUUCUU	1	1.000	N	N0	-1	3	0	0	0	0	0	1
PS15m_ct1:999604-999627	Cluster_1660	24	2	0.513	0.000	-	UUGGCAACUCUUGUUGAGAUCAAC	2	0.500	24	N0	-1	0	0	0	0	0	2	0
PS15m_ct1:999708-999975	Cluster_1661	268	8	2.052	0.125	-	UUUAAAGAUUAUGAGACC	2	0.875	N	N0	-1	4	2	1	0	1	0	0
PS15m_ct1:1000294-1000372	Cluster_1662	79	3	0.769	0.000	-	CUGAAGUUGGUUUC	1	1.000	N	N0	-1	3	0	0	0	0	0	0
PS15m_ct1:1000762-1000801	Cluster_1663	40	4	1.026	0.750	.	UCGUAACCAG	2	0.750	N	N0	-1	4	0	0	0	0	0	0
PS15m_ct1:1001268-1001363	Cluster_1664	96	2	0.513	0.000	-	CAUGGGUAUGUUG	1	1.000	N	N0	-1	2	0	0	0	0	0	0
PS15m_ct1:1002084-1002101	Cluster_1665	18	2	0.513	1.000	+	UACGGCAUCGUAUUUGGU	2	0.500	N	N0	-1	2	0	0	0	0	0	0
PS15m_ct1:1002735-1002773	Cluster_1666	39	4	1.026	1.000	+	CCGAUAGCGAA	2	0.750	N	N0	-1	4	0	0	0	0	0	0
PS15m_ct1:1002998-1003051	Cluster_1667	54	3	0.769	0.667	.	UGAACAAGAACAGGAAAACA	1	1.000	N	N0	-1	2	1	0	0	0	0	0
PS15m_ct1:1004079-1004189	Cluster_1668	111	9	2.308	1.000	+	UCAAGAUGCUCUAAUGAGG	4	0.444	N	N0	-1	4	0	0	0	5	0	0
PS15m_ct1:1004400-1004482	Cluster_1669	83	5	1.282	0.800	+	GAAGGAUUUAGAACG	2	0.800	N	N0	-1	4	1	0	0	0	0	0
PS15m_ct1:1004735-1004849	Cluster_1670	115	7	1.795	0.857	+	GGAAACAGUUCGACAAGGACAAUACUUU	2	0.857	N	N0	-1	2	5	0	0	0	0	0
PS15m_ct1:1005300-1005314	Cluster_1671	15	2	0.513	1.000	+	GAAUCCCUGUACUGU	2	0.500	N	N0	-1	2	0	0	0	0	0	0
PS15m_ct1:1005409-1005447	Cluster_1672	39	2	0.513	0.500	.	CCAGGAGAGC	1	1.000	N	N0	-1	2	0	0	0	0	0	0
PS15m_ct1:1005549-1005667	Cluster_1673	119	10	2.565	0.800	+	CUGAAAAGUCAAUUGAAAC	2	0.800	N	N0	-1	6	2	2	0	0	0	0
PS15m_ct1:1005798-1005809	Cluster_1674	12	5	1.282	0.000	-	UCAUAUCGGUCU	4	0.400	N	N0	-1	5	0	0	0	0	0	0
PS15m_ct1:1005928-1006068	Cluster_1675	141	4	1.026	0.250	.	GUCAGCAACAUG	1	1.000	N	N0	-1	3	1	0	0	0	0	0
PS15m_ct1:1007386-1007398	Cluster_1676	13	3	0.769	1.000	+	UGAAGGUUGACGA	1	1.000	N	N0	-1	3	0	0	0	0	0	0
PS15m_ct1:1009007-1009105	Cluster_1677	99	3	0.769	0.000	-	UUGCAAAUGAGG	1	1.000	N	N0	-1	3	0	0	0	0	0	0
PS15m_ct1:1009755-1010033	Cluster_1678	279	63	16.158	0.190	-	UCAUUAAUUGGCUACAACUGUUG	14	0.556	23	N0	-1	1	0	7	8	40	6	1
PS15m_ct1:1010232-1011167	Cluster_1679	936	871	223.388	0.223	.	UCACAAUGGCUUUCUUUGUGGGG	26	0.393	23	N0	-1	48	5	95	88	466	165	4
PS15m_ct1:1011347-1011416	Cluster_1680	70	3	0.769	0.333	.	CGCGCGGUAAUC	1	1.000	N	N0	-1	2	0	0	0	1	0	0
PS15m_ct1:1011569-1012864	Cluster_1681	1296	166	42.575	0.386	.	UAUAAGGAUGAUUCUAUAAGAGG	19	0.548	23	N0	-1	12	4	15	16	88	31	0
PS15m_ct1:1013271-1013311	Cluster_1682	41	6	1.539	1.000	+	UGUUGUUGAGAAAUGAAGGAG	2	0.667	23	N0	-1	0	0	2	1	3	0	0
PS15m_ct1:1013645-1013667	Cluster_1683	23	2	0.513	0.500	.	UCAUGAAACAACUCAAAAUCACG	1	1.000	N	N0	-1	1	0	0	0	1	0	0
PS15m_ct1:1013862-1013931	Cluster_1684	70	3	0.769	0.333	.	UUGGUCAGACAUUUUUUGCUCUU	1	1.000	23	N0	-1	0	0	0	1	2	0	0
PS15m_ct1:1014070-1015444	Cluster_1685	1375	126	32.316	0.310	.	UCAAGAUAAUACAAUAACAUUCAG	11	0.595	23	N0	-1	3	3	5	11	58	46	0
PS15m_ct1:1015611-1015830	Cluster_1686	220	26	6.668	0.269	.	UCGGAUAUUAUAGUUAUUGUUGA	3	0.654	23	N0	-1	3	1	3	2	13	4	0
PS15m_ct1:1016252-1016275	Cluster_1687	24	4	1.026	0.000	-	UAAUCGAUUGGUUAUAGAUGUUAA	4	0.250	24	N0	-1	0	0	0	0	0	4	0
PS15m_ct1:1016353-1016504	Cluster_1688	152	9	2.308	0.111	-	UCCAAUGGAUUAUAUAUGAGAGG	2	0.889	23	N0	-1	0	0	0	2	7	0	0
PS15m_ct1:1017379-1017446	Cluster_1689	68	4	1.026	0.000	-	UCCAUGAAUACGGAAAGCAUAGG	2	0.750	N	N0	-1	1	0	0	0	2	1	0
PS15m_ct1:1017546-1017580	Cluster_1690	35	6	1.539	0.000	-	AUGUCUUGCAACGAUUGCAUGG	2	0.667	22	N0	-1	0	0	0	2	2	2	0
PS15m_ct1:1017758-1017803	Cluster_1691	46	16	4.104	0.000	-	UAUCUCUGUUGCAUGGUGCAAUG	10	0.375	23	N0	-1	1	0	0	1	14	0	0
PS15m_ct1:1018744-1018759	Cluster_1692	16	18	4.617	0.056	-	GAGCGGAGAA	11	0.278	N	N0	-1	18	0	0	0	0	0	0
PS15m_ct1:1019063-1019102	Cluster_1693	40	2	0.513	0.000	-	GUGGCGAGUCC	1	1.000	N	N0	-1	2	0	0	0	0	0	0
PS15m_ct1:1019228-1019317	Cluster_1694	90	4	1.026	0.500	.	AGCAGCAAUAAUCAGUG	2	0.750	N	N0	-1	4	0	0	0	0	0	0
PS15m_ct1:1019480-1019627	Cluster_1695	148	3	0.769	0.667	.	UCUCUGAUGAA	1	1.000	N	N0	-1	2	0	0	0	0	1	0
PS15m_ct1:1019853-1019872	Cluster_1696	20	3	0.769	0.333	.	GCUUCAAUGG	2	0.667	N	N0	-1	3	0	0	0	0	0	0
PS15m_ct1:1019960-1020011	Cluster_1697	52	2	0.513	1.000	+	CCUGUGAGCAAUGC	1	1.000	N	N0	-1	2	0	0	0	0	0	0
PS15m_ct1:1020361-1020723	Cluster_1698	363	12	3.078	0.667	.	GUUUCCAAAGGGAAGUA	2	0.833	N	N0	-1	9	1	0	2	0	0	0
PS15m_ct1:1021117-1021211	Cluster_1699	95	4	1.026	0.000	-	CUUAGAUUGGAGCCUGUUA	1	1.000	N	N0	-1	3	1	0	0	0	0	0
PS15m_ct1:1021763-1021786	Cluster_1700	24	3	0.769	0.000	-	UACGCUAAAAUGGAUCCU	1	1.000	N	N0	-1	3	0	0	0	0	0	0
PS15m_ct1:1022107-1022123	Cluster_1701	17	2	0.513	0.000	-	CUGGUUGGGUAUCAAGA	2	0.500	N	N0	-1	2	0	0	0	0	0	0
PS15m_ct1:1022237-1022252	Cluster_1702	16	2	0.513	0.000	-	UUUGUAGAUGGUUGGC	2	0.500	N	N0	-1	2	0	0	0	0	0	0
PS15m_ct1:1022487-1022580	Cluster_1703	94	5	1.282	0.200	.	GAAGUGAUCAUGUAACUUUU	2	0.800	N	N0	-1	4	1	0	0	0	0	0
PS15m_ct1:1022987-1023021	Cluster_1704	35	2	0.513	0.000	-	CCAUGUAGAAUAUAUUAUAUUCCAGCUAUU	1	1.000	N	N0	-1	0	2	0	0	0	0	0
PS15m_ct1:1023154-1023246	Cluster_1705	93	2	0.513	0.500	.	GUUAUGUGAG	1	1.000	N	N0	-1	2	0	0	0	0	0	0
PS15m_ct1:1023753-1023801	Cluster_1706	49	2	0.513	0.500	.	GAAAUCCUGCUCAAAGAGAAGACUUUCUA	1	1.000	N	N0	-1	1	1	0	0	0	0	0
PS15m_ct1:1024454-1024683	Cluster_1707	230	11	2.821	0.000	-	CUUAUCAUGUGCAUUCACACU	2	0.909	N	N0	-1	5	3	2	1	0	0	0
PS15m_ct1:1024770-1024840	Cluster_1708	71	9	2.308	0.000	-	UAGUAGAUCAACAAACCAUGUU	3	0.667	N	N0	-1	3	3	0	3	0	0	0
PS15m_ct1:1024977-1025419	Cluster_1709	443	15	3.847	0.067	-	GGCAUCAUGGA	2	0.800	N	N0	-1	9	3	1	0	2	0	0
PS15m_ct1:1026202-1026428	Cluster_1710	227	9	2.308	0.333	.	CGUGCUGUUC	2	0.889	N	N0	-1	9	0	0	0	0	0	0
PS15m_ct1:1026623-1026735	Cluster_1711	113	4	1.026	0.000	-	UGCUUGGUAACGCAGAUGUCGUUAUUGCUGG	2	0.750	N	N0	-1	2	2	0	0	0	0	0
PS15m_ct1:1026880-1026920	Cluster_1712	41	2	0.513	0.000	-	CAAAACCCUGCCC	1	1.000	N	N0	-1	2	0	0	0	0	0	0
PS15m_ct1:1027487-1027562	Cluster_1713	76	3	0.769	0.667	.	GGGCUUGCGCA	2	0.667	N	N0	-1	3	0	0	0	0	0	0
PS15m_ct1:1028564-1028607	Cluster_1714	44	5	1.282	0.000	-	UAAUAAAUUCAUUGUUUAAUGUCC	2	0.800	24	N0	-1	0	0	0	0	1	3	1
PS15m_ct1:1030268-1030338	Cluster_1715	71	2	0.513	0.000	-	CAAUUCUUUGA	1	1.000	N	N0	-1	2	0	0	0	0	0	0
PS15m_ct1:1031121-1031196	Cluster_1716	76	2	0.513	1.000	+	GUAAACAAACGAGUA	1	1.000	N	N0	-1	2	0	0	0	0	0	0
PS15m_ct1:1031873-1032300	Cluster_1717	428	26	6.668	0.692	.	CUUCGGAUGU	7	0.577	N	N0	-1	16	5	0	2	0	3	0
PS15m_ct1:1032407-1032521	Cluster_1718	115	4	1.026	1.000	+	CAUUUUCUUGUUCAACA	2	0.750	N	N0	-1	3	0	1	0	0	0	0
PS15m_ct1:1032647-1032726	Cluster_1719	80	2	0.513	1.000	+	UUCGUCUGGCGCUCGUCUCUUGCAC	1	1.000	N	N0	-1	0	1	0	0	0	0	1
PS15m_ct1:1032838-1032864	Cluster_1720	27	4	1.026	1.000	+	CGCUCCAGCAUAUGG	1	1.000	N	N0	-1	4	0	0	0	0	0	0
PS15m_ct1:1032947-1033306	Cluster_1721	360	20	5.129	0.950	+	UCGGUAAGGGAUUCGUCGCU	5	0.750	N	N0	-1	13	4	1	0	1	1	0
PS15m_ct1:1033390-1033643	Cluster_1722	254	11	2.821	1.000	+	GUCUUGAUGCCUGUCAUUUUGAUGACUGAAUUCUUAUUGC	2	0.818	N	N0	-1	5	3	1	2	0	0	0
PS15m_ct1:1033720-1033829	Cluster_1723	110	9	2.308	0.889	+	UUGUCGUGUUUUUCAUUGC	3	0.556	N	N0	-1	7	2	0	0	0	0	0
PS15m_ct1:1034028-1034148	Cluster_1724	121	8	2.052	0.875	+	UCAAACGCGCUGUA	3	0.750	N	N0	-1	7	0	0	0	1	0	0
PS15m_ct1:1034293-1034624	Cluster_1725	332	10	2.565	0.700	.	AUCCAUCCCAUUAUAAAGCGAUA	2	0.800	N	N0	-1	7	1	0	0	2	0	0
PS15m_ct1:1034734-1034845	Cluster_1726	112	2	0.513	0.000	-	UUGAACGGACCUGGAGAAACCACCUCA	1	1.000	N	N0	-1	1	1	0	0	0	0	0
PS15m_ct1:1034987-1035070	Cluster_1727	84	3	0.769	0.000	-	CAACUACACAACAGCAGCAGCAGUU	1	1.000	N	N0	-1	1	0	0	1	0	0	1
PS15m_ct1:1035262-1035285	Cluster_1728	24	2	0.513	0.000	-	CUGGAGGAAAUC	1	1.000	N	N0	-1	2	0	0	0	0	0	0
PS15m_ct1:1035558-1035575	Cluster_1729	18	2	0.513	0.000	-	ACAAACUGUAUAAAAGCC	2	0.500	N	N0	-1	2	0	0	0	0	0	0
PS15m_ct1:1035709-1036302	Cluster_1730	594	27	6.925	0.000	-	UGGUACGGACA	6	0.630	N	N0	-1	21	3	3	0	0	0	0
PS15m_ct1:1036394-1036574	Cluster_1731	181	8	2.052	0.000	-	GGAAGAUUAGG	2	0.625	N	N0	-1	5	2	1	0	0	0	0
PS15m_ct1:1037007-1037102	Cluster_1732	96	6	1.539	0.000	-	CUUUUCUACAUCAAUAUACCAUA	2	0.833	N	N0	-1	3	1	0	0	2	0	0
PS15m_ct1:1037288-1037300	Cluster_1733	13	3	0.769	1.000	+	CUCGACCCUUU	1	1.000	N	N0	-1	3	0	0	0	0	0	0
PS15m_ct1:1037783-1037793	Cluster_1734	11	2	0.513	0.000	-	GUUUGACUGUA	2	0.500	N	N0	-1	2	0	0	0	0	0	0
PS15m_ct1:1037886-1037950	Cluster_1735	65	6	1.539	1.000	+	GGGAAUCUGACUG	2	0.833	N	N0	-1	6	0	0	0	0	0	0
PS15m_ct1:1038765-1038788	Cluster_1736	24	12	3.078	0.000	-	CUAGUCUGAUA	10	0.167	N	N0	-1	12	0	0	0	0	0	0
PS15m_ct1:1039403-1039458	Cluster_1737	56	2	0.513	1.000	+	GUAAGAAAGAAG	1	1.000	N	N0	-1	2	0	0	0	0	0	0
PS15m_ct1:1040103-1040192	Cluster_1738	90	2	0.513	0.500	.	CACAAAUCAAAUCAUGGUGGCGUCAAUUA	1	1.000	N	N0	-1	1	1	0	0	0	0	0
PS15m_ct1:1041195-1041304	Cluster_1739	110	5	1.282	0.400	.	CCUGUCGCUGGG	2	0.800	N	N0	-1	5	0	0	0	0	0	0
PS15m_ct1:1041803-1041833	Cluster_1740	31	2	0.513	0.000	-	GGCUUUCGUUG	1	1.000	N	N0	-1	2	0	0	0	0	0	0
PS15m_ct1:1042053-1042153	Cluster_1741	101	5	1.282	0.200	.	UCUUGGUAUGG	1	1.000	N	N0	-1	4	1	0	0	0	0	0
PS15m_ct1:1043724-1043815	Cluster_1742	92	62	15.901	0.935	+	UAAAGAACAGUGAUGAGACUGCC	16	0.419	23	N0	-1	5	0	13	4	33	6	1
PS15m_ct1:1044068-1044078	Cluster_1743	11	2	0.513	0.000	-	CCUGAAAAUGG	2	0.500	N	N0	-1	2	0	0	0	0	0	0
PS15m_ct1:1046883-1046974	Cluster_1744	92	2	0.513	0.500	.	UUGAUAUUGUUG	1	1.000	N	N0	-1	1	0	0	0	0	0	1
PS15m_ct1:1047381-1047393	Cluster_1745	13	2	0.513	0.000	-	UUCUCAAACUUU	1	1.000	N	N0	-1	2	0	0	0	0	0	0
PS15m_ct1:1048084-1048182	Cluster_1746	99	3	0.769	0.000	-	GUUUUUCAAAAUG	1	1.000	N	N0	-1	2	0	0	0	0	1	0
PS15m_ct1:1048291-1048302	Cluster_1747	12	2	0.513	0.000	-	UGGAGGAAAA	1	1.000	N	N0	-1	2	0	0	0	0	0	0
PS15m_ct1:1048719-1048928	Cluster_1748	210	4	1.026	0.000	-	UCACAAAGGUUGCCGAGG	1	1.000	N	N0	-1	4	0	0	0	0	0	0
PS15m_ct1:1049374-1049391	Cluster_1749	18	3	0.769	0.000	-	GAUCAGGGUGGCCUCUUG	3	0.333	N	N0	-1	3	0	0	0	0	0	0
PS15m_ct1:1049513-1049674	Cluster_1750	162	8	2.052	0.125	-	AUAGGAAGGAAC	3	0.625	N	N0	-1	7	0	1	0	0	0	0
PS15m_ct1:1050079-1050333	Cluster_1751	255	7	1.795	0.286	.	CACGCGCUGUUGU	2	0.857	N	N0	-1	4	2	0	0	0	1	0
PS15m_ct1:1050515-1050652	Cluster_1752	138	4	1.026	0.000	-	CGGUUGCAGGAU	1	1.000	N	N0	-1	4	0	0	0	0	0	0
PS15m_ct1:1050990-1051038	Cluster_1753	49	4	1.026	0.000	-	GUCAAACUGAGCGACUU	3	0.500	N	N0	-1	4	0	0	0	0	0	0
PS15m_ct1:1051308-1051394	Cluster_1754	87	3	0.769	0.333	.	UUGUUUGGAUUAUAGUUGCAUCAUCACAGC	2	0.667	N	N0	-1	1	2	0	0	0	0	0
PS15m_ct1:1051636-1051725	Cluster_1755	90	2	0.513	0.000	-	GGUGAAGAUU	1	1.000	N	N0	-1	1	0	0	1	0	0	0
PS15m_ct1:1051993-1052032	Cluster_1756	40	4	1.026	0.000	-	GCACACGCGUGAAAUGUACUAUGACC	2	0.750	N	N0	-1	2	2	0	0	0	0	0
PS15m_ct1:1052307-1052362	Cluster_1757	56	7	1.795	0.000	-	CCUUUGUACAUAUGAAUG	3	0.571	N	N0	-1	6	0	0	1	0	0	0
PS15m_ct1:1052585-1052633	Cluster_1758	49	2	0.513	0.500	.	CAACCGAUUCCAAGUUUUGAUCUAAA	1	1.000	N	N0	-1	1	1	0	0	0	0	0
PS15m_ct1:1052953-1053082	Cluster_1759	130	5	1.282	0.000	-	GAUUGAAUCAGCCGAG	1	1.000	N	N0	-1	3	2	0	0	0	0	0
PS15m_ct1:1053508-1053550	Cluster_1760	43	4	1.026	0.000	-	GAGAAUAUUGGUAACAUUCCUGUAG	3	0.500	N	N0	-1	1	0	0	0	0	0	3
PS15m_ct1:1054280-1054316	Cluster_1761	37	2	0.513	0.000	-	CAACCCUUUUGCUA	1	1.000	N	N0	-1	2	0	0	0	0	0	0
PS15m_ct1:1055091-1055275	Cluster_1762	185	5	1.282	0.400	.	UGCGUAUAUCU	1	1.000	N	N0	-1	4	1	0	0	0	0	0
PS15m_ct1:1055488-1055510	Cluster_1763	23	2	0.513	0.000	-	CUGAGAUCACUGACAUGUACGAG	2	0.500	23	N0	-1	0	0	0	0	2	0	0
PS15m_ct1:1055732-1055760	Cluster_1764	29	2	0.513	0.000	-	CUGUGGCUAGGUAGCGCCAAGGAAGGGUU	1	1.000	N	N0	-1	1	1	0	0	0	0	0
PS15m_ct1:1056437-1056531	Cluster_1765	95	2	0.513	0.500	.	GAGUCCGAAUGCUAAUGCGCCUUGUAG	1	1.000	N	N0	-1	1	1	0	0	0	0	0
PS15m_ct1:1056666-1056740	Cluster_1766	75	2	0.513	0.000	-	GUAAGUUGAGCUUGGUUGGCUUACCCCUGAAUUUAACAAC	1	1.000	N	N0	-1	1	1	0	0	0	0	0
PS15m_ct1:1057803-1057821	Cluster_1767	19	2	0.513	1.000	+	GACGAUUAGAAAUCAGAAA	2	0.500	N	N0	-1	2	0	0	0	0	0	0
PS15m_ct1:1058202-1058283	Cluster_1768	82	3	0.769	0.000	-	CGCCUGUUGGG	1	1.000	N	N0	-1	3	0	0	0	0	0	0
PS15m_ct1:1058564-1058947	Cluster_1769	384	42	10.772	0.190	-	UAGGAAUGCAGAUCAUAGUGG	4	0.833	21	N0	-1	4	0	15	4	12	7	0
PS15m_ct1:1059225-1059282	Cluster_1770	58	2	0.513	0.000	-	UGAAUGAAUAGACUCUUAUCCG	1	1.000	N	N0	-1	1	0	0	1	0	0	0
PS15m_ct1:1059494-1060693	Cluster_1771	1200	947	242.880	0.201	.	UGAUCAACUGCAGAUAAUUGAGG	146	0.363	23	N0	-1	35	10	26	49	606	216	5
PS15m_ct1:1060807-1060846	Cluster_1772	40	19	4.873	0.158	-	UCUUCCAAUCAUAGAAUUCUUGA	6	0.421	23	N0	-1	0	0	1	4	11	3	0
PS15m_ct1:1060970-1065115	Cluster_1773	4146	1265	324.439	0.199	-	UUAGCCAACAUUGGAACAUAUGG	21	0.565	23	N0	-1	63	5	67	110	705	308	7
PS15m_ct1:1065458-1065653	Cluster_1774	196	12	3.078	0.083	-	UUGAAGCAUAUCUUUUUUUUACG	3	0.833	23	N0	-1	2	0	0	1	6	2	1
PS15m_ct1:1065763-1065796	Cluster_1775	34	2	0.513	0.500	.	GAAUAAUGGGCUGUAUCUACAA	1	1.000	22	N0	-1	0	0	0	1	0	1	0
PS15m_ct1:1065935-1066191	Cluster_1776	257	10	2.565	0.600	.	UCAUUCAUUAGUCGUCGUGGCCU	3	0.800	23	N0	-1	0	0	1	3	5	1	0
PS15m_ct1:1066268-1066924	Cluster_1777	657	33	8.464	0.424	.	UCUUUGUUGACUAGAAUAGCUAC	3	0.879	23	N0	-1	1	0	2	5	15	10	0
PS15m_ct1:1067430-1067452	Cluster_1778	23	2	0.513	0.000	-	UCGAGUAAGAGCUAAAACGAUAG	2	0.500	23	N0	-1	0	0	0	0	2	0	0
PS15m_ct1:1067530-1067673	Cluster_1779	144	4	1.026	0.000	-	UUGAAUGGUCUUUGUUUUGG	1	1.000	N	N0	-1	1	1	0	0	1	1	0
PS15m_ct1:1067991-1068084	Cluster_1780	94	3	0.769	0.000	-	UCAUGGGAUUGAUAUAUGAGUG	1	1.000	22	N0	-1	0	0	0	1	1	1	0
PS15m_ct1:1068281-1068500	Cluster_1781	220	7	1.795	0.429	.	UCAAGACUGAUGAUUGUAGUUUU	2	0.857	24	N0	0.2	1	0	0	1	2	3	0
PS15m_ct1:1068729-1068958	Cluster_1782	230	9	2.308	0.222	.	UGAACGAACAAUAACAAUAAUGCU	2	0.889	24	N0	0.1	0	0	1	0	3	5	0
PS15m_ct1:1069683-1070130	Cluster_1783	448	32	8.207	0.750	.	UCAGAAUAUGGUAACUGGAUG	6	0.688	21	N0	0.5	2	0	13	4	11	2	0
PS15m_ct1:1070295-1070407	Cluster_1784	113	11	2.821	0.636	.	UAUAGUUAUUGUUGAGCUUCAGC	3	0.727	23	N0	-1	1	0	0	2	8	0	0
PS15m_ct1:1070614-1071582	Cluster_1785	969	131	33.598	0.282	.	UAAGAAAGAACUCAGUUAGGUGC	9	0.588	23	N0	-1	10	0	4	11	69	36	1
PS15m_ct1:1071744-1071856	Cluster_1786	113	8	2.052	0.250	.	UCUCAGCUUGAUGUCAGCUACCC	1	1.000	23	N0	-1	1	0	0	0	5	2	0
PS15m_ct1:1072216-1072238	Cluster_1787	23	4	1.026	0.000	-	UGGAAAACUGGCCAUCUUUGACC	4	0.250	23	N0	-1	0	0	0	0	4	0	0
PS15m_ct1:1072348-1072387	Cluster_1788	40	3	0.769	0.333	.	UCAUGAAGGGAAUGUCUAUUAGG	1	1.000	N	N0	-1	1	0	0	0	2	0	0
PS15m_ct1:1072548-1072639	Cluster_1789	92	5	1.282	0.000	-	GCAAGACGGGAA	1	1.000	N	N0	-1	3	0	0	0	0	2	0
PS15m_ct1:1072775-1072853	Cluster_1790	79	20	5.129	0.050	-	UAGGAAUGCAGAUCAUAGUGG	4	0.750	21	N0	-1	3	0	9	2	3	3	0
PS15m_ct1:1072928-1073007	Cluster_1791	80	9	2.308	0.111	-	UGAAUAUAGUAAAUGUCCG	3	0.778	N	N0	-1	3	0	1	0	4	1	0
PS15m_ct1:1075206-1075253	Cluster_1792	48	5	1.282	0.000	-	GAGGUUUUUAUAAA	2	0.600	N	N0	-1	5	0	0	0	0	0	0
PS15m_ct1:1075639-1075736	Cluster_1793	98	8	2.052	0.125	-	CCUCAGGAUCUG	3	0.625	N	N0	-1	7	1	0	0	0	0	0
PS15m_ct1:1075909-1075990	Cluster_1794	82	2	0.513	0.500	.	UCAUGCGACUCUAAUG	1	1.000	N	N0	-1	2	0	0	0	0	0	0
PS15m_ct1:1076907-1076930	Cluster_1795	24	2	0.513	1.000	+	UCUGAUGUAGAGAAUGUGAGAUUA	2	0.500	24	N0	-1	0	0	0	0	0	2	0
PS15m_ct1:1077643-1077702	Cluster_1796	60	3	0.769	0.667	.	GUACAUACAUGUGUC	1	1.000	N	N0	-1	2	1	0	0	0	0	0
PS15m_ct1:1078102-1078303	Cluster_1797	202	5	1.282	0.000	-	CAGAACAACUCAA	1	1.000	N	N0	-1	5	0	0	0	0	0	0
[truncated: 58,480 more rows]
