# Supplementary material for: RNAi epimutations conferring antifungal drug resistance are inheritable
Source: Nat Commun. 2025 Aug 7;16:7293. doi: 10.1038/s41467-025-62572-6 (PMC12332000; doi:10.1038/s41467-025-62572-6)
Supplement: Supplementary file 5 — Supplementary Data 3 [file 41467_2025_62572_MOESM5_ESM.xlsx]

## Sheet: DiffBind analysis
seqnames	start	end	width	strand	Conc	Conc_Epi	Conc_Naive	Fold	p.value	FDR	Called1	Called2
PS15m_ct1	22353	22753	401	*	0	0	0	0	1	1	2	0
PS15m_ct1	24548	24948	401	*	5.60984	6.19481	0	1.10928	0.151618	0.386392	2	0
PS15m_ct1	25972	26372	401	*	4.05949	4.64445	0	15.5121	1	1	2	0
PS15m_ct1	27772	28172	401	*	3.20536	3.79032	0	0.380795	0.472576	1	2	0
PS15m_ct1	28799	29199	401	*	4.63038	5.21535	0	16.0426	1	1	2	0
PS15m_ct1	34108	34508	401	*	10.6721	10.6263	10.7596	-0.0185923	0.925485	0.985618	4	1
PS15m_ct1	38026	38426	401	*	5.96891	6.55387	0	1.33971	0.116317	0.386392	2	0
PS15m_ct1	43764	44164	401	*	4.37709	4.96205	0	0.635174	0.292265	1	2	0
PS15m_ct1	46532	46932	401	*	0.106263	0.691225	0	0.0335856	0.940272	1	2	0
PS15m_ct1	49837	50237	401	*	5.46079	6.04576	0	1.12581	0.131556	0.386392	2	0
PS15m_ct1	50655	51055	401	*	2.73075	3.31572	0	0.307515	1	1	2	0
PS15m_ct1	51718	52118	401	*	5.16747	5.75244	0	16.5316	1	1	2	0
PS15m_ct1	52262	52662	401	*	7.47828	7.26021	7.83507	-0.0686253	0.751408	0.928774	3	2
PS15m_ct1	73573	73973	401	*	0	0	0	0	1	1	2	0
PS15m_ct1	74052	74452	401	*	0	0	0	0	1	1	2	0
PS15m_ct1	79367	79767	401	*	6.23051	6.22959	6.23235	0.000118167	0.999643	0.999889	3	1
PS15m_ct1	80583	80983	401	*	2.42123	3.00619	0	0.263523	1	1	2	0
PS15m_ct1	80991	81391	401	*	5.40839	5.57091	5.01536	0.0584892	0.826879	1	2	0
PS15m_ct1	84121	84521	401	*	5.2669	5.85186	0	0.948562	0.183472	1	2	0
PS15m_ct1	87037	87437	401	*	3.82459	4.40955	0	15.2897	1	1	2	0
PS15m_ct1	90130	90530	401	*	1.53794	2.1229	0	0.15769	0.734206	1	2	0
PS15m_ct1	96902	97302	401	*	7.39653	7.98149	0	6.37934	0.000924705	0.0228223	4	2
PS15m_ct1	104177	104577	401	*	3.25783	3.84279	0	0.389691	0.464995	1	2	0
PS15m_ct1	106582	106982	401	*	6.19227	5.8211	6.73198	-0.0940018	0.753179	0.928774	3	1
PS15m_ct1	108004	108404	401	*	7.69646	7.45501	8.08404	-0.0998605	0.620863	0.864616	3	1
PS15m_ct1	112405	112805	401	*	6.68749	6.61915	6.81515	-0.0200784	0.960968	0.989657	2	1
PS15m_ct1	113652	114052	401	*	3.28336	3.86833	0	0.394072	1	1	2	0
PS15m_ct1	118265	118665	401	*	0	0	0	0	1	1	2	0
PS15m_ct1	123822	124222	401	*	2.74476	0	4.32972	-1.52527	0.119316	1	2	0
PS15m_ct1	124464	124864	401	*	1.71496	2.29992	0	0.176513	0.706419	1	2	0
PS15m_ct1	128881	129281	401	*	3.99288	4.57785	0	0.536497	0.349363	1	2	0
PS15m_ct1	130757	131157	401	*	0	0	0	0	1	1	2	0
PS15m_ct1	131522	131922	401	*	4.24489	4.82985	0	15.6848	1	1	2	0
PS15m_ct1	133125	133525	401	*	6.44183	7.02679	0	2.30503	0.0394481	0.334852	3	0
PS15m_ct1	134643	135043	401	*	7.09121	7.67617	0	5.30511	0.00315813	0.0648632	2	0
PS15m_ct1	136134	136534	401	*	4.90356	5.037	4.59276	0.046494	1	1	2	0
PS15m_ct1	136974	137374	401	*	4.95461	5.26249	4.02288	0.133434	0.712622	1	2	0
PS15m_ct1	138573	138973	401	*	3.87885	4.46381	0	15.3427	1	1	2	0
PS15m_ct1	141431	141831	401	*	4.70943	5.29439	0	0.806248	0.189751	1	2	0
PS15m_ct1	143595	143995	401	*	5.24182	5.82678	0	16.6027	1	1	2	0
PS15m_ct1	144477	144877	401	*	6.17755	6.76251	0	1.9599	0.0515247	0.380221	3	0
PS15m_ct1	148317	148717	401	*	5.39435	5.72886	4.32972	0.147823	0.68286	1	2	0
PS15m_ct1	149043	149443	401	*	6.08381	6.66877	0	1.45379	0.101347	0.386392	3	0
PS15m_ct1	156621	157021	401	*	6.08844	6.6734	0	1.45973	0.100591	0.386392	2	0
PS15m_ct1	157853	158253	401	*	5.88228	6.46724	0	1.28494	0.122846	0.386392	2	0
PS15m_ct1	164350	164750	401	*	0	0	0	-0.237061	0.630108	1	2	0
PS15m_ct1	166597	166997	401	*	4.68151	5.18906	2.00779	0.389242	0.404985	1	2	0
PS15m_ct1	176391	176791	401	*	3.23019	0	4.81515	-1.85579	0.0927045	1	2	0
PS15m_ct1	177070	177470	401	*	7.09046	6.87695	7.44109	-0.0616708	0.785784	0.940826	2	1
PS15m_ct1	180827	181227	401	*	4.51475	4.7094	4.02288	0.07353	0.840174	1	2	0
PS15m_ct1	193753	194153	401	*	5.31466	5.89962	0	16.6687	1	1	2	0
PS15m_ct1	194913	195313	401	*	3.66574	1.4755	5.02288	-0.432111	0.409519	1	2	0
PS15m_ct1	197786	198186	401	*	4.58078	5.16574	0	15.9972	1	1	2	0
PS15m_ct1	198377	198777	401	*	4.93384	5.5188	0	0.806739	0.22634	1	2	0
PS15m_ct1	200870	201270	401	*	4.51688	5.10184	0	15.9393	1	1	2	0
PS15m_ct1	201980	202380	401	*	4.68135	5.26632	0	16.0905	1	1	2	0
PS15m_ct1	214585	214985	401	*	4.96018	5.19531	4.32972	0.0908589	1	1	2	0
PS15m_ct1	217696	218096	401	*	0	0	0	0	1	1	2	0
PS15m_ct1	251148	251548	401	*	5.16747	5.75244	0	16.5316	1	1	2	0
PS15m_ct1	253016	253416	401	*	5.0689	5.65386	0	0.866276	0.204672	1	2	0
PS15m_ct1	256103	256503	401	*	5.7488	6.33376	0	1.21206	0.131622	0.386392	2	0
PS15m_ct1	262862	263262	401	*	4.83494	5.20078	3.59276	0.175477	1	1	2	0
PS15m_ct1	278296	278696	401	*	3.6984	4.28336	0	15.1618	1	1	2	0
PS15m_ct1	289162	289562	401	*	5.17651	4.59003	5.91468	-0.140592	1	1	2	0
PS15m_ct1	290837	291237	401	*	2.80803	3.39299	0	0.317632	0.53202	1	2	0
PS15m_ct1	294909	295309	401	*	5.17439	5.75936	0	16.5428	1	1	2	0
PS15m_ct1	310841	311241	401	*	4.52549	5.11045	0	0.6991	0.243788	1	3	0
PS15m_ct1	312297	312697	401	*	6.36796	5.77228	7.11345	-0.14588	0.628763	0.870253	3	2
PS15m_ct1	314496	314896	401	*	5.84336	6.24923	4.32972	0.218826	0.491751	0.785357	2	0
PS15m_ct1	323968	324368	401	*	7.75757	8.34253	0	4.38949	0.0123206	0.17438	3	0
PS15m_ct1	328401	328801	401	*	6.28721	6.87218	0	17.5419	1	1	2	0
PS15m_ct1	336530	336930	401	*	4.27918	4.86414	0	0.605852	0.31058	1	2	0
PS15m_ct1	338734	339134	401	*	3.65606	4.24102	0	0.465572	0.395228	1	2	0
PS15m_ct1	345955	346355	401	*	4.76695	5.35192	0	0.748812	0.247032	1	2	0
PS15m_ct1	348282	348682	401	*	5.12808	4.4213	5.95559	-0.160975	1	1	3	0
PS15m_ct1	363769	364169	401	*	5.22958	5.09426	5.46722	-0.0393077	0.912164	1	2	0
PS15m_ct1	364284	364684	401	*	5.72518	6.04007	4.75985	0.13818	0.649469	0.882281	2	0
PS15m_ct1	366374	366774	401	*	7.62375	8.20871	0	3.85915	0.0175043	0.218766	3	0
PS15m_ct1	367391	367791	401	*	7.15906	7.74403	0	17.8882	3.68454e-06	0.000219683	2	0
PS15m_ct1	368288	368688	401	*	4.15536	4.74033	0	0.591326	0.291146	1	3	0
PS15m_ct1	369244	369644	401	*	6.9623	7.54726	0	18.1444	1	1	2	0
PS15m_ct1	370270	370670	401	*	4.37654	4.96151	0	0.630954	0.298472	1	2	0
PS15m_ct1	376425	376825	401	*	0	0	0	0	1	1	2	0
PS15m_ct1	377150	377550	401	*	3.2896	3.87456	0	0.405654	0.394831	1	2	0
PS15m_ct1	378098	378498	401	*	4.41626	5.00122	0	15.8447	1	1	3	0
PS15m_ct1	380482	380882	401	*	3.87674	4.4617	0	15.3331	1	1	2	0
PS15m_ct1	385183	385583	401	*	7.00273	6.95734	7.08943	-0.0183615	0.928262	0.985618	2	1
PS15m_ct1	386415	386815	401	*	6.27416	6.25399	6.31368	-0.00964337	0.966107	0.990386	2	0
PS15m_ct1	387157	387557	401	*	7.52164	6.79359	8.36367	-0.217892	0.379463	0.679854	3	2
PS15m_ct1	390318	390718	401	*	7.56916	6.321	8.67887	-0.475322	0.12985	0.386392	4	2
PS15m_ct1	393339	393739	401	*	4.28853	2.37392	5.59276	-0.406195	0.421993	1	2	0
PS15m_ct1	394799	395199	401	*	5.90593	4.00619	7.20695	-0.431567	1	1	2	1
PS15m_ct1	401642	402042	401	*	0	0.22174	0	-0.0043294	0.992288	1	2	0
PS15m_ct1	402545	402945	401	*	4.42123	5.00619	0	15.8486	1	1	3	0
PS15m_ct1	416326	416726	401	*	4.27065	4.85562	0	15.4185	1	1	2	0
PS15m_ct1	419705	420105	401	*	5.10144	5.68641	0	0.848841	0.219839	1	2	0
PS15m_ct1	420460	420860	401	*	5.64982	4.77223	6.58449	-0.206268	0.593048	0.852561	2	0
PS15m_ct1	420966	421366	401	*	3.29136	3.87632	0	0.396518	1	1	2	0
PS15m_ct1	421988	422388	401	*	5.534	5.57975	5.43792	0.0155264	1	1	2	0
PS15m_ct1	425434	425834	401	*	5.75096	6.33592	0	1.20028	0.135018	0.386392	2	0
PS15m_ct1	427741	428141	401	*	5.7929	6.26922	3.59276	0.327848	0.422873	0.719646	3	0
PS15m_ct1	430406	430806	401	*	0.890534	1.4755	0	0.100075	0.825626	1	2	0
PS15m_ct1	434713	435113	401	*	4.61706	5.20202	0	0.70609	0.260089	1	2	0
PS15m_ct1	435554	435954	401	*	3.1142	3.69917	0	0.366761	1	1	2	0
PS15m_ct1	436464	436864	401	*	3.38121	3.96617	0	0.411174	1	1	2	0
PS15m_ct1	437343	437743	401	*	6.29325	6.87821	0	1.30961	0.14708	0.386392	3	0
PS15m_ct1	438092	438492	401	*	2.64957	3.23454	0	0.283027	0.569168	1	2	0
PS15m_ct1	438774	439174	401	*	5.02928	5.61424	0	16.4097	1	1	2	0
PS15m_ct1	440049	440449	401	*	6.96148	7.54644	0	18.1373	2.70392e-06	0.000219683	2	0
PS15m_ct1	440694	441094	401	*	5.86578	6.45074	0	17.1899	1	1	2	0
PS15m_ct1	449791	450191	401	*	5.93871	6.52367	0	17.0287	1	1	2	0
PS15m_ct1	453615	454015	401	*	0	0	0	0	1	1	2	0
PS15m_ct1	458060	458460	401	*	0	0	0	0	1	1	2	0
PS15m_ct1	464916	465316	401	*	6.61766	7.20262	0	2.57347	0.0325433	0.304394	2	0
PS15m_ct1	475393	475793	401	*	4.26923	4.06819	4.60283	-0.0515759	1	1	2	0
PS15m_ct1	478067	478467	401	*	5.49508	6.03651	2.00779	0.583234	0.275684	0.561501	2	0
PS15m_ct1	480830	481230	401	*	4.59947	5.18444	0	0.695013	1	1	2	0
PS15m_ct1	482876	483276	401	*	2.45047	3.03544	0	0.266326	0.588358	1	2	0
PS15m_ct1	490430	490830	401	*	6.47011	7.05508	0	1.40257	0.135704	0.386392	2	0
PS15m_ct1	491805	492205	401	*	3.3626	3.94756	0	13.3248	1	1	2	0
PS15m_ct1	504483	504883	401	*	5.13134	5.7163	0	1.01517	0.13977	1	2	0
PS15m_ct1	511628	512028	401	*	3.17839	3.76336	0	0.376276	0.476498	1	2	0
PS15m_ct1	512225	512625	401	*	4.54089	5.12585	0	0.735268	0.214443	1	2	0
PS15m_ct1	517574	517974	401	*	7.34987	7.17505	7.64647	-0.0551714	1	1	2	1
PS15m_ct1	526784	527184	401	*	5.41426	5.99922	0	0.998457	1	1	2	0
PS15m_ct1	528543	528943	401	*	7.06341	7.50023	5.29123	0.304108	0.308164	0.600131	2	0
PS15m_ct1	529687	530087	401	*	7.60448	7.78467	7.15817	0.076145	0.723256	0.918362	3	1
PS15m_ct1	539877	540277	401	*	3.85987	4.44483	0	15.3192	1	1	2	0
PS15m_ct1	559473	559873	401	*	4.08909	4.67405	0	15.2098	1	1	2	0
PS15m_ct1	563719	564119	401	*	4.47788	5.06284	0	0.658613	0.285716	1	3	0
PS15m_ct1	565934	566334	401	*	6.74241	7.32738	0	3.25583	0.0181859	0.224451	3	0
PS15m_ct1	568434	568834	401	*	6.55883	7.14379	0	2.69809	0.0279451	0.283633	3	0
PS15m_ct1	569305	569705	401	*	5.05483	5.28623	4.43792	0.0900501	0.767765	1	3	0
PS15m_ct1	570530	570930	401	*	9.16726	9.22654	9.04085	0.0379903	0.835902	0.958883	4	2
PS15m_ct1	572949	573349	401	*	4.16748	4.01053	4.43792	-0.0392015	0.913663	1	2	0
PS15m_ct1	573383	573783	401	*	4.5455	5.13046	0	0.681059	0.273038	1	3	0
PS15m_ct1	573975	574375	401	*	6.02211	6.48147	4.02288	0.298802	1	1	2	0
PS15m_ct1	574725	575125	401	*	6.74013	7.32509	0	17.8073	4.07608e-06	0.000219683	3	0
PS15m_ct1	577127	577527	401	*	13.8781	13.7604	14.088	-0.0677673	0.717008	0.91626	4	2
PS15m_ct1	581310	581710	401	*	7.01681	7.35609	5.92677	0.200229	0.400472	0.698034	3	0
PS15m_ct1	583457	583857	401	*	5.72185	5.78231	5.59276	0.0192389	1	1	2	0
PS15m_ct1	588374	588774	401	*	5.77694	6.36191	0	1.21423	0.133175	0.386392	2	0
PS15m_ct1	589987	590387	401	*	6.22698	6.81194	0	1.91937	0.0556089	0.386392	3	0
PS15m_ct1	592177	592577	401	*	3.25561	3.052	3.59276	-0.0539179	1	1	2	0
PS15m_ct1	593929	594329	401	*	5.06554	5.6505	0	0.974059	0.148611	1	3	0
PS15m_ct1	596161	596561	401	*	2.67649	3.26145	0	0.299274	1	1	2	0
PS15m_ct1	597222	597622	401	*	4.27012	4.85508	0	0.603484	0.311647	1	2	0
PS15m_ct1	597702	598102	401	*	5.59829	6.18326	0	1.10002	0.153907	0.386392	3	0
PS15m_ct1	605548	605948	401	*	4.27365	4.85862	0	0.600556	1	1	2	0
PS15m_ct1	609931	610331	401	*	2.11089	2.69585	0	0.222934	0.642248	1	2	0
PS15m_ct1	612526	612926	401	*	4.2531	3.39299	5.17772	-0.195351	0.659587	1	2	0
PS15m_ct1	613891	614291	401	*	8.09365	7.05323	9.11345	-0.274894	0.335977	0.634574	2	2
PS15m_ct1	615064	615464	401	*	5.52672	0	7.11169	-6.71509	0.00519564	0.0933022	1	1
PS15m_ct1	620236	620636	401	*	2.52974	3.11471	0	0.278449	0.56822	1	2	0
PS15m_ct1	621523	621923	401	*	5.16288	5.74785	0	1.02804	0.138274	1	2	0
PS15m_ct1	624377	624777	401	*	6.32369	6.90865	0	1.32525	0.14506	0.386392	3	0
PS15m_ct1	625387	625787	401	*	4.59914	5.1841	0	0.763054	0.202408	1	2	0
PS15m_ct1	629169	629569	401	*	2.9061	3.49106	0	0.333795	0.509083	1	2	0
PS15m_ct1	629856	630256	401	*	4.77365	5.28612	2.00779	0.424763	0.328492	1	3	0
PS15m_ct1	631713	632113	401	*	0.450474	1.03544	0	0.0590613	0.89552	1	2	0
PS15m_ct1	632269	632669	401	*	0.106263	0.691225	0	0.0335856	0.940272	1	2	0
PS15m_ct1	632801	633201	401	*	5.73297	6.26808	2.43792	0.669211	0.192916	0.435841	2	0
PS15m_ct1	636171	636571	401	*	0	0	0	0	1	1	2	0
PS15m_ct1	653974	654374	401	*	4.13495	4.71991	0	0.570853	0.328533	1	2	0
PS15m_ct1	657251	657651	401	*	5.72449	6.03925	4.75985	0.139542	0.612903	0.861521	3	0
PS15m_ct1	658730	659130	401	*	3.06518	3.65015	0	0.357689	0.493145	1	2	0
PS15m_ct1	661848	662248	401	*	4.145	4.5746	2.43792	0.251334	1	1	2	0
PS15m_ct1	665178	665578	401	*	5.14299	5.72795	0	16.5144	1	1	2	0
PS15m_ct1	666289	666689	401	*	4.95089	5.53585	0	0.817253	0.220903	1	2	0
PS15m_ct1	667187	667587	401	*	3.37097	3.95593	0	14.8319	1	1	2	0
PS15m_ct1	668088	668488	401	*	5.39464	5.9796	0	1.00061	0.173159	1	2	0
PS15m_ct1	670831	671231	401	*	5.69763	5.8515	5.32972	0.052752	1	1	3	0
PS15m_ct1	674058	674458	401	*	5.26841	5.85337	0	0.945509	0.185295	1	2	0
PS15m_ct1	684888	685288	401	*	5.03173	5.6167	0	16.4093	1	1	2	0
PS15m_ct1	688890	689290	401	*	7.79615	7.52826	8.21725	-0.0707759	0.786494	0.940865	3	1
PS15m_ct1	715470	715870	401	*	4.87507	5.46003	0	0.775745	1	1	2	0
PS15m_ct1	719285	719685	401	*	3.35736	3.94233	0	0.406958	1	1	2	0
PS15m_ct1	720867	721267	401	*	4.21711	4.80207	0	15.659	1	1	2	0
PS15m_ct1	727105	727505	401	*	4.79005	5.37502	0	0.758042	0.242512	1	2	0
PS15m_ct1	729373	729773	401	*	0	0	0	0	1	1	2	0
PS15m_ct1	729793	730193	401	*	3.29992	3.88489	0	0.397769	1	1	2	0
PS15m_ct1	737408	737808	401	*	6.6493	6.81554	6.24527	0.0587615	0.824939	0.955381	3	1
PS15m_ct1	739107	739507	401	*	7.36276	7.9318	2.43792	3.86527	0.00485203	0.0890651	3	0
PS15m_ct1	744820	745220	401	*	6.36183	6.84952	4.00779	0.349193	1	1	2	0
PS15m_ct1	759478	759878	401	*	4.26164	3.41612	5.17772	-0.191272	1	1	2	0
PS15m_ct1	759965	760365	401	*	5.27304	4.79901	5.91468	-0.116846	0.714646	1	2	1
PS15m_ct1	770591	770991	401	*	5.39796	5.98292	0	1.16524	0.117308	1	2	0
PS15m_ct1	781173	781573	401	*	5.33122	5.91618	0	16.6841	1	1	2	0
PS15m_ct1	783331	783731	401	*	6.26866	6.60685	5.18444	0.168787	0.508844	0.797262	3	0
PS15m_ct1	786234	786634	401	*	5.07981	5.66478	0	0.975012	0.149659	1	2	0
PS15m_ct1	789273	789673	401	*	7.39856	7.85158	5.46722	0.295605	0.385173	0.684778	4	1
PS15m_ct1	790258	790658	401	*	5.34317	5.92813	0	0.945224	0.193144	1	2	0
PS15m_ct1	792950	793350	401	*	4.57976	5.16472	0	15.9943	1	1	2	0
PS15m_ct1	805513	805913	401	*	5.36349	5.94845	0	0.987589	0.175629	1	2	0
PS15m_ct1	806341	806741	401	*	5.37006	5.95502	0	1.09115	0.135583	1	2	0
PS15m_ct1	807480	807880	401	*	7.24114	7.62035	5.91468	0.237958	0.345364	0.646454	3	1
PS15m_ct1	809495	809895	401	*	5.58166	5.7456	5.18444	0.0556376	0.840181	0.959787	2	0
PS15m_ct1	810422	810822	401	*	4.51325	5.09822	0	0.707863	0.231439	1	2	0
PS15m_ct1	811388	811788	401	*	4.19303	4.77799	0	0.580712	1	1	2	0
PS15m_ct1	814456	814856	401	*	7.07002	7.53366	5.02288	0.353259	0.284066	0.571862	3	0
PS15m_ct1	815273	815673	401	*	6.02823	6.61319	0	1.4095	0.106078	0.386392	3	0
PS15m_ct1	816378	816778	401	*	6.62034	7.20531	0	16.8485	1.27768e-05	0.00041695	3	0
PS15m_ct1	817660	818060	401	*	7.37898	5.03507	8.76085	-1.08254	0.0473474	0.363658	3	2
PS15m_ct1	827182	827582	401	*	6.44109	6.99575	2.43792	0.759926	0.244662	0.5154	2	0
PS15m_ct1	828602	829002	401	*	4.46029	4.60156	4.12793	0.0489992	0.88199	1	2	0
PS15m_ct1	829811	830211	401	*	7.16675	6.12546	8.18696	-0.377253	0.179338	0.411174	3	2
PS15m_ct1	836834	837234	401	*	4.71858	4.97499	4.00779	0.0998643	0.785077	1	3	0
PS15m_ct1	837804	838204	401	*	5.18499	5.76996	0	0.974732	0.160888	1	2	0
PS15m_ct1	839922	840322	401	*	5.05252	4.98174	5.18444	-0.0236056	0.941896	1	2	0
PS15m_ct1	844813	845213	401	*	3.2013	3.559	2.00779	0.155134	0.73587	1	2	0
PS15m_ct1	846723	847123	401	*	4.88063	5.46559	0	0.78973	0.231052	1	2	0
PS15m_ct1	847496	847896	401	*	5.05636	5.64132	0	0.966921	0.150455	1	3	0
PS15m_ct1	849251	849651	401	*	7.57778	7.86954	6.71985	0.144548	0.528845	0.811079	4	1
PS15m_ct1	850387	850787	401	*	6.02655	6.61151	0	2.1104	0.0392301	0.334852	3	0
PS15m_ct1	850998	851398	401	*	3.69647	4.28143	0	0.472512	0.392975	1	2	0
PS15m_ct1	859624	860024	401	*	5.94171	6.52667	0	1.78792	0.0566612	0.386392	2	0
PS15m_ct1	875828	876228	401	*	4.06759	4.65256	0	0.553421	0.340212	1	2	0
PS15m_ct1	879777	880177	401	*	5.97558	6.56054	0	17.6367	1	1	2	0
PS15m_ct1	881904	882304	401	*	5.70269	6.23674	2.43792	0.623427	0.225204	0.487777	2	0
PS15m_ct1	882741	883141	401	*	4.20752	4.79248	0	0.585576	0.324318	1	2	0
PS15m_ct1	884248	884648	401	*	3.8336	4.41857	0	0.52403	0.310028	1	3	0
PS15m_ct1	885827	886227	401	*	6.54515	7.13012	0	17.7725	4.25752e-06	0.000219683	2	0
PS15m_ct1	887663	888063	401	*	11.1168	11.2822	10.7155	0.161224	0.388302	0.68817	4	2
PS15m_ct1	889962	890362	401	*	7.51284	7.96026	5.63883	0.57992	0.0793501	0.386392	3	0
PS15m_ct1	893096	893496	401	*	4.95803	5.54299	0	0.817962	0.221595	1	2	0
PS15m_ct1	907283	907683	401	*	7.66923	5.59768	9.00505	-0.452587	1	1	1	2
PS15m_ct1	907985	908385	401	*	4.62033	0	6.20529	-4.1402	0.0212188	1	1	1
PS15m_ct1	913882	914282	401	*	4.14774	4.73271	0	0.565131	0.343094	1	2	0
PS15m_ct1	918425	918825	401	*	6.76864	7.3536	0	1.96664	0.068914	0.386392	2	0
PS15m_ct1	919820	920220	401	*	6.68787	6.78671	6.46722	0.0332567	1	1	3	0
PS15m_ct1	921134	921534	401	*	6.31759	6.90255	0	2.87825	0.0202057	0.234562	3	0
PS15m_ct1	922058	922458	401	*	6.82107	6.04103	7.69708	-0.202522	0.446994	0.741707	2	0
PS15m_ct1	922999	923399	401	*	7.7027	7.63935	7.82163	-0.0198557	0.931526	0.986938	4	2
PS15m_ct1	925924	926324	401	*	7.98612	7.48252	8.65452	-0.138675	0.562542	0.833175	3	2
PS15m_ct1	929003	929403	401	*	3.88226	0	5.46722	-2.40883	0.0648882	1	3	0
PS15m_ct1	930906	931306	401	*	3.74476	0	5.32972	-2.28087	0.0700777	1	2	0
PS15m_ct1	935327	935727	401	*	6.68737	7.27233	0	17.3967	6.70962e-06	0.000240113	2	0
PS15m_ct1	940914	941314	401	*	3.94277	4.52773	0	15.3994	1	1	2	0
PS15m_ct1	943769	944169	401	*	3.65993	4.24489	0	15.0953	1	1	2	0
PS15m_ct1	946852	947252	401	*	6.69431	6.73079	6.61846	0.0120318	0.954666	0.989657	3	1
PS15m_ct1	949920	950320	401	*	3.62693	4.2119	0	0.44581	0.421158	1	2	0
PS15m_ct1	951131	951531	401	*	4.55423	4.86833	3.59276	0.136703	1	1	2	0
PS15m_ct1	955329	955729	401	*	7.17786	7.17541	7.18276	-0.00129457	0.994943	0.99863	4	2
PS15m_ct1	956757	957157	401	*	4.16285	4.74781	0	0.575905	0.327575	1	2	0
PS15m_ct1	958387	958787	401	*	7.8763	8.19398	6.89735	0.198324	0.384028	0.683156	4	1
PS15m_ct1	959421	959821	401	*	5.57595	6.16092	0	1.09116	0.154977	0.386392	3	0
PS15m_ct1	961712	962112	401	*	6.46233	6.97994	3.59276	0.561263	0.185712	0.422492	3	0
PS15m_ct1	967623	968023	401	*	3.19334	3.7783	0	0.3789	0.473487	1	2	0
PS15m_ct1	969630	970030	401	*	6.21201	5.48669	7.05219	-0.171455	0.568796	0.836227	2	0
PS15m_ct1	971856	972256	401	*	7.53131	7.55567	7.4813	0.0104668	0.957592	0.989657	2	2
PS15m_ct1	974555	974955	401	*	5.95905	5.28617	6.76268	-0.157008	1	1	3	0
PS15m_ct1	977043	977443	401	*	3.11183	3.69679	0	0.366405	0.479421	1	2	0
PS15m_ct1	978416	978816	401	*	7.33725	7.30168	7.40588	-0.0130426	0.952071	0.988749	3	0
PS15m_ct1	979379	979779	401	*	0	0	0	0	1	1	2	0
PS15m_ct1	999228	999628	401	*	3.31733	3.4503	3.00779	0.0330238	0.938931	1	2	0
PS15m_ct1	1000444	1000844	401	*	6.29799	6.88296	0	2.0382	0.0499044	0.370561	3	0
PS15m_ct1	1002734	1003134	401	*	7.06593	6.09304	8.05219	-0.220049	1	1	2	1
PS15m_ct1	1003944	1004344	401	*	1.32501	1.90998	0	0.138948	0.762934	1	2	0
PS15m_ct1	1004633	1005033	401	*	5.8341	6.41906	0	1.20419	0.139809	0.386392	3	0
PS15m_ct1	1005340	1005740	401	*	4.79964	5.07246	4.02288	0.110045	0.772089	1	2	0
PS15m_ct1	1008179	1008579	401	*	5.96052	6.54548	0	1.33606	0.116555	0.386392	2	0
PS15m_ct1	1008921	1009321	401	*	5.55593	6.14089	0	1.07923	0.157414	0.386392	2	0
PS15m_ct1	1009758	1010158	401	*	2.80803	3.39299	0	0.317632	0.53202	1	2	0
PS15m_ct1	1017704	1018104	401	*	5.93471	6.45501	3.00779	0.462744	1	1	2	0
PS15m_ct1	1018211	1018611	401	*	1.88032	2.46529	0	0.193911	0.678539	1	2	0
PS15m_ct1	1024588	1024988	401	*	10.0448	10.3453	9.14712	0.540398	0.0436395	0.350428	4	2
PS15m_ct1	1026516	1026916	401	*	6.03669	6.09403	5.91468	0.0166216	0.959602	0.989657	2	0
PS15m_ct1	1031111	1031511	401	*	4.53794	5.1229	0	14.9199	1	1	2	0
PS15m_ct1	1034381	1034781	401	*	6.03796	5.02513	7.04433	-0.225796	1	1	2	0
PS15m_ct1	1045565	1045965	401	*	5.29676	5.88172	0	16.0678	1	1	2	0
PS15m_ct1	1054591	1054991	401	*	3.58019	4.16516	0	15.057	1	1	2	0
PS15m_ct1	1067565	1067965	401	*	6.61064	7.1956	0	17.3161	7.38926e-06	0.00025836	3	0
PS15m_ct1	1078142	1078542	401	*	4.37056	3.44894	5.32972	-0.20475	0.599329	1	2	0
PS15m_ct1	1086470	1086870	401	*	5.54069	6.12565	0	17.1052	1	1	3	0
PS15m_ct1	1091610	1092010	401	*	4.58816	5.17312	0	0.691079	0.270999	1	2	0
PS15m_ct1	1092573	1092973	401	*	5.32734	5.91231	0	1.07597	0.137085	1	3	0
PS15m_ct1	1094490	1094890	401	*	9.20182	9.45555	8.50149	0.299401	0.173812	0.402274	4	2
PS15m_ct1	1107534	1108268	735	*	5.73193	5.9879	5.02288	0.101027	1	1	3	0
PS15m_ct1	1108311	1108711	401	*	5.27709	5.86205	0	1.08524	0.129783	1	3	0
PS15m_ct1	1109570	1109970	401	*	2.43792	0	4.02288	-1.33436	0.140777	1	2	0
PS15m_ct1	1110676	1111076	401	*	5.85159	6.43655	0	1.26586	0.125279	0.386392	2	0
PS15m_ct1	1120965	1121365	401	*	0	0	0	-0.0342666	0.939215	1	2	0
PS15m_ct1	1121561	1121961	401	*	5.20174	5.78671	0	16.4296	1	1	2	0
PS15m_ct1	1126031	1126431	401	*	5.11945	5.70441	0	0.879846	0.203298	1	2	0
PS15m_ct1	1134368	1134768	401	*	5.60075	6.18572	0	1.23462	0.114615	0.386392	2	0
PS15m_ct1	1139114	1139514	401	*	5.02802	5.61298	0	0.844988	0.212869	1	3	0
PS15m_ct1	1147565	1147965	401	*	5.81141	6.32579	3.00779	0.435065	1	1	2	0
PS15m_ct1	1157050	1157450	401	*	5.46657	5.56567	5.24527	0.0337392	0.91345	0.97941	2	0
PS15m_ct1	1160293	1160693	401	*	4.13886	4.72382	0	0.572717	0.325663	1	2	0
PS15m_ct1	1162189	1162589	401	*	4.69104	5.276	0	15.6714	1	1	2	0
PS15m_ct1	1165355	1165755	401	*	7.09201	7.66272	2.00779	2.01679	0.0358772	0.317383	3	0
PS15m_ct1	1166071	1166471	401	*	5.5432	6.12816	0	1.48747	0.0703494	0.386392	2	0
PS15m_ct1	1171779	1172179	401	*	6.36925	6.95421	0	1.34885	0.142098	0.386392	2	0
PS15m_ct1	1172571	1172971	401	*	1.71496	2.29992	0	0.176513	0.706419	1	2	0
PS15m_ct1	1184576	1184976	401	*	5.09513	5.052	5.17772	-0.012305	1	1	2	0
PS15m_ct1	1206000	1206400	401	*	5.22285	5.80781	0	0.93227	0.186544	1	2	0
PS15m_ct1	1210359	1210759	401	*	5.69173	6.27669	0	1.15636	0.143311	0.386392	2	0
PS15m_ct1	1211445	1211845	401	*	6.00767	6.59264	0	1.55017	0.0829883	0.386392	2	0
PS15m_ct1	1215555	1215955	401	*	7.82747	6.99824	8.73385	-0.190314	0.596554	0.854256	4	2
PS15m_ct1	1217591	1217991	401	*	4.3902	2.40955	5.70823	-0.422077	0.407416	1	2	0
PS15m_ct1	1218910	1219310	401	*	3.29992	3.88489	0	0.397769	1	1	2	0
PS15m_ct1	1224290	1224690	401	*	5.11459	4.60058	5.79217	-0.120834	0.700716	1	2	0
PS15m_ct1	1225761	1226161	401	*	5.4911	6.07606	0	17.0847	1	1	2	0
PS15m_ct1	1228059	1228459	401	*	6.37625	6.88962	3.59276	0.428076	1	1	2	0
PS15m_ct1	1229381	1229781	401	*	3.09639	3.68135	0	0.363659	1	1	2	0
PS15m_ct1	1231885	1232285	401	*	3.34573	3.93069	0	14.8249	1	1	2	0
PS15m_ct1	1234345	1234745	401	*	7.24314	7.5706	6.21518	0.202214	0.38306	0.682737	3	1
PS15m_ct1	1236734	1237134	401	*	4.64327	5.22823	0	0.74938	0.21979	1	2	0
PS15m_ct1	1237393	1237793	401	*	6.47167	7.05663	0	17.704	4.63128e-06	0.000222575	2	0
PS15m_ct1	1240239	1240639	401	*	6.15692	6.68663	3.00779	0.646857	0.159438	0.386392	2	0
PS15m_ct1	1242324	1242724	401	*	13.743	13.7938	13.6357	0.0357959	0.841953	0.959945	4	2
PS15m_ct1	1249074	1249474	401	*	5.53581	6.12077	0	16.5122	1	1	2	0
PS15m_ct1	1250125	1250525	401	*	3.4241	4.00906	0	0.420174	0.433219	1	2	0
PS15m_ct1	1250877	1251277	401	*	5.21919	5.18178	5.29123	-0.00984552	1	1	2	0
PS15m_ct1	1260737	1261137	401	*	5.71496	6.29992	0	17.0253	1	1	2	0
PS15m_ct1	1263364	1263764	401	*	5.51782	5.78606	4.75985	0.107256	0.72899	0.921241	2	0
PS15m_ct1	1265094	1265494	401	*	2.77436	2.27619	3.43792	-0.113066	0.79607	1	2	0
PS15m_ct1	1268733	1269133	401	*	4.9191	5.50407	0	0.810195	0.221118	1	2	0
PS15m_ct1	1269713	1270113	401	*	4.99842	5.58338	0	16.3826	1	1	2	0
PS15m_ct1	1270405	1270805	401	*	6.92897	7.37955	5.02288	0.352043	0.252607	0.526859	2	0
PS15m_ct1	1274108	1274508	401	*	5.88168	6.32908	4.00779	0.271524	0.45077	0.746286	2	0
PS15m_ct1	1274826	1275226	401	*	4.15066	4.73562	0	15.263	1	1	2	0
PS15m_ct1	1275350	1275750	401	*	4.56551	5.036	2.43792	0.323897	1	1	2	0
PS15m_ct1	1277712	1278112	401	*	9.02593	8.99831	9.07964	-0.0194716	0.914618	0.980019	4	2
PS15m_ct1	1280575	1280975	401	*	7.49574	8.0807	0	3.52713	0.0214945	0.242805	3	0
PS15m_ct1	1284061	1284461	401	*	3.80803	4.39299	0	15.2685	1	1	3	0
PS15m_ct1	1285101	1285501	401	*	6.23568	6.35766	5.95559	0.0411794	0.872026	0.969445	2	0
PS15m_ct1	1285634	1286034	401	*	4.97235	4.9543	5.00779	-0.00512973	1	1	3	0
PS15m_ct1	1294915	1295315	401	*	6.34345	6.82985	4.00779	0.345261	1	1	2	0
PS15m_ct1	1300704	1301104	401	*	1.9906	2.57556	0	0.207945	0.66225	1	2	0
PS15m_ct1	1302579	1302979	401	*	3.057	2.1229	4.02288	-0.199248	0.659245	1	2	0
PS15m_ct1	1306622	1307022	401	*	0	0	0	0	1	1	2	0
PS15m_ct1	1307553	1307953	401	*	0	0	0	0	1	1	2	0
PS15m_ct1	1309427	1309827	401	*	4.80803	5.39299	0	16.2029	1	1	2	0
PS15m_ct1	1311623	1312023	401	*	5.33431	5.91928	0	16.6867	1	1	2	0
PS15m_ct1	1312939	1313339	401	*	4.5656	5.15056	0	0.681766	0.277408	1	2	0
PS15m_ct1	1316027	1316427	401	*	6.08396	6.66893	0	1.62776	0.0769935	0.386392	2	0
PS15m_ct1	1318941	1319341	401	*	0	0	0	0	1	1	2	0
PS15m_ct1	1320083	1320483	401	*	5.15342	5.73839	0	0.894136	0.199171	1	3	0
PS15m_ct1	1323169	1323569	401	*	7.33167	7.90457	2.00779	3.73113	0.00608321	0.105096	4	2
PS15m_ct1	1325432	1325832	401	*	3.99959	4.58456	0	0.536178	0.353347	1	2	0
PS15m_ct1	1326905	1327305	401	*	6.60232	7.18728	0	17.7656	4.29241e-06	0.000219683	3	0
PS15m_ct1	1328165	1328565	401	*	2.69123	3.27619	0	0.301747	1	1	2	0
PS15m_ct1	1329638	1330038	401	*	5.89622	6.48118	0	1.29872	0.120568	0.386392	2	0
PS15m_ct1	1331790	1332190	401	*	5.96284	6.54781	0	1.36663	0.110382	0.386392	3	0
PS15m_ct1	1334228	1334628	401	*	6.06949	6.30493	5.43792	0.0916291	0.741366	0.928774	3	0
PS15m_ct1	1336368	1336768	401	*	3.0321	3.61707	0	0.35389	0.488078	1	2	0
PS15m_ct1	1337992	1338392	401	*	6.37559	6.9132	3.00779	0.552226	1	1	2	0
PS15m_ct1	1339030	1339430	401	*	0.580194	1.16516	0	0.0731709	0.871118	1	2	0
PS15m_ct1	1339951	1340586	636	*	5.77742	6.36238	0	1.37522	0.0975113	0.386392	3	0
PS15m_ct1	1340948	1341348	401	*	6.65415	7.23911	0	3.85351	0.0098222	0.151551	3	0
PS15m_ct1	1341966	1342366	401	*	5.7789	6.25412	3.59276	0.319828	1	1	2	0
PS15m_ct1	1342526	1342926	401	*	5.50298	5.64169	5.17772	0.0466456	0.894677	0.977354	2	0
PS15m_ct1	1343390	1343790	401	*	6.05719	5.12346	7.02288	-0.208992	1	1	2	0
PS15m_ct1	1344250	1344650	401	*	6.79389	7.00573	6.24527	0.0819299	0.744562	0.928774	3	0
PS15m_ct1	1353181	1353581	401	*	5.28081	0	6.86577	-4.71464	0.0186498	1	1	1
PS15m_ct1	1354648	1355048	401	*	5.32667	5.75929	3.59276	0.258961	0.414638	1	3	0
PS15m_ct1	1358306	1358706	401	*	5.94954	6.26947	4.95952	0.14237	0.620387	0.864616	2	0
PS15m_ct1	1362295	1362695	401	*	5.78478	6.32169	2.43792	0.673391	0.19817	0.445996	2	0
PS15m_ct1	1364377	1364777	401	*	5.10612	5.69108	0	0.880906	0.200695	1	2	0
PS15m_ct1	1365850	1366250	401	*	5.04292	5.62788	0	0.857701	0.206473	1	2	0
PS15m_ct1	1367771	1368171	401	*	8.55346	8.17444	9.10149	-0.227573	0.284081	0.571862	4	2
PS15m_ct1	1375551	1375951	401	*	4.36079	4.94576	0	0.622782	1	1	2	0
PS15m_ct1	1385363	1385763	401	*	0	0	0	0	1	1	2	0
PS15m_ct1	1391257	1391657	401	*	5.05454	5.6395	0	0.861398	0.205748	1	2	0
PS15m_ct1	1392818	1393218	401	*	5.6793	6.26426	0	16.4249	1	1	2	0
PS15m_ct1	1401034	1401434	401	*	5.56576	6.1093	2.00779	0.60873	0.258907	0.535499	2	0
PS15m_ct1	1403915	1404315	401	*	2.44431	3.02928	0	0.266664	1	1	2	0
PS15m_ct1	1406287	1406687	401	*	0	0	0	0	1	1	2	0
PS15m_ct1	1409029	1409429	401	*	3.2445	3.82946	0	0.38844	0.461772	1	3	0
PS15m_ct1	1414171	1414571	401	*	0.0238005	0.608763	0	0.0268468	0.952216	1	2	0
PS15m_ct1	1422824	1423224	401	*	4.61679	5.20175	0	0.770176	0.200193	1	2	0
PS15m_ct1	1427248	1427648	401	*	4.4139	4.53811	4.12793	0.0434975	1	1	2	0
PS15m_ct1	1429236	1429636	401	*	5.47608	5.60492	5.17772	0.0432784	0.880753	0.970789	2	0
PS15m_ct1	1434371	1434771	401	*	5.02928	5.61424	0	16.4097	1	1	2	0
PS15m_ct1	1436156	1436556	401	*	4.51967	5.10463	0	0.670577	0.280293	1	2	0
PS15m_ct1	1437077	1437477	401	*	6.00793	6.56252	2.00779	0.801681	1	1	2	0
PS15m_ct1	1437576	1437976	401	*	4.66666	5.25162	0	0.721223	0.25432	1	2	0
PS15m_ct1	1438495	1438895	401	*	5.37281	5.95778	0	0.987776	0.176722	1	3	0
PS15m_ct1	1440588	1440988	401	*	6.45734	6.87938	4.81515	0.233613	0.606419	0.859114	2	0
PS15m_ct1	1459990	1460390	401	*	6.64936	6.62675	6.69355	-0.00606579	0.981614	0.992427	3	1
PS15m_ct1	1467644	1468044	401	*	4.53724	5.1222	0	0.678331	0.27486	1	2	0
PS15m_ct1	1469333	1469733	401	*	7.85614	8.02794	7.43547	0.0942066	0.637394	0.876417	4	2
PS15m_ct1	1471113	1471513	401	*	4.81576	5.40072	0	16.2115	1	1	2	0
PS15m_ct1	1476155	1476938	784	*	2.56569	3.15066	0	0.283826	1	1	3	0
PS15m_ct1	1478249	1478649	401	*	4.16419	4.74916	0	0.57935	0.321376	1	2	0
PS15m_ct1	1484467	1484867	401	*	7.65929	7.64246	7.69237	-0.00650901	0.97347	0.991108	3	2
PS15m_ct1	1489847	1490247	401	*	10.5233	11.015	8.11146	2.73592	1.56489e-07	3.06405e-05	4	2
PS15m_ct1	1491986	1492386	401	*	5.16337	5.74833	0	1.00386	0.146973	1	2	0
PS15m_ct1	1509055	1509455	401	*	3.99217	4.57713	0	0.535917	0.350979	1	2	0
PS15m_ct1	1512783	1513183	401	*	5.52012	6.10508	0	1.39674	0.0806694	0.386392	2	1
PS15m_ct1	1514908	1515308	401	*	0	0	0	0	1	1	2	0
PS15m_ct1	1519487	1519887	401	*	5.59726	6.18222	0	1.10246	0.152859	0.386392	2	0
PS15m_ct1	1520979	1521379	401	*	3.88802	4.47298	0	0.514672	0.360354	1	2	0
PS15m_ct1	1523782	1524182	401	*	4.60146	5.18642	0	16.0179	1	1	2	0
PS15m_ct1	1534169	1534569	401	*	3.31252	3.89749	0	0.39995	1	1	2	0
PS15m_ct1	1548028	1548428	401	*	5.21203	5.79699	0	16.4672	1	1	2	0
PS15m_ct1	1549171	1549571	401	*	4.22279	4.80775	0	0.592051	0.316912	1	3	0
PS15m_ct1	1550064	1550464	401	*	4.21087	4.79583	0	0.589095	0.318458	1	2	0
PS15m_ct1	1555105	1555505	401	*	3.69427	4.27924	0	0.471849	0.393913	1	2	0
PS15m_ct1	1557244	1557644	401	*	5.40072	5.98569	0	16.7459	1	1	2	0
PS15m_ct1	1559063	1559463	401	*	5.38024	5.26096	5.59276	-0.0354223	0.92004	1	3	0
PS15m_ct1	1561422	1561822	401	*	3.33312	3.91808	0	0.402705	1	1	2	0
PS15m_ct1	1563490	1563890	401	*	3.67929	4.26426	0	15.1471	1	1	2	0
PS15m_ct1	1588155	1588555	401	*	3.45862	3.64028	3.00779	0.0661182	0.86259	1	3	0
PS15m_ct1	1589249	1589649	401	*	5.99528	6.58024	0	1.71854	0.0643506	0.386392	2	0
PS15m_ct1	1591020	1591420	401	*	0	0	0	0	1	1	2	0
PS15m_ct1	1591960	1592360	401	*	4.21523	4.80019	0	15.6587	1	1	2	0
PS15m_ct1	1594487	1594887	401	*	4.52773	5.11269	0	15.092	1	1	2	0
PS15m_ct1	1595253	1595653	401	*	5.14016	5.72512	0	1.00962	0.14261	1	3	0
PS15m_ct1	1596858	1597258	401	*	8.22091	8.36735	7.87412	0.086311	0.659067	0.888742	4	2
PS15m_ct1	1599063	1599463	401	*	5.36887	4.88132	6.02288	-0.120065	0.739798	1	2	0
PS15m_ct1	1600596	1600996	401	*	8.81826	8.43644	9.36922	-0.241913	0.258072	0.534525	4	2
PS15m_ct1	1602421	1602821	401	*	3.92647	4.51143	0	15.386	1	1	2	0
PS15m_ct1	1604512	1604912	401	*	12.1005	12.3957	11.2274	0.508776	0.0517894	0.380263	4	2
PS15m_ct1	1606775	1607175	401	*	6.78903	7.24606	4.81515	0.333509	0.295194	0.586427	3	0
PS15m_ct1	1607552	1607952	401	*	3.87674	4.4617	0	15.3331	1	1	2	0
PS15m_ct1	1610068	1610468	401	*	7.85885	7.14074	8.69414	-0.196061	0.437816	0.735622	4	2
PS15m_ct1	1612176	1612576	401	*	5.67315	4.73945	6.63883	-0.211695	0.519313	0.806983	3	0
PS15m_ct1	1625140	1625540	401	*	4.24631	4.83127	0	0.597563	0.314529	1	2	0
PS15m_ct1	1632521	1632921	401	*	0	0	0	0	1	1	2	0
PS15m_ct1	1632951	1633351	401	*	4.87674	5.4617	0	16.0838	1	1	3	0
PS15m_ct1	1637053	1637453	401	*	3.57525	4.16022	0	0.43563	0.428627	1	2	0
PS15m_ct1	1642463	1642863	401	*	8.17123	8.35577	7.71143	0.107441	0.592642	0.852561	4	1
PS15m_ct1	1645832	1646232	401	*	4.87003	5.45499	0	16.2635	1	1	2	0
PS15m_ct1	1649594	1649994	401	*	4.65985	4.90086	4.00779	0.0923747	1	1	3	0
PS15m_ct1	1651905	1652305	401	*	5.61213	5.98254	4.3418	0.189329	0.513161	0.800704	3	0
PS15m_ct1	1653571	1653971	401	*	4.8688	3.54275	6.00779	-0.287449	1	1	1	1
PS15m_ct1	1663722	1664122	401	*	2.6204	3.20536	0	0.290122	0.561269	1	2	0
PS15m_ct1	1665675	1666075	401	*	3.99124	4.57621	0	0.53384	0.355835	1	2	0
PS15m_ct1	1676389	1676789	401	*	4.08981	4.67477	0	0.593029	0.271336	1	2	0
PS15m_ct1	1679034	1679434	401	*	5.58922	6.17419	0	1.07306	0.162073	0.387807	4	0
PS15m_ct1	1682640	1683040	401	*	4.15353	4.7385	0	14.8927	1	1	2	0
PS15m_ct1	1684945	1685345	401	*	6.72455	7.30952	0	3.83071	0.0105836	0.159512	3	0
PS15m_ct1	1688436	1688836	401	*	5.35149	5.93646	0	0.989757	0.173301	1	2	0
PS15m_ct1	1691044	1691444	401	*	6.14308	5.99315	6.403	-0.0439668	0.86838	0.967172	3	0
PS15m_ct1	1692976	1693376	401	*	7.72272	7.15253	8.44776	-0.15323	0.533591	0.814333	3	1
PS15m_ct1	1700554	1700954	401	*	5.79726	6.38222	0	17.3817	1	1	2	0
PS15m_ct1	1701704	1702104	401	*	1.03544	1.6204	0	0.110556	0.808339	1	2	0
PS15m_ct1	1702232	1702632	401	*	4.92802	5.51298	0	0.90599	0.163152	1	2	0
PS15m_ct1	1707623	1708023	401	*	5.03544	5.6204	0	16.414	1	1	2	0
PS15m_ct1	1712742	1713142	401	*	5.29485	5.87981	0	0.954715	0.183701	1	2	0
PS15m_ct1	1717815	1718215	401	*	3.87799	4.46295	0	0.50158	0.379806	1	2	0
PS15m_ct1	1718564	1718964	401	*	6.09287	6.67783	0	17.7752	1.40663e-07	2.95091e-05	2	0
PS15m_ct1	1719661	1720061	401	*	2.75244	3.3374	0	0.310378	1	1	2	0
PS15m_ct1	1724450	1724850	401	*	6.42798	6.79515	5.17772	0.176952	1	1	2	0
PS15m_ct1	1726011	1726411	401	*	8.90317	8.18878	9.73593	-0.408405	0.119762	0.386392	4	2
PS15m_ct1	1728514	1728914	401	*	5.24411	5.82907	0	0.932395	0.189188	1	3	0
PS15m_ct1	1736442	1736842	401	*	3.04486	3.62982	0	0.355634	1	1	2	0
PS15m_ct1	1739425	1739825	401	*	5.07578	5.66074	0	0.859238	1	1	2	0
PS15m_ct1	1741408	1741808	401	*	0	0	0	0	1	1	2	0
PS15m_ct1	1747963	1748363	401	*	7.19838	7.78334	0	18.3461	2.07641e-06	0.000219683	3	0
PS15m_ct1	1749070	1749470	401	*	4.92549	5.51046	0	0.807999	0.224032	1	2	0
PS15m_ct1	1750959	1751359	401	*	8.65913	8.81739	8.27851	0.117407	0.539443	0.818381	4	2
PS15m_ct1	1757433	1757833	401	*	7.41894	8.00391	0	5.84823	0.0023071	0.0498233	3	0
PS15m_ct1	1760973	1761373	401	*	5.55973	6.14469	0	17.0576	1	1	2	0
PS15m_ct1	1762339	1762739	401	*	8.33845	8.92341	0	8.01043	2.82566e-06	0.000219683	4	0
PS15m_ct1	1765745	1766145	401	*	6.31338	6.89834	0	2.17188	0.0429542	0.348499	2	0
PS15m_ct1	1767482	1767882	401	*	5.38878	5.97374	0	1.15709	0.11868	1	3	0
PS15m_ct1	1784286	1784686	401	*	5.02928	5.61424	0	16.4097	1	1	2	0
PS15m_ct1	1791594	1791994	401	*	6.81778	7.40275	0	4.22055	0.00782116	0.128328	3	0
PS15m_ct1	1793053	1793453	401	*	5.26827	5.85323	0	0.945718	0.185059	1	2	0
PS15m_ct1	1795229	1795629	401	*	4.66332	5.24828	0	0.71632	0.258881	1	2	0
PS15m_ct1	1795988	1796388	401	*	5.10706	5.30861	4.59276	0.0716746	0.823453	1	3	0
PS15m_ct1	1798313	1798713	401	*	5.8809	6.42095	2.43792	0.699146	0.192429	0.435209	3	0
PS15m_ct1	1799851	1800251	401	*	6.24972	6.747	3.75081	0.432092	0.259823	0.536639	3	1
PS15m_ct1	1800332	1800732	401	*	3.38235	3.96732	0	0.412625	0.441281	1	2	0
PS15m_ct1	1803104	1803504	401	*	5.68094	6.2659	0	1.16395	0.140044	0.386392	3	0
PS15m_ct1	1817692	1818092	401	*	5.2667	4.55842	6.09526	-0.162428	0.649798	1	2	0
PS15m_ct1	1818539	1818939	401	*	5.41832	6.00328	0	16.7628	1	1	2	0
PS15m_ct1	1819127	1819527	401	*	4.98398	5.56894	0	0.824265	0.221297	1	2	0
PS15m_ct1	1820168	1820568	401	*	5.26718	5.85214	0	0.937201	1	1	3	0
PS15m_ct1	1823181	1823581	401	*	5.01007	5.59503	0	16.3926	1	1	2	0
PS15m_ct1	1834624	1835024	401	*	4.5761	4.5677	4.59276	-0.00179938	1	1	2	0
PS15m_ct1	1835276	1835676	401	*	5.54323	6.12819	0	16.7487	1	1	2	0
PS15m_ct1	1837447	1837847	401	*	2.14579	2.73075	0	0.227779	1	1	2	0
PS15m_ct1	1838442	1838842	401	*	5.89984	6.48481	0	1.31772	0.116578	0.386392	3	0
PS15m_ct1	1840663	1841063	401	*	5.9596	6.54456	0	1.61151	0.0737652	0.386392	3	0
PS15m_ct1	1844620	1845020	401	*	3.90991	4.49487	0	15.3676	1	1	2	0
PS15m_ct1	1845676	1846076	401	*	4.88217	5.46713	0	0.790191	0.230977	1	2	0
PS15m_ct1	1848511	1848911	401	*	3.97726	4.56222	0	0.531811	1	1	2	0
PS15m_ct1	1873767	1874167	401	*	4.77117	5.35613	0	0.749397	0.247099	1	2	0
PS15m_ct1	1879764	1880164	401	*	2.37928	2.96424	0	0.258245	1	1	2	0
PS15m_ct1	1882406	1882806	401	*	3.83848	4.22871	2.43792	0.208199	0.589904	1	2	0
PS15m_ct1	1883163	1883563	401	*	1.66426	2.24922	0	0.171941	0.713067	1	2	0
PS15m_ct1	1886227	1886627	401	*	4.78023	5.052	4.00779	0.110662	1	1	2	0
PS15m_ct1	1905684	1906084	401	*	4.24014	4.8251	0	0.595774	0.315976	1	2	0
PS15m_ct1	1917321	1917721	401	*	4.02162	4.60659	0	14.9856	1	1	3	0
PS15m_ct1	1918698	1919098	401	*	5.72156	6.30652	0	1.1429	0.149769	0.386392	2	0
PS15m_ct1	1919239	1919639	401	*	4.77374	5.3587	0	0.889523	0.149579	1	2	0
PS15m_ct1	1922873	1923273	401	*	2.71323	3.29819	0	0.30451	0.545703	1	2	0
PS15m_ct1	1923774	1924174	401	*	6.44244	5.74697	7.26209	-0.170016	0.531145	0.812486	2	1
PS15m_ct1	1927240	1927640	401	*	4.70786	5.29282	0	16.1137	1	1	2	0
PS15m_ct1	1931191	1931591	401	*	8.42366	8.93529	5.67395	0.718331	0.0931931	0.386392	3	0
PS15m_ct1	1932736	1933136	401	*	5.0987	5.56612	3.00779	0.312522	0.405783	1	3	0
PS15m_ct1	1936120	1936520	401	*	8.24085	8.52737	7.40588	0.192237	0.378415	0.679854	4	2
PS15m_ct1	1938728	1939128	401	*	4.72958	2.19373	6.13836	-0.554534	0.314516	1	2	0
PS15m_ct1	1939205	1939605	401	*	0	0	0	-0.0234417	0.958332	1	3	0
PS15m_ct1	1942593	1942993	401	*	6.14001	6.04466	6.31368	-0.0294255	0.908726	0.97941	2	0
PS15m_ct1	1943513	1943913	401	*	5.86356	6.15139	5.02288	0.118889	0.699178	0.91185	3	0
PS15m_ct1	1944296	1944696	401	*	5.48154	4.73516	6.33577	-0.177441	0.595869	0.854256	2	0
PS15m_ct1	1946895	1947295	401	*	6.92548	7.15095	6.32972	0.0860531	0.836289	0.958883	3	1
PS15m_ct1	1953002	1953402	401	*	3.82349	3.37837	4.43792	-0.105724	0.780904	1	2	0
PS15m_ct1	1953803	1954203	401	*	6.32935	5.96958	6.85683	-0.0936799	0.747301	0.928774	2	0
PS15m_ct1	1954620	1955020	401	*	4.20314	1.80688	5.59276	-0.499388	0.356224	1	2	0
PS15m_ct1	1955207	1955607	401	*	4.96319	5.54815	0	0.870345	0.18593	1	2	0
PS15m_ct1	1956082	1956482	401	*	3.27742	3.86239	0	0.402302	0.40152	1	2	0
PS15m_ct1	1958567	1958967	401	*	4.79126	5.37622	0	0.755149	0.24553	1	3	0
PS15m_ct1	1959846	1960246	401	*	3.46938	3.86823	2.00779	0.182955	0.673197	1	2	0
PS15m_ct1	1961573	1961973	401	*	5.54868	6.13364	0	1.2599	0.106078	0.386392	3	0
PS15m_ct1	1962957	1963357	401	*	4.04211	4.62707	0	0.548439	0.341818	1	2	0
PS15m_ct1	1966202	1966602	401	*	6.70162	7.04159	5.60784	0.170374	0.510285	0.797609	2	0
PS15m_ct1	1969651	1970051	401	*	8.01137	8.44245	6.29123	0.611599	0.0630488	0.386392	3	1
PS15m_ct1	1974704	1975104	401	*	7.68136	7.99295	6.73198	0.202948	0.3677	0.669519	4	2
PS15m_ct1	1981841	1982241	401	*	3.97811	4.56307	0	0.559196	0.292823	1	3	0
PS15m_ct1	1986495	1986895	401	*	5.44852	6.03348	0	1.02442	0.168582	1	2	0
PS15m_ct1	1990288	1990688	401	*	7.26024	7.25511	7.27043	-0.00307196	0.988227	0.996711	3	1
PS15m_ct1	1997771	1998171	401	*	7.86637	7.89991	7.79685	0.0186708	0.922961	0.983933	3	2
PS15m_ct1	1998984	1999384	401	*	6.03506	5.8108	6.40011	-0.0592875	1	1	1	1
PS15m_ct1	2002931	2003331	401	*	5.88941	5.80195	6.04987	-0.023382	1	1	2	1
PS15m_ct1	2013013	2013413	401	*	4.89934	4.83336	5.02288	-0.0175385	1	1	2	0
PS15m_ct1	2031233	2031633	401	*	3.82064	3.92236	3.59276	0.0352733	1	1	2	0
PS15m_ct1	2038640	2039040	401	*	5.09968	5.68465	0	0.97522	0.151684	1	3	0
PS15m_ct1	2042387	2042787	401	*	1.71496	2.29992	0	0.176513	0.706419	1	2	0
PS15m_ct1	2044961	2045361	401	*	0	0	0	0	1	1	2	0
PS15m_ct1	2045590	2045990	401	*	3.44413	4.02909	0	13.7091	1	1	2	0
PS15m_ct1	2050100	2050500	401	*	7.10777	6.98083	7.33236	-0.0416146	0.842639	0.959981	3	1
PS15m_ct1	2056540	2056940	401	*	7.05661	7.31712	6.32972	0.109466	0.650845	0.882924	2	1
PS15m_ct1	2060001	2060401	401	*	9.13724	8.85892	9.57115	-0.1606	0.423408	0.719646	4	2
PS15m_ct1	2061831	2062231	401	*	6.55775	7.14271	0	3.06668	0.0194862	0.23077	3	0
PS15m_ct1	2062904	2063304	401	*	5.73178	6.31675	0	1.63749	0.0622557	0.386392	2	0
PS15m_ct1	2068630	2069030	401	*	4.94042	5.52538	0	0.811018	0.224035	1	2	0
PS15m_ct1	2071158	2071558	401	*	4.60946	5.19442	0	0.699433	0.266012	1	2	0
PS15m_ct1	2074190	2074590	401	*	6.09571	6.00851	6.25572	-0.0247784	0.920772	0.983403	3	1
PS15m_ct1	2075487	2075887	401	*	5.63946	6.22442	0	16.9428	1	1	2	0
PS15m_ct1	2082037	2082437	401	*	5.60557	6.19053	0	1.11711	0.148576	0.386392	2	0
PS15m_ct1	2084843	2085243	401	*	4.93871	5.52367	0	16.3078	1	1	2	0
PS15m_ct1	2086931	2087331	401	*	4.7724	5.35736	0	15.0135	1	1	2	0
PS15m_ct1	2118514	2118914	401	*	6.86558	6.8999	6.79437	0.010723	0.96362	0.98991	3	1
PS15m_ct1	2121177	2121577	401	*	4.41904	4.4617	4.32972	0.0141232	1	1	2	0
PS15m_ct1	2121838	2122238	401	*	3.34968	3.93464	0	14.8283	1	1	2	0
PS15m_ct1	2122251	2122651	401	*	6.08589	6.32579	5.43792	0.0931098	1	1	2	0
PS15m_ct1	2123561	2123961	401	*	5.55125	6.13621	0	1.29185	0.0998929	0.386392	3	0
PS15m_ct1	2125187	2125587	401	*	4.17008	4.75505	0	0.580504	0.321207	1	2	0
PS15m_ct1	2127166	2127566	401	*	7.45361	8.03858	0	18.5267	1.64797e-06	0.000219683	2	0
PS15m_ct1	2129436	2130168	733	*	5.68712	6.27209	0	1.57801	0.0664433	0.386392	3	0
PS15m_ct1	2132672	2133072	401	*	4.81968	4.88324	4.68347	0.0225925	1	1	2	0
PS15m_ct1	2136052	2136452	401	*	5.02569	5.61065	0	0.849883	0.209176	1	2	0
PS15m_ct1	2137139	2137539	401	*	7.26299	7.68716	5.60283	0.359173	0.20161	0.452699	3	0
PS15m_ct1	2142265	2142665	401	*	5.50188	6.08684	0	1.05079	0.163184	0.387807	2	0
PS15m_ct1	2144024	2144424	401	*	8.89906	8.49328	9.4747	-0.275836	0.208591	0.463593	4	2
PS15m_ct1	2148290	2148690	401	*	6.20005	6.78501	0	17.4607	1	1	2	0
PS15m_ct1	2149622	2150022	401	*	4.82726	5.41222	0	0.770573	0.238102	1	2	0
PS15m_ct1	2153151	2153551	401	*	6.24385	6.82881	0	2.10118	0.0449513	0.354513	3	0
PS15m_ct1	2154669	2155069	401	*	5.80688	6.39185	0	17.1177	1	1	2	0
PS15m_ct1	2162617	2163017	401	*	8.68825	8.00069	9.50234	-0.347337	0.164708	0.387881	4	2
PS15m_ct1	2174178	2174578	401	*	4.19194	4.7769	0	15.6349	1	1	2	0
PS15m_ct1	2176523	2176923	401	*	4.13485	4.60529	2.00779	0.307173	1	1	3	0
PS15m_ct1	2178849	2179249	401	*	3.90085	4.48582	0	0.515746	1	1	2	0
PS15m_ct1	2180408	2180808	401	*	2.84788	2.42775	3.43792	-0.100467	0.817492	1	2	0
PS15m_ct1	2183277	2183677	401	*	7.31445	7.62312	6.37898	0.183878	0.41359	0.711608	3	1
PS15m_ct1	2184684	2185084	401	*	2.34968	2.93464	0	0.253903	1	1	2	0
PS15m_ct1	2185675	2186075	401	*	0	0	0	0	1	1	2	0
PS15m_ct1	2186205	2186605	401	*	3.7775	3.39447	4.32972	-0.0934199	0.800583	1	2	0
PS15m_ct1	2207176	2207576	401	*	8.81052	8.30375	9.48173	-0.263293	0.244604	0.5154	4	1
PS15m_ct1	2212428	2212828	401	*	5.1106	5.69556	0	0.874368	1	1	3	0
PS15m_ct1	2213070	2213470	401	*	3.5705	3.98273	2.00779	0.206754	1	1	2	0
PS15m_ct1	2214808	2215208	401	*	4.35422	4.93918	0	0.673965	0.235247	1	2	0
PS15m_ct1	2234813	2235213	401	*	2.32501	2.90998	0	0.250624	1	1	3	0
PS15m_ct1	2237166	2237566	401	*	5.12995	5.71492	0	16.4996	1	1	2	0
PS15m_ct1	2238048	2238448	401	*	6.00643	6.4982	3.59276	0.397874	0.296587	0.587689	3	0
PS15m_ct1	2238835	2239235	401	*	2.78896	3.37392	0	0.315798	1	1	2	0
PS15m_ct1	2240640	2241040	401	*	4.89619	5.48115	0	0.792053	0.23189	1	3	0
PS15m_ct1	2243566	2243966	401	*	5.96059	5.1229	6.87204	-0.189833	1	1	2	0
PS15m_ct1	2244313	2244713	401	*	5.41016	5.25446	5.67872	-0.0463231	0.885006	1	2	0
PS15m_ct1	2245134	2245534	401	*	5.19152	5.34832	4.81515	0.0553838	1	1	2	0
PS15m_ct1	2250214	2250614	401	*	7.1868	7.77176	0	17.7116	4.57725e-06	0.000222575	2	0
PS15m_ct1	2252932	2253332	401	*	4.48682	5.07178	0	0.693118	0.242699	1	2	0
PS15m_ct1	2257734	2258134	401	*	5.22387	5.80884	0	0.922216	0.192281	1	2	0
PS15m_ct1	2259031	2259431	401	*	4.0795	4.66446	0	0.555349	0.34175	1	2	0
PS15m_ct1	2262902	2263302	401	*	7.18458	6.88939	7.63883	-0.0871072	0.702043	0.912717	2	2
PS15m_ct1	2266312	2266712	401	*	5.73743	5.24024	6.40011	-0.119503	1	1	3	1
PS15m_ct1	2274840	2275240	401	*	4.74296	5.32793	0	0.813026	0.190088	1	2	0
PS15m_ct1	2275596	2275996	401	*	5.35396	5.93893	0	1.11477	0.127405	1	2	0
PS15m_ct1	2279457	2279857	401	*	8.00034	8.16872	7.5899	0.106867	0.586752	0.849749	4	1
PS15m_ct1	2281713	2282113	401	*	3.8649	3.4617	4.43792	-0.0996069	0.815053	1	2	0
PS15m_ct1	2283555	2283955	401	*	3.09639	3.68135	0	0.363659	1	1	2	0
PS15m_ct1	2285043	2285443	401	*	9.58092	9.57053	9.60149	-0.0090448	0.960316	0.989657	4	2
PS15m_ct1	2286705	2287105	401	*	6.04074	6.30689	5.29123	0.106114	0.724176	0.918362	2	0
PS15m_ct1	2294126	2294526	401	*	6.27859	6.86355	0	1.30132	0.148169	0.386392	2	0
PS15m_ct1	2294888	2295288	401	*	4.844	5.42896	0	0.936976	0.13996	1	2	0
PS15m_ct1	2296112	2296512	401	*	3.09433	3.67929	0	0.362417	0.48883	1	3	0
PS15m_ct1	2297072	2297472	401	*	4.99928	5.58424	0	0.837304	0.213962	1	2	0
PS15m_ct1	2298436	2298836	401	*	2.08608	2.67105	0	0.220246	1	1	2	0
PS15m_ct1	2301938	2302338	401	*	5.91282	6.49779	0	1.60008	0.0731091	0.386392	2	0
PS15m_ct1	2303491	2303891	401	*	6.05476	6.63972	0	1.81192	0.0584378	0.386392	3	0
PS15m_ct1	2306595	2306995	401	*	7.24573	7.1576	7.40731	-0.0287008	0.89076	0.97618	3	2
PS15m_ct1	2307798	2308198	401	*	4.59087	5.17583	0	0.694312	0.267966	1	2	0
PS15m_ct1	2310344	2310744	401	*	6.80472	6.66453	7.04987	-0.0394835	0.880795	0.970789	4	1
PS15m_ct1	2311952	2312352	401	*	4.13697	4.72194	0	15.583	1	1	3	0
PS15m_ct1	2313255	2313655	401	*	5.53017	6.11513	0	1.0729	0.157308	0.386392	2	0
PS15m_ct1	2313752	2314152	401	*	2.84279	3.42775	0	0.322883	0.526681	1	2	0
PS15m_ct1	2315350	2315750	401	*	8.68186	8.2743	9.25931	-0.106033	0.676741	0.900992	4	2
PS15m_ct1	2346921	2347321	401	*	4.93429	5.51925	0	16.3172	1	1	2	0
PS15m_ct1	2347756	2348156	401	*	5.15984	5.7448	0	0.895901	0.198948	1	2	0
PS15m_ct1	2350850	2351250	401	*	5.46717	6.05213	0	1.00824	0.176632	0.406558	4	1
PS15m_ct1	2356591	2356991	401	*	4.70197	2.77992	6.00779	-0.411686	0.409339	1	1	1
PS15m_ct1	2361165	2361565	401	*	5.13418	5.71915	0	1.01179	0.141241	1	3	0
PS15m_ct1	2363451	2363851	401	*	6.64251	7.22748	0	17.8577	3.83256e-06	0.000219683	2	0
PS15m_ct1	2367072	2367472	401	*	7.66777	6.28075	8.82823	-0.516643	0.121922	0.386392	3	2
PS15m_ct1	2368871	2369271	401	*	3.17839	3.76336	0	0.376276	0.476498	1	2	0
PS15m_ct1	2369882	2370282	401	*	5.33431	5.91928	0	16.6867	1	1	3	0
PS15m_ct1	2370355	2370755	401	*	5.32189	5.77029	3.43792	0.281213	0.4491	1	2	0
PS15m_ct1	2371592	2371992	401	*	5.54659	5.5847	5.46722	0.0124788	1	1	2	0
PS15m_ct1	2373469	2373869	401	*	3.3859	3.97086	0	14.8633	1	1	2	0
PS15m_ct1	2380031	2380431	401	*	2.39577	2.98073	0	0.260461	1	1	2	0
PS15m_ct1	2380697	2381097	401	*	5.20404	5.789	0	0.922297	0.189588	1	2	0
PS15m_ct1	2384129	2384529	401	*	5.87	6.45496	0	17.4001	1	1	2	0
PS15m_ct1	2385268	2385668	401	*	5.128	5.71296	0	0.872665	1	1	3	0
PS15m_ct1	2386539	2386939	401	*	3.43989	4.02485	0	0.423254	1	1	2	0
PS15m_ct1	2395277	2395677	401	*	3.12023	3.70519	0	0.367451	0.478195	1	2	0
PS15m_ct1	2399912	2400312	401	*	6.45603	7.04099	0	2.45163	0.0340515	0.309511	2	0
PS15m_ct1	2401541	2401941	401	*	0.909906	1.49487	0	0.0992424	0.82701	1	2	0
PS15m_ct1	2402789	2403189	401	*	8.90624	9.28893	7.55687	0.589994	0.0527205	0.384974	4	2
PS15m_ct1	2415160	2415560	401	*	4.32972	0	5.91468	-2.88551	0.0495502	1	1	1
PS15m_ct1	2418008	2418408	401	*	4.29042	2.85454	5.46722	-0.32978	0.410743	1	2	0
PS15m_ct1	2418643	2419043	401	*	6.4174	6.32103	6.59276	-0.0294028	0.913019	0.97941	2	0
PS15m_ct1	2420449	2420849	401	*	9.25253	8.7305	9.93709	-0.138762	0.574762	0.838845	4	2
PS15m_ct1	2431689	2432089	401	*	3.57296	4.15792	0	15.0541	1	1	2	0
PS15m_ct1	2436256	2436656	401	*	9.01019	9.55414	5.43792	2.30815	0.00768207	0.126754	4	0
PS15m_ct1	2438389	2438789	401	*	3.10452	3.68948	0	0.364714	0.481287	1	2	0
PS15m_ct1	2444311	2444711	401	*	5.01778	5.60274	0	16.2885	1	1	2	0
PS15m_ct1	2444973	2445373	401	*	3.00506	3.59003	0	0.348065	0.502103	1	2	0
PS15m_ct1	2445931	2446331	401	*	3.01315	3.59812	0	0.350578	1	1	2	0
PS15m_ct1	2452939	2453339	401	*	4.6984	5.28336	0	16.0347	1	1	2	0
PS15m_ct1	2455452	2456193	742	*	5.99709	3.94233	7.32972	-0.458339	1	1	3	1
PS15m_ct1	2457228	2458013	786	*	6.18128	6.76624	0	17.4237	1	1	2	1
PS15m_ct1	2458798	2459198	401	*	5.51066	6.09562	0	1.14542	0.131173	0.386392	2	0
PS15m_ct1	2460251	2460651	401	*	5.51246	6.09743	0	1.05681	0.161846	0.387807	2	0
PS15m_ct1	2471011	2471411	401	*	5.61155	6.19652	0	1.11138	0.151084	0.386392	2	0
PS15m_ct1	2476740	2477140	401	*	5.38853	5.72194	4.32972	0.149271	1	1	2	0
PS15m_ct1	2497905	2498305	401	*	4.99771	5.58267	0	0.945737	0.153109	1	2	0
PS15m_ct1	2499333	2499733	401	*	6.85861	7.27716	5.24527	0.230726	0.609102	0.860064	2	0
PS15m_ct1	2501826	2502226	401	*	6.28557	6.79417	3.59276	0.468737	0.254222	0.528415	3	0
PS15m_ct1	2503613	2504013	401	*	6.15003	6.73499	0	17.4079	1	1	2	0
PS15m_ct1	2505120	2505520	401	*	6.61997	7.20494	0	3.84416	0.00967362	0.150325	3	0
PS15m_ct1	2506025	2506425	401	*	5.78251	6.29543	3.00779	0.461723	0.288695	0.579162	3	0
PS15m_ct1	2508240	2508640	401	*	5.7432	6.32816	0	1.4134	0.0897859	0.386392	2	0
PS15m_ct1	2510834	2511234	401	*	5.90017	6.48513	0	1.60954	0.0715654	0.386392	3	0
PS15m_ct1	2523583	2523983	401	*	7.99167	7.53339	8.61862	-0.194884	0.370619	0.673582	4	1
PS15m_ct1	2528277	2528677	401	*	9.82249	9.5712	10.2227	-0.0699425	0.770718	0.937453	4	2
PS15m_ct1	2533132	2533532	401	*	7.47666	7.58758	7.22542	0.0566955	0.774179	0.93834	4	1
PS15m_ct1	2534676	2535076	401	*	7.26049	7.84545	0	3.18633	0.0255379	0.26502	3	0
PS15m_ct1	2539848	2540248	401	*	4.18813	4.7731	0	14.7118	1	1	2	0
PS15m_ct1	2541262	2541662	401	*	2.29355	2.87852	0	0.245917	0.611315	1	2	0
PS15m_ct1	2542821	2543221	401	*	5.84172	6.42669	0	1.40753	0.0958893	0.386392	3	0
PS15m_ct1	2544986	2545386	401	*	5.38274	5.71504	4.32972	0.146193	0.683925	1	3	0
PS15m_ct1	2549486	2549886	401	*	0	0	0	0	1	1	2	0
PS15m_ct1	2552782	2553182	401	*	4.4617	5.04666	0	15.8864	1	1	2	0
PS15m_ct1	2556237	2556637	401	*	8.13715	7.9239	8.48743	-0.0596692	0.803518	0.944728	3	2
PS15m_ct1	2571916	2572316	401	*	5.86355	6.44852	0	1.27455	0.124004	0.386392	2	0
PS15m_ct1	2581270	2581670	401	*	6.51365	5.41095	7.56238	-0.245129	1	1	4	2
PS15m_ct1	2584011	2584411	401	*	6.73496	7.31992	0	17.9382	1	1	2	0
PS15m_ct1	2587615	2588015	401	*	1.0238	1.60876	0	0.111922	0.806106	1	2	0
PS15m_ct1	2590284	2590684	401	*	4.76411	5.34908	0	0.748484	1	1	2	0
PS15m_ct1	2592520	2592920	401	*	5.1634	5.74836	0	0.906189	0.193351	1	2	0
PS15m_ct1	2594763	2595163	401	*	8.2033	8.60057	6.75308	0.535105	0.0731221	0.386392	4	2
PS15m_ct1	2597254	2597654	401	*	3.17027	3.75523	0	0.375346	0.473422	1	2	0
PS15m_ct1	2598488	2598888	401	*	4.70786	5.29282	0	16.1137	1	1	2	0
PS15m_ct1	2599689	2600089	401	*	3.559	4.14396	0	15.0301	1	1	2	0
PS15m_ct1	2601541	2601941	401	*	4.80803	5.39299	0	16.2029	1	1	2	0
PS15m_ct1	2607925	2608325	401	*	1.0238	1.60876	0	0.111922	0.806106	1	2	0
PS15m_ct1	2609558	2609958	401	*	2.19495	2.77992	0	0.233644	0.628395	1	2	0
PS15m_ct1	2610523	2610923	401	*	5.91782	6.25944	4.81515	0.154551	1	1	2	0
PS15m_ct1	2612840	2613240	401	*	4.70612	5.29109	0	0.731168	0.252075	1	2	0
PS15m_ct1	2613391	2613791	401	*	5.50869	6.09366	0	16.8438	1	1	2	0
PS15m_ct1	2624846	2625246	401	*	4.09433	4.67929	0	15.5429	1	1	2	0
PS15m_ct1	2625980	2626652	673	*	6.81429	7.39925	0	17.6803	4.76066e-06	0.000222575	2	0
PS15m_ct1	2627698	2628098	401	*	6.08748	6.67244	0	1.45719	0.100972	0.386392	2	0
PS15m_ct1	2631690	2632090	401	*	5.44703	6.03199	0	1.02105	0.169919	1	2	0
PS15m_ct1	2632501	2632901	401	*	3.76165	4.34662	0	15.2256	1	1	2	0
PS15m_ct1	2633060	2633460	401	*	4.37175	4.6451	3.59276	0.104156	0.78914	1	2	0
PS15m_ct1	2633552	2633952	401	*	4.99806	5.4566	3.00779	0.282435	0.507469	1	2	0
PS15m_ct1	2634041	2634441	401	*	4.43647	4.60591	4.02288	0.0625279	0.869738	1	3	0
PS15m_ct1	2635014	2635792	779	*	4.94012	5.02245	4.75985	0.0287428	1	1	2	0
PS15m_ct1	2636312	2636712	401	*	4.85897	5.44394	0	0.786617	0.22985	1	2	0
PS15m_ct1	2642342	2642742	401	*	5.21316	5.63256	3.59276	0.228434	0.557295	1	2	0
PS15m_ct1	2650109	2650509	401	*	2.11089	2.69585	0	0.222934	0.642248	1	2	0
PS15m_ct1	2660894	2661294	401	*	4.5592	4.03544	5.24527	-0.126735	1	1	2	0
PS15m_ct1	2663160	2663560	401	*	10.4937	9.8158	11.3009	-0.835053	0.0119089	0.172297	4	2
PS15m_ct1	2679071	2679471	401	*	6.38055	5.90117	7.02711	-0.116658	1	1	2	0
PS15m_ct1	2679852	2680252	401	*	7.18888	6.92645	7.60316	-0.0753615	0.746589	0.928774	3	2
PS15m_ct1	2681589	2681989	401	*	8.34967	8.03652	8.825	-0.175484	0.38968	0.689036	4	2
PS15m_ct1	2687719	2688119	401	*	0	0	0	0	1	1	2	0
PS15m_ct1	2689342	2689742	401	*	3.9096	4.49456	0	0.514443	1	1	2	0
PS15m_ct1	2692867	2693267	401	*	4.23976	4.60392	3.00779	0.171494	0.66377	1	2	0
PS15m_ct1	2714065	2714465	401	*	2.70452	3.28948	0	0.30368	1	1	2	0
PS15m_ct1	2717136	2717536	401	*	5.0535	5.63846	0	0.951232	0.156851	1	2	0
PS15m_ct1	2717660	2718060	401	*	0	0	0	0	1	1	2	0
PS15m_ct1	2719213	2719613	401	*	3.87827	4.46323	0	0.512496	0.361875	1	2	0
PS15m_ct1	2720388	2720788	401	*	5.72521	6.31018	0	1.3853	0.0933159	0.386392	2	0
PS15m_ct1	2721508	2721908	401	*	6.96871	7.52245	3.00779	0.715023	0.264449	0.543518	3	0
PS15m_ct1	2722406	2722806	401	*	5.87555	6.46051	0	1.30057	0.118776	0.386392	2	0
PS15m_ct1	2723461	2723861	401	*	5.46139	6.04635	0	16.6679	1	1	2	0
PS15m_ct1	2726179	2726579	401	*	5.51764	6.1026	0	1.42993	0.0764041	0.386392	2	0
PS15m_ct1	2726980	2727380	401	*	5.66916	6.25412	0	16.9885	1	1	2	0
PS15m_ct1	2729194	2729594	401	*	0.909906	1.49487	0	0.0992424	0.82701	1	2	0
PS15m_ct1	2729931	2730331	401	*	2.74476	0	4.32972	-1.52527	0.119316	1	2	0
PS15m_ct1	2730546	2730946	401	*	4.65594	5.01778	3.43792	0.176627	1	1	2	0
PS15m_ct1	2731635	2732035	401	*	4.8425	5.42746	0	0.836967	0.188289	1	2	0
PS15m_ct1	2733545	2733945	401	*	6.51339	7.09835	0	17.7433	4.41311e-06	0.000219683	3	0
PS15m_ct1	2740009	2740409	401	*	3.85935	4.44431	0	15.2689	1	1	2	0
PS15m_ct1	2743052	2743452	401	*	6.92362	7.33978	5.32972	0.247076	1	1	3	1
PS15m_ct1	2745157	2745557	401	*	1.15091	1.73588	0	0.121112	0.791205	1	2	0
PS15m_ct1	2747228	2747628	401	*	0	0	0	-0.0577236	0.898267	1	2	0
PS15m_ct1	2749209	2749609	401	*	6.32176	6.78047	4.32972	0.311211	0.359304	0.660786	3	0
PS15m_ct1	2759819	2760219	401	*	4.20619	4.79115	0	0.585806	0.324104	1	2	0
PS15m_ct1	2762907	2763307	401	*	3.2561	3.84106	0	0.390434	0.459203	1	2	0
PS15m_ct1	2770792	2771192	401	*	7.90063	7.79787	8.0865	-0.0482226	0.802759	0.944584	4	2
PS15m_ct1	2777853	2778253	401	*	5.641	5.70138	5.51208	0.0194118	0.949142	0.988749	2	0
PS15m_ct1	2782152	2782552	401	*	5.05575	5.64071	0	16.2988	1	1	2	0
PS15m_ct1	2792298	2792698	401	*	5.78104	6.366	0	1.21082	0.134474	0.386392	2	0
PS15m_ct1	2811847	2812247	401	*	7.57072	8.15568	0	7.02147	0.000183983	0.00519576	4	0
PS15m_ct1	2818623	2819023	401	*	0	0	0	0	1	1	2	0
PS15m_ct1	2819670	2820070	401	*	5.87728	6.46224	0	1.27748	0.124294	0.386392	2	0
PS15m_ct1	2822645	2823045	401	*	5.39867	5.98364	0	15.9592	1	1	2	0
PS15m_ct1	2823421	2823821	401	*	5.60893	6.1939	0	1.5244	0.0689694	0.386392	3	0
PS15m_ct1	2824869	2825269	401	*	4.74841	5.33338	0	0.774707	0.215973	1	2	0
PS15m_ct1	2826115	2826515	401	*	5.01533	4.74622	5.43792	-0.0682235	0.846146	1	3	0
PS15m_ct1	2827710	2828110	401	*	5.15979	5.74475	0	0.894953	0.199638	1	2	0
PS15m_ct1	2836195	2836595	401	*	6.38456	6.82349	4.59276	0.256538	1	1	2	0
PS15m_ct1	2840227	2840627	401	*	4.052	4.63696	0	15.5057	1	1	2	0
PS15m_ct1	2850694	2851094	401	*	5.53115	5.99876	3.43792	0.325842	0.389255	0.6887	3	0
PS15m_ct1	2851735	2852135	401	*	6.23573	6.57829	5.12793	0.172701	0.498695	0.790857	2	0
PS15m_ct1	2859681	2860081	401	*	5.12476	2.60558	6.53135	-0.601647	0.24376	1	2	1
PS15m_ct1	2860614	2861014	401	*	5.58053	4.84641	6.42662	-0.168134	1	1	2	0
PS15m_ct1	2871595	2871995	401	*	10.2201	10.3755	9.84778	0.169941	0.348562	0.648707	4	2
PS15m_ct1	2874041	2874441	401	*	0	0	0	0	1	1	2	0
PS15m_ct1	2875580	2875980	401	*	4.31713	4.90209	0	0.6639	0.23804	1	2	0
PS15m_ct1	2880160	2880560	401	*	4.75008	5.26132	2.00779	0.401793	0.398586	1	2	0
PS15m_ct1	2881735	2882135	401	*	2.7724	3.35736	0	0.312303	0.537519	1	2	0
PS15m_ct1	2886530	2886930	401	*	10.0876	10.0588	10.1437	-0.0223452	0.894881	0.977354	4	2
PS15m_ct1	2888521	2888921	401	*	3.09639	3.68135	0	0.363659	1	1	2	0
PS15m_ct1	2896003	2896403	401	*	11.0178	10.9866	11.0782	-0.0267058	0.870936	0.969283	4	2
PS15m_ct1	2902594	2902994	401	*	5.59889	6.18385	0	16.9327	1	1	2	0
PS15m_ct1	2907636	2908036	401	*	0	0	0	0	1	1	2	0
PS15m_ct1	2909404	2909804	401	*	1.25783	1.84279	0	0.131024	0.775386	1	2	0
PS15m_ct1	2914299	2914699	401	*	3.51656	4.10153	0	14.9889	9.4456e-05	1	3	0
PS15m_ct1	2918745	2919145	401	*	5.62958	2.559	7.09526	-0.76035	0.216743	0.475766	3	1
PS15m_ct1	2924845	2925245	401	*	5.93583	6.5208	0	1.32219	0.117915	0.386392	3	0
PS15m_ct1	2925364	2925764	401	*	4.93871	5.52367	0	16.3078	1	1	2	0
PS15m_ct1	2932111	2932511	401	*	3.36102	2.19373	4.43792	-0.244149	0.597449	1	2	0
PS15m_ct1	2932600	2933000	401	*	4.96024	1.4503	6.45821	-3.02503	0.0334127	1	1	1
PS15m_ct1	2934491	2934891	401	*	5.72873	6.3137	0	1.18093	0.138881	0.386392	3	0
PS15m_ct1	2940642	2941042	401	*	3.40955	3.99451	0	14.8867	1	1	3	0
PS15m_ct1	2941560	2941960	401	*	7.52109	7.36739	7.78666	-0.0415615	1	1	2	2
PS15m_ct1	2953277	2953677	401	*	9.90237	9.97182	9.75257	0.0220835	0.932707	0.986938	4	1
PS15m_ct1	2955538	2955938	401	*	4.6562	5.24116	0	0.785068	0.195661	1	2	0
PS15m_ct1	2958566	2958966	401	*	4.17839	4.76336	0	15.6198	1	1	2	0
PS15m_ct1	2967381	2967781	401	*	5.69256	6.27752	0	1.14431	0.147222	0.386392	2	0
PS15m_ct1	2968524	2968924	401	*	1.75244	2.3374	0	0.180247	0.701036	1	2	0
PS15m_ct1	2972674	2973074	401	*	8.58149	8.951	7.31674	0.407096	0.125887	0.386392	4	1
PS15m_ct1	2973708	2974108	401	*	5.32223	5.90719	0	0.966329	0.181169	1	2	0
PS15m_ct1	2974769	2975169	401	*	5.55653	6.14149	0	1.27579	0.103288	0.386392	3	0
PS15m_ct1	2975592	2975992	401	*	4.97565	5.56061	0	0.930234	0.157449	1	2	0
PS15m_ct1	2979246	2979646	401	*	3.1033	3.68826	0	0.364631	0.482082	1	2	0
PS15m_ct1	2984052	2984452	401	*	3.70452	4.28948	0	15.1691	1	1	2	0
PS15m_ct1	2986038	2986438	401	*	2.20536	2.79032	0	0.233671	0.62836	1	2	0
PS15m_ct1	2990227	2990627	401	*	0	0	0	0	1	1	2	0
PS15m_ct1	2992216	2992616	401	*	7.64732	8.0798	5.91468	0.419395	0.148821	0.386392	4	1
PS15m_ct1	2994378	2994778	401	*	1.89053	2.4755	0	0.196233	1	1	2	0
PS15m_ct1	2998872	2999272	401	*	3.04003	3.62499	0	0.354077	0.492186	1	2	0
PS15m_ct1	3005860	3006260	401	*	0	0.5213	0	0.0197395	0.964844	1	3	0
PS15m_ct1	3007562	3007962	401	*	9.34336	8.98546	9.86884	-0.256693	0.227025	0.490635	4	2
PS15m_ct1	3013626	3014026	401	*	0.0519964	0.636959	0	0.0282571	0.949714	1	2	0
PS15m_ct1	3014423	3014823	401	*	2.83852	1.37928	4.02288	-0.277577	0.559502	1	2	0
PS15m_ct1	3015529	3015929	401	*	3.43282	4.01778	0	14.9099	1	1	2	0
PS15m_ct1	3016763	3017163	401	*	4.45398	4.23265	4.81515	-0.0575995	0.872147	1	2	0
PS15m_ct1	3017415	3017815	401	*	3.18729	3.77225	0	0.386165	0.413236	1	2	0
PS15m_ct1	3023484	3023884	401	*	3.75652	4.34148	0	15.2233	1	1	3	0
PS15m_ct1	3024140	3024540	401	*	3.42775	4.01272	0	0.419491	1	1	2	0
PS15m_ct1	3026343	3026743	401	*	8.74315	7.15204	9.9673	-1.62324	0.00437143	0.0838596	2	2
PS15m_ct1	3039559	3039959	401	*	6.0887	6.61568	3.00779	0.529282	0.271621	0.554765	2	0
PS15m_ct1	3040102	3040502	401	*	5.62595	5.90686	4.81515	0.114925	1	1	2	0
PS15m_ct1	3041415	3041815	401	*	4.3459	4.93086	0	0.615849	1	1	2	0
PS15m_ct1	3047484	3047884	401	*	3.559	4.14396	0	15.0301	1	1	2	0
PS15m_ct1	3049281	3049681	401	*	6.0737	5.11225	7.05402	-0.215613	1	1	3	2
PS15m_ct1	3051556	3051956	401	*	6.20402	6.78898	0	1.92879	0.054381	0.386392	2	0
PS15m_ct1	3053866	3054266	401	*	7.94971	8.38806	6.16329	0.637039	0.0597589	0.386392	4	1
PS15m_ct1	3056482	3056882	401	*	5.51488	6.09985	0	1.23412	0.109289	0.386392	2	0
PS15m_ct1	3113831	3114231	401	*	4.76972	5.35469	0	0.754514	0.241946	1	2	0
PS15m_ct1	3115014	3115414	401	*	3.72072	4.30568	0	0.476837	0.391423	1	2	0
PS15m_ct1	3116248	3116648	401	*	5.72659	5.2172	6.40011	-0.1218	0.717222	0.91626	3	1
PS15m_ct1	3119423	3119823	401	*	7.1264	7.66923	3.59276	0.59674	1	1	3	0
PS15m_ct1	3120806	3121206	401	*	5.86275	6.05121	5.39066	0.068541	0.804987	0.945699	3	0
PS15m_ct1	3121676	3122076	401	*	6.9093	7.45024	3.43792	1.11448	0.0598441	0.386392	3	0
PS15m_ct1	3126280	3126680	401	*	8.20297	8.23076	8.14572	0.0149098	0.936467	0.987205	4	2
PS15m_ct1	3131537	3131937	401	*	6.0364	5.52891	6.70823	-0.121685	0.713892	0.91626	1	1
PS15m_ct1	3134515	3134915	401	*	5.10239	5.68735	0	0.873586	0.204793	1	3	0
PS15m_ct1	3140434	3140834	401	*	4.61035	5.19531	0	16.0241	1	1	2	0
PS15m_ct1	3145996	3146396	401	*	4.40108	4.85712	2.43792	0.297097	0.501669	1	3	0
PS15m_ct1	3146566	3146966	401	*	4.8272	5.19177	3.59276	0.166918	0.678115	1	2	0
PS15m_ct1	3148167	3148567	401	*	6.6414	7.22636	0	2.73864	0.028006	0.283633	3	0
PS15m_ct1	3149986	3150386	401	*	6.53521	6.77572	5.88502	0.0939987	0.718858	0.917206	3	0
PS15m_ct1	3154644	3155044	401	*	5.85722	4.90973	6.83023	-0.219452	0.603831	0.859114	3	0
PS15m_ct1	3156144	3156544	401	*	5.01478	5.4288	3.43792	0.231898	0.508539	1	2	0
PS15m_ct1	3156716	3157116	401	*	5.68384	5.66669	5.71754	-0.00357687	0.99038	0.997609	2	0
PS15m_ct1	3162038	3162438	401	*	5.04562	5.63058	0	0.850874	0.211513	1	2	0
PS15m_ct1	3164901	3165301	401	*	5.182	5.76696	0	0.908962	0.194211	1	2	0
PS15m_ct1	3170840	3171240	401	*	3.33343	3.91839	0	0.40437	1	1	2	0
PS15m_ct1	3172330	3172730	401	*	5.24511	5.83007	0	16.6062	1	1	2	0
PS15m_ct1	3174612	3175012	401	*	2.86651	2.79032	3.00779	-0.0210438	0.961105	1	2	0
PS15m_ct1	3178160	3178560	401	*	4.62572	5.21068	0	0.760768	0.208557	1	2	0
PS15m_ct1	3190379	3190779	401	*	5.82258	5.95197	5.52273	0.0447574	0.867678	0.967124	2	0
PS15m_ct1	3191427	3191827	401	*	6.26757	6.85254	0	1.8993	0.0583756	0.386392	3	0
PS15m_ct1	3192932	3193332	401	*	4.3135	4.44506	4.00779	0.0444446	0.907281	1	2	0
PS15m_ct1	3196389	3196789	401	*	0.450474	1.03544	0	0.0590613	0.89552	1	2	0
PS15m_ct1	3198375	3198775	401	*	6.19956	6.28667	6.00779	0.0281461	0.926866	0.985618	2	1
PS15m_ct1	3199973	3200373	401	*	5.70234	5.4713	6.07636	-0.0635976	0.836758	0.958883	3	0
PS15m_ct1	3230094	3230494	401	*	4.855	5.43996	0	0.778529	0.236077	1	2	0
PS15m_ct1	3233810	3234210	401	*	5.97795	6.56291	0	17.3116	1	1	2	0
PS15m_ct1	3236305	3236705	401	*	4.45827	4.91954	2.43792	0.307168	0.488151	1	3	1
PS15m_ct1	3237882	3238282	401	*	3.39777	3.98273	0	14.8749	1	1	2	0
PS15m_ct1	3243048	3243448	401	*	7.8328	7.30436	8.5229	-0.209406	0.349202	0.648707	4	2
PS15m_ct1	3248051	3248451	401	*	5.367	5.95196	0	1.15377	0.117916	1	3	0
PS15m_ct1	3253330	3253730	401	*	5.26483	5.84979	0	0.937524	0.18916	1	3	0
PS15m_ct1	3257641	3258041	401	*	3.45392	4.03888	0	0.425278	0.430077	1	2	0
PS15m_ct1	3258220	3258620	401	*	5.04907	5.5122	3.00779	0.299501	1	1	2	0
PS15m_ct1	3277091	3277491	401	*	3.85987	4.44483	0	15.3192	1	1	2	0
PS15m_ct1	3282309	3282709	401	*	9.54606	9.97249	7.86655	1.46214	0.00134975	0.0317137	4	2
PS15m_ct1	3283896	3284296	401	*	3.97404	4.559	0	15.4232	1	1	2	0
PS15m_ct1	3284682	3285082	401	*	5.51029	0	7.09526	-5.29198	0.0140292	0.190758	1	1
PS15m_ct1	3285498	3285898	401	*	6.39343	0.511428	7.96199	-2.24992	0.0685282	0.386392	1	1
PS15m_ct1	3290895	3291295	401	*	5.70544	6.2904	0	17.022	1	1	2	0
PS15m_ct1	3294986	3295386	401	*	6.49879	6.68845	6.02288	0.0683816	0.797884	0.944402	3	0
PS15m_ct1	3297622	3298022	401	*	3.53877	3.74536	3.00779	0.0755681	0.821766	1	2	0
PS15m_ct1	3298043	3298443	401	*	3.67333	4.25829	0	0.467338	0.398111	1	2	0
PS15m_ct1	3300883	3301283	401	*	6.82857	7.41353	0	2.13073	1	1	3	0
PS15m_ct1	3309284	3309684	401	*	6.07561	3.77223	7.45125	-0.598372	0.236229	0.504585	1	1
PS15m_ct1	3314599	3314999	401	*	5.31009	5.89506	0	0.961423	0.182239	1	2	0
PS15m_ct1	3316853	3317253	401	*	4.90644	4.23612	5.70823	-0.155276	0.674894	1	2	1
PS15m_ct1	3317651	3318051	401	*	5.39063	1.37928	6.91468	-1.09325	0.143207	1	1	1
PS15m_ct1	3320902	3321302	401	*	6.22853	6.62061	4.81515	0.204252	0.506644	0.796437	2	0
PS15m_ct1	3328130	3328530	401	*	5.70783	6.29279	0	17.025	1	1	2	0
PS15m_ct1	3331849	3332249	401	*	5.85625	6.14586	5.00779	0.117185	0.701252	0.912717	2	0
PS15m_ct1	3349807	3350207	401	*	3.295	3.87997	0	0.397189	0.453502	1	2	0
PS15m_ct1	3354706	3355106	401	*	4.85479	5.43975	0	0.866353	0.174275	1	2	0
PS15m_ct1	3355729	3356129	401	*	6.99044	7.53382	3.43792	1.03652	0.0757973	0.386392	3	0
PS15m_ct1	3356886	3357286	401	*	5.92583	6.41205	3.59276	0.35508	0.39074	0.689076	2	0
PS15m_ct1	3358460	3358860	401	*	5.48317	6.06813	0	1.04935	0.161844	0.387807	2	0
PS15m_ct1	3360944	3361344	401	*	4.2085	4.79346	0	15.6521	1	1	2	0
PS15m_ct1	3362806	3363574	769	*	7.09441	7.34357	6.41162	0.119604	0.588721	0.851997	3	0
PS15m_ct1	3366674	3367074	401	*	3.18232	3.76728	0	0.378247	0.469283	1	2	0
PS15m_ct1	3369876	3370276	401	*	2.00779	0	3.59276	-1.13232	0.171326	1	2	0
PS15m_ct1	3370620	3371020	401	*	6.88403	7.469	0	18.0713	2.93745e-06	0.000219683	3	0
PS15m_ct1	3372616	3373016	401	*	7.93065	8.44788	5.06911	1.67941	0.00903763	0.143479	4	2
PS15m_ct1	3373446	3373846	401	*	2.71496	3.29992	0	0.304872	1	1	2	0
PS15m_ct1	3375625	3376025	401	*	8.01895	8.17483	7.64525	0.0578713	0.799292	0.944402	3	1
PS15m_ct1	3378081	3378481	401	*	3.19451	1.87885	4.32972	-0.267199	0.569799	1	2	0
PS15m_ct1	3380712	3381112	401	*	4.28721	4.87218	0	15.7222	1	1	2	0
PS15m_ct1	3405267	3405667	401	*	4.7098	5.29476	0	0.728943	0.25528	1	2	0
PS15m_ct1	3409801	3410201	401	*	4.51574	5.1007	0	0.671159	0.278601	1	2	0
PS15m_ct1	3411774	3412174	401	*	4.93018	5.51514	0	0.813918	0.220086	1	2	0
PS15m_ct1	3414319	3414719	401	*	4.83541	5.42037	0	0.773565	0.236916	1	2	0
PS15m_ct1	3415523	3415923	401	*	7.00423	7.5892	0	2.05603	1	1	3	0
PS15m_ct1	3417863	3418263	401	*	7.55077	8.07904	4.43792	1.49369	0.019996	0.233977	3	0
PS15m_ct1	3419058	3419458	401	*	4.69059	5.17094	2.43792	0.339114	1	1	2	0
PS15m_ct1	3420204	3420604	401	*	5.93793	6.5229	0	1.62297	0.0716188	0.386392	3	0
PS15m_ct1	3432522	3432922	401	*	4.68478	5.26975	0	0.76362	0.21202	1	2	0
PS15m_ct1	3434727	3435127	401	*	4.60574	4.61219	4.59276	-0.00112743	0.997146	1	2	0
PS15m_ct1	3436571	3436971	401	*	5.75815	4.50998	6.86786	-0.274189	1	1	2	1
PS15m_ct1	3442124	3442524	401	*	4.29596	4.88093	0	15.7312	1	1	2	0
PS15m_ct1	3446523	3446923	401	*	3.92761	4.51257	0	0.5234	0.354947	1	2	0
PS15m_ct1	3446924	3447324	401	*	4.15898	4.74394	0	0.590523	0.284367	1	2	0
PS15m_ct1	3461695	3462095	401	*	2.40467	2.98963	0	0.26008	0.595752	1	2	0
PS15m_ct1	3466500	3466900	401	*	3.32343	3.70097	2.00779	0.170063	0.682185	1	2	0
PS15m_ct1	3470740	3471140	401	*	4.4617	5.04666	0	15.8864	1	1	2	0
PS15m_ct1	3471553	3471953	401	*	4.69843	5.17937	2.43792	0.363921	0.380065	1	3	0
PS15m_ct1	3475124	3475524	401	*	6.95858	7.36147	5.46722	0.211588	1	1	2	0
PS15m_ct1	3476422	3476822	401	*	4.15854	4.74351	0	0.572244	1	1	2	0
PS15m_ct1	3477618	3478018	401	*	6.03744	6.6224	0	1.42823	0.103223	0.386392	2	0
PS15m_ct1	3483709	3484109	401	*	5.24561	5.83057	0	0.924654	1	1	2	0
PS15m_ct1	3485245	3485645	401	*	5.45856	6.04352	0	16.7937	1	1	2	0
PS15m_ct1	3487281	3487681	401	*	5.61072	5.88805	4.81515	0.112867	1	1	2	0
PS15m_ct1	3487748	3488148	401	*	4.40722	4.99218	0	0.638212	0.296205	1	2	0
PS15m_ct1	3491217	3491617	401	*	5.84365	6.42861	0	17.4152	1	1	2	0
PS15m_ct1	3492841	3493241	401	*	8.9709	9.3616	7.5672	0.302531	0.240464	0.510292	4	1
PS15m_ct1	3505915	3506315	401	*	6.72087	6.62629	6.89325	-0.0279889	0.906109	0.97941	3	1
PS15m_ct1	3508675	3509075	401	*	2.22192	2.80688	0	0.237123	0.623973	1	2	0
PS15m_ct1	3515142	3515542	401	*	1.67649	2.26145	0	0.172703	0.711955	1	2	0
PS15m_ct1	3538111	3538511	401	*	5.51041	5.12116	6.06911	-0.0971756	0.748022	0.928774	2	0
PS15m_ct1	3540140	3540540	401	*	5.95189	6.50527	2.00779	0.7187	1	1	3	0
PS15m_ct1	3540859	3541259	401	*	4.07983	4.66479	0	15.5287	1	1	2	0
PS15m_ct1	3543070	3543470	401	*	3.50672	3.4617	3.59276	-0.0125769	0.97632	1	2	0
PS15m_ct1	3545343	3545743	401	*	4.3288	3.81317	5.00779	-0.120911	0.706195	1	2	0
PS15m_ct1	3564066	3564466	401	*	4.94345	5.52842	0	0.811619	0.224075	1	2	0
PS15m_ct1	3564491	3564891	401	*	4.03751	4.62247	0	0.562661	0.300059	1	2	0
PS15m_ct1	3566452	3566852	401	*	5.94932	5.86833	6.09882	-0.022621	1	1	1	1
PS15m_ct1	3567146	3567546	401	*	5.35393	5.9389	0	0.984755	0.175878	1	3	0
PS15m_ct1	3568331	3568731	401	*	5.00431	5.50571	2.43792	0.412626	0.381008	1	2	0
PS15m_ct1	3573653	3574053	401	*	8.24159	8.26934	8.18444	0.0157123	0.933508	0.986938	4	2
PS15m_ct1	3574991	3575391	401	*	6.91072	7.47952	2.00779	1.81689	0.0417978	0.343866	3	0
PS15m_ct1	3577687	3578087	401	*	3.94085	4.52581	0	0.524527	0.357234	1	2	0
PS15m_ct1	3584268	3584668	401	*	6.4451	7.03006	0	3.12159	0.0171966	0.215839	3	0
PS15m_ct1	3585341	3585741	401	*	4.73608	4.44581	5.18444	-0.0749904	0.820963	1	2	1
PS15m_ct1	3594845	3595245	401	*	5.36637	5.95134	0	0.974425	1	1	2	0
PS15m_ct1	3599046	3599446	401	*	7.41686	7.971	3.43792	1.66073	0.0322029	0.304115	3	0
PS15m_ct1	3601219	3601619	401	*	6.81045	7.39541	0	3.11943	0.0213782	0.242424	2	0
PS15m_ct1	3602158	3602558	401	*	4.70918	4.25766	5.32972	-0.120998	0.775986	1	2	0
PS15m_ct1	3607923	3608323	401	*	0	0	0	0	1	1	2	0
PS15m_ct1	3611451	3611851	401	*	4.55339	0	6.13836	-3.2077	0.0412005	1	1	1
PS15m_ct1	3612798	3613198	401	*	5.56687	6.15183	0	1.08662	0.155722	0.386392	2	0
PS15m_ct1	3613297	3613697	401	*	0	0	0	0	1	1	2	0
PS15m_ct1	3615062	3615462	401	*	0	0	0	0	1	1	2	0
PS15m_ct1	3632797	3633197	401	*	6.1817	2.4503	7.69237	-2.49353	0.0361984	0.318308	2	2
PS15m_ct1	3633741	3634141	401	*	5.51919	0	7.10415	-6.81155	0.00477497	0.0890651	1	2
PS15m_ct1	3638630	3639030	401	*	6.7979	5.65176	7.86577	-0.256188	0.574272	0.838845	3	2
PS15m_ct1	3642472	3642872	401	*	2.79016	1.22174	4.00779	-0.297168	0.537701	1	2	0
PS15m_ct1	3644629	3645029	401	*	4.06464	4.6496	0	0.553078	0.340349	1	3	0
PS15m_ct1	3646403	3646803	401	*	4.43592	5.02088	0	0.649278	0.287605	1	2	0
PS15m_ct1	3648521	3648921	401	*	4.89064	5.26542	3.59276	0.181238	0.585311	1	2	0
PS15m_ct1	3652957	3653357	401	*	5.91444	6.4994	0	1.29586	0.122522	0.386392	2	0
PS15m_ct1	3678324	3678724	401	*	0.691225	1.27619	0	0.0826944	0.854845	1	2	0
PS15m_ct1	3680752	3681152	401	*	7.27194	7.44836	6.83721	0.0859637	0.675311	0.900548	4	0
PS15m_ct1	3681910	3682310	401	*	5.73703	6.12824	4.32972	0.196948	0.589566	0.852561	2	0
PS15m_ct1	3682578	3682978	401	*	6.57556	7.09837	3.59276	0.468872	1	1	3	0
PS15m_ct1	3686560	3686960	401	*	5.88676	6.18321	5.00779	0.124368	0.647287	0.882172	2	0
PS15m_ct1	3687905	3688305	401	*	5.86779	6.45275	0	1.88638	0.0474649	0.363658	2	0
PS15m_ct1	3688969	3689369	401	*	0	0	0	0	1	1	2	0
PS15m_ct1	3693276	3693676	401	*	5.72913	6.31409	0	16.945	1	1	2	0
PS15m_ct1	3697895	3698295	401	*	6.4814	6.8819	5.00779	0.214356	0.481178	0.776748	4	2
PS15m_ct1	3702097	3702497	401	*	0	0	0	0	1	1	2	0
PS15m_ct1	3703064	3703464	401	*	4.81994	5.4049	0	0.828805	0.189619	1	2	0
PS15m_ct1	3703908	3704308	401	*	5.65862	6.16491	3.00779	0.412737	1	1	3	0
PS15m_ct1	3706041	3706441	401	*	7.07758	7.52075	5.24527	0.325263	0.28305	0.571098	3	0
PS15m_ct1	3713763	3714163	401	*	4.62547	5.21044	0	0.703453	0.264885	1	2	0
PS15m_ct1	3722315	3722715	401	*	6.4249	6.56519	6.09526	0.0483223	0.851815	0.963264	3	0
PS15m_ct1	3724774	3725174	401	*	6.05709	6.61271	2.00779	0.781919	0.194187	0.43804	2	0
PS15m_ct1	3736128	3736528	401	*	4.79032	5.37529	0	15.7385	1	1	2	0
PS15m_ct1	3736689	3737089	401	*	4.94986	5.47085	2.00779	0.459558	0.313933	1	2	0
PS15m_ct1	3738223	3738623	401	*	4.67076	0	6.25572	-3.43893	0.0360516	1	1	1
PS15m_ct1	3739027	3739427	401	*	6.21856	3.03526	7.69355	-1.09165	0.11288	0.386392	1	1
PS15m_ct1	3765411	3765811	401	*	4.28721	4.87218	0	15.7222	1	1	2	0
PS15m_ct1	3775569	3775969	401	*	3.23183	3.8168	0	0.385267	0.468743	1	2	0
PS15m_ct1	3778190	3778590	401	*	5.59663	6.18159	0	1.32225	0.0969283	0.386392	3	0
PS15m_ct1	3785503	3785903	401	*	3.58822	4.17318	0	0.452148	0.40602	1	2	0
PS15m_ct1	3788179	3788579	401	*	4.7992	5.38416	0	16.1667	1	1	2	0
PS15m_ct1	3802293	3802693	401	*	0	0	0	0	1	1	2	0
PS15m_ct1	3803923	3804323	401	*	5.01065	4.77504	5.39066	-0.0594114	0.850871	1	2	0
PS15m_ct1	3805152	3805552	401	*	6.29448	6.38464	6.09526	0.0295426	0.902123	0.977688	3	1
PS15m_ct1	3806273	3806673	401	*	5.48066	6.06562	0	1.03818	0.166185	0.38857	2	0
PS15m_ct1	3806690	3807090	401	*	0	0	0	0	1	1	2	0
PS15m_ct1	3808153	3808553	401	*	3.22192	3.80688	0	0.384451	1	1	2	0
PS15m_ct1	3814851	3815251	401	*	4.5421	4.74968	4.00779	0.0779047	1	1	3	0
PS15m_ct1	3817130	3817530	401	*	6.00154	5.64757	6.52273	-0.0901643	0.723822	0.918362	2	0
PS15m_ct1	3818912	3819312	401	*	7.23063	6.77174	7.85816	-0.126207	0.595228	0.854256	3	2
PS15m_ct1	3820731	3821131	401	*	5.8849	5.26182	6.65165	-0.146784	0.63686	0.876417	2	1
PS15m_ct1	3821241	3821641	401	*	6.48252	5.36488	7.53793	-0.247735	1	1	2	1
PS15m_ct1	3830721	3831121	401	*	0	0	0	0	1	1	2	0
PS15m_ct1	3832502	3832902	401	*	6.44481	7.02977	0	1.38881	0.137298	0.386392	3	0
PS15m_ct1	3833699	3834099	401	*	5.53408	6.11904	0	1.2433	0.108558	0.386392	3	0
PS15m_ct1	3835447	3835847	401	*	2.3626	2.94756	0	0.256012	1	1	2	0
PS15m_ct1	3850044	3850444	401	*	4.91055	4.85935	5.00779	-0.0145854	1	1	2	0
PS15m_ct1	3855747	3856147	401	*	0	0	0	0	1	1	2	0
PS15m_ct1	3858118	3858518	401	*	0	0	0	0	1	1	2	0
PS15m_ct1	3860018	3860418	401	*	4.70786	5.29282	0	16.1137	1	1	2	0
PS15m_ct1	3862023	3862423	401	*	3.78762	4.22526	2.00779	0.253165	1	1	2	0
PS15m_ct1	3867442	3867842	401	*	6.13839	6.72335	0	1.23339	0.157606	0.386392	3	0
PS15m_ct1	3872052	3872452	401	*	4.81133	5.39629	0	16.2094	1	1	2	0
PS15m_ct1	3879173	3879573	401	*	5.84641	6.43137	0	15.4483	1	1	2	0
PS15m_ct1	3880231	3880631	401	*	4.00619	4.59116	0	15.4611	1	1	2	0
PS15m_ct1	3884794	3885194	401	*	9.98598	10.0526	9.8428	0.0516813	0.771699	0.937724	4	2
PS15m_ct1	3889297	3889697	401	*	3.00506	3.59003	0	0.348065	0.502103	1	2	0
PS15m_ct1	3891348	3891748	401	*	4.40315	4.98811	0	0.642566	0.288529	1	2	0
PS15m_ct1	3902342	3902742	401	*	3.34968	3.93464	0	14.8283	1	1	2	0
PS15m_ct1	3903389	3903789	401	*	4.14146	4.72643	0	0.571885	0.328441	1	2	0
PS15m_ct1	3905188	3905588	401	*	4.76347	5.08791	3.75081	0.142454	0.675017	1	2	0
PS15m_ct1	3908193	3908593	401	*	2.7836	3.36856	0	0.314677	0.532338	1	2	0
PS15m_ct1	3910351	3910751	401	*	2.49487	3.07983	0	0.272446	0.581227	1	2	0
PS15m_ct1	3912818	3913218	401	*	5.91796	5.59889	6.40011	-0.0820807	1	1	2	0
PS15m_ct1	3913756	3914156	401	*	5.20255	5.63855	3.43792	0.27121	0.417318	1	2	0
PS15m_ct1	3915095	3915495	401	*	4.51462	5.09958	0	0.67092	0.278577	1	3	0
PS15m_ct1	3915571	3915971	401	*	4.03552	3.06046	5.02288	-0.214454	1	1	2	0
PS15m_ct1	3917288	3917688	401	*	10.0218	10.1926	9.60417	0.184665	0.323143	0.619498	4	2
PS15m_ct1	3924109	3924509	401	*	4.71584	5.22526	2.00779	0.408234	1	1	2	0
PS15m_ct1	3925979	3926379	401	*	5.43816	5.88268	3.59276	0.264428	1	1	2	0
PS15m_ct1	3926640	3927040	401	*	0	0	0	0	1	1	2	0
PS15m_ct1	3932015	3932415	401	*	2.44413	3.02909	0	0.267009	1	1	2	0
PS15m_ct1	3934277	3934677	401	*	9.75081	9.27027	10.3984	-0.344754	0.143904	0.386392	4	2
PS15m_ct1	3936542	3936942	401	*	6.4761	7.06107	0	2.57467	0.0302601	0.295262	3	0
PS15m_ct1	3940454	3940854	401	*	4.72913	5.31409	0	15.3873	1	1	3	0
PS15m_ct1	3941076	3941476	401	*	6.38032	6.51391	6.06911	0.0474629	0.838529	0.958883	2	0
PS15m_ct1	3941540	3941940	401	*	6.00763	6.45561	4.12793	0.28697	0.388739	0.688202	3	0
PS15m_ct1	3951202	3951602	401	*	5.97285	6.55781	0	17.3161	1	1	2	0
PS15m_ct1	3952538	3952938	401	*	5.40042	5.98538	0	1.08767	0.139606	1	2	0
PS15m_ct1	3956308	3956708	401	*	4.74633	5.3313	0	0.746995	0.244536	1	2	0
PS15m_ct1	3964843	3965243	401	*	0.450474	1.03544	0	0.0590613	0.89552	1	2	0
PS15m_ct1	3965419	3965819	401	*	3.16089	3.74585	0	0.374792	1	1	2	0
PS15m_ct1	3969908	3970308	401	*	3.57231	4.15728	0	0.448696	0.40953	1	2	0
PS15m_ct1	3971361	3971761	401	*	5.48968	6.07464	0	1.15487	0.126747	0.386392	2	0
PS15m_ct1	3972680	3973080	401	*	5.55866	6.02859	3.43792	0.319906	0.440502	0.735924	2	0
PS15m_ct1	3973413	3973813	401	*	0.636777	1.22174	0	0.0780108	0.862826	1	2	0
PS15m_ct1	3975515	3975915	401	*	4.3598	3.87885	5.00779	-0.117934	1	1	2	0
PS15m_ct1	3976245	3976645	401	*	5.90438	6.48935	0	16.8076	1	1	2	0
PS15m_ct1	3982395	3982795	401	*	6.76378	7.22356	4.75985	0.371961	0.244536	0.5154	2	0
PS15m_ct1	3983182	3983582	401	*	5.04001	0.357365	6.58703	-1.53688	0.083876	1	1	1
PS15m_ct1	3983719	3984119	401	*	6.15808	6.54798	4.75985	0.202566	0.528831	0.811079	3	0
PS15m_ct1	3984750	3985150	401	*	5.43758	5.75944	4.43792	0.141995	0.617424	1	2	0
PS15m_ct1	3986368	3986768	401	*	3.92577	4.51073	0	0.522887	0.355346	1	2	0
PS15m_ct1	3989173	3989573	401	*	4.98186	5.56682	0	16.3382	1	1	2	0
PS15m_ct1	3998053	3998453	401	*	4.17958	3.76923	4.75985	-0.101043	1	1	2	0
PS15m_ct1	4006090	4006490	401	*	5.04293	5.62789	0	16.4142	1	1	2	0
PS15m_ct1	4007685	4008085	401	*	6.91315	7.49812	0	4.5612	0.0060394	0.104957	3	0
PS15m_ct1	4011620	4012020	401	*	3.00506	3.59003	0	0.348065	0.502103	1	2	0
PS15m_ct1	4013063	4013463	401	*	5.27991	5.72408	3.43792	0.270234	0.505861	1	3	0
PS15m_ct1	4013537	4013937	401	*	4.21866	4.80362	0	15.6458	1	1	2	0
PS15m_ct1	4019629	4020029	401	*	5.23839	5.82335	0	1.07885	0.128529	1	2	0
PS15m_ct1	4023399	4023799	401	*	6.81179	5.97732	7.72131	-0.2048	0.486373	0.781653	3	2
PS15m_ct1	4024424	4024824	401	*	5.60828	0	7.19324	-6.95691	0.0044862	0.0850063	1	1
PS15m_ct1	4025817	4026217	401	*	2.9098	1.94233	3.89325	-0.200406	0.634864	1	2	0
PS15m_ct1	4029494	4029894	401	*	4.88219	5.32964	3.00779	0.272255	0.455882	1	2	0
PS15m_ct1	4030629	4031029	401	*	6.53966	7.12462	0	1.44086	0.131426	0.386392	3	0
PS15m_ct1	4031726	4032126	401	*	4.03778	3.86617	4.32972	-0.0450347	0.900808	1	2	0
PS15m_ct1	4032249	4032649	401	*	2.03087	2.61583	0	0.213338	0.65497	1	2	0
PS15m_ct1	4033568	4033968	401	*	0	0	0	0	1	1	2	0
PS15m_ct1	4034687	4035087	401	*	6.93146	7.01207	6.75534	0.0262072	0.913204	0.97941	3	0
PS15m_ct1	4043785	4044185	401	*	5.70386	6.28882	0	1.1536	0.145276	0.386392	3	0
PS15m_ct1	4045544	4045944	401	*	3.94233	4.52729	0	15.3982	1	1	2	0
PS15m_ct1	4048159	4048559	401	*	7.82618	8.00227	7.39249	0.103501	0.603841	0.859114	3	1
PS15m_ct1	4054582	4054982	401	*	3.38121	3.96617	0	0.411174	1	1	2	0
PS15m_ct1	4055726	4056126	401	*	3.42454	4.0095	0	0.420635	0.431369	1	2	0
PS15m_ct1	4062113	4062513	401	*	1.95889	2.54385	0	0.204055	0.667558	1	2	0
PS15m_ct1	4062853	4063253	401	*	3.05372	3.63869	0	0.357018	0.490323	1	3	0
PS15m_ct1	4065139	4065539	401	*	5.37314	5.95811	0	0.990267	0.175533	1	3	0
PS15m_ct1	4071764	4072164	401	*	3.33941	3.92437	0	0.405179	0.444292	1	2	0
PS15m_ct1	4077934	4078334	401	*	3.96688	4.55184	0	15.4215	1	1	2	0
PS15m_ct1	4084529	4084929	401	*	3.8068	4.39177	0	0.497079	0.371907	1	2	0
PS15m_ct1	4094721	4095121	401	*	6.09846	6.52267	4.43792	0.249551	0.447664	0.7424	2	0
PS15m_ct1	4099360	4099760	401	*	6.95954	5.8184	8.02524	-0.299703	1	1	3	1
PS15m_ct1	4101093	4101493	401	*	5.80373	6.20428	4.32972	0.207615	1	1	2	0
PS15m_ct1	4108251	4108651	401	*	4.98445	4.80688	5.28499	-0.0471801	1	1	2	0
PS15m_ct1	4109368	4109768	401	*	5.71825	6.2278	3.00779	0.428641	0.347403	0.647414	2	0
PS15m_ct1	4119366	4119766	401	*	3.40467	3.98963	0	0.41535	1	1	3	0
PS15m_ct1	4124918	4125318	401	*	6.45928	6.52428	6.3198	0.0216791	0.937565	0.987205	2	0
PS15m_ct1	4126208	4126608	401	*	5.69512	6.28008	0	1.39477	0.0901435	0.386392	3	0
PS15m_ct1	4128344	4128744	401	*	5.99419	6.57915	0	1.38076	0.10951	0.386392	2	0
PS15m_ct1	4131493	4131893	401	*	0	0	0	0	1	1	2	0
PS15m_ct1	4132980	4133380	401	*	2.5213	3.10626	0	0.277622	1	1	2	0
PS15m_ct1	4138857	4139257	401	*	4.55564	4.87003	3.59276	0.137099	1	1	2	0
PS15m_ct1	4140306	4140706	401	*	4.10436	2.32007	5.37898	-0.388857	0.354228	1	2	0
PS15m_ct1	4141137	4141537	401	*	5.86097	5.83334	5.91468	-0.00788644	0.978289	0.991906	2	0
PS15m_ct1	4142158	4142558	401	*	2.44206	1.4503	3.43792	-0.629507	0.309425	1	2	0
PS15m_ct1	4144449	4144849	401	*	6.42815	6.22849	6.75985	-0.055376	0.893237	0.977354	1	1
PS15m_ct1	4145094	4145494	401	*	7.3773	6.87419	8.04526	-0.145766	0.530137	0.811947	2	0
PS15m_ct1	4145923	4146323	401	*	7.89702	7.28519	8.65513	-0.164049	0.513356	0.800704	4	2
PS15m_ct1	4147521	4147921	401	*	5.34619	5.93115	0	1.137	0.120717	1	3	0
PS15m_ct1	4149765	4150165	401	*	5.84717	6.43214	0	1.45076	0.0889494	0.386392	2	0
PS15m_ct1	4151654	4152054	401	*	5.44448	5.67931	4.81515	0.0885607	1	1	2	0
PS15m_ct1	4157684	4158084	401	*	4.06535	4.65032	0	0.547263	1	1	2	0
PS15m_ct1	4160601	4161001	401	*	4.03689	4.62185	0	15.4918	1	1	2	0
PS15m_ct1	4163566	4163966	401	*	4.51348	5.09844	0	0.667976	0.282258	1	3	0
PS15m_ct1	4168776	4169176	401	*	2.55105	3.13601	0	0.281772	1	1	2	0
PS15m_ct1	4171504	4171904	401	*	6.68096	7.0199	5.59276	0.169717	0.497798	0.790622	3	0
PS15m_ct1	4172474	4172874	401	*	6.95779	7.46209	4.3418	0.539184	0.170541	0.396266	3	0
PS15m_ct1	4173362	4173762	401	*	4.98071	5.56567	0	0.918249	0.1635	1	3	0
PS15m_ct1	4174265	4174665	401	*	3.86155	0	5.43792	-1.91518	0.0788532	1	2	0
PS15m_ct1	4175510	4175910	401	*	5.96062	6.54558	0	1.67695	0.0669867	0.386392	3	0
PS15m_ct1	4177264	4177664	401	*	2.56569	3.15066	0	0.283826	1	1	2	0
PS15m_ct1	4182972	4183372	401	*	5.49659	6.08156	0	1.05096	0.162511	0.387807	2	0
PS15m_ct1	4192807	4193207	401	*	5.35947	5.87952	2.43792	0.493502	0.323511	1	2	0
PS15m_ct1	4197422	4197822	401	*	8.6076	9.16053	4.68347	4.32208	4.70036e-05	0.00144194	4	1
PS15m_ct1	4201160	4201560	401	*	3.87425	4.45922	0	0.535488	0.301449	1	2	0
PS15m_ct1	4223933	4224333	401	*	4.03874	4.62371	0	0.547289	0.343081	1	2	0
PS15m_ct1	4224805	4225205	401	*	7.10146	7.68642	0	5.51806	0.00244427	0.0524002	3	0
PS15m_ct1	4226073	4226473	401	*	5.27456	5.85952	0	1.09602	0.126468	1	3	0
PS15m_ct1	4228886	4229286	401	*	4.61169	5.19665	0	16.0258	1	1	2	0
PS15m_ct1	4230601	4231001	401	*	6.70858	6.43506	7.13662	-0.0735965	0.787785	0.941562	4	1
PS15m_ct1	4231369	4231769	401	*	5.46673	6.05169	0	1.03417	0.166303	0.38857	2	0
PS15m_ct1	4234733	4235133	401	*	2.90998	3.49494	0	0.334146	1	1	2	0
PS15m_ct1	4237135	4237535	401	*	4.55738	4.26541	5.00779	-0.0743947	0.835967	1	2	0
PS15m_ct1	4241337	4241737	401	*	6.03223	6.61719	0	1.76247	0.06177	0.386392	2	0
PS15m_ct1	4250001	4250401	401	*	6.08701	5.87746	6.43228	-0.0544899	1	1	2	0
PS15m_ct1	4251794	4252194	401	*	6.0742	5.33942	6.92074	-0.179027	0.527009	0.809955	2	0
PS15m_ct1	4252554	4252954	401	*	5.69502	5.63098	5.81515	-0.0179835	0.956613	0.989657	1	1
PS15m_ct1	4254164	4254564	401	*	5.78029	6.36525	0	1.37996	0.0967443	0.386392	3	0
PS15m_ct1	4255826	4256226	401	*	2.74476	0	4.32972	-1.52527	0.119316	1	2	0
PS15m_ct1	4256804	4257204	401	*	5.73628	6.32124	0	1.18772	0.137465	0.386392	2	0
PS15m_ct1	4257965	4258365	401	*	6.00323	6.41579	4.43792	0.225138	1	1	2	0
PS15m_ct1	4261141	4261541	401	*	2.0238	2.60876	0	0.21249	1	1	2	0
PS15m_ct1	4262748	4263148	401	*	4.96289	5.54785	0	16.3546	1	1	2	0
PS15m_ct1	4263425	4263825	401	*	5.11096	5.69592	0	0.874404	0.205653	1	2	0
PS15m_ct1	4265224	4265624	401	*	1.94384	2.52881	0	0.20264	0.669259	1	2	0
PS15m_ct1	4266552	4266952	401	*	3.66091	4.24587	0	0.46304	1	1	2	0
PS15m_ct1	4267655	4268055	401	*	4.44612	5.03108	0	0.652097	0.286323	1	2	0
PS15m_ct1	4274200	4274600	401	*	5.21192	5.79688	0	0.918393	0.192824	1	2	0
PS15m_ct1	4277048	4277448	401	*	3.67025	4.25522	0	0.480022	0.347668	1	2	0
PS15m_ct1	4293505	4293905	401	*	1.10626	1.69123	0	0.119351	0.794044	1	2	0
PS15m_ct1	4297870	4298270	401	*	7.84688	8.04075	7.35754	0.115669	0.56675	0.835738	3	1
PS15m_ct1	4300205	4300605	401	*	4.53007	5.11503	0	0.675591	0.2762	1	2	0
PS15m_ct1	4303064	4303464	401	*	6.43754	6.61233	6.00779	0.0631408	1	1	2	1
PS15m_ct1	4306478	4306878	401	*	0.772402	1.35736	0	0.087028	0.847499	1	2	0
PS15m_ct1	4316671	4317071	401	*	0	0	0	0	1	1	2	0
PS15m_ct1	4325465	4325865	401	*	3.81156	4.39653	0	0.494562	1	1	2	0
PS15m_ct1	4326513	4326913	401	*	6.51117	7.09613	0	17.7392	1	1	3	0
PS15m_ct1	4329024	4329424	401	*	5.35205	5.93701	0	1.09271	0.133539	1	2	0
PS15m_ct1	4330582	4330982	401	*	2.4324	3.01737	0	0.264076	0.589456	1	2	0
PS15m_ct1	4332033	4332433	401	*	3.25783	3.84279	0	0.389691	0.464995	1	2	0
PS15m_ct1	4342702	4343102	401	*	5.95854	6.54351	0	1.35941	0.111561	0.386392	2	0
PS15m_ct1	4346584	4346984	401	*	3.58695	4.17192	0	0.448872	1	1	2	0
PS15m_ct1	4349008	4349408	401	*	1.25783	1.84279	0	0.131024	0.775386	1	2	0
PS15m_ct1	4353173	4353573	401	*	2.6204	3.20536	0	0.290122	0.561269	1	2	0
PS15m_ct1	4354841	4355241	401	*	3.95451	4.53947	0	0.528073	0.354268	1	2	0
PS15m_ct1	4357208	4357608	401	*	5.41282	0	6.99779	-6.48136	0.00583471	1	1	1
PS15m_ct1	4362280	4362680	401	*	10.5338	11.0023	8.42927	2.12636	0.000106321	0.00312265	4	1
PS15m_ct1	4365180	4365580	401	*	4.19443	4.77939	0	0.582581	0.325576	1	3	0
PS15m_ct1	4367579	4367979	401	*	6.33261	6.10036	6.70823	-0.0627648	0.877271	0.970789	3	1
PS15m_ct1	4373187	4373587	401	*	5.79283	5.74215	5.88914	-0.0171094	0.941879	0.988749	2	0
PS15m_ct1	4373886	4374286	401	*	6.30115	6.53539	5.67395	0.0916151	0.720336	0.917745	3	0
PS15m_ct1	4374326	4374726	401	*	5.81024	5.24485	6.53135	-0.135527	0.703863	0.91307	2	0
PS15m_ct1	4379324	4379724	401	*	4.00728	4.59225	0	0.541653	0.343334	1	2	0
PS15m_ct1	4380734	4381134	401	*	4.94233	5.52729	0	16.3153	1	1	2	0
PS15m_ct1	4381474	4381874	401	*	5.82855	6.41352	0	1.53281	0.0774088	0.386392	2	0
PS15m_ct1	4382798	4383198	401	*	5.5304	6.11536	0	1.07534	0.156457	0.386392	2	0
PS15m_ct1	4386827	4387227	401	*	7.06871	7.17632	6.82594	0.0389991	0.862834	0.966124	2	0
PS15m_ct1	4388041	4388441	401	*	0	0	0	0	1	1	3	0
PS15m_ct1	4389773	4390173	401	*	9.54862	9.07256	10.1921	-0.351832	0.136405	0.386392	4	2
PS15m_ct1	4392740	4393140	401	*	5.48729	6.07225	0	1.04636	0.163431	0.387807	2	0
PS15m_ct1	4393562	4393962	401	*	4.74409	2.94233	6.02288	-0.385466	0.434268	1	1	1
PS15m_ct1	4394298	4394698	401	*	6.78532	4.4503	8.16584	-0.530493	0.342147	0.64251	2	1
PS15m_ct1	4395775	4396175	401	*	8.39288	8.72423	7.34481	0.259806	0.266405	0.547114	4	1
PS15m_ct1	4437287	4437687	401	*	4.91299	4.71291	5.24527	-0.0511842	0.882583	1	3	0
PS15m_ct1	4441349	4441749	401	*	6.35709	6.86948	3.59276	0.508957	0.217589	0.477266	3	0
PS15m_ct1	4444561	4444961	401	*	0	0	0	0	1	1	2	0
PS15m_ct1	4448955	4449355	401	*	5.28082	5.86578	0	16.6366	1	1	2	0
PS15m_ct1	4449720	4450120	401	*	5.76478	6.34974	0	1.19025	0.139115	0.386392	2	0
PS15m_ct1	4453462	4453862	401	*	4.18827	4.05249	4.42662	-0.0350756	0.91468	1	2	0
PS15m_ct1	4456804	4457204	401	*	6.35222	6.83818	4.02288	0.348351	0.477806	0.773602	2	0
PS15m_ct1	4488463	4488863	401	*	6.93403	6.99598	6.80152	0.0211696	0.927197	0.985618	2	1
PS15m_ct1	4490209	4490609	401	*	4.97216	5.17973	4.43792	0.0753774	0.836699	1	2	0
PS15m_ct1	4491198	4491598	401	*	4.04643	4.05806	4.02288	0.00708112	1	1	2	0
PS15m_ct1	4491730	4492130	401	*	1.85296	0	3.43792	-1.04915	0.187244	1	2	0
PS15m_ct1	4493997	4494397	401	*	5.42184	6.00681	0	1.02353	0.166073	1	2	0
PS15m_ct1	4509405	4509805	401	*	5.78218	6.36715	0	16.8878	1	1	2	0
PS15m_ct1	4513120	4513520	401	*	3.07796	3.31572	2.43792	0.103916	1	1	2	0
PS15m_ct1	4516495	4516895	401	*	2.71662	3.30158	0	0.2995	0.551055	1	2	0
PS15m_ct1	4517407	4517807	401	*	4.78098	5.36594	0	0.805775	0.199516	1	2	0
PS15m_ct1	4520300	4520700	401	*	9.60552	9.6884	9.42395	0.0663808	0.702875	0.913023	4	2
PS15m_ct1	4524972	4525372	401	*	6.08781	1.4503	7.6336	-6.25741	0.00506261	0.0917832	2	1
PS15m_ct1	4527740	4528140	401	*	3.98749	4.57245	0	0.535451	0.349744	1	2	0
PS15m_ct1	4531048	4531448	401	*	5.23514	5.82011	0	16.7383	1	1	2	0
PS15m_ct1	4534257	4534657	401	*	0	0	0	0	1	1	2	0
PS15m_ct1	4535148	4535548	401	*	4.5655	5.15046	0	0.685816	0.272015	1	2	0
PS15m_ct1	4536455	4536855	401	*	4.23572	4.1229	4.43792	-0.030064	1	1	2	0
PS15m_ct1	4537456	4537856	401	*	5.75445	5.34904	6.32972	-0.0998599	0.735343	0.924134	3	1
PS15m_ct1	4540605	4541005	401	*	3.15353	3.7385	0	0.373028	1	1	2	0
PS15m_ct1	4541371	4541771	401	*	1.03544	1.6204	0	0.110556	0.808339	1	2	0
PS15m_ct1	4545055	4545455	401	*	5.09639	5.68135	0	16.4702	1	1	2	0
PS15m_ct1	4549708	4550108	401	*	4.14841	4.73337	0	0.57264	0.329446	1	2	0
PS15m_ct1	4550705	4551105	401	*	3.97488	4.55984	0	0.56223	0.286105	1	2	0
PS15m_ct1	4551431	4551831	401	*	4.63038	5.21535	0	16.0426	1	1	2	0
PS15m_ct1	4562656	4563056	401	*	8.00357	7.87396	8.23235	-0.0635588	0.743348	0.928774	4	1
PS15m_ct1	4568532	4568932	401	*	6.15127	6.73623	0	1.23955	0.156711	0.386392	3	0
PS15m_ct1	4580209	4580609	401	*	3.28945	2.20536	4.32972	-0.232919	0.612161	1	2	0
PS15m_ct1	4580747	4581147	401	*	5.86973	6.4547	0	1.45547	0.0895694	0.386392	2	0
PS15m_ct1	4581827	4582227	401	*	6.27896	6.86393	0	1.86792	0.0611653	0.386392	2	0
PS15m_ct1	4584975	4585375	401	*	6.57839	7.16336	0	1.46276	0.129074	0.386392	2	0
PS15m_ct1	4587301	4587701	401	*	3.27321	2.69123	4.00779	-0.13706	1	1	2	0
PS15m_ct1	4594437	4594837	401	*	4.14382	4.72879	0	0.591869	0.284387	1	2	0
PS15m_ct1	4595427	4595827	401	*	5.29754	5.78064	3.00779	0.339844	0.434284	1	3	0
PS15m_ct1	4598586	4598986	401	*	5.44721	6.03218	0	1.02525	0.168063	1	3	0
PS15m_ct1	4603767	4604167	401	*	6.25945	6.84441	0	17.5145	5.83479e-06	0.000224535	3	0
PS15m_ct1	4607649	4608049	401	*	4.82459	5.40955	0	16.2226	1	1	2	0
PS15m_ct1	4611378	4611778	401	*	5.63653	6.22149	0	1.13191	0.146342	0.386392	2	0
PS15m_ct1	4616020	4616420	401	*	5.71914	6.09129	4.43792	0.18191	0.611781	0.861134	2	0
PS15m_ct1	4618890	4619290	401	*	4.43916	5.02412	0	15.8612	1	1	2	0
PS15m_ct1	4621710	4622110	401	*	6.45642	7.04139	0	2.51974	0.0316961	0.301195	3	0
PS15m_ct1	4622583	4622983	401	*	6.32275	6.70019	5.00779	0.192164	0.497099	0.790622	2	0
PS15m_ct1	4623824	4624224	401	*	5.42654	6.01151	0	1.11919	0.132077	1	2	0
PS15m_ct1	4624466	4624866	401	*	6.64938	6.85864	6.10946	0.0789616	0.754674	0.928951	3	0
PS15m_ct1	4625291	4625691	401	*	5.55388	6.05406	3.00779	0.38711	0.398895	0.69611	2	0
PS15m_ct1	4627233	4627633	401	*	2.67649	3.26145	0	0.299274	1	1	2	0
PS15m_ct1	4632459	4632859	401	*	4.66031	0	6.24527	-3.39052	0.0371813	1	1	1
PS15m_ct1	4633911	4634311	401	*	3.25783	3.84279	0	0.389691	0.464995	1	2	0
PS15m_ct1	4634609	4635009	401	*	1.91362	2.49858	0	0.199019	1	1	2	0
PS15m_ct1	4635835	4636235	401	*	3.58006	4.16503	0	0.450017	0.408921	1	2	0
PS15m_ct1	4636706	4637106	401	*	7.83697	8.41049	2.43792	5.51526	0.000630002	0.0161815	4	0
PS15m_ct1	4640241	4640641	401	*	4.2897	4.77223	2.00779	0.306725	0.541008	1	2	0
PS15m_ct1	4651374	4651774	401	*	9.04093	9.16276	8.76126	0.0986745	0.590467	0.852561	4	2
PS15m_ct1	4654669	4655069	401	*	4.62493	5.2099	0	0.743497	0.220478	1	2	0
PS15m_ct1	4660257	4660657	401	*	6.02649	6.61145	0	1.39314	0.109045	0.386392	3	0
PS15m_ct1	4661780	4662180	401	*	5.45785	6.04281	0	1.37814	0.0793788	1	2	0
PS15m_ct1	4662787	4663187	401	*	6.69153	7.27649	0	4.13742	0.00765673	0.126754	3	0
PS15m_ct1	4665131	4665531	401	*	6.01918	6.60414	0	1.71644	0.0653874	0.386392	3	0
PS15m_ct1	4668122	4668522	401	*	7.22105	6.79463	7.81731	-0.122285	0.596422	0.854256	3	2
PS15m_ct1	4670003	4670403	401	*	6.11991	6.70487	0	1.84721	0.0577512	0.386392	3	0
PS15m_ct1	4671646	4672046	401	*	4.67607	5.26103	0	0.702704	1	1	2	0
PS15m_ct1	4677789	4678189	401	*	3.15551	3.74047	0	0.373633	1	1	2	0
PS15m_ct1	4681009	4681409	401	*	0	0	0	0	1	1	2	0
PS15m_ct1	4684841	4685241	401	*	9.48822	8.44159	10.511	-0.996546	0.0125872	0.17438	4	2
PS15m_ct1	4693356	4693756	401	*	4.28975	4.87471	0	15.7257	1	1	2	0
PS15m_ct1	4710781	4711181	401	*	1.95871	2.54367	0	0.204495	1	1	2	0
PS15m_ct1	4712208	4712608	401	*	6.87132	7.26624	5.43792	0.233483	0.396077	0.693667	3	0
PS15m_ct1	4713229	4713629	401	*	5.12489	5.70985	0	0.890766	0.197234	1	2	0
PS15m_ct1	4715442	4715842	401	*	5.69965	6.28461	0	1.16378	0.141652	0.386392	2	0
PS15m_ct1	4720533	4720933	401	*	4.0727	4.65766	0	0.555219	0.33783	1	2	0
PS15m_ct1	4722766	4723166	401	*	8.94543	9.08735	8.61129	0.113671	0.543956	0.820544	4	2
PS15m_ct1	4725452	4725852	401	*	0.0238005	0.608763	0	0.0268468	0.952216	1	2	0
PS15m_ct1	4727219	4727619	401	*	5.771	6.35597	0	1.20675	0.134817	0.386392	2	0
PS15m_ct1	4728481	4728881	401	*	3.97968	4.56464	0	0.533369	0.352584	1	2	0
PS15m_ct1	4731566	4731966	401	*	5.37693	5.96189	0	16.7232	1	1	2	0
PS15m_ct1	4740404	4740804	401	*	2.49487	3.07983	0	0.272446	0.581227	1	2	0
PS15m_ct1	4749957	4750357	401	*	4.85296	0	6.43792	-3.75452	0.0305001	1	2	1
PS15m_ct1	4750691	4751091	401	*	5.61112	6.19608	0	1.25985	0.109899	0.386392	3	0
PS15m_ct1	4751991	4752391	401	*	5.23116	5.50793	4.43792	0.111195	0.727566	1	2	0
PS15m_ct1	4754407	4754807	401	*	9.79994	8.48248	10.9358	-1.6604	0.00170195	0.038749	4	2
PS15m_ct1	4759550	4759950	401	*	7.49876	8.08373	0	2.39446	1	1	2	0
PS15m_ct1	4760928	4761328	401	*	5.9891	6.57406	0	1.56821	0.0800204	0.386392	2	0
PS15m_ct1	4761788	4762188	401	*	1.4599	2.04486	0	0.152171	0.742557	1	3	0
PS15m_ct1	4764316	4764716	401	*	5.29358	5.87854	0	16.5039	1	1	2	0
PS15m_ct1	4780074	4780474	401	*	0	0	0	0	1	1	2	0
PS15m_ct1	4824614	4825014	401	*	3.57466	4.15962	0	0.449898	0.405556	1	3	0
PS15m_ct1	4826328	4826728	401	*	3.21891	3.80387	0	0.384316	0.462547	1	2	0
PS15m_ct1	4827508	4827908	401	*	3.59938	4.18434	0	0.454727	0.401998	1	2	0
PS15m_ct1	4830666	4831066	401	*	3.4786	4.06357	0	0.430646	0.423282	1	2	0
PS15m_ct1	4831749	4832149	401	*	2.08011	2.66507	0	0.218705	0.645105	1	2	0
PS15m_ct1	4837426	4837826	401	*	4.99842	5.58338	0	16.3826	1	1	2	0
PS15m_ct1	4851742	4852142	401	*	5.92697	5.58233	6.43792	-0.0876232	1	1	2	0
PS15m_ct1	4854047	4854447	401	*	6.63671	6.92015	5.81515	0.12449	0.606607	0.859114	3	0
PS15m_ct1	4856044	4856444	401	*	5.82158	6.06037	5.17772	0.0902741	0.785113	0.940406	3	0
PS15m_ct1	4857492	4857892	401	*	6.62636	7.04369	5.02288	0.242944	0.43254	0.729006	2	0
PS15m_ct1	4859128	4859912	785	*	5.85206	6.43702	0	1.76582	0.0555443	0.386392	3	0
PS15m_ct1	4860668	4861068	401	*	4.98203	3.79032	6.06911	-0.260536	0.520847	1	3	0
PS15m_ct1	4861325	4861725	401	*	3.73588	4.32084	0	15.2012	1	1	2	0
PS15m_ct1	4862696	4863096	401	*	0	0	0	-0.185751	0.697153	1	2	0
PS15m_ct1	4863318	4863718	401	*	6.04315	6.62811	0	1.59828	0.0787446	0.386392	2	0
PS15m_ct1	4865220	4865620	401	*	6.53669	7.12166	0	2.63582	0.029396	0.290694	3	0
PS15m_ct1	4865847	4866247	401	*	3.95922	4.54418	0	0.528491	0.355401	1	2	0
PS15m_ct1	4867036	4867436	401	*	7.44559	7.93894	5.00779	0.382499	0.354962	0.656492	4	1
PS15m_ct1	4874823	4875223	401	*	0	0	0	0	1	1	2	0
PS15m_ct1	4880478	4880878	401	*	5.94968	6.49186	2.43792	0.760588	0.165062	0.387881	3	1
PS15m_ct1	4882538	4882938	401	*	4.45574	5.0407	0	0.655093	0.284716	1	2	0
PS15m_ct1	4883528	4883928	401	*	5.19835	5.78332	0	16.4987	1	1	2	0
PS15m_ct1	4895880	4896280	401	*	2.00779	0	3.59276	-1.13232	0.171326	1	1	1
PS15m_ct10	13362	13762	401	*	6.28893	6.87389	0	17.546	1	1	2	0
PS15m_ct10	35164	35564	401	*	3.86319	4.44815	0	0.506545	0.371205	1	3	0
PS15m_ct10	36554	36954	401	*	5.13339	5.10718	5.18444	-0.00975664	0.975464	1	2	0
PS15m_ct10	37322	37722	401	*	7.65726	7.69835	7.57139	0.0139112	0.9521	0.988749	2	2
PS15m_ct10	41657	42057	401	*	4.98537	5.22733	4.32972	0.0922435	0.79548	1	2	0
PS15m_ct10	62283	62683	401	*	4.29596	4.88093	0	15.7312	1	1	2	0
PS15m_ct10	67831	68231	401	*	5.69359	5.49566	6.02288	-0.0507849	0.860373	0.965171	2	0
PS15m_ct10	68897	69297	401	*	7.31218	7.77754	5.24527	0.460529	0.15866	0.386392	3	0
PS15m_ct10	73338	73738	401	*	5.7724	6.35736	0	1.20925	0.134218	0.386392	3	0
PS15m_ct10	77243	77643	401	*	1.98073	2.56569	0	0.207184	1	1	2	0
PS15m_ct10	86440	86840	401	*	8.17543	8.51121	7.10415	0.159219	0.549926	0.82407	3	1
PS15m_ct10	89943	90343	401	*	3.53794	4.1229	0	15.0098	1	1	2	0
PS15m_ct10	91350	91750	401	*	5.01075	4.41048	5.75985	-0.142675	1	1	1	1
PS15m_ct10	92246	92646	401	*	3.50865	4.09361	0	0.451359	0.34222	1	2	0
PS15m_ct10	99821	100547	727	*	6.17645	6.76142	0	2.39129	0.0310643	0.299134	3	0
PS15m_ct10	100854	101254	401	*	5.43391	6.01887	0	1.02118	0.168425	1	2	0
PS15m_ct10	101834	102234	401	*	3.24012	3.82508	0	0.3878	1	1	2	0
PS15m_ct10	106230	106630	401	*	4.99385	5.57882	0	0.882822	0.182792	1	3	0
PS15m_ct10	112671	113071	401	*	5.08539	5.59149	2.43792	0.451702	0.310426	1	2	0
PS15m_ct10	123556	123956	401	*	5.66225	6.08395	4.02288	0.236722	0.535378	0.815563	3	0
PS15m_ct10	151179	151579	401	*	3.32984	3.9148	0	0.403491	0.450064	1	2	0
PS15m_ct10	153490	153890	401	*	6.21054	6.65863	4.32972	0.281317	0.412326	0.711098	3	0
PS15m_ct10	154212	154612	401	*	5.53729	6.12225	0	1.20616	0.117068	0.386392	2	0
PS15m_ct10	157849	158249	401	*	4.61617	5.20114	0	0.702727	0.26379	1	2	0
PS15m_ct10	158463	158863	401	*	6.58067	6.92952	5.43792	0.162531	0.70177	0.912717	2	0
PS15m_ct10	160640	161040	401	*	8.44294	8.60868	8.04039	0.117703	0.544277	0.820606	4	2
PS15m_ct10	184687	185087	401	*	5.47337	6.05833	0	1.03457	0.166843	0.389211	3	0
PS15m_ct10	191318	191718	401	*	5.87415	6.24632	4.59276	0.185448	0.52359	0.80908	3	0
PS15m_ct10	192644	193044	401	*	6.30613	6.84136	3.00779	0.771138	0.117992	0.386392	3	0
PS15m_ct10	194939	195699	761	*	3.0238	3.60876	0	0.352272	1	1	2	0
PS15m_ct10	196437	196837	401	*	6.17624	6.65005	4.00779	0.316729	1	1	3	0
PS15m_ct10	199139	199539	401	*	3.86053	2.51143	5.00779	-0.288125	0.54304	1	2	0
PS15m_ct10	202250	202650	401	*	0	0	0	0	1	1	2	0
PS15m_ct10	203114	203514	401	*	4.41648	3.70786	5.24527	-0.164337	0.705664	1	2	0
PS15m_ct10	212948	213348	401	*	5.09178	5.67674	0	0.867839	0.206978	1	2	0
PS15m_ct10	223662	224062	401	*	4.82072	5.40568	0	0.850537	0.178314	1	2	0
PS15m_ct10	225691	226091	401	*	6.78936	7.24643	4.81515	0.326192	0.311778	0.604648	3	0
PS15m_ct10	226641	227041	401	*	5.59775	6.01152	4.02288	0.226747	0.548742	0.823499	3	0
PS15m_ct10	228126	228526	401	*	8.002	6.89018	9.05482	-0.284428	0.343097	0.643471	4	2
PS15m_ct10	230543	230943	401	*	2.39577	2.98073	0	0.260461	1	1	2	0
PS15m_ct10	234659	235059	401	*	4.95829	5.54325	0	0.81615	0.223035	1	3	0
PS15m_ct10	241224	241624	401	*	8.00876	8.04415	7.93528	0.0113949	1	1	2	1
PS15m_ct10	246041	246441	401	*	7.4749	0	9.05986	-10.9889	9.34308e-09	2.28672e-06	3	2
PS15m_ct10	248755	249155	401	*	4.98447	5.56944	0	0.834768	0.213385	1	2	0
PS15m_ct10	250406	250806	401	*	4.84786	5.13556	4.00779	0.117274	0.747474	1	3	0
PS15m_ct10	254731	255131	401	*	0.257829	0.842792	0	0.0426804	0.924213	1	2	0
PS15m_ct10	267784	268184	401	*	3.85072	4.43568	0	0.50515	0.370186	1	2	0
PS15m_ct10	268610	269010	401	*	4.70601	4.75947	4.59276	0.0175245	1	1	2	0
PS15m_ct10	272232	272632	401	*	5.43084	6.0158	0	1.12427	0.130324	1	2	0
PS15m_ct10	273387	273787	401	*	6.47993	6.6684	6.00779	0.0689526	0.867139	0.966889	3	0
PS15m_ct10	287998	288398	401	*	8.12866	8.64693	5.24527	1.72854	0.00938227	0.147357	4	1
PS15m_ct10	295360	295760	401	*	6.14109	6.42214	5.32972	0.112873	0.701749	0.912717	2	0
PS15m_ct10	296720	297120	401	*	7.11495	7.34167	6.51475	0.0919438	0.697403	0.911153	3	0
PS15m_ct10	300920	301320	401	*	6.31728	6.76522	4.43792	0.272663	1	1	3	0
PS15m_ct10	302014	302414	401	*	6.39448	6.97945	0	2.99686	0.0188853	0.227321	3	0
PS15m_ct10	303498	303898	401	*	9.32709	9.2915	9.39576	-0.0266382	0.877374	0.970789	4	2
PS15m_ct10	306596	306996	401	*	5.58597	6.17094	0	16.9075	1	1	3	0
PS15m_ct10	309759	310159	401	*	5.1869	5.77186	0	0.899363	1	1	3	0
PS15m_ct10	314054	314454	401	*	4.15447	4.73944	0	0.576355	0.324156	1	2	0
PS15m_ct10	332915	333315	401	*	4.74236	5.32732	0	0.736104	1	1	2	0
PS15m_ct10	338733	339133	401	*	8.76893	9.06346	7.89864	0.231793	0.297849	0.589079	4	2
PS15m_ct10	340744	341144	401	*	4.13946	4.72442	0	15.0985	1	1	2	0
PS15m_ct10	346071	346471	401	*	6.09633	6.6427	2.43792	0.712062	0.218937	0.479149	2	0
PS15m_ct10	347243	347643	401	*	6.32501	6.90998	0	17.577	1	1	2	0
PS15m_ct10	349833	350233	401	*	4.82891	5.41388	0	0.776825	0.232793	1	2	0
PS15m_ct10	354639	355039	401	*	4.40801	4.99298	0	15.8391	1	1	2	0
PS15m_ct10	357606	358006	401	*	3.09433	3.67929	0	0.362417	0.48883	1	3	0
PS15m_ct10	359967	360367	401	*	6.62366	4.48931	7.97102	-0.595132	0.183632	0.418408	3	2
PS15m_ct10	386844	387244	401	*	2.13946	2.72442	0	0.226553	0.637526	1	2	0
PS15m_ct10	387672	388072	401	*	2.54721	3.13218	0	0.280329	0.569755	1	2	0
PS15m_ct10	394040	394440	401	*	0.852955	0	2.43792	-0.688697	0.296891	1	2	0
PS15m_ct10	404789	405189	401	*	4.46429	5.04925	0	0.658796	0.282162	1	3	0
PS15m_ct10	409845	410245	401	*	5.82532	6.34039	3.00779	0.452942	0.330807	0.629404	3	0
PS15m_ct10	411838	412238	401	*	5.18234	4.19155	6.17772	-0.220618	1	1	1	1
PS15m_ct10	415308	415708	401	*	4.20174	4.78671	0	15.6466	1	1	2	0
PS15m_ct10	418079	418479	401	*	5.31691	5.90187	0	0.963134	0.182065	1	3	0
PS15m_ct10	419134	419534	401	*	5.32699	5.91195	0	16.6799	1	1	2	0
PS15m_ct10	422607	423007	401	*	5.65996	6.24492	0	1.37577	0.0913476	0.386392	3	0
PS15m_ct10	427290	427690	401	*	6.17096	6.33958	5.75985	0.0616646	0.802143	0.944584	3	1
PS15m_ct10	427751	428151	401	*	4.09795	3.43659	4.89325	-0.148915	0.66292	1	2	0
PS15m_ct10	428676	429076	401	*	5.77598	6.36095	0	1.48535	0.0810675	0.386392	3	0
PS15m_ct10	430224	430624	401	*	4.77081	5.35578	0	16.0598	1	1	2	0
PS15m_ct10	432534	432934	401	*	5.89529	5.68227	6.24527	-0.055591	0.849216	0.961878	2	0
PS15m_ct10	435045	435445	401	*	8.81652	8.46718	9.33265	-0.0990652	0.668735	0.896429	4	2
PS15m_ct10	437506	437906	401	*	4.93635	5.52131	0	0.80647	0.22701	1	2	0
PS15m_ct10	438674	439074	401	*	0	0	0	0	1	1	2	0
PS15m_ct10	439337	439737	401	*	2.80803	3.39299	0	0.317632	0.53202	1	2	0
PS15m_ct10	441088	441488	401	*	6.80382	6.53121	7.23073	-0.0760054	0.754145	0.928774	3	1
PS15m_ct10	442134	442534	401	*	4.77372	4.82113	4.67395	0.0143137	0.96602	1	2	0
PS15m_ct10	445062	445462	401	*	5.12647	5.71143	0	16.5914	1	1	2	0
PS15m_ct10	449088	449488	401	*	8.21762	8.11352	8.40569	-0.04339	1	1	4	2
PS15m_ct10	457474	457874	401	*	4.53453	4.87502	3.43792	0.158018	0.677623	1	2	0
PS15m_ct10	459652	460052	401	*	6.00708	6.59204	0	17.5612	1	1	2	0
PS15m_ct10	467648	468048	401	*	3.73075	4.31572	0	15.1971	1	1	2	0
PS15m_ct10	469685	470085	401	*	5.49684	6.0818	0	1.04567	1	1	2	0
PS15m_ct10	471749	472149	401	*	5.09519	5.68016	0	0.872339	0.204497	1	2	0
PS15m_ct10	474418	474818	401	*	4.32084	4.9058	0	14.5686	1	1	2	0
PS15m_ct10	475952	476352	401	*	1.78896	2.37392	0	0.18391	0.695799	1	2	0
PS15m_ct10	487303	487703	401	*	4.67929	5.26426	0	16.0863	1	1	2	0
PS15m_ct10	489263	489663	401	*	5.35796	5.94292	0	0.983227	0.177112	1	3	0
PS15m_ct10	491807	492207	401	*	4.33312	4.91808	0	15.7657	1	1	2	0
PS15m_ct10	503770	504170	401	*	5.25291	5.83787	0	0.935186	0.188837	1	2	0
PS15m_ct10	506109	506509	401	*	3.50046	4.08542	0	14.9744	1	1	2	0
PS15m_ct10	508001	508401	401	*	6.17098	6.75594	0	1.24903	0.155349	0.386392	2	0
PS15m_ct10	513164	513564	401	*	1.37392	1.95889	0	0.143539	0.755802	1	2	0
PS15m_ct10	516397	516797	401	*	5.26253	5.8475	0	0.939456	0.187749	1	3	0
PS15m_ct10	519143	519543	401	*	6.2555	6.78892	3.00779	0.619542	0.201357	0.452474	3	0
PS15m_ct10	520070	520470	401	*	5.13298	5.11008	5.17772	-0.00618153	0.98562	1	3	0
PS15m_ct10	521010	521410	401	*	0	0.0354368	0	-0.0240645	0.95723	1	3	0
PS15m_ct10	524930	525330	401	*	4.74965	5.33461	0	0.743276	0.248787	1	2	0
PS15m_ct10	525421	525821	401	*	5.48512	5.86898	4.12793	0.190865	1	1	2	0
PS15m_ct10	531243	531643	401	*	3.29616	3.88113	0	0.397374	0.45406	1	2	0
PS15m_ct10	535718	536118	401	*	0	0	0	0	1	1	3	0
PS15m_ct10	538606	539006	401	*	5.05443	5.45329	3.59276	0.206428	1	1	2	0
PS15m_ct10	542359	542759	401	*	6.19694	6.78191	0	1.26174	0.153553	0.386392	2	0
PS15m_ct10	545327	545727	401	*	5.41617	6.00114	0	1.18944	0.112735	1	3	0
PS15m_ct10	546937	547337	401	*	4.40453	4.98949	0	0.642354	0.289268	1	2	0
PS15m_ct10	548401	548801	401	*	3.63678	4.22174	0	15.1099	1	1	2	0
PS15m_ct10	550490	550890	401	*	4.39136	4.97633	0	0.637145	0.293544	1	2	0
PS15m_ct10	563304	563704	401	*	2.50366	2.16516	3.00779	-0.0802886	0.85431	1	2	0
PS15m_ct10	573004	573404	401	*	1.42283	0	3.00779	-0.895196	0.224158	1	2	0
PS15m_ct10	576462	576862	401	*	0	0	0	0	1	1	2	0
PS15m_ct10	577323	577723	401	*	4.36733	4.95229	0	0.632661	0.29335	1	2	0
PS15m_ct10	579116	579516	401	*	5.90772	6.44862	2.43792	0.691206	0.203456	0.455796	2	0
PS15m_ct10	581608	582008	401	*	5.91601	6.50098	0	1.31302	0.118663	0.386392	2	0
PS15m_ct10	600219	600619	401	*	5.26546	5.74618	3.00779	0.334723	0.4348	1	2	0
PS15m_ct10	606163	606563	401	*	4.69925	4.74968	4.59276	0.0166116	1	1	2	0
PS15m_ct10	608393	608793	401	*	4.31252	4.89749	0	15.7497	1	1	2	0
PS15m_ct10	619363	619763	401	*	6.76422	7.14426	5.43228	0.239902	0.347386	0.647414	3	0
PS15m_ct10	625576	625976	401	*	3.66031	0	5.24527	-2.19624	0.073858	1	1	1
PS15m_ct10	626274	626674	401	*	6.35947	6.94443	0	16.9797	1	1	2	0
PS15m_ct10	632748	633148	401	*	0	0	0	0	1	1	2	0
PS15m_ct10	635008	635408	401	*	0	0	0	-0.0744096	0.869681	1	3	0
PS15m_ct10	637116	637516	401	*	7.8182	8.01381	7.32325	0.109479	0.590527	0.852561	4	2
PS15m_ct10	639029	639429	401	*	5.80612	6.39108	0	17.4014	1	1	2	0
PS15m_ct10	644041	644441	401	*	2.96734	3.5523	0	0.343506	0.501083	1	2	0
PS15m_ct10	648941	649341	401	*	1.81906	2.40402	0	0.187203	0.685795	1	2	0
PS15m_ct10	653356	653756	401	*	5.53793	6.12289	0	1.17911	0.123842	0.386392	2	0
PS15m_ct10	653879	654279	401	*	5.21781	5.80278	0	0.908259	1	1	2	0
PS15m_ct10	662070	662470	401	*	6.54785	7.13281	0	17.7753	1	1	2	0
PS15m_ct10	667019	667419	401	*	6.7331	7.07883	5.60784	0.164368	0.557181	0.828998	3	0
PS15m_ct10	667976	668376	401	*	5.64957	6.23453	0	1.61129	0.061635	0.386392	3	0
PS15m_ct10	671663	672063	401	*	7.06184	6.68086	7.61191	-0.107777	0.646989	0.882172	4	2
PS15m_ct10	681306	681706	401	*	4.38368	4.35578	4.43792	-0.00572636	1	1	2	0
PS15m_ct10	681814	682214	401	*	6.25594	6.8409	0	2.077	0.0465612	0.363658	3	0
PS15m_ct10	683593	683993	401	*	4.65706	5.24203	0	0.712863	0.261296	1	2	0
PS15m_ct10	686478	686878	401	*	5.77761	6.36257	0	1.21462	0.13311	0.386392	3	0
PS15m_ct10	689958	690358	401	*	8.94663	9.3394	7.52837	0.264838	0.306934	0.599379	3	2
PS15m_ct10	707583	707983	401	*	9.15417	8.97156	9.46194	-0.116015	0.539457	0.818381	4	2
PS15m_ct10	711208	711608	401	*	2.58019	3.16516	0	0.285867	1	1	2	0
PS15m_ct10	714417	714817	401	*	7.07243	7.52057	5.19114	0.327348	0.288891	0.579162	3	1
PS15m_ct10	718731	719131	401	*	5.17006	5.75502	0	0.909635	0.19225	1	2	0
PS15m_ct10	721905	722305	401	*	5.50321	6.08817	0	16.8407	1	1	2	0
PS15m_ct10	727203	727603	401	*	4.74316	5.32812	0	16.1477	1	1	2	0
PS15m_ct10	728904	729304	401	*	5.91464	6.4996	0	1.31229	0.118717	0.386392	2	0
PS15m_ct10	733674	734074	401	*	6.83973	7.12556	6.00779	0.118361	0.779153	0.939385	3	0
PS15m_ct10	740611	741011	401	*	5.63376	5.59503	5.70823	-0.0111218	1	1	2	0
PS15m_ct10	757748	758148	401	*	7.58773	7.47693	7.78666	-0.0499477	0.800086	0.944475	4	2
PS15m_ct10	767793	768193	401	*	7.71093	7.70088	7.73083	-0.00391537	0.986196	0.995688	4	2
PS15m_ct10	770131	770531	401	*	2.03544	2.6204	0	0.212072	0.656671	1	3	0
PS15m_ct10	770889	771289	401	*	5.36468	5.23553	5.59276	-0.0346096	0.904889	1	2	0
PS15m_ct10	771945	772345	401	*	4.65338	5.23834	0	0.787298	0.193766	1	2	0
PS15m_ct10	773819	774219	401	*	5.5336	5.19416	6.03878	-0.0874703	0.758417	0.930439	3	0
PS15m_ct10	774995	775395	401	*	3.26667	3.85163	0	0.401702	0.396253	1	2	0
PS15m_ct10	776627	777027	401	*	11.015	11.2429	10.4107	0.251081	0.227196	0.490643	4	2
PS15m_ct10	779023	779423	401	*	6.61938	7.20434	0	1.486	0.126652	0.386392	2	0
PS15m_ct10	780933	781333	401	*	4.31397	4.89893	0	0.61231	1	1	2	0
PS15m_ct10	781628	782028	401	*	5.61006	6.19503	0	1.3246	0.0972687	0.386392	3	0
PS15m_ct10	784311	784711	401	*	4.78024	4.79032	4.75985	0.00504657	1	1	2	0
PS15m_ct10	784809	785209	401	*	6.83457	7.16568	5.78776	0.160937	0.525734	0.809947	3	1
PS15m_ct10	789462	789862	401	*	7.51976	7.57958	7.39211	0.0189235	1	1	4	1
PS15m_ct10	790360	791075	716	*	6.0809	6.66586	0	2.05027	0.0436693	0.350428	2	0
PS15m_ct10	792086	792486	401	*	5.01226	5.59722	0	0.950564	0.152651	1	2	0
PS15m_ct10	793990	794390	401	*	4.40367	4.98863	0	15.8335	1	1	2	0
PS15m_ct10	794465	794865	401	*	4.31964	3.79346	5.00779	-0.127658	1	1	2	0
PS15m_ct10	795913	796313	401	*	4.10366	4.68862	0	14.6845	1	1	2	0
PS15m_ct10	797449	797849	401	*	5.64694	6.23191	0	16.9515	1	1	2	0
PS15m_ct10	799263	799663	401	*	0	0	0	0	1	1	2	0
PS15m_ct10	800460	800860	401	*	4.13697	4.72194	0	15.583	1	1	3	0
PS15m_ct10	805291	805691	401	*	6.00585	6.59082	0	1.85063	0.0537806	0.386392	2	0
PS15m_ct10	806385	806785	401	*	3.43792	0	5.02288	-2.00776	0.0834742	1	2	0
PS15m_ct10	808670	809070	401	*	5.9289	6.25785	4.89325	0.145009	0.657546	0.888323	2	0
PS15m_ct10	816381	816781	401	*	5.9307	6.51566	0	1.32455	0.117068	0.386392	2	0
PS15m_ct10	820611	821011	401	*	6.08087	5.8162	6.49795	-0.0711901	0.768564	0.937016	3	1
PS15m_ct10	822438	822838	401	*	7.76021	7.57168	8.07636	-0.0526266	0.828652	0.957354	4	2
PS15m_ct10	824483	824883	401	*	8.11366	8.03667	8.25631	-0.0385977	0.838737	0.958883	3	2
PS15m_ct10	828841	829241	401	*	1.63644	2.2214	0	0.167613	0.717321	1	2	0
PS15m_ct10	844748	845148	401	*	3.11089	3.69585	0	0.366022	1	1	2	0
PS15m_ct10	859469	859869	401	*	5.17513	5.76009	0	0.910908	0.192201	1	2	0
PS15m_ct10	860604	861004	401	*	4.95231	5.01629	4.81515	0.0186972	0.946386	1	2	0
PS15m_ct10	862402	862802	401	*	8.22438	8.71104	5.88502	1.27206	0.0123979	0.17438	4	2
PS15m_ct10	866510	866910	401	*	5.28081	0	6.86577	-4.71464	0.0186498	1	2	1
PS15m_ct10	869532	869932	401	*	5.82648	5.03736	6.70823	-0.183463	0.569941	0.83654	3	1
PS15m_ct10	872873	873273	401	*	5.06669	0	6.65165	-4.23576	0.0236555	1	2	1
PS15m_ct10	875703	876103	401	*	5.81351	4.81024	6.81515	-0.231013	0.492283	0.78576	2	1
PS15m_ct10	878276	878676	401	*	9.82968	9.60839	10.1908	-0.161131	0.393369	0.690009	4	2
PS15m_ct10	883600	884000	401	*	7.38133	7.93469	3.43792	2.186	0.0145641	0.196215	3	0
PS15m_ct10	886796	887196	401	*	4.33122	4.91618	0	15.5267	1	1	2	0
PS15m_ct10	887936	888336	401	*	4.24306	4.82803	0	0.59683	0.314799	1	2	0
PS15m_ct10	889564	889964	401	*	7.04463	7.60972	2.43792	2.69989	0.0139878	0.190758	3	0
PS15m_ct10	893004	893404	401	*	5.49315	6.07811	0	1.04928	0.162853	0.387807	2	0
PS15m_ct10	912936	913336	401	*	3.92647	4.51143	0	15.386	1	1	2	0
PS15m_ct10	919897	920297	401	*	3.47284	4.0578	0	0.427662	1	1	2	0
PS15m_ct10	932462	932862	401	*	6.82853	7.21218	5.47273	0.198521	1	1	3	0
PS15m_ct10	935823	936223	401	*	5.10705	5.69201	0	0.869306	0.208345	1	2	0
PS15m_ct10	942554	942954	401	*	5.7147	6.29966	0	1.29747	0.108769	0.386392	3	0
PS15m_ct10	944560	944960	401	*	5.99268	6.31156	5.00779	0.138097	1	1	2	0
PS15m_ct10	945408	945808	401	*	5.8092	5.85715	5.70823	0.0150038	0.959894	0.989657	2	0
PS15m_ct10	946001	946401	401	*	5.99252	6.57749	0	1.59636	0.0765956	0.386392	3	0
PS15m_ct10	949661	950061	401	*	5.62438	6.20934	0	1.12521	0.147499	0.386392	2	0
PS15m_ct10	952472	952872	401	*	3.91885	4.50381	0	0.520545	0.358736	1	2	0
PS15m_ct10	956064	956464	401	*	0	0	0	0	1	1	2	0
PS15m_ct10	961569	961969	401	*	5.77992	6.36488	0	17.0871	1	1	2	0
PS15m_ct10	962344	962744	401	*	5.44124	5.12971	5.91468	-0.0796877	0.795837	1	3	0
PS15m_ct10	963266	963666	401	*	6.90299	5.52209	8.06135	-0.39453	0.221861	0.483115	1	2
PS15m_ct10	964108	964508	401	*	6.28834	5.91513	6.83023	-0.0978141	0.814907	0.951252	2	0
PS15m_ct10	967654	968054	401	*	5.09015	5.49386	3.59276	0.20976	0.586453	1	2	0
PS15m_ct10	968069	968469	401	*	5.10071	5.43771	4.02288	0.153465	0.67803	1	2	0
PS15m_ct10	986701	987101	401	*	3.53312	4.11809	0	15.0092	1	1	2	0
PS15m_ct10	991708	992108	401	*	3.62172	4.20668	0	0.461302	0.375676	1	2	0
PS15m_ct10	996402	996802	401	*	3.78032	4.05211	3.00779	0.106218	0.789895	1	2	0
PS15m_ct10	1001385	1001785	401	*	4.02944	4.6144	0	0.542351	1	1	3	0
PS15m_ct10	1003972	1004372	401	*	6.25589	6.70842	4.32972	0.277451	1	1	2	0
PS15m_ct10	1013529	1013929	401	*	4.10869	4.69365	0	15.5567	1	1	2	0
PS15m_ct10	1014869	1015269	401	*	5.81327	5.84139	5.75534	0.0097801	0.973897	0.991108	3	0
PS15m_ct10	1019835	1020235	401	*	6.35425	6.93922	0	17.6013	1	1	2	0
PS15m_ct10	1020749	1021149	401	*	5.31275	5.89771	0	1.10385	0.127308	1	3	0
PS15m_ct10	1023342	1023742	401	*	4.84509	5.43006	0	0.828185	0.195253	1	2	0
PS15m_ct10	1024378	1024778	401	*	4.76837	5.2544	2.43792	0.367774	0.393144	1	2	0
PS15m_ct10	1024819	1025219	401	*	6.83452	6.80641	6.88914	-0.00811293	0.969411	0.991108	3	0
PS15m_ct10	1026082	1026482	401	*	5.25494	5.8399	0	16.5839	1	1	3	0
PS15m_ct10	1029726	1030126	401	*	5.51721	6.10217	0	1.07433	0.15554	0.386392	2	0
PS15m_ct10	1030223	1030623	401	*	3.89342	4.47838	0	15.3526	1	1	2	0
PS15m_ct10	1061386	1061786	401	*	4.65939	5.24435	0	0.713908	0.260652	1	2	0
PS15m_ct10	1071983	1072383	401	*	6.03689	6.62185	0	17.3996	1	1	2	0
PS15m_ct10	1076161	1076561	401	*	4.2867	4.40248	4.02288	0.0425045	0.895518	1	2	0
PS15m_ct10	1079507	1079907	401	*	2.10626	2.69123	0	0.222776	1	1	2	0
PS15m_ct10	1080730	1081130	401	*	6.70206	7.28703	0	17.0966	1	1	2	0
PS15m_ct10	1082420	1082820	401	*	6.85893	7.44389	0	18.0516	1	1	2	0
PS15m_ct10	1087880	1088280	401	*	9.16544	6.33142	10.6088	-0.726222	0.209951	0.465379	4	2
PS15m_ct10	1092515	1092915	401	*	6.37171	4.91808	7.55428	-0.315636	1	1	2	1
PS15m_ct10	1097278	1097678	401	*	4.96381	5.54877	0	16.5321	1	1	2	0
PS15m_ct10	1104559	1104959	401	*	0	0	0	0	1	1	2	0
PS15m_ct10	1121332	1121732	401	*	6.28949	6.57308	5.46722	0.11451	0.7154	0.91626	2	0
PS15m_ct10	1125129	1125529	401	*	3.41639	4.00135	0	0.417456	1	1	2	0
PS15m_ct10	1135297	1135697	401	*	0.0354368	0.620399	0	0.0240349	0.957209	1	2	0
PS15m_ct10	1136272	1136672	401	*	4.76862	4.84487	4.60283	0.0264409	0.933546	1	2	0
PS15m_ct10	1139628	1140028	401	*	5.68544	6.2704	0	1.15538	0.143032	0.386392	3	0
PS15m_ct10	1165092	1165492	401	*	5.3711	5.95606	0	1.15711	0.117396	1	2	0
PS15m_ct10	1165773	1166173	401	*	4.82782	3.6268	5.91872	-0.275319	0.396471	1	2	0
PS15m_ct10	1167070	1167470	401	*	6.49909	6.92604	4.81515	0.249717	0.43959	0.735655	2	0
PS15m_ct10	1167544	1167944	401	*	5.13826	5.72322	0	1.14531	0.102856	1	2	0
PS15m_ct10	1169231	1169631	401	*	7.48312	7.23742	7.8762	-0.0874885	0.674374	0.900548	4	1
PS15m_ct10	1172173	1172573	401	*	4.66179	5.24675	0	16.0737	1	1	2	0
PS15m_ct10	1174881	1175281	401	*	9.31538	9.34844	9.2469	0.0211177	0.907864	0.97941	4	2
PS15m_ct10	1203338	1203738	401	*	5.66021	6.24517	0	1.13742	0.14667	0.386392	2	0
PS15m_ct10	1217671	1218071	401	*	3.59632	4.18128	0	15.0663	1	1	2	0
PS15m_ct10	1218917	1219317	401	*	2.54136	3.12632	0	0.27914	0.572689	1	2	0
PS15m_ct10	1220496	1220896	401	*	7.46836	6.82836	8.24789	-0.150555	0.656747	0.888323	2	2
PS15m_ct10	1220996	1221396	401	*	5.49345	4.43304	6.52273	-0.237423	0.487302	0.781653	2	0
PS15m_ct10	1233850	1234250	401	*	3.34573	3.93069	0	14.8249	1	1	2	0
PS15m_ct10	1235778	1236178	401	*	6.0155	6.60046	0	1.66972	0.0697913	0.386392	2	0
PS15m_ct10	1236351	1236751	401	*	4.357	4.50429	4.00779	0.0524343	1	1	3	0
PS15m_ct10	1255403	1255803	401	*	3.99842	4.58338	0	14.8919	1	1	2	0
PS15m_ct10	1256607	1257007	401	*	6.47625	4.82201	7.71784	-0.434815	0.23532	0.503443	3	1
PS15m_ct10	1258735	1259135	401	*	5.4997	6.08467	0	1.0349	1	1	2	0
PS15m_ct10	1261616	1262016	401	*	3.52141	1.87885	4.75985	-0.329251	0.500976	1	2	0
PS15m_ct10	1278157	1278557	401	*	3.87164	4.16472	3.00779	0.123465	1	1	2	0
PS15m_ct10	1279530	1280322	793	*	4.13697	4.72194	0	15.583	1	1	3	0
PS15m_ct10	1304361	1304761	401	*	0	0	0	0	1	1	2	0
PS15m_ct10	1304984	1305384	401	*	3.36097	3.94593	0	0.408334	0.444707	1	3	0
PS15m_ct10	1308908	1309308	401	*	7.53848	7.5622	7.48982	0.00743235	0.975615	0.991906	3	2
PS15m_ct10	1310976	1311376	401	*	3.49487	4.07983	0	0.431696	1	1	2	0
PS15m_ct10	1311687	1312087	401	*	3.96006	4.54502	0	0.53055	0.35065	1	2	0
PS15m_ct10	1322509	1322909	401	*	4.75471	5.33968	0	15.7367	1	1	2	0
PS15m_ct10	1323976	1324376	401	*	0	0	0	-0.0305867	0.94134	1	2	0
PS15m_ct10	1327122	1327522	401	*	3.75305	4.33801	0	0.485788	0.379609	1	2	0
PS15m_ct10	1327685	1328085	401	*	3.73048	3.98993	3.00779	0.102481	0.790823	1	3	0
PS15m_ct10	1331795	1332195	401	*	6.64626	6.70545	6.52007	0.0190623	0.936229	0.987205	3	0
PS15m_ct10	1345538	1345938	401	*	3.99703	4.58199	0	0.542378	0.315994	1	3	0
PS15m_ct10	1347473	1347873	401	*	6.33498	6.91994	0	17.3273	1	1	2	0
PS15m_ct10	1356680	1357080	401	*	6.43315	7.01811	0	17.6639	1	1	2	0
PS15m_ct10	1385577	1385977	401	*	5.69104	6.276	0	17.0094	1	1	2	0
PS15m_ct10	1392500	1392900	401	*	7.71056	7.45073	8.12158	-0.116205	0.56326	0.833397	3	2
PS15m_ct10	1400182	1400582	401	*	6.23864	6.8236	0	1.28222	0.150728	0.386392	3	1
PS15m_ct10	1403790	1404190	401	*	5.43492	6.01988	0	1.11566	0.133469	1	2	0
PS15m_ct10	1405769	1406169	401	*	6.6007	7.18566	0	2.90175	0.023412	0.252798	3	0
PS15m_ct10	1407611	1408011	401	*	9.05033	9.34777	8.16691	0.378432	0.119534	0.386392	4	2
PS15m_ct10	1411562	1411962	401	*	4.51143	5.09639	0	15.9318	1	1	2	0
PS15m_ct10	1412378	1412778	401	*	5.78111	6.36607	0	1.22542	0.130495	0.386392	2	0
PS15m_ct10	1415584	1415984	401	*	3.44156	4.02652	0	0.424629	0.425518	1	2	0
PS15m_ct10	1417341	1417741	401	*	6.61796	6.97335	5.43792	0.168156	0.69831	0.911528	2	0
PS15m_ct10	1432322	1432722	401	*	3.94233	4.52729	0	15.3982	1	1	2	0
PS15m_ct10	1432874	1433274	401	*	4.65354	5.2385	0	0.711365	0.262236	1	2	0
PS15m_ct10	1433978	1434378	401	*	2.09433	2.67929	0	0.219469	0.646808	1	2	0
PS15m_ct10	1436065	1436465	401	*	0.772402	1.35736	0	0.087028	0.847499	1	2	0
PS15m_ct10	1438571	1438971	401	*	4.46441	4.2904	4.75985	-0.0461752	1	1	2	0
PS15m_ct10	1439246	1439646	401	*	5.7397	3.52729	7.1006	-0.517793	0.278192	0.563872	2	0
PS15m_ct10	1439917	1440317	401	*	4.80209	5.38706	0	0.744438	0.256721	1	3	0
PS15m_ct10	1441447	1441847	401	*	3.85296	0	5.43792	-2.37242	0.066305	1	2	0
PS15m_ct10	1443567	1444249	683	*	5.3677	5.95266	0	0.97693	0.181354	1	3	0
PS15m_ct10	1445871	1446271	401	*	5.72065	6.30561	0	1.17325	0.140533	0.386392	2	0
PS15m_ct10	1450290	1450690	401	*	3.71112	4.29609	0	15.1772	1	1	2	0
PS15m_ct10	1456508	1456908	401	*	7.09818	6.56873	7.78915	-0.137957	0.579856	0.844028	3	1
PS15m_ct10	1457352	1457752	401	*	4.23814	3.03544	5.32972	-0.262134	0.571417	1	3	0
PS15m_ct10	1460780	1461180	401	*	5.28753	5.82211	2.00779	0.525423	0.308159	1	3	0
PS15m_ct10	1461629	1462029	401	*	5.27995	5.86492	0	0.943469	0.187754	1	3	0
PS15m_ct10	1464956	1465356	401	*	5.02123	4.49638	5.70823	-0.125452	0.728741	1	2	0
PS15m_ct10	1465481	1465881	401	*	4.02033	4.60529	0	15.4731	1	1	2	0
PS15m_ct10	1470332	1470732	401	*	3.01315	3.59812	0	0.350578	1	1	2	0
PS15m_ct10	1477342	1477742	401	*	8.28093	8.14754	8.51559	-0.0416339	0.8491	0.961878	3	1
PS15m_ct10	1479528	1479928	401	*	4.54899	5.13396	0	0.673713	1	1	2	0
PS15m_ct10	1482634	1483389	756	*	5.95315	5.98026	5.89735	0.00961794	0.973641	0.991108	2	0
PS15m_ct10	1485149	1485549	401	*	4.62112	4.70467	4.43792	0.0300479	0.932588	1	2	0
PS15m_ct10	1486402	1486802	401	*	4.54276	5.12772	0	0.677348	0.277206	1	2	0
PS15m_ct10	1487161	1487561	401	*	6.48216	6.97788	4.00779	0.4163	0.280171	0.5671	3	0
PS15m_ct10	1488579	1488979	401	*	6.41226	6.80087	5.02288	0.206617	0.491569	0.785357	3	0
PS15m_ct10	1490502	1490902	401	*	5.21291	5.79787	0	1.04674	0.136513	1	2	0
PS15m_ct10	1493473	1493873	401	*	1.25827	1.84323	0	0.133258	0.771857	1	2	0
PS15m_ct10	1498470	1498870	401	*	3.51143	4.09639	0	14.9847	1	1	2	0
PS15m_ct10	1499067	1499467	401	*	5.40384	4.33922	6.4351	-0.234872	1	1	2	0
PS15m_ct10	1506347	1506747	401	*	5.17839	5.76336	0	16.545	1	1	3	0
PS15m_ct10	1507231	1507631	401	*	5.17029	5.07983	5.33577	-0.0248828	1	1	2	0
PS15m_ct10	1510962	1511362	401	*	5.36408	5.94904	0	0.98743	0.175771	1	2	0
PS15m_ct10	1512457	1512857	401	*	1.6984	2.28336	0	0.173474	0.71083	1	2	0
PS15m_ct10	1513195	1513595	401	*	0	0	0	0	1	1	2	0
PS15m_ct10	1514411	1514811	401	*	6.38403	6.61743	5.75985	0.0892538	0.751422	0.928774	1	1
PS15m_ct10	1515279	1515679	401	*	6.02565	6.4205	4.59276	0.201312	1	1	2	0
PS15m_ct10	1522474	1522874	401	*	3.00506	3.59003	0	0.348065	0.502103	1	2	0
PS15m_ct10	1523609	1524009	401	*	4.04458	4.62954	0	0.578333	0.280908	1	2	0
PS15m_ct10	1525042	1525442	401	*	1.6204	2.20536	0	0.165752	0.722171	1	2	0
PS15m_ct10	1557703	1558103	401	*	0	0	0	0	1	1	2	0
PS15m_ct10	1561435	1561835	401	*	6.18403	6.44198	5.46722	0.100042	0.754159	0.928774	2	0
PS15m_ct10	1565882	1566282	401	*	4.95085	5.53581	0	16.3388	1	1	2	0
PS15m_ct10	1567912	1568312	401	*	5.40613	5.99109	0	1.09096	0.13913	1	3	0
PS15m_ct10	1568859	1569259	401	*	0	0	0	0	1	1	2	0
PS15m_ct10	1572478	1572878	401	*	4.37271	4.95767	0	0.629161	0.301172	1	2	0
PS15m_ct10	1573669	1574069	401	*	7.10245	7.68741	0	4.71679	0.00602882	0.104957	3	0
PS15m_ct10	1574543	1574943	401	*	6.35879	6.79495	4.59276	0.262351	0.426007	0.72241	2	0
PS15m_ct10	1575099	1575499	401	*	6.00527	5.95807	6.09526	-0.0154952	0.951291	0.988749	2	0
PS15m_ct10	1576472	1576872	401	*	6.53001	6.88887	5.32972	0.171537	0.556154	0.828729	3	0
PS15m_ct10	1578402	1578802	401	*	4.38121	4.96617	0	15.8117	1	1	2	0
PS15m_ct10	1581559	1581959	401	*	4.03544	4.6204	0	15.4819	1	1	2	0
PS15m_ct10	1583931	1584331	401	*	4.13697	4.72194	0	15.583	1	1	3	0
PS15m_ct10	1585690	1586090	401	*	0	0	0	-0.0518366	0.90847	1	2	0
PS15m_ct10	1592083	1592483	401	*	4.92714	5.51211	0	0.798076	1	1	3	0
PS15m_ct10	1616277	1616677	401	*	6.12737	6.10153	6.17772	-0.00769448	1	1	2	0
PS15m_ct10	1618985	1619385	401	*	4.48786	5.07282	0	0.663093	0.282239	1	2	0
PS15m_ct10	1620002	1620402	401	*	4.71496	5.29992	0	15.777	1	1	2	0
PS15m_ct10	1623115	1623515	401	*	9.42656	5.92829	10.9238	-3.58821	0.00331245	0.0675602	3	1
PS15m_ct10	1626943	1627343	401	*	5.60633	5.89754	4.75081	0.123659	0.650689	0.882924	3	0
PS15m_ct10	1637086	1637486	401	*	6.56356	0	8.14852	-9.77226	0.000119888	0.00345206	3	2
PS15m_ct10	1639233	1639633	401	*	3.06695	3.65191	0	0.358891	1	1	2	0
PS15m_ct10	1645443	1645843	401	*	5.88815	6.06003	5.46722	0.0600138	0.855694	0.963641	2	0
PS15m_ct10	1646551	1646951	401	*	3.54458	3.24182	4.00779	-0.0779308	1	1	2	0
PS15m_ct10	1656475	1656875	401	*	3.2024	2.95881	3.59276	-0.0612916	0.870011	1	2	0
PS15m_ct10	1670053	1670453	401	*	5.82826	6.41322	0	1.24685	0.128388	0.386392	2	0
PS15m_ct10	1671868	1672268	401	*	0.4599	1.04486	0	0.062969	0.88873	1	2	0
PS15m_ct10	1674866	1675266	401	*	6.80644	7.3914	0	18.0064	3.18601e-06	0.000219683	3	0
PS15m_ct10	1676546	1676946	401	*	5.37201	5.95697	0	1.09584	0.133925	1	3	0
PS15m_ct10	1678007	1678407	401	*	3.85579	3.54385	4.32972	-0.0804255	1	1	2	0
PS15m_ct10	1679489	1679889	401	*	10.3413	10.5496	9.80445	0.235184	0.24014	0.510292	4	2
PS15m_ct10	1681283	1681683	401	*	5.73671	6.32167	0	1.44035	0.0853994	0.386392	3	0
PS15m_ct10	1695825	1696225	401	*	5.93743	6.52239	0	1.33054	0.116218	0.386392	2	0
PS15m_ct10	1697030	1697430	401	*	7.69221	7.95306	6.96394	0.108715	0.659063	0.888742	3	1
PS15m_ct10	1699236	1699636	401	*	6.27518	6.86014	0	2.12118	0.0446413	0.3534	3	0
PS15m_ct10	1699939	1700339	401	*	4.2413	4.82626	0	0.595804	1	1	2	0
PS15m_ct10	1704224	1704624	401	*	3.77028	0	5.32972	-1.28524	0.131533	1	2	0
PS15m_ct10	1705942	1706342	401	*	5.30222	5.88719	0	16.6575	1	1	2	0
PS15m_ct10	1706913	1707313	401	*	6.13912	6.56805	4.43792	0.251633	0.463938	0.758257	2	0
PS15m_ct10	1709899	1710299	401	*	6.88161	7.38214	4.32972	0.384847	1	1	3	0
PS15m_ct10	1711891	1712291	401	*	2.88446	3.46943	0	0.329764	0.516112	1	2	0
PS15m_ct10	1714993	1715393	401	*	7.1106	7.69556	0	4.39916	0.0081824	0.132772	3	0
PS15m_ct10	1715718	1716396	679	*	4.34355	4.92851	0	15.026	1	1	3	0
PS15m_ct10	1719799	1720199	401	*	5.7478	6.33277	0	17.0563	1	1	2	0
PS15m_ct10	1720388	1720788	401	*	5.93528	6.06523	5.63392	0.0435184	0.875833	0.970135	2	0
PS15m_ct10	1721353	1721753	401	*	5.35497	5.73503	4.02288	0.190978	0.574347	1	2	0
PS15m_ct10	1722415	1722815	401	*	4.98542	5.57039	0	0.832297	0.215379	1	2	0
PS15m_ct10	1728306	1728706	401	*	5.3375	5.82349	3.00779	0.343371	1	1	2	0
PS15m_ct10	1728938	1729338	401	*	2.25783	2.84279	0	0.240508	0.619708	1	2	0
PS15m_ct10	1730215	1730615	401	*	5.04753	5.63249	0	0.85057	0.212146	1	2	0
PS15m_ct10	1731403	1731803	401	*	6.24781	6.61205	5.01536	0.175466	0.573179	0.838778	3	0
PS15m_ct10	1733910	1734310	401	*	5.97791	6.43459	4.00779	0.29475	0.408968	0.708218	2	0
PS15m_ct10	1736533	1736933	401	*	11.8228	11.7061	12.0312	-0.0990995	0.558006	0.829724	4	2
PS15m_ct10	1739541	1739941	401	*	6.47742	6.82501	5.3418	0.174512	0.509391	0.797262	2	0
PS15m_ct10	1742455	1742855	401	*	6.18414	6.54708	4.95952	0.171439	0.60135	0.858194	2	0
PS15m_ct10	1744374	1744774	401	*	4.28726	4.87223	0	0.649268	0.247627	1	3	0
PS15m_ct10	1745582	1745982	401	*	6.8741	7.45906	0	17.3867	6.78561e-06	0.000240113	2	0
PS15m_ct10	1775510	1775910	401	*	4.84087	4.74046	5.02288	-0.0278369	0.939641	1	2	0
PS15m_ct10	1779659	1780059	401	*	5.15369	5.73865	0	0.961686	0.162501	1	2	0
PS15m_ct10	1780096	1780496	401	*	3.7636	4.19864	2.00779	0.230976	0.606746	1	2	0
PS15m_ct10	1780586	1780986	401	*	4.75373	5.3387	0	0.82983	0.181377	1	3	0
PS15m_ct10	1781826	1782226	401	*	5.20513	5.79009	0	15.6334	1	1	2	0
PS15m_ct10	1785318	1785718	401	*	0	0	0	0	1	1	2	0
PS15m_ct10	1789630	1790030	401	*	4.30163	4.88659	0	0.611311	0.308493	1	2	0
PS15m_ct10	1791744	1792144	401	*	4.52773	5.11269	0	15.092	1	1	2	0
PS15m_ct10	1792968	1793368	401	*	6.01284	6.28343	5.24527	0.108804	1	1	2	0
PS15m_ct10	1794398	1794798	401	*	9.09749	8.92404	9.39211	-0.0536373	0.806615	0.946854	4	1
PS15m_ct10	1797599	1797999	401	*	6.64059	7.18625	3.00779	0.840983	0.125362	0.386392	2	0
PS15m_ct10	1799201	1799601	401	*	2.76427	1.04486	4.02288	-0.317094	0.516842	1	2	0
PS15m_ct10	1801364	1801764	401	*	5.63036	6.21532	0	1.24802	0.113246	0.386392	2	0
PS15m_ct10	1802483	1802883	401	*	4.67251	4.7769	4.43792	0.037346	1	1	3	0
PS15m_ct10	1803728	1804128	401	*	5.40356	5.98853	0	1.00457	0.172462	1	2	0
PS15m_ct10	1806878	1807278	401	*	6.09469	6.67966	0	1.46703	0.099701	0.386392	2	0
PS15m_ct10	1807495	1807895	401	*	6.29441	6.75059	4.32972	0.307406	0.359156	0.660786	2	0
PS15m_ct10	1808417	1808817	401	*	5.50032	6.08529	0	16.8314	1	1	2	0
PS15m_ct10	1812790	1813530	741	*	5.4624	5.7167	4.75985	0.100729	0.774099	0.93834	2	0
PS15m_ct10	1817796	1818196	401	*	5.29358	5.87854	0	16.5039	1	1	2	0
PS15m_ct10	1819331	1819731	401	*	0.422831	0	2.00779	-0.631607	0.322756	1	2	0
PS15m_ct10	1820007	1820407	401	*	0	0	0	0	1	1	2	0
PS15m_ct10	1820482	1820882	401	*	0.788962	1.37392	0	0.0905297	0.841592	1	2	0
PS15m_ct10	1828844	1829244	401	*	4.48251	2.42775	5.81515	-0.441919	0.393292	1	3	0
PS15m_ct10	1829334	1829734	401	*	5.58137	6.0088	3.89325	0.25104	0.449509	0.745038	3	0
PS15m_ct10	1831463	1831863	401	*	3.8113	4.39626	0	0.519753	0.310509	1	2	0
PS15m_ct10	1833779	1834179	401	*	5.15888	5.22236	5.02288	0.0221966	0.948842	1	3	0
PS15m_ct10	1836431	1836831	401	*	5.93301	6.51797	0	1.30887	0.120777	0.386392	2	0
PS15m_ct10	1841459	1841859	401	*	6.12882	6.71378	0	1.89066	0.0548467	0.386392	3	0
PS15m_ct10	1842835	1843235	401	*	5.58338	6.16834	0	16.6552	1	1	2	0
PS15m_ct10	1851823	1852223	401	*	3.47826	4.06322	0	14.9546	1	1	2	0
PS15m_ct10	1852648	1853048	401	*	5.98646	6.57142	0	1.39055	0.107169	0.386392	3	0
PS15m_ct10	1854818	1855218	401	*	1.6984	2.28336	0	0.173474	0.71083	1	1	1
PS15m_ct10	1859708	1860108	401	*	5.7554	6.34036	0	1.19935	0.135662	0.386392	3	0
PS15m_ct10	1860241	1860641	401	*	2.30846	2.89342	0	0.24718	0.611407	1	2	0
PS15m_ct10	1861519	1861919	401	*	4.59273	5.17769	0	0.694538	0.268189	1	2	0
PS15m_ct11	60702	61102	401	*	2.96065	3.54561	0	0.341228	0.507322	1	2	0
PS15m_ct11	71050	71450	401	*	7.79315	8.0605	7.03878	0.11028	0.662942	0.891779	4	1
PS15m_ct11	74564	74964	401	*	4.97448	5.55944	0	0.821034	0.221971	1	3	0
PS15m_ct11	87755	88155	401	*	2.77081	3.35578	0	0.313098	1	1	2	0
PS15m_ct11	88464	88864	401	*	4.36332	4.94828	0	0.627909	0.299446	1	2	0
PS15m_ct11	94115	94515	401	*	2.6984	3.28336	0	0.301393	0.549024	1	2	0
PS15m_ct11	96967	97367	401	*	4.4261	4.22495	4.75985	-0.0526764	0.888517	1	2	0
PS15m_ct11	98775	99175	401	*	5.25607	5.84104	0	0.94617	0.183373	1	2	0
PS15m_ct11	100306	100706	401	*	6.29421	6.16986	6.51475	-0.0354037	1	1	1	1
PS15m_ct11	101524	101924	401	*	7.7613	7.53042	8.13512	-0.0611395	0.853413	0.963264	3	2
PS15m_ct11	107063	107463	401	*	6.1766	6.76156	0	1.88615	0.0566078	0.386392	2	0
PS15m_ct11	108022	108422	401	*	5.91618	6.50115	0	17.2512	1	1	2	0
PS15m_ct11	109988	110388	401	*	4.71726	5.30222	0	16.1235	1	1	2	0
PS15m_ct11	116163	116563	401	*	5.4801	6.06506	0	1.02743	1	1	2	0
PS15m_ct11	122432	122832	401	*	5.86029	6.44526	0	1.27212	0.124368	0.386392	2	0
PS15m_ct11	126355	126755	401	*	5.60386	6.0184	4.02288	0.228629	0.50735	0.796437	2	0
PS15m_ct11	129312	129712	401	*	0	0	0	0	1	1	2	0
PS15m_ct11	129899	130299	401	*	4.93856	5.45904	2.00779	0.443823	0.358724	1	2	0
PS15m_ct11	133338	133738	401	*	8.03124	6.76014	9.14981	-0.958588	0.0210176	0.24156	3	2
PS15m_ct11	143998	144398	401	*	4.89185	5.47682	0	0.793559	0.229762	1	2	0
PS15m_ct11	146609	147009	401	*	3.60022	4.18518	0	14.9839	1	1	2	0
PS15m_ct11	152969	153369	401	*	3.05801	3.64297	0	0.357385	0.487426	1	2	0
PS15m_ct11	154162	154562	401	*	3.61678	4.20174	0	15.0942	1	1	2	0
PS15m_ct11	159995	160395	401	*	0.395769	0.980732	0	0.0575763	0.898107	1	2	0
PS15m_ct11	161129	161529	401	*	6.47646	7.06142	0	17.704	1	1	2	0
PS15m_ct11	163083	163483	401	*	4.18652	4.77148	0	0.583799	0.32066	1	2	0
PS15m_ct11	165284	165684	401	*	4.24489	4.82985	0	15.6848	1	1	2	0
PS15m_ct11	171591	171991	401	*	5.1846	5.76957	0	0.906995	0.195756	1	2	0
PS15m_ct11	174080	174480	401	*	7.46752	7.07651	8.02805	-0.150074	0.481123	0.776748	3	2
PS15m_ct11	204784	205184	401	*	1.82459	2.40955	0	0.18786	0.690174	1	3	0
PS15m_ct11	207163	207563	401	*	1.36721	1.95218	0	0.142341	0.754555	1	2	0
PS15m_ct11	207681	208081	401	*	6.16774	6.66965	3.59276	0.424554	0.296946	0.587689	2	0
PS15m_ct11	208424	208824	401	*	3.88036	4.46532	0	0.511694	0.365018	1	2	0
PS15m_ct11	211508	211908	401	*	0	0.373924	0	0.00684455	0.987804	1	2	0
PS15m_ct11	228513	228913	401	*	4.94277	5.52773	0	16.3314	1	1	2	0
PS15m_ct11	231443	231843	401	*	3.58739	4.17235	0	15.0616	1	1	2	0
PS15m_ct11	243858	244258	401	*	5.75827	6.26994	3.00779	0.430642	0.354055	0.65571	2	0
PS15m_ct11	244792	245192	401	*	5.79776	5.45418	6.30753	-0.0908234	0.743857	0.928774	2	0
PS15m_ct11	247496	247896	401	*	10.4482	2.67929	12.0288	-4.85529	0.0193579	0.230203	1	1
PS15m_ct11	257112	257512	401	*	5.40731	5.99228	0	0.996825	1	1	3	0
PS15m_ct11	258949	259349	401	*	5.44167	6.02664	0	1.02351	0.16818	1	2	0
PS15m_ct11	259534	259934	401	*	5.17439	5.75936	0	16.5428	1	1	2	0
PS15m_ct11	269082	269482	401	*	4.28726	4.87222	0	0.639448	0.259366	1	2	0
PS15m_ct11	275779	276179	401	*	2.20312	2.78809	0	0.235109	1	1	2	0
PS15m_ct11	276832	277232	401	*	3.88634	4.28336	2.43792	0.213102	1	1	2	0
PS15m_ct11	277902	278302	401	*	5.28968	5.87464	0	16.6414	1	1	1	1
PS15m_ct11	281342	281742	401	*	2.34968	2.93464	0	0.253903	1	1	2	0
PS15m_ct11	282445	282845	401	*	5.10276	5.148	5.00779	0.0147319	1	1	2	0
PS15m_ct11	284141	284541	401	*	6.26435	5.78363	6.91213	-0.119191	1	1	2	1
PS15m_ct11	284844	285599	756	*	7.56676	7.40313	7.84705	-0.054177	0.799703	0.944402	3	1
PS15m_ct11	285917	286317	401	*	5.60667	5.52616	5.75534	-0.0213688	0.943288	0.988749	2	0
PS15m_ct11	292206	292606	401	*	6.31049	6.3696	6.18444	0.0188368	0.941192	0.988656	3	2
PS15m_ct11	304321	304721	401	*	6.32785	6.91282	0	2.18785	0.0424952	0.346486	3	0
PS15m_ct11	307322	307722	401	*	5.95846	5.56898	6.51741	-0.09611	0.74705	0.928774	3	2
PS15m_ct11	308013	308413	401	*	6.06098	5.59167	6.69826	-0.117463	0.666891	0.894365	1	1
PS15m_ct11	309132	309532	401	*	5.98588	6.57084	0	1.57509	0.0785676	0.386392	2	0
PS15m_ct11	310049	310449	401	*	5.78803	6.27545	3.43792	0.377028	0.342491	0.642746	2	0
PS15m_ct11	310935	311335	401	*	4.43269	4.68162	3.75081	0.0971491	0.773381	1	2	0
PS15m_ct11	319128	319528	401	*	2.94078	3.52574	0	0.338175	0.509146	1	2	0
PS15m_ct11	333664	334064	401	*	3.96259	4.54755	0	0.529351	0.355592	1	2	0
PS15m_ct11	334962	335362	401	*	2.857	3.44196	0	0.325905	0.523093	1	2	0
PS15m_ct11	337272	337672	401	*	4.06637	4.65134	0	0.550592	1	1	2	0
PS15m_ct11	338092	338492	401	*	4.97942	5.56438	0	0.929219	0.158189	1	3	0
PS15m_ct11	339078	339478	401	*	4.86049	5.44545	0	0.78252	0.233622	1	2	0
PS15m_ct11	339828	340228	401	*	2.34118	2.92615	0	0.243408	0.616082	1	2	0
PS15m_ct11	342074	342474	401	*	5.19663	5.67206	3.00779	0.318818	1	1	2	0
PS15m_ct11	347612	348012	401	*	4.75998	4.89753	4.43792	0.0466609	0.884401	1	2	0
PS15m_ct11	356195	356595	401	*	2.8933	3.47826	0	0.331581	1	1	2	0
PS15m_ct11	361999	362399	401	*	4.26705	4.85201	0	0.599275	1	1	2	0
PS15m_ct11	365878	366278	401	*	0.743693	1.32866	0	0.0872329	0.847153	1	2	0
PS15m_ct11	366787	367187	401	*	5.09148	5.67644	0	0.868119	0.206852	1	2	0
PS15m_ct11	369265	369665	401	*	8.94996	9.27179	7.95042	0.412292	0.106007	0.386392	4	2
PS15m_ct11	377261	377661	401	*	4.86159	5.44655	0	0.778878	0.237341	1	2	0
PS15m_ct11	377969	378369	401	*	0	0	0	0	1	1	2	0
PS15m_ct11	378552	378952	401	*	5.17121	4.80258	5.70823	-0.0918456	0.792301	1	2	0
PS15m_ct11	384115	384515	401	*	3.08534	3.6703	0	0.354314	0.49626	1	2	0
PS15m_ct11	392338	392738	401	*	5.03857	5.36658	4.00779	0.143217	0.69654	1	3	0
PS15m_ct11	394181	394581	401	*	5.32023	2.49487	6.76268	-0.664884	0.255989	1	2	1
PS15m_ct11	395487	395887	401	*	5.69104	6.276	0	17.0094	1	1	2	0
PS15m_ct11	397006	397406	401	*	5.08903	3.89342	6.17772	-0.261772	1	1	2	0
PS15m_ct11	398994	399394	401	*	3.54454	4.1295	0	0.443895	0.411322	1	2	0
PS15m_ct11	404371	404771	401	*	4.71237	5.29733	0	0.734948	0.249678	1	2	0
PS15m_ct11	405218	405618	401	*	4.64237	5.22733	0	0.709566	0.261746	1	2	0
PS15m_ct11	412570	412970	401	*	5.42123	6.00619	0	16.7669	1	1	2	0
PS15m_ct11	416627	417027	401	*	5.20755	5.79251	0	0.916777	0.193149	1	2	0
PS15m_ct11	418833	419233	401	*	4.27439	4.85935	0	15.7144	1	1	2	0
PS15m_ct11	423616	424016	401	*	2.80803	3.39299	0	0.317632	0.53202	1	3	0
PS15m_ct11	455626	456026	401	*	3.03544	3.6204	0	0.352907	0.497566	1	3	0
PS15m_ct11	456226	456626	401	*	4.75682	5.34178	0	0.746056	0.247649	1	2	0
PS15m_ct11	456814	457214	401	*	4.7835	5.36846	0	0.755319	0.243912	1	2	0
PS15m_ct11	489214	489614	401	*	4.38085	4.96582	0	0.632652	0.297396	1	3	0
PS15m_ct11	492645	493045	401	*	5.94835	6.53331	0	1.29936	0.123563	0.386392	2	0
PS15m_ct11	493579	493979	401	*	3.75667	4.34164	0	0.485569	0.382703	1	2	0
PS15m_ct11	495893	496293	401	*	3.36245	3.94741	0	0.409485	0.441036	1	2	0
PS15m_ct11	498159	498559	401	*	3.20536	3.79032	0	0.380795	0.472576	1	2	0
PS15m_ct11	498812	499212	401	*	5.9464	6.53136	0	17.5521	1	1	2	0
PS15m_ct11	505263	505663	401	*	2.67562	3.26058	0	0.298622	0.547766	1	2	0
PS15m_ct11	512593	512993	401	*	6.65914	6.15309	7.32972	-0.128591	0.642359	0.879538	3	1
PS15m_ct11	515315	515715	401	*	1.67649	2.26145	0	0.172703	0.711955	1	2	0
PS15m_ct11	516206	516606	401	*	4.50576	5.09072	0	14.8725	1	1	2	0
PS15m_ct11	518066	518466	401	*	5.4283	6.01327	0	1.34117	0.0845867	1	2	0
PS15m_ct11	520711	521111	401	*	6.88381	7.3777	4.43792	0.384906	0.363169	0.66498	2	0
PS15m_ct11	521539	521939	401	*	5.82801	5.98952	5.43792	0.0551405	0.872884	0.969445	3	0
PS15m_ct11	525114	525514	401	*	6.04417	5.11427	7.00779	-0.209307	0.552214	0.824951	2	1
PS15m_ct11	525626	526026	401	*	5.42512	5.8683	3.59276	0.260809	0.527437	1	2	0
PS15m_ct11	528740	529140	401	*	7.42904	6.9818	8.0455	-0.110579	0.757879	0.930168	3	1
PS15m_ct11	559386	559786	401	*	4.86862	5.26317	3.43792	0.205622	0.600787	1	2	0
PS15m_ct11	565987	566387	401	*	4.8393	4.41048	5.43792	-0.106545	1	1	1	1
PS15m_ct11	566464	566864	401	*	4.43916	5.02412	0	15.8612	1	1	2	0
PS15m_ct11	582393	582793	401	*	4.93528	5.52025	0	0.912603	0.160787	1	3	0
PS15m_ct11	593925	594325	401	*	6.85394	7.43891	0	18.0474	1	1	2	0
PS15m_ct11	594708	595108	401	*	2.6204	3.20536	0	0.290122	0.561269	1	2	0
PS15m_ct11	599807	600207	401	*	5.52394	6.0067	3.23883	0.348029	0.407261	0.70693	2	0
PS15m_ct11	602190	602590	401	*	4.61679	4.62866	4.59276	0.00417644	1	1	2	0
PS15m_ct11	604818	605218	401	*	5.92011	6.50507	0	1.32891	0.115475	0.386392	2	0
PS15m_ct11	607635	608035	401	*	5.77071	6.35567	0	1.21167	0.133376	0.386392	3	0
PS15m_ct11	609477	609877	401	*	4.71156	5.29652	0	0.736733	0.24765	1	3	0
PS15m_ct11	610961	611361	401	*	5.73345	6.31841	0	1.18408	0.138365	0.386392	2	0
PS15m_ct11	612895	613295	401	*	5.74431	6.32927	0	1.18735	0.13827	0.386392	3	0
PS15m_ct11	618201	618601	401	*	6.55726	7.14222	0	2.79797	0.0252837	0.263355	3	0
PS15m_ct11	620099	620499	401	*	5.3445	5.92947	0	0.975926	0.179094	1	2	0
PS15m_ct11	622123	622523	401	*	4.80422	5.38919	0	0.764347	0.239271	1	2	0
PS15m_ct11	623431	624163	733	*	5.70606	6.29103	0	1.12603	0.154645	0.386392	3	0
PS15m_ct11	624853	625253	401	*	4.91189	4.95794	4.81515	0.0150793	0.965308	1	2	1
PS15m_ct11	625643	626043	401	*	7.36041	7.72883	6.10238	0.178386	1	1	2	0
PS15m_ct11	626684	627084	401	*	5.18907	5.77403	0	1.04396	0.135203	1	3	0
PS15m_ct11	628691	629091	401	*	5.51526	6.10022	0	1.19907	0.117397	0.386392	3	0
PS15m_ct11	630891	631291	401	*	0	0	0	0	1	1	2	0
PS15m_ct11	632340	632740	401	*	4.79068	3.74047	5.81515	-0.23163	1	1	2	0
PS15m_ct11	633495	633895	401	*	5.27677	5.86173	0	0.946594	0.185706	1	2	0
PS15m_ct11	634235	634635	401	*	5.4955	6.08046	0	1.04257	0.165942	0.38857	2	0
PS15m_ct11	645747	646147	401	*	1.5213	2.10626	0	0.158044	0.733673	1	2	0
PS15m_ct11	646562	646962	401	*	3.30846	3.89342	0	0.398409	1	1	2	0
PS15m_ct11	647599	647999	401	*	4.56876	4.42775	4.81515	-0.0395635	1	1	2	0
PS15m_ct11	648880	649280	401	*	4.2443	4.52418	3.43792	0.117918	0.757782	1	2	0
PS15m_ct11	649355	649755	401	*	6.40392	6.95778	2.43792	0.745312	0.251392	0.52476	3	0
PS15m_ct11	650271	650671	401	*	5.64263	5.60867	5.70823	-0.00943765	1	1	1	1
PS15m_ct11	660648	661048	401	*	6.30532	6.89028	0	2.21032	0.0409168	0.340433	3	0
PS15m_ct11	681474	681874	401	*	5.4049	4.67929	6.24527	-0.168116	1	1	1	1
PS15m_ct11	696691	697091	401	*	1.78896	2.37392	0	0.18391	0.695799	1	2	0
PS15m_ct11	705837	706237	401	*	2.06848	0	3.59276	-0.68876	0.277231	1	2	0
PS15m_ct11	707662	708062	401	*	3.40955	3.99451	0	14.8867	1	1	2	0
PS15m_ct11	710817	711217	401	*	5.16204	5.747	0	0.877027	0.210708	1	2	0
PS15m_ct11	712158	712558	401	*	8.33829	8.12814	8.68438	-0.113158	0.560425	0.832559	3	2
PS15m_ct11	713379	713779	401	*	0	0	0	0	1	1	2	0
PS15m_ct11	714990	715390	401	*	7.14841	7.22332	6.98578	0.029494	0.889446	0.97618	3	0
PS15m_ct11	716331	716731	401	*	6.21048	5.55743	6.99969	-0.159345	0.562401	0.833175	2	1
PS15m_ct11	717923	718323	401	*	5.55775	6.14272	0	17.1291	1	1	2	0
PS15m_ct11	720576	720976	401	*	4.96495	5.48662	2.00779	0.441716	0.378895	1	2	0
PS15m_ct11	721706	722106	401	*	4.22868	4.81365	0	0.610815	0.281012	1	3	0
PS15m_ct11	724249	724649	401	*	6.61554	7.16051	3.00779	0.621151	0.294765	0.586334	3	0
PS15m_ct11	724994	725394	401	*	5.46062	5.73353	4.68347	0.109319	0.745788	0.928774	2	0
PS15m_ct11	725746	726146	401	*	5.7013	6.28627	0	1.38048	0.0928083	0.386392	2	0
PS15m_ct11	727103	727503	401	*	4.49093	5.07589	0	15.9005	1	1	2	0
PS15m_ct11	728941	729341	401	*	2.40506	2.99003	0	0.261559	0.59399	1	2	0
PS15m_ct11	740149	740549	401	*	4.95889	5.54385	0	16.3461	1	1	2	0
PS15m_ct11	759700	760100	401	*	4.2942	4.87916	0	0.610049	0.30784	1	2	0
PS15m_ct11	761607	762007	401	*	6.15731	5.86523	6.60784	-0.0770201	0.788725	0.94196	3	1
PS15m_ct11	763681	764081	401	*	4.71809	4.7769	4.59276	0.0194168	1	1	2	0
PS15m_ct11	772878	773278	401	*	0	0	0	0	1	1	2	0
PS15m_ct11	780744	781144	401	*	6.01548	6.53937	3.00779	0.506523	0.287252	0.576665	2	0
PS15m_ct11	785198	785598	401	*	5.57346	6.15842	0	1.08964	0.155298	0.386392	2	0
PS15m_ct11	787762	788162	401	*	5.23629	5.75042	2.43792	0.462195	0.347411	1	3	0
PS15m_ct11	793569	793969	401	*	9.70334	9.79031	9.5119	0.073221	0.67171	0.898272	4	2
PS15m_ct11	797904	798304	401	*	5.14201	5.48662	4.02288	0.160915	1	1	2	0
PS15m_ct11	800377	800777	401	*	6.99762	7.58259	0	1.95617	0.077609	0.386392	3	0
PS15m_ct11	802756	803156	401	*	7.33198	7.32533	7.3452	-0.00379143	0.984898	0.99472	3	2
PS15m_ct11	808410	808810	401	*	6.22706	6.81202	0	2.04295	0.047775	0.363658	2	0
PS15m_ct11	811564	811964	401	*	5.88539	5.91928	5.81515	0.010934	1	1	2	0
PS15m_ct11	812714	813114	401	*	5.54103	6.04043	3.00779	0.389953	0.379044	0.679854	2	1
PS15m_ct11	817219	817619	401	*	3.84323	4.42819	0	15.3018	1	1	2	0
PS15m_ct11	820877	821277	401	*	0	0	0	0	1	1	2	0
PS15m_ct11	822640	823040	401	*	5.69535	6.28031	0	1.15517	0.144013	0.386392	2	0
PS15m_ct11	823888	824288	401	*	3.68219	4.26716	0	0.467956	1	1	2	0
PS15m_ct11	827427	827827	401	*	4.70897	4.82752	4.43792	0.0414768	0.898373	1	3	0
PS15m_ct11	831588	831988	401	*	4.92267	5.50763	0	0.799497	1	1	2	0
PS15m_ct11	849897	850297	401	*	3.57712	4.16209	0	0.449988	0.406938	1	2	0
PS15m_ct11	858166	858566	401	*	3.89556	4.48052	0	0.514351	0.36473	1	2	0
PS15m_ct11	861606	862006	401	*	3.96182	4.54678	0	0.530506	0.351985	1	2	0
PS15m_ct11	864696	865096	401	*	3.92621	4.51117	0	15.3779	1	1	2	0
PS15m_ct11	869047	869447	401	*	6.26578	6.85074	0	2.05997	0.0477744	0.363658	3	0
PS15m_ct11	870204	870604	401	*	1.15091	1.73588	0	0.121112	0.791205	1	2	0
PS15m_ct11	871987	872387	401	*	3.83803	2.98273	4.75985	-0.190909	1	1	2	0
PS15m_ct11	878141	878541	401	*	4.28032	4.86528	0	0.604878	0.31262	1	3	0
PS15m_ct11	880340	880740	401	*	6.70497	6.59823	6.89735	-0.0323583	0.887544	0.974946	3	1
PS15m_ct11	883810	884210	401	*	5.58019	6.16516	0	1.30463	0.0992313	0.386392	2	0
PS15m_ct11	889459	889859	401	*	2.46703	3.052	0	0.269772	1	1	2	0
PS15m_ct11	891222	891622	401	*	6.50809	6.14753	7.03644	-0.0905106	0.741984	0.928774	2	1
PS15m_ct11	895109	895509	401	*	5.59854	5.78652	5.12793	0.0634374	0.822488	0.954042	2	0
PS15m_ct11	903173	903573	401	*	6.67614	7.12771	4.75985	0.3287	0.299823	0.59139	2	0
PS15m_ct11	910940	911340	401	*	3.9021	3.45606	4.51741	-0.104194	0.753618	1	2	0
PS15m_ct11	911359	911759	401	*	4.14833	4.40465	3.43792	0.104147	0.794761	1	2	0
PS15m_ct11	912415	912815	401	*	3.88047	4.46543	0	0.511012	0.368124	1	2	0
PS15m_ct11	913617	914017	401	*	0	0	0	0	1	1	2	0
PS15m_ct11	914282	914682	401	*	5.7967	6.38166	0	1.23918	0.128049	0.386392	2	0
PS15m_ct11	915697	916097	401	*	5.34862	5.93358	0	1.14455	0.118933	1	3	0
PS15m_ct11	916491	916891	401	*	5.83367	6.41863	0	1.77421	0.0543317	0.386392	3	0
PS15m_ct11	917983	918383	401	*	3.13946	3.72442	0	0.370705	1	1	3	0
PS15m_ct11	918944	919344	401	*	0	0	0	0	1	1	2	0
PS15m_ct11	923673	924073	401	*	5.56519	6.15015	0	1.41557	0.0805056	0.386392	3	0
PS15m_ct11	924137	924537	401	*	5.70393	5.95264	5.02288	0.0968743	0.752445	0.928774	2	0
PS15m_ct11	925843	926243	401	*	4.62973	4.64786	4.59276	0.00648222	0.985275	1	2	0
PS15m_ct11	926952	927352	401	*	3.06355	3.64851	0	0.358287	0.48984	1	2	0
PS15m_ct11	927767	928167	401	*	6.48705	7.05029	2.00779	1.23579	0.0822391	0.386392	3	0
PS15m_ct11	931064	931464	401	*	5.54971	6.13467	0	1.07693	0.157737	0.386392	2	0
PS15m_ct11	932141	932541	401	*	4.61169	5.19665	0	16.0258	1	1	2	0
PS15m_ct11	933470	933870	401	*	4.81522	5.40018	0	0.766562	0.23939	1	2	0
PS15m_ct11	934753	935153	401	*	3.64454	4.2295	0	0.463669	0.395376	1	2	0
PS15m_ct11	937493	937893	401	*	5.22264	5.8076	0	1.0453	0.137851	1	2	0
PS15m_ct11	938263	938663	401	*	5.61887	6.20383	0	1.12982	0.145507	0.386392	2	0
PS15m_ct11	939379	939779	401	*	6.28456	6.76558	4.02288	0.369191	0.324657	0.620779	2	0
PS15m_ct11	941139	941539	401	*	5.34094	4.20158	6.40588	-0.282089	0.40897	1	2	0
PS15m_ct11	942244	942644	401	*	6.90276	6.52727	7.44706	-0.0943259	1	1	3	1
PS15m_ct11	947052	947452	401	*	5.08909	5.67405	0	16.1461	1	1	2	0
PS15m_ct11	954016	954416	401	*	6.8236	7.36181	3.43792	0.813713	0.119554	0.386392	3	0
PS15m_ct11	961386	961786	401	*	4.68246	5.26743	0	0.720321	1	1	2	0
PS15m_ct11	964333	964733	401	*	3.80803	4.39299	0	15.2685	1	1	2	0
PS15m_ct11	968021	968421	401	*	7.35357	0	8.93853	-24.1613	1.47916e-10	5.43036e-08	2	1
PS15m_ct11	972964	973364	401	*	4.16472	4.74968	0	15.6094	1	1	2	0
PS15m_ct11	979797	980197	401	*	2.8067	3.39166	0	0.318769	1	1	2	0
PS15m_ct11	983145	983545	401	*	7.8924	7.1974	8.71173	-0.273541	0.254818	0.528906	3	2
PS15m_ct11	984715	985115	401	*	5.14148	5.19731	5.02288	0.0198488	0.953577	1	2	0
PS15m_ct11	986231	986631	401	*	5.32512	5.77385	3.43792	0.278145	0.491777	1	2	0
PS15m_ct11	990424	990824	401	*	4.2784	4.86336	0	0.605601	0.310568	1	3	0
PS15m_ct11	991289	991689	401	*	4.10166	3.97251	4.32972	-0.0356142	1	1	2	0
PS15m_ct11	1005172	1005572	401	*	3.95817	4.54314	0	0.530385	0.350264	1	2	0
PS15m_ct11	1007949	1008661	713	*	4.78439	4.5385	5.17772	-0.0640142	0.856898	1	3	0
PS15m_ct11	1010625	1011025	401	*	5.97928	6.56424	0	1.37035	0.110612	0.386392	3	0
PS15m_ct11	1015730	1016130	401	*	6.67963	5.29091	7.84068	-0.302543	0.514017	0.80131	3	1
PS15m_ct11	1020919	1021319	401	*	5.5844	5.0775	6.25572	-0.121503	1	1	2	0
PS15m_ct11	1022537	1022937	401	*	8.1068	5.43769	9.53201	-0.723304	0.181486	0.41416	2	1
PS15m_ct11	1028501	1028901	401	*	5.72194	6.3069	0	16.5754	1	1	2	0
PS15m_ct11	1049939	1050339	401	*	5.11588	5.70084	0	1.00153	0.143146	1	3	0
PS15m_ct11	1054758	1055158	401	*	0	0	0	0	1	1	2	0
PS15m_ct11	1057756	1058156	401	*	4.38406	4.41048	4.32972	0.0088545	1	1	2	0
PS15m_ct11	1060022	1060422	401	*	3.70544	4.2904	0	15.1712	1	1	2	0
PS15m_ct11	1061193	1061593	401	*	3.7757	2.80688	4.75985	-0.212612	0.637093	1	2	0
PS15m_ct11	1065722	1066122	401	*	2.19495	2.77992	0	0.233644	0.628395	1	2	0
PS15m_ct11	1068378	1068778	401	*	5.04691	5.63187	0	0.851716	0.21114	1	2	0
PS15m_ct11	1070355	1070755	401	*	2.03544	2.6204	0	0.212072	0.656671	1	2	0
PS15m_ct11	1073217	1073617	401	*	5.39694	5.9819	0	1.00151	0.173034	1	2	0
PS15m_ct11	1075164	1075564	401	*	1.42283	0	3.00779	-0.895196	0.224158	1	2	0
PS15m_ct11	1077830	1078230	401	*	9.99201	0	11.577	-12.7207	0.00011912	0.00345206	1	2
PS15m_ct11	1080053	1080453	401	*	0	0	0	0	1	1	2	0
PS15m_ct11	1081457	1081857	401	*	3.73382	4.31878	0	15.2018	1	1	2	0
PS15m_ct11	1085291	1085691	401	*	5.67595	5.637	5.75081	-0.0102321	0.972414	0.991108	2	0
PS15m_ct11	1085700	1086100	401	*	4.28426	4.86922	0	0.6044	1	1	2	0
PS15m_ct11	1086648	1087048	401	*	4.88559	5.47056	0	0.790214	0.231486	1	2	0
PS15m_ct11	1095765	1096165	401	*	4.27065	4.85562	0	15.4185	1	1	2	0
PS15m_ct11	1098230	1098630	401	*	5.09492	4.3935	5.91872	-0.169555	0.588653	1	2	0
PS15m_ct11	1100770	1101170	401	*	4.24012	4.82508	0	0.622392	0.270834	1	2	0
PS15m_ct11	1104721	1105121	401	*	5.52503	6.10999	0	16.8593	1	1	2	0
PS15m_ct11	1108187	1108587	401	*	5.68124	6.2662	0	17.2189	1	1	2	0
PS15m_ct11	1109307	1109707	401	*	4.67602	5.26098	0	0.719909	0.257851	1	2	0
PS15m_ct11	1111624	1112024	401	*	2.84279	3.42775	0	0.322883	0.526681	1	2	0
PS15m_ct11	1115369	1115769	401	*	2.60092	3.18589	0	0.287391	0.564292	1	2	0
PS15m_ct11	1120280	1120680	401	*	6.42508	7.01005	0	2.4248	0.0344559	0.309511	3	1
PS15m_ct11	1122747	1123147	401	*	4.99417	5.57913	0	0.836502	0.213704	1	2	0
PS15m_ct11	1124384	1124784	401	*	5.27526	5.8094	2.00779	0.522089	0.310353	1	2	0
PS15m_ct11	1140570	1140970	401	*	7.05053	7.63549	0	18.2174	1	1	2	0
PS15m_ct11	1144632	1145032	401	*	8.29213	7.66881	9.05906	-0.17464	0.471367	0.768687	4	2
PS15m_ct11	1146085	1146485	401	*	4.14903	4.21479	4.00779	0.0224834	1	1	2	0
PS15m_ct11	1150684	1151084	401	*	5.0756	5.66056	0	0.862577	0.20814	1	3	0
PS15m_ct11	1151440	1151840	401	*	3.63889	4.22385	0	0.455886	0.370694	1	2	0
PS15m_ct11	1153693	1154093	401	*	6.16133	6.74629	0	1.24441	0.15601	0.386392	2	0
PS15m_ct11	1154952	1155352	401	*	0	0	0	0	1	1	2	0
PS15m_ct11	1157174	1157574	401	*	5.84797	5.697	6.10946	-0.0408701	0.88346	0.972535	2	1
PS15m_ct11	1162654	1163054	401	*	4.45148	4.37529	4.59276	-0.0219202	1	1	2	0
PS15m_ct11	1165830	1166230	401	*	6.06247	6.64744	0	1.42638	0.104923	0.386392	3	0
PS15m_ct11	1167431	1167831	401	*	4.79075	5.37572	0	0.757298	0.24331	1	2	0
PS15m_ct11	1170015	1170415	401	*	5.96874	6.5537	0	1.35505	0.113045	0.386392	3	0
PS15m_ct11	1171076	1171476	401	*	1.11089	1.69585	0	0.119212	0.794267	1	2	0
PS15m_ct11	1180258	1180658	401	*	5.95716	6.54212	0	1.35605	0.112158	0.386392	2	0
PS15m_ct11	1196053	1196453	401	*	5.83734	5.57163	6.25572	-0.0698301	1	1	1	1
PS15m_ct11	1199918	1200318	401	*	5.47796	6.06292	0	1.03992	0.165084	0.387881	3	0
PS15m_ct11	1201747	1202147	401	*	2.53312	3.11809	0	0.278912	1	1	2	0
PS15m_ct11	1202295	1202695	401	*	4.26096	4.50628	3.59276	0.0946231	0.79749	1	2	0
PS15m_ct11	1208951	1209351	401	*	3.99115	4.57611	0	0.537401	0.346928	1	2	0
PS15m_ct11	1209720	1210120	401	*	0	0	0	0	1	1	2	0
PS15m_ct11	1210607	1211007	401	*	4.11029	4.69525	0	0.565546	0.330092	1	2	0
PS15m_ct11	1211947	1212347	401	*	5.41645	6.00141	0	1.02207	0.166114	1	2	0
PS15m_ct11	1213973	1214373	401	*	5.54569	6.13065	0	1.07053	1	1	2	0
PS15m_ct11	1216952	1217352	401	*	9.88225	10.177	9.01098	0.458985	0.0710527	0.386392	4	2
PS15m_ct11	1227564	1227964	401	*	3.87674	4.4617	0	15.3331	1	1	2	0
PS15m_ct11	1228519	1228919	401	*	6.26074	6.8457	0	1.89029	0.058826	0.386392	2	0
PS15m_ct11	1231746	1232146	401	*	3.75785	3.35578	4.32972	-0.100476	1	1	2	0
PS15m_ct11	1234755	1235155	401	*	0	0	0	0	1	1	2	0
PS15m_ct11	1241691	1242091	401	*	3.6204	4.20536	0	14.7871	1	1	2	0
PS15m_ct11	1243151	1243551	401	*	4.06695	4.65191	0	15.4323	1	1	2	0
PS15m_ct11	1245508	1245908	401	*	4.30624	4.8912	0	15.6595	1	1	2	0
PS15m_ct11	1249148	1249548	401	*	6.51754	6.25074	6.93728	-0.0730519	0.756233	0.929702	3	0
PS15m_ct11	1250339	1250739	401	*	0	0	0	0	1	1	2	0
PS15m_ct11	1251749	1252149	401	*	4.94277	5.52773	0	16.3314	1	1	2	0
PS15m_ct11	1252545	1252945	401	*	5.14147	5.61246	3.00779	0.311784	0.461667	1	2	0
PS15m_ct11	1253002	1253402	401	*	4.05869	4.64365	0	0.55173	0.340155	1	2	0
PS15m_ct11	1277039	1277439	401	*	2.40467	2.98963	0	0.26008	0.595752	1	3	0
PS15m_ct11	1279532	1279932	401	*	0	0	0	0	1	1	2	0
PS15m_ct11	1284978	1285378	401	*	4.74004	4.80404	4.60283	0.0226438	1	1	3	0
PS15m_ct11	1286790	1287190	401	*	5.20737	5.60552	3.75081	0.204326	0.573649	1	3	0
PS15m_ct11	1288088	1288488	401	*	0	0	0	0	1	1	2	0
PS15m_ct11	1289970	1290370	401	*	3.73074	3.559	4.02288	-0.0446524	0.915711	1	2	0
PS15m_ct11	1293918	1294318	401	*	6.31338	6.23675	6.45543	-0.0256527	0.908097	0.97941	2	0
PS15m_ct11	1294471	1294871	401	*	6.37882	6.76474	5.00779	0.194128	0.660253	0.889525	1	1
PS15m_ct11	1296183	1296583	401	*	5.07762	5.54323	3.00779	0.299122	1	1	2	0
PS15m_ct11	1298162	1298562	401	*	4.95475	5.53971	0	0.816791	0.221965	1	3	0
PS15m_ct11	1299405	1299805	401	*	5.27816	5.5659	4.43792	0.120879	0.691844	1	3	0
PS15m_ct11	1309934	1310334	401	*	4.78445	5.36941	0	16.0112	1	1	2	0
PS15m_ct11	1320430	1320830	401	*	1.95871	2.54367	0	0.204495	1	1	2	0
PS15m_ct11	1321328	1321728	401	*	5.1252	5.71016	0	0.885184	0.200663	1	2	0
PS15m_ct11	1322246	1322646	401	*	5.54907	6.13403	0	1.20867	0.117066	0.386392	3	0
PS15m_ct11	1324359	1324759	401	*	5.1071	5.69206	0	0.878098	0.202551	1	2	0
PS15m_ct11	1325625	1326025	401	*	5.83429	6.41925	0	1.25486	0.126754	0.386392	3	0
PS15m_ct11	1326300	1326700	401	*	0	0	0	0	1	1	2	0
PS15m_ct11	1329156	1329556	401	*	11.053	10.6579	11.6178	-0.400433	0.0834047	0.386392	4	2
PS15m_ct11	1333463	1333863	401	*	9.71435	9.89121	9.27831	0.1612	0.400747	0.698078	4	2
PS15m_ct11	1337425	1337825	401	*	4.27065	4.85562	0	15.4185	1	1	2	0
PS15m_ct11	1338908	1339308	401	*	6.07087	6.65583	0	1.8347	0.0571987	0.386392	2	0
PS15m_ct11	1340535	1340935	401	*	7.74548	7.97414	7.13836	0.110101	0.610594	0.860515	3	1
PS15m_ct11	1342674	1343074	401	*	9.25365	9.44123	8.7843	0.175852	0.363847	0.665096	4	2
PS15m_ct11	1344675	1345075	401	*	5.82195	6.40691	0	1.37404	0.100524	0.386392	3	0
PS15m_ct11	1345828	1346228	401	*	2.91887	3.50383	0	0.335591	1	1	2	0
PS15m_ct11	1347918	1348318	401	*	3.60659	4.19155	0	15.0798	1	1	2	0
PS15m_ct11	1348802	1349202	401	*	4.73401	5.31898	0	0.738307	0.250802	1	2	0
PS15m_ct11	1349756	1350156	401	*	3.13601	3.72097	0	0.370419	1	1	2	0
PS15m_ct11	1353359	1353759	401	*	4.99131	5.57627	0	0.831416	0.216844	1	3	0
PS15m_ct11	1371373	1371773	401	*	3.57976	4.16472	0	15.0506	1	1	2	0
PS15m_ct11	1372391	1372791	401	*	0	0	0	0	1	1	2	0
PS15m_ct11	1374905	1375305	401	*	4.30476	4.88972	0	0.613556	0.30568	1	2	0
PS15m_ct11	1377684	1378084	401	*	5.35882	5.94378	0	16.7098	1	1	2	0
PS15m_ct11	1379892	1380292	401	*	3.54307	4.12803	0	0.442158	0.416264	1	2	0
PS15m_ct11	1386309	1386709	401	*	5.25721	5.84217	0	1.08264	0.129016	1	2	0
PS15m_ct11	1387237	1387637	401	*	3.62725	3.85935	3.00779	0.0905276	1	1	2	0
[truncated: 6,901 more rows]

## Sheet: PS15+ RNAP peaks
# This file is generated by MACS version 2.2.9.1
# Command line: callpeak -t PS15p_RNAP.bam -c PS15p_Input.bam -g 37441900 -n PS15p_RNAP --keep-dup all --extsize 200 --nomodel --call-summits -q 0.01 --outdir ./
# ARGUMENTS LIST:
# name = PS15p_RNAP
# format = AUTO
# ChIP-seq file = ['PS15p_RNAP.bam']
# control file = ['PS15p_Input.bam']
# effective genome size = 3.74e+07
# band width = 300
# model fold = [5, 50]
# qvalue cutoff = 1.00e-02
# The maximum gap between significant sites is assigned as the read length/tag size.
# The minimum length of peaks is assigned as the predicted fragment length "d".
# Larger dataset will be scaled towards smaller dataset.
# Range for calculating regional lambda is: 1000 bps and 10000 bps
# Broad region calling is off
# Paired-End mode is off
# Searching for subpeak summits is on
# tag size is determined as 132 bps
# total tags in treatment: 641718
# total tags in control: 31681337
# d = 200
chr	start	end	length	abs_summit	pileup	-LOG10(pvalue)	fold_enrichment	-LOG10(qvalue)	name
PS15m_ct1	33070	35724	2655	33582	94	72.7624	12.435	69.9244	PS15p_RNAP_peak_1a
PS15m_ct1	33070	35724	2655	33866	105	82.6015	13.0124	79.7134	PS15p_RNAP_peak_1b
PS15m_ct1	33070	35724	2655	34297	127	97.475	12.8345	94.5217	PS15p_RNAP_peak_1c
PS15m_ct1	33070	35724	2655	34936	179	191.882	25.7305	188.631	PS15p_RNAP_peak_1d
PS15m_ct1	33070	35724	2655	35494	36	16.6352	5.20465	14.3881	PS15p_RNAP_peak_1e
PS15m_ct1	52705	53015	311	52813	22	5.33316	2.6884	3.54683	PS15p_RNAP_peak_2
PS15m_ct1	99425	99856	432	99694	29	15.975	5.97286	13.7433	PS15p_RNAP_peak_3
PS15m_ct1	312429	312807	379	312528	17	5.75876	3.21545	3.9381	PS15p_RNAP_peak_4
PS15m_ct1	384681	384880	200	384851	18	5.99939	3.22888	4.16148	PS15p_RNAP_peak_5
PS15m_ct1	385430	385683	254	385541	17	4.47428	2.66567	2.76386	PS15p_RNAP_peak_6
PS15m_ct1	387841	388138	298	387956	23	6.33609	2.9743	4.47455	PS15p_RNAP_peak_7
PS15m_ct1	388802	389111	310	388894	15	4.1107	2.64406	2.4383	PS15p_RNAP_peak_8
PS15m_ct1	390467	392625	2159	390568	21	4.94688	2.60857	3.19178	PS15p_RNAP_peak_9a
PS15m_ct1	390467	392625	2159	391063	61	44.6973	10.4729	42.043	PS15p_RNAP_peak_9b
PS15m_ct1	390467	392625	2159	391481	86	73.2931	14.3761	70.4524	PS15p_RNAP_peak_9c
PS15m_ct1	390467	392625	2159	391871	92	73.2925	12.9931	70.452	PS15p_RNAP_peak_9d
PS15m_ct1	390467	392625	2159	392158	60	36.5919	8.04431	34.0209	PS15p_RNAP_peak_9e
PS15m_ct1	390467	392625	2159	392523	29	10.8518	4.0316	8.77156	PS15p_RNAP_peak_9f
PS15m_ct1	529722	529921	200	529828	21	7.59712	3.60877	5.66131	PS15p_RNAP_peak_10
PS15m_ct1	542889	543101	213	543007	27	12.5881	4.89553	10.4481	PS15p_RNAP_peak_11
PS15m_ct1	570488	571578	1091	570769	44	28.4951	8.14471	26.0263	PS15p_RNAP_peak_12a
PS15m_ct1	570488	571578	1091	571171	33	14.798	4.94613	12.5962	PS15p_RNAP_peak_12b
PS15m_ct1	570488	571578	1091	571554	21	5.42608	2.77946	3.63235	PS15p_RNAP_peak_12c
PS15m_ct1	575955	578679	2725	576955	905	1216.47	54.992	1212.01	PS15p_RNAP_peak_13a
PS15m_ct1	575955	578679	2725	577293	1059	1550.72	72.3044	1545.74	PS15p_RNAP_peak_13b
PS15m_ct1	575955	578679	2725	577572	1013	1459.99	68.5417	1455.15	PS15p_RNAP_peak_13c
PS15m_ct1	575955	578679	2725	578276	145	138.056	19.43	134.942	PS15p_RNAP_peak_13d
PS15m_ct1	614034	614609	576	614119	14	3.75868	2.55228	2.1236	PS15p_RNAP_peak_14a
PS15m_ct1	614034	614609	576	614374	14	3.73822	2.54282	2.10535	PS15p_RNAP_peak_14b
PS15m_ct1	737334	737586	253	737466	13	3.62191	2.5564	2.00214	PS15p_RNAP_peak_15
PS15m_ct1	782874	783200	327	782887	14	4.31517	2.81394	2.61946	PS15p_RNAP_peak_16
PS15m_ct1	817860	818081	222	817973	26	9.98622	4.02263	7.93953	PS15p_RNAP_peak_17
PS15m_ct1	829806	830377	572	829914	25	9.83285	4.07017	7.79335	PS15p_RNAP_peak_18a
PS15m_ct1	829806	830377	572	830241	20	7.01273	3.46778	5.10953	PS15p_RNAP_peak_18b
PS15m_ct1	849588	849869	282	849724	23	8.66194	3.82995	6.67411	PS15p_RNAP_peak_19
PS15m_ct1	886922	888553	1632	887525	106	105.966	20.1186	102.978	PS15p_RNAP_peak_20a
PS15m_ct1	886922	888553	1632	888138	96	85.4747	15.8797	82.5739	PS15p_RNAP_peak_20b
PS15m_ct1	907130	907854	725	907251	22	10.3722	4.66574	8.31018	PS15p_RNAP_peak_21a
PS15m_ct1	907130	907854	725	907597	43	29.4797	8.73905	26.997	PS15p_RNAP_peak_21b
PS15m_ct1	922659	922961	303	922818	32	9.2331	3.30218	7.21834	PS15p_RNAP_peak_22
PS15m_ct1	925531	926507	977	925647	18	5.78451	3.13752	3.96216	PS15p_RNAP_peak_23a
PS15m_ct1	925531	926507	977	926075	18	6.13483	3.28704	4.28764	PS15p_RNAP_peak_23b
PS15m_ct1	925531	926507	977	926340	24	11.4697	4.85559	9.3673	PS15p_RNAP_peak_23c
PS15m_ct1	955755	956155	401	956060	24	10.4299	4.42111	8.36577	PS15p_RNAP_peak_24
PS15m_ct1	957426	958605	1180	957874	28	11.3893	4.32061	9.2898	PS15p_RNAP_peak_25a
PS15m_ct1	957426	958605	1180	958197	22	6.33326	3.04122	4.47188	PS15p_RNAP_peak_25b
PS15m_ct1	958826	959027	202	958925	17	6.32964	3.4728	4.46845	PS15p_RNAP_peak_26
PS15m_ct1	972278	972506	229	972351	20	5.48574	2.8658	3.68497	PS15p_RNAP_peak_27
PS15m_ct1	1024027	1024595	569	1024119	17	4.79679	2.80005	3.05753	PS15p_RNAP_peak_28a
PS15m_ct1	1024027	1024595	569	1024419	55	36.2057	8.77209	33.6391	PS15p_RNAP_peak_28b
PS15m_ct1	1024763	1025357	595	1024937	44	21.3367	5.7204	18.9866	PS15p_RNAP_peak_29
PS15m_ct1	1094083	1094606	524	1094291	23	7.61107	3.43073	5.67476	PS15p_RNAP_peak_30
PS15m_ct1	1094766	1095900	1135	1095036	37	17.9794	5.52803	15.7	PS15p_RNAP_peak_31a
PS15m_ct1	1094766	1095900	1135	1095387	29	13.1958	4.86608	11.0375	PS15p_RNAP_peak_31b
PS15m_ct1	1215796	1216690	895	1216172	25	10.745	4.42365	8.66865	PS15p_RNAP_peak_32a
PS15m_ct1	1215796	1216690	895	1216619	19	6.28331	3.25904	4.42527	PS15p_RNAP_peak_32b
PS15m_ct1	1233912	1234199	288	1233989	13	3.67302	2.58123	2.04732	PS15p_RNAP_peak_33
PS15m_ct1	1234334	1234629	296	1234475	18	5.32643	2.94633	3.54078	PS15p_RNAP_peak_34
PS15m_ct1	1240893	1243327	2435	1241865	904	1366.02	78.8875	1361.36	PS15p_RNAP_peak_35a
PS15m_ct1	1240893	1243327	2435	1242255	1106	1700.33	84.9467	1695.09	PS15p_RNAP_peak_35b
PS15m_ct1	1243881	1244262	382	1243931	19	4.83716	2.68335	3.0914	PS15p_RNAP_peak_36
PS15m_ct1	1246179	1247462	1284	1246541	50	28.94	7.24833	26.4644	PS15p_RNAP_peak_37a
PS15m_ct1	1246179	1247462	1284	1246728	50	30.3493	7.70527	27.8551	PS15p_RNAP_peak_37b
PS15m_ct1	1246179	1247462	1284	1247028	37	20.1334	6.28344	17.8083	PS15p_RNAP_peak_37c
PS15m_ct1	1247604	1247833	230	1247728	22	10.0635	4.52951	8.01394	PS15p_RNAP_peak_38
PS15m_ct1	1277584	1278256	673	1277745	49	29.2102	7.49455	26.7308	PS15p_RNAP_peak_39a
PS15m_ct1	1277584	1278256	673	1278135	27	11.6062	4.51497	9.49829	PS15p_RNAP_peak_39b
PS15m_ct1	1324281	1324580	300	1324392	27	10.4075	4.07328	8.34404	PS15p_RNAP_peak_40
PS15m_ct1	1367822	1368818	997	1367955	24	11.8266	5.00971	9.71144	PS15p_RNAP_peak_41a
PS15m_ct1	1367822	1368818	997	1368681	22	11.2916	5.0835	9.19532	PS15p_RNAP_peak_41b
PS15m_ct1	1468933	1469284	352	1469082	41	19.0388	5.37781	16.737	PS15p_RNAP_peak_42
PS15m_ct1	1484887	1485483	597	1484993	16	4.32581	2.66973	2.62895	PS15p_RNAP_peak_43a
PS15m_ct1	1484887	1485483	597	1485373	27	9.98377	3.92301	7.93724	PS15p_RNAP_peak_43b
PS15m_ct1	1488503	1488882	380	1488725	46	29.0784	7.97461	26.6008	PS15p_RNAP_peak_44
PS15m_ct1	1489054	1489777	724	1489388	30	10.5474	3.8418	8.4786	PS15p_RNAP_peak_45a
PS15m_ct1	1489054	1489777	724	1489636	30	11.9185	4.29458	9.80035	PS15p_RNAP_peak_45b
PS15m_ct1	1490008	1490490	483	1490156	22	7.57455	3.50496	5.64135	PS15p_RNAP_peak_46
PS15m_ct1	1512499	1512698	200	1512686	16	3.89828	2.48772	2.24812	PS15p_RNAP_peak_47
PS15m_ct1	1596923	1597207	285	1597087	29	13.5922	5.01605	11.4227	PS15p_RNAP_peak_48
PS15m_ct1	1599611	1601528	1918	1599784	37	13.256	4.07508	11.0955	PS15p_RNAP_peak_49a
PS15m_ct1	1599611	1601528	1918	1600266	38	16.1704	4.83323	13.9337	PS15p_RNAP_peak_49b
PS15m_ct1	1599611	1601528	1918	1600600	43	20.653	5.6339	18.3169	PS15p_RNAP_peak_49c
PS15m_ct1	1599611	1601528	1918	1601086	47	21.9587	5.55795	19.597	PS15p_RNAP_peak_49d
PS15m_ct1	1599611	1601528	1918	1601394	27	8.80709	3.52128	6.81226	PS15p_RNAP_peak_49e
PS15m_ct1	1604299	1606256	1958	1605046	163	138.282	15.8332	135.166	PS15p_RNAP_peak_50a
PS15m_ct1	1604299	1606256	1958	1605483	308	381.652	39.3815	378.05	PS15p_RNAP_peak_50b
PS15m_ct1	1608682	1608881	200	1608872	21	6.63357	3.22898	4.75362	PS15p_RNAP_peak_51
PS15m_ct1	1609173	1610328	1156	1609344	18	5.33992	2.95189	3.55297	PS15p_RNAP_peak_52a
PS15m_ct1	1609173	1610328	1156	1609917	24	8.99128	3.85495	6.98791	PS15p_RNAP_peak_52b
PS15m_ct1	1609173	1610328	1156	1610174	21	5.86738	2.9405	4.03883	PS15p_RNAP_peak_52c
PS15m_ct1	1610662	1610913	252	1610789	25	9.75832	4.04198	7.72181	PS15p_RNAP_peak_53
PS15m_ct1	1611548	1611755	208	1611644	20	8.81826	4.24607	6.823	PS15p_RNAP_peak_54
PS15m_ct1	1642309	1642816	508	1642650	27	10.4748	4.09743	8.40877	PS15p_RNAP_peak_55
PS15m_ct1	1726182	1726659	478	1726487	31	14.4543	5.0738	12.2616	PS15p_RNAP_peak_56
PS15m_ct1	1726795	1727293	499	1726918	28	12.6781	4.79847	10.5355	PS15p_RNAP_peak_57a
PS15m_ct1	1726795	1727293	499	1727161	24	10.5396	4.4659	8.47114	PS15p_RNAP_peak_57b
PS15m_ct1	1750790	1751133	344	1750847	14	3.6207	2.48864	2.00128	PS15p_RNAP_peak_58
PS15m_ct1	1936380	1936685	306	1936464	17	5.55365	3.12499	3.74825	PS15p_RNAP_peak_59
PS15m_ct1	1973127	1974704	1578	1973229	23	6.48899	3.0275	4.61821	PS15p_RNAP_peak_60a
PS15m_ct1	1973127	1974704	1578	1973989	90	68.9358	12.1301	66.1196	PS15p_RNAP_peak_60b
PS15m_ct1	1973127	1974704	1578	1974234	59	40.2455	9.36302	37.635	PS15p_RNAP_peak_60c
PS15m_ct1	1973127	1974704	1578	1974541	38	20.7524	6.35094	18.4141	PS15p_RNAP_peak_60d
PS15m_ct1	1976144	1976561	418	1976325	15	4.20239	2.68523	2.52031	PS15p_RNAP_peak_61
PS15m_ct1	1976868	1977670	803	1977046	36	16.9805	5.31985	14.7242	PS15p_RNAP_peak_62a
PS15m_ct1	1976868	1977670	803	1977446	29	15.748	5.87757	13.522	PS15p_RNAP_peak_62b
PS15m_ct1	1997952	1998179	228	1998087	24	10.2685	4.35558	8.21065	PS15p_RNAP_peak_63
PS15m_ct1	2002049	2002353	305	2002202	20	9.15117	4.39772	7.13963	PS15p_RNAP_peak_64
PS15m_ct1	2002533	2002990	458	2002697	16	6.24937	3.54442	4.39328	PS15p_RNAP_peak_65a
PS15m_ct1	2002533	2002990	458	2002900	15	5.58941	3.3348	3.7814	PS15p_RNAP_peak_65b
PS15m_ct1	2049521	2049723	203	2049644	18	7.37118	3.83854	5.44818	PS15p_RNAP_peak_66
PS15m_ct1	2049949	2050360	412	2050231	24	10.345	4.38654	8.28409	PS15p_RNAP_peak_67
PS15m_ct1	2060075	2060437	363	2060290	58	27.2594	5.79813	24.8088	PS15p_RNAP_peak_68
PS15m_ct1	2118499	2118712	214	2118625	24	12.2587	5.19965	10.1295	PS15p_RNAP_peak_69
PS15m_ct1	2143266	2144619	1354	2143666	40	21.1226	6.1793	18.7769	PS15p_RNAP_peak_70a
PS15m_ct1	2143266	2144619	1354	2144230	48	22.1578	5.50586	19.792	PS15p_RNAP_peak_70b
PS15m_ct1	2144825	2145075	251	2144949	25	9.0895	3.79351	7.08164	PS15p_RNAP_peak_71
PS15m_ct1	2162085	2162437	353	2162103	20	3.92362	2.29692	2.27098	PS15p_RNAP_peak_72
PS15m_ct1	2162801	2163253	453	2163120	17	5.46925	3.08807	3.67212	PS15p_RNAP_peak_73
PS15m_ct1	2163531	2163783	253	2163641	18	5.5805	3.05177	3.77284	PS15p_RNAP_peak_74
PS15m_ct1	2163932	2164678	747	2164026	17	6.19294	3.41042	4.34027	PS15p_RNAP_peak_75
PS15m_ct1	2164963	2165241	279	2165114	15	6.09807	3.58612	4.2533	PS15p_RNAP_peak_76
PS15m_ct1	2183892	2184106	215	2184004	26	8.93716	3.6483	6.93631	PS15p_RNAP_peak_77
PS15m_ct1	2262581	2263002	422	2262681	15	3.83319	2.52071	2.18964	PS15p_RNAP_peak_78
PS15m_ct1	2284882	2285729	848	2285170	51	24.2989	5.76424	21.8947	PS15p_RNAP_peak_79a
PS15m_ct1	2284882	2285729	848	2285400	62	40.1133	8.77695	37.5044	PS15p_RNAP_peak_79b
PS15m_ct1	2305908	2306246	339	2306084	20	7.50264	3.67165	5.57303	PS15p_RNAP_peak_80
PS15m_ct1	2309038	2309433	396	2309162	16	6.1305	3.48757	4.2837	PS15p_RNAP_peak_81
PS15m_ct1	2310048	2310373	326	2310147	15	5.10888	3.10391	3.34141	PS15p_RNAP_peak_82
PS15m_ct1	2310882	2311091	210	2310981	23	7.19086	3.27702	5.27717	PS15p_RNAP_peak_83
PS15m_ct1	2315198	2315831	634	2315270	22	5.63843	2.79425	3.82673	PS15p_RNAP_peak_84a
PS15m_ct1	2315198	2315831	634	2315715	23	9.65196	4.2261	7.61954	PS15p_RNAP_peak_84b
PS15m_ct1	2350162	2350362	201	2350259	22	7.44694	3.45589	5.52017	PS15p_RNAP_peak_85
PS15m_ct1	2366297	2366557	261	2366406	17	5.7066	3.19235	3.88974	PS15p_RNAP_peak_86
PS15m_ct1	2366798	2367526	729	2367030	32	14.7105	5.03818	12.511	PS15p_RNAP_peak_87
PS15m_ct1	2403121	2403680	560	2403263	22	8.40246	3.83137	6.42648	PS15p_RNAP_peak_88
PS15m_ct1	2420358	2421698	1341	2420630	36	10.513	3.40563	8.44549	PS15p_RNAP_peak_89a
PS15m_ct1	2420358	2421698	1341	2421318	53	30.4877	7.27669	27.9918	PS15p_RNAP_peak_89b
PS15m_ct1	2527644	2532024	4381	2527747	16	5.19589	3.05361	3.42124	PS15p_RNAP_peak_90a
PS15m_ct1	2527644	2532024	4381	2528182	65	47.6332	10.6216	44.9555	PS15p_RNAP_peak_90b
PS15m_ct1	2527644	2532024	4381	2528561	52	34.3667	8.71123	31.822	PS15p_RNAP_peak_90c
PS15m_ct1	2527644	2532024	4381	2529073	37	19.3617	6.00585	17.0531	PS15p_RNAP_peak_90d
PS15m_ct1	2527644	2532024	4381	2529359	38	22.3726	6.95121	20.003	PS15p_RNAP_peak_90e
PS15m_ct1	2527644	2532024	4381	2529743	35	19.5184	6.37736	17.2066	PS15p_RNAP_peak_90f
PS15m_ct1	2527644	2532024	4381	2530196	46	30.1118	8.35358	27.6207	PS15p_RNAP_peak_90g
PS15m_ct1	2527644	2532024	4381	2530448	45	26.0663	7.09312	23.6341	PS15p_RNAP_peak_90h
PS15m_ct1	2527644	2532024	4381	2530803	47	23.2759	5.9337	20.89	PS15p_RNAP_peak_90i
PS15m_ct1	2527644	2532024	4381	2531234	28	11.6618	4.4193	9.5521	PS15p_RNAP_peak_90j
PS15m_ct1	2527644	2532024	4381	2531608	30	11.7433	4.23516	9.63109	PS15p_RNAP_peak_90k
PS15m_ct1	2527644	2532024	4381	2531831	30	13.7577	4.94702	11.5838	PS15p_RNAP_peak_90l
PS15m_ct1	2533409	2533913	505	2533501	21	8.34173	3.91582	6.3686	PS15p_RNAP_peak_91
PS15m_ct1	2555969	2556727	759	2556080	25	11.4371	4.70239	9.33593	PS15p_RNAP_peak_92a
PS15m_ct1	2555969	2556727	759	2556436	32	13.023	4.45903	10.8702	PS15p_RNAP_peak_92b
PS15m_ct1	2580116	2580996	881	2580539	49	28.7342	7.33859	26.2617	PS15p_RNAP_peak_93a
PS15m_ct1	2580116	2580996	881	2580891	24	9.79058	4.16453	7.75279	PS15p_RNAP_peak_93b
PS15m_ct1	2594310	2594640	331	2594503	19	7.63508	3.83975	5.69769	PS15p_RNAP_peak_94
PS15m_ct1	2662458	2663810	1353	2662939	62	37.967	8.13849	35.3819	PS15p_RNAP_peak_95a
PS15m_ct1	2662458	2663810	1353	2663368	103	81.9446	13.2205	79.0594	PS15p_RNAP_peak_95b
PS15m_ct1	2679545	2679823	279	2679653	15	5.24815	3.17018	3.4692	PS15p_RNAP_peak_96
PS15m_ct1	2681722	2682028	307	2681929	26	7.42487	3.14108	5.49942	PS15p_RNAP_peak_97
PS15m_ct1	2742510	2742781	272	2742636	19	7.30269	3.69298	5.38297	PS15p_RNAP_peak_98
PS15m_ct1	2769367	2771261	1895	2769453	18	6.64108	3.50833	4.7607	PS15p_RNAP_peak_99a
PS15m_ct1	2769367	2771261	1895	2769843	58	40.0188	9.48272	37.411	PS15p_RNAP_peak_99b
PS15m_ct1	2769367	2771261	1895	2770210	27	8.31659	3.36036	6.34606	PS15p_RNAP_peak_99c
PS15m_ct1	2769367	2771261	1895	2770430	25	10.333	4.26208	8.2727	PS15p_RNAP_peak_99d
PS15m_ct1	2769367	2771261	1895	2770673	25	10.2101	4.2145	8.15471	PS15p_RNAP_peak_99e
PS15m_ct1	2769367	2771261	1895	2770916	24	9.7551	4.15052	7.7188	PS15p_RNAP_peak_99f
PS15m_ct1	2868796	2873269	4474	2869076	35	17.7653	5.72641	15.4911	PS15p_RNAP_peak_100a
PS15m_ct1	2868796	2873269	4474	2869639	30	15.5108	5.61904	13.2902	PS15p_RNAP_peak_100b
PS15m_ct1	2868796	2873269	4474	2870194	36	20.1329	6.4449	17.8079	PS15p_RNAP_peak_100c
PS15m_ct1	2868796	2873269	4474	2870491	46	28.8988	7.90991	26.4238	PS15p_RNAP_peak_100d
PS15m_ct1	2868796	2873269	4474	2871096	31	14.697	5.16301	12.4979	PS15p_RNAP_peak_100e
PS15m_ct1	2868796	2873269	4474	2871758	48	29.6806	7.82352	27.195	PS15p_RNAP_peak_100f
PS15m_ct1	2868796	2873269	4474	2872376	44	25.4979	7.0611	23.075	PS15p_RNAP_peak_100g
PS15m_ct1	2868796	2873269	4474	2872934	34	16.6165	5.45486	14.3698	PS15p_RNAP_peak_100h
PS15m_ct1	2885930	2886214	285	2886058	33	19.3297	6.65333	17.0217	PS15p_RNAP_peak_101
PS15m_ct1	2886376	2888003	1628	2886614	56	38.7207	9.4378	36.1276	PS15p_RNAP_peak_102a
PS15m_ct1	2886376	2888003	1628	2886815	58	33.0452	7.31181	30.5164	PS15p_RNAP_peak_102b
PS15m_ct1	2886376	2888003	1628	2887372	37	17.2296	5.27913	14.9677	PS15p_RNAP_peak_102c
PS15m_ct1	2886376	2888003	1628	2887638	43	24.782	6.97647	22.3699	PS15p_RNAP_peak_102d
PS15m_ct1	2894820	2898985	4166	2895254	79	62.2152	12.3823	59.4402	PS15p_RNAP_peak_103a
PS15m_ct1	2894820	2898985	4166	2895745	124	109.649	16.4403	106.647	PS15p_RNAP_peak_103b
PS15m_ct1	2894820	2898985	4166	2896066	128	103.847	14.141	100.867	PS15p_RNAP_peak_103c
PS15m_ct1	2894820	2898985	4166	2896696	92	58.5588	9.15765	55.8073	PS15p_RNAP_peak_103d
PS15m_ct1	2894820	2898985	4166	2897141	65	36.0554	7.20613	33.4906	PS15p_RNAP_peak_103e
PS15m_ct1	2894820	2898985	4166	2897597	62	32.9263	6.77076	30.399	PS15p_RNAP_peak_103f
PS15m_ct1	2894820	2898985	4166	2897966	26	9.07047	3.69482	7.06363	PS15p_RNAP_peak_103g
PS15m_ct1	2894820	2898985	4166	2898445	78	59.1653	11.6295	56.4102	PS15p_RNAP_peak_103h
PS15m_ct1	2894820	2898985	4166	2898881	18	5.76964	3.13123	3.94835	PS15p_RNAP_peak_103i
PS15m_ct1	2899344	2900621	1278	2900063	74	47.2379	8.89286	44.5631	PS15p_RNAP_peak_104
PS15m_ct1	2932877	2933164	288	2933079	18	6.35905	3.38429	4.49608	PS15p_RNAP_peak_105
PS15m_ct1	2941573	2941787	215	2941688	20	7.3788	3.6196	5.45551	PS15p_RNAP_peak_106
PS15m_ct1	2952287	2954150	1864	2952859	48	26.2361	6.69428	23.8013	PS15p_RNAP_peak_107a
PS15m_ct1	2952287	2954150	1864	2953227	74	49.9675	9.64326	47.2722	PS15p_RNAP_peak_107b
PS15m_ct1	2952287	2954150	1864	2953590	62	35.3893	7.41657	32.8318	PS15p_RNAP_peak_107c
PS15m_ct1	2952287	2954150	1864	2953836	51	25.9265	6.21047	23.4965	PS15p_RNAP_peak_107d
PS15m_ct1	2971812	2972061	250	2971924	18	8.3151	4.28497	6.34468	PS15p_RNAP_peak_108
PS15m_ct1	2972586	2972942	357	2972720	14	5.32936	3.31266	3.54343	PS15p_RNAP_peak_109
PS15m_ct1	3007548	3008716	1169	3007825	36	17.9521	5.65237	15.6733	PS15p_RNAP_peak_110a
PS15m_ct1	3007548	3008716	1169	3008249	44	25.4498	7.04453	23.0277	PS15p_RNAP_peak_110b
PS15m_ct1	3025662	3025990	329	3025759	15	4.0632	2.62282	2.39543	PS15p_RNAP_peak_111
PS15m_ct1	3026274	3027011	738	3026676	54	38.3536	9.72644	35.7643	PS15p_RNAP_peak_112
PS15m_ct1	3050099	3050557	459	3050317	30	12.6562	4.54993	10.5143	PS15p_RNAP_peak_113
PS15m_ct1	3054275	3054678	404	3054347	20	7.45351	3.65096	5.5263	PS15p_RNAP_peak_114
PS15m_ct1	3125651	3126601	951	3125978	19	7.93025	3.97229	5.97827	PS15p_RNAP_peak_115a
PS15m_ct1	3125651	3126601	951	3126266	22	9.008	4.07911	7.00381	PS15p_RNAP_peak_115b
PS15m_ct1	3235404	3235905	502	3235697	19	6.19572	3.22288	4.34285	PS15p_RNAP_peak_116
PS15m_ct1	3242520	3243597	1078	3242656	26	11.3162	4.52517	9.21908	PS15p_RNAP_peak_117a
PS15m_ct1	3242520	3243597	1078	3243140	20	8.01857	3.89219	6.06207	PS15p_RNAP_peak_117b
PS15m_ct1	3242520	3243597	1078	3243481	22	7.79156	3.58916	5.8464	PS15p_RNAP_peak_117c
PS15m_ct1	3243807	3244658	852	3243879	20	6.54236	3.27706	4.66775	PS15p_RNAP_peak_118a
PS15m_ct1	3243807	3244658	852	3244198	32	13.9109	4.75859	11.733	PS15p_RNAP_peak_118b
PS15m_ct1	3281418	3282739	1322	3281596	28	13.5172	5.12481	11.3497	PS15p_RNAP_peak_119a
PS15m_ct1	3281418	3282739	1322	3282230	24	10.9773	4.64717	8.89226	PS15p_RNAP_peak_119b
PS15m_ct1	3281418	3282739	1322	3282534	14	4.24118	2.77867	2.55245	PS15p_RNAP_peak_119c
PS15m_ct1	3282958	3283535	578	3283047	20	8.02802	3.89629	6.07095	PS15p_RNAP_peak_120
PS15m_ct1	3372344	3372636	293	3372474	30	13.0089	4.67501	10.8564	PS15p_RNAP_peak_121
PS15m_ct1	3492696	3493603	908	3492843	26	5.34403	2.49916	3.5569	PS15p_RNAP_peak_122a
PS15m_ct1	3492696	3493603	908	3493000	24	6.26615	2.88799	4.40905	PS15p_RNAP_peak_122b
PS15m_ct1	3492696	3493603	908	3493280	23	7.39988	3.35306	5.47536	PS15p_RNAP_peak_122c
PS15m_ct1	3492696	3493603	908	3493541	20	6.78591	3.37521	4.89709	PS15p_RNAP_peak_122d
PS15m_ct1	3505884	3506100	217	3505983	20	6.95653	3.44474	5.05667	PS15p_RNAP_peak_123
PS15m_ct1	3573534	3573867	334	3573669	26	10.9017	4.36513	8.81941	PS15p_RNAP_peak_124
PS15m_ct1	3585103	3585312	210	3585201	23	6.10419	2.89438	4.25913	PS15p_RNAP_peak_125
PS15m_ct1	3611607	3611815	209	3611662	14	4.84452	3.07063	3.09792	PS15p_RNAP_peak_126
PS15m_ct1	3632566	3632997	432	3632656	19	6.35134	3.28725	4.4889	PS15p_RNAP_peak_127
PS15m_ct1	3633761	3633960	200	3633811	14	5.05175	3.17326	3.28844	PS15p_RNAP_peak_128
PS15m_ct1	3637505	3637814	310	3637584	13	3.94313	2.71358	2.28853	PS15p_RNAP_peak_129
PS15m_ct1	3639683	3639981	299	3639906	13	4.04348	2.76326	2.3777	PS15p_RNAP_peak_130
PS15m_ct1	3696769	3697003	235	3696894	25	8.22585	3.48457	6.25967	PS15p_RNAP_peak_131
PS15m_ct1	3818375	3818686	312	3818477	18	6.35346	3.38185	4.49086	PS15p_RNAP_peak_132
PS15m_ct1	3884133	3886807	2675	3884347	28	12.2611	4.64075	10.1319	PS15p_RNAP_peak_133a
PS15m_ct1	3884133	3886807	2675	3884701	48	27.7331	7.1705	25.2757	PS15p_RNAP_peak_133b
PS15m_ct1	3884133	3886807	2675	3885044	59	32.7576	7.09724	30.2327	PS15p_RNAP_peak_133c
PS15m_ct1	3884133	3886807	2675	3885475	63	40.3989	8.69542	37.7866	PS15p_RNAP_peak_133d
PS15m_ct1	3884133	3886807	2675	3886105	31	10.3996	3.71401	8.33648	PS15p_RNAP_peak_133e
PS15m_ct1	3884133	3886807	2675	3886649	31	12.2582	4.30741	10.129	PS15p_RNAP_peak_133f
PS15m_ct1	3917158	3918309	1152	3917572	56	39.5362	9.72481	36.934	PS15p_RNAP_peak_134a
PS15m_ct1	3917158	3918309	1152	3917830	37	19.6358	6.10354	17.3213	PS15p_RNAP_peak_134b
PS15m_ct1	3933427	3935896	2470	3933923	37	16.0644	4.90636	13.8302	PS15p_RNAP_peak_135a
PS15m_ct1	3933427	3935896	2470	3934649	80	62.0289	12.1044	59.2552	PS15p_RNAP_peak_135b
PS15m_ct1	3933427	3935896	2470	3935370	92	71.9526	12.6009	69.1195	PS15p_RNAP_peak_135c
PS15m_ct1	3983063	3983431	369	3983173	17	4.88162	2.8358	3.1319	PS15p_RNAP_peak_136
PS15m_ct1	4023224	4023478	255	4023323	21	5.8287	2.92624	4.00315	PS15p_RNAP_peak_137
PS15m_ct1	4083312	4083795	484	4083414	17	7.57933	4.06522	5.6445	PS15p_RNAP_peak_138a
PS15m_ct1	4083312	4083795	484	4083691	18	8.32766	4.29106	6.35529	PS15p_RNAP_peak_138b
PS15m_ct1	4144439	4144644	206	4144606	20	9.09297	4.37102	7.08494	PS15p_RNAP_peak_139
PS15m_ct1	4145433	4146287	855	4145548	22	8.74534	3.9707	6.75346	PS15p_RNAP_peak_140a
PS15m_ct1	4145433	4146287	855	4146018	31	13.8496	4.85548	11.6733	PS15p_RNAP_peak_140b
PS15m_ct1	4174040	4174239	200	4174124	18	6.05006	3.25059	4.20849	PS15p_RNAP_peak_141
PS15m_ct1	4196789	4197336	548	4197214	25	10.7758	4.43588	8.69835	PS15p_RNAP_peak_142
PS15m_ct1	4198323	4198695	373	4198506	26	11.9812	4.78852	9.8608	PS15p_RNAP_peak_143
PS15m_ct1	4230732	4231192	461	4230998	19	8.6513	4.30481	6.66411	PS15p_RNAP_peak_144
PS15m_ct1	4361960	4363276	1317	4362274	40	22.076	6.50916	19.7121	PS15p_RNAP_peak_145a
PS15m_ct1	4361960	4363276	1317	4362630	23	6.87878	3.16497	4.98303	PS15p_RNAP_peak_145b
PS15m_ct1	4361960	4363276	1317	4363158	24	9.71979	4.13661	7.68474	PS15p_RNAP_peak_145c
PS15m_ct1	4388988	4390529	1542	4389095	26	6.24269	2.76914	4.38717	PS15p_RNAP_peak_146a
PS15m_ct1	4388988	4390529	1542	4389347	26	9.2123	3.74464	7.19833	PS15p_RNAP_peak_146b
PS15m_ct1	4388988	4390529	1542	4389667	39	20.653	6.16408	18.3169	PS15p_RNAP_peak_146c
PS15m_ct1	4388988	4390529	1542	4390217	91	78.6565	14.905	75.7874	PS15p_RNAP_peak_146d
PS15m_ct1	4393826	4394121	296	4393971	30	9.66353	3.56443	7.6308	PS15p_RNAP_peak_147
PS15m_ct1	4394370	4394835	466	4394530	32	15.2504	5.23235	13.0364	PS15p_RNAP_peak_148
PS15m_ct1	4395692	4396220	529	4395801	23	10.161	4.43755	8.10754	PS15p_RNAP_peak_149a
PS15m_ct1	4395692	4396220	529	4396141	16	4.87635	2.91044	3.12707	PS15p_RNAP_peak_149b
PS15m_ct1	4396901	4397121	221	4397040	20	5.93301	3.03706	4.09946	PS15p_RNAP_peak_150
PS15m_ct1	4520179	4521380	1202	4520384	43	24.5015	6.87926	22.0937	PS15p_RNAP_peak_151a
PS15m_ct1	4520179	4521380	1202	4521122	36	15.7988	4.93203	13.5714	PS15p_RNAP_peak_151b
PS15m_ct1	4521741	4522123	383	4521915	25	9.86698	4.08312	7.82614	PS15p_RNAP_peak_152
PS15m_ct1	4522646	4522981	336	4522816	29	13.2471	4.88534	11.0868	PS15p_RNAP_peak_153
PS15m_ct1	4525086	4525337	252	4525190	17	5.78664	3.22783	3.96414	PS15p_RNAP_peak_154
PS15m_ct1	4632267	4632720	454	4632365	18	6.08167	3.26417	4.23818	PS15p_RNAP_peak_155a
PS15m_ct1	4632267	4632720	454	4632696	15	4.56009	2.84787	2.84204	PS15p_RNAP_peak_155b
PS15m_ct1	4650953	4652303	1351	4651149	24	9.71275	4.13384	7.67808	PS15p_RNAP_peak_156a
PS15m_ct1	4650953	4652303	1351	4651392	32	15.1859	5.20893	12.9738	PS15p_RNAP_peak_156b
PS15m_ct1	4650953	4652303	1351	4651718	21	6.1331	3.03924	4.28615	PS15p_RNAP_peak_156c
PS15m_ct1	4650953	4652303	1351	4652170	17	4.03592	2.48665	2.37126	PS15p_RNAP_peak_156d
PS15m_ct1	4652457	4653088	632	4652731	18	4.98108	2.80534	3.22348	PS15p_RNAP_peak_157a
PS15m_ct1	4652457	4653088	632	4652965	40	20.74	6.05002	18.4019	PS15p_RNAP_peak_157b
PS15m_ct1	4668573	4668915	343	4668795	21	10.2269	4.7477	8.17048	PS15p_RNAP_peak_158
PS15m_ct1	4684639	4686430	1792	4684799	30	14.0211	5.04486	11.8398	PS15p_RNAP_peak_159a
PS15m_ct1	4684639	4686430	1792	4685091	31	18.5174	6.68937	16.2262	PS15p_RNAP_peak_159b
PS15m_ct1	4684639	4686430	1792	4685415	33	17.9925	6.1179	15.7129	PS15p_RNAP_peak_159c
PS15m_ct1	4684639	4686430	1792	4685652	29	17.8112	6.77536	15.5355	PS15p_RNAP_peak_159d
PS15m_ct1	4684639	4686430	1792	4686241	17	7.57933	4.06522	5.6445	PS15p_RNAP_peak_159e
PS15m_ct1	4722939	4723312	374	4723110	35	20.5335	6.77405	18.2001	PS15p_RNAP_peak_160
PS15m_ct1	4749966	4750361	396	4750053	11	3.61947	2.71015	2.00012	PS15p_RNAP_peak_161
PS15m_ct1	4754285	4755685	1401	4754481	47	35.4721	10.2458	32.9135	PS15p_RNAP_peak_162a
PS15m_ct1	4754285	4755685	1401	4754644	41	28.9177	8.96427	26.4424	PS15p_RNAP_peak_162b
PS15m_ct1	4754285	4755685	1401	4755148	72	59.3833	13.0878	56.6269	PS15p_RNAP_peak_162c
PS15m_ct1	4754285	4755685	1401	4755672	18	5.44014	2.99334	3.64514	PS15p_RNAP_peak_162d
PS15m_ct1	4785439	4785820	382	4785523	13	4.69247	3.09154	2.96269	PS15p_RNAP_peak_163
PS15m_ct10	37113	37625	513	37220	21	9.56041	4.44462	7.53173	PS15p_RNAP_peak_164a
PS15m_ct10	37113	37625	513	37464	16	6.85392	3.83937	4.95958	PS15p_RNAP_peak_164b
PS15m_ct10	86253	86765	513	86351	19	9.09781	4.51691	7.08859	PS15p_RNAP_peak_165
PS15m_ct10	91469	91668	200	91565	16	6.85392	3.83937	4.95958	PS15p_RNAP_peak_166
PS15m_ct10	160284	160849	566	160383	13	4.82839	3.16184	3.08338	PS15p_RNAP_peak_167a
PS15m_ct10	160284	160849	566	160692	20	9.41572	4.52005	7.39307	PS15p_RNAP_peak_167b
PS15m_ct10	161073	161318	246	161200	21	8.79432	4.10838	6.8001	PS15p_RNAP_peak_168
PS15m_ct10	227409	227647	239	227559	15	4.83827	2.97665	3.09226	PS15p_RNAP_peak_169
PS15m_ct10	227929	228404	476	228149	31	12.0972	4.25405	9.97314	PS15p_RNAP_peak_170
PS15m_ct10	228651	229744	1094	228766	22	6.67723	3.16675	4.7946	PS15p_RNAP_peak_171a
PS15m_ct10	228651	229744	1094	229099	38	18.0304	5.41806	15.7501	PS15p_RNAP_peak_171b
PS15m_ct10	228651	229744	1094	229412	24	8.73608	3.75869	6.7447	PS15p_RNAP_peak_171c
PS15m_ct10	244819	247058	2240	245058	19	6.33031	3.27852	4.46909	PS15p_RNAP_peak_172a
PS15m_ct10	244819	247058	2240	245475	33	16.0593	5.39091	13.8252	PS15p_RNAP_peak_172b
PS15m_ct10	244819	247058	2240	245819	24	9.04222	3.87432	7.03664	PS15p_RNAP_peak_172c
PS15m_ct10	244819	247058	2240	246245	42	23.4297	6.66801	21.0411	PS15p_RNAP_peak_172d
PS15m_ct10	244819	247058	2240	246457	29	10.0473	3.76513	7.99851	PS15p_RNAP_peak_172e
PS15m_ct10	244819	247058	2240	246682	36	21.7935	7.09196	19.4348	PS15p_RNAP_peak_172f
PS15m_ct10	287311	287829	519	287470	14	4.05219	2.68927	2.38568	PS15p_RNAP_peak_173a
PS15m_ct10	287311	287829	519	287670	17	5.43984	3.07524	3.64501	PS15p_RNAP_peak_173b
PS15m_ct10	288862	289093	232	288930	15	4.15805	2.6653	2.48036	PS15p_RNAP_peak_174
PS15m_ct10	303394	304074	681	303631	33	13.637	4.55674	11.4663	PS15p_RNAP_peak_175a
PS15m_ct10	303394	304074	681	303966	25	10.7066	4.40846	8.63158	PS15p_RNAP_peak_175b
PS15m_ct10	338563	338762	200	338711	23	8.76426	3.86998	6.77154	PS15p_RNAP_peak_176
PS15m_ct10	339034	339419	386	339149	19	4.77291	2.65878	3.03568	PS15p_RNAP_peak_177a
PS15m_ct10	339034	339419	386	339344	20	7.3146	3.59276	5.39445	PS15p_RNAP_peak_177b
PS15m_ct10	359244	359443	200	359299	15	4.02443	2.60552	2.36078	PS15p_RNAP_peak_178
PS15m_ct10	426868	427067	200	426949	16	5.03868	2.98285	3.27622	PS15p_RNAP_peak_179
PS15m_ct10	432900	434759	1860	433093	28	10.5894	4.0379	8.51924	PS15p_RNAP_peak_180a
PS15m_ct10	432900	434759	1860	433357	34	14.5551	4.75008	12.3599	PS15p_RNAP_peak_180b
PS15m_ct10	432900	434759	1860	433793	53	30.3964	7.24899	27.9016	PS15p_RNAP_peak_180c
PS15m_ct10	432900	434759	1860	434517	32	11.9447	4.11029	9.82561	PS15p_RNAP_peak_180d
PS15m_ct10	434908	435884	977	435208	27	13.074	5.09022	10.9198	PS15p_RNAP_peak_181a
PS15m_ct10	434908	435884	977	435645	20	7.26116	3.57049	5.34368	PS15p_RNAP_peak_181b
PS15m_ct10	449176	449975	800	449496	47	20.3665	5.12521	18.0366	PS15p_RNAP_peak_182
PS15m_ct10	450165	450424	260	450295	30	17.4859	6.43618	15.2181	PS15p_RNAP_peak_183
PS15m_ct10	625785	626006	222	625884	13	3.82325	2.65459	2.18084	PS15p_RNAP_peak_184
PS15m_ct10	638255	638675	421	638438	39	16.2833	4.76575	14.0439	PS15p_RNAP_peak_185
PS15m_ct10	670488	671172	685	670620	24	6.4233	2.94028	4.55653	PS15p_RNAP_peak_186a
PS15m_ct10	670488	671172	685	671034	27	7.90133	3.227	5.95073	PS15p_RNAP_peak_186b
PS15m_ct10	671312	671697	386	671538	20	6.15366	3.12306	4.30333	PS15p_RNAP_peak_187
PS15m_ct10	672036	672318	283	672283	16	4.34162	2.67654	2.64341	PS15p_RNAP_peak_188
PS15m_ct10	689586	690053	468	689718	22	6.04831	2.9389	4.20703	PS15p_RNAP_peak_189a
PS15m_ct10	689586	690053	468	689949	14	3.69807	2.52427	2.06947	PS15p_RNAP_peak_189b
PS15m_ct10	706732	708600	1869	707172	35	14.1182	4.5067	11.9342	PS15p_RNAP_peak_190a
PS15m_ct10	706732	708600	1869	707558	37	17.5611	5.3883	15.2914	PS15p_RNAP_peak_190b
PS15m_ct10	706732	708600	1869	707890	41	21.5589	6.1828	19.2046	PS15p_RNAP_peak_190c
PS15m_ct10	706732	708600	1869	708281	26	10.0662	4.05198	8.01666	PS15p_RNAP_peak_190d
PS15m_ct10	714701	715455	755	714960	21	6.55912	3.20044	4.68358	PS15p_RNAP_peak_191a
PS15m_ct10	714701	715455	755	715358	20	6.58914	3.29581	4.71181	PS15p_RNAP_peak_191b
PS15m_ct10	756944	757278	335	757153	14	5.477	3.38768	3.67688	PS15p_RNAP_peak_192
PS15m_ct10	757468	757741	274	757633	15	5.6918	3.38482	3.87609	PS15p_RNAP_peak_193
PS15m_ct10	758312	758529	218	758415	24	10.2762	4.35866	8.2179	PS15p_RNAP_peak_194
PS15m_ct10	767996	768629	634	768410	24	10.345	4.38654	8.28409	PS15p_RNAP_peak_195
PS15m_ct10	768847	769312	466	768926	16	6.59966	3.71414	4.72173	PS15p_RNAP_peak_196a
PS15m_ct10	768847	769312	466	769220	17	5.24867	2.9924	3.46963	PS15p_RNAP_peak_196b
PS15m_ct10	775986	777300	1315	776596	94	70.2519	11.7438	67.4278	PS15p_RNAP_peak_197a
PS15m_ct10	775986	777300	1315	776798	107	81.0275	12.2469	78.1468	PS15p_RNAP_peak_197b
PS15m_ct10	775986	777300	1315	777163	26	10.1675	4.08927	8.11377	PS15p_RNAP_peak_197c
PS15m_ct10	785243	785684	442	785443	31	9.92881	3.57128	7.88457	PS15p_RNAP_peak_198
PS15m_ct10	789394	789991	598	789812	22	6.15609	2.97743	4.30555	PS15p_RNAP_peak_199
PS15m_ct10	817630	817895	266	817734	19	4.19638	2.4418	2.51501	PS15p_RNAP_peak_200
PS15m_ct10	820325	820702	378	820502	22	6.44705	3.0825	4.57871	PS15p_RNAP_peak_201
PS15m_ct10	821594	821802	209	821697	21	7.29662	3.48824	5.37722	PS15p_RNAP_peak_202
PS15m_ct10	822127	822827	701	822430	17	5.86489	3.26267	4.03651	PS15p_RNAP_peak_203a
PS15m_ct10	822127	822827	701	822706	22	11.2379	5.05859	9.14353	PS15p_RNAP_peak_203b
PS15m_ct10	823132	823656	525	823187	22	7.07997	3.31659	5.17283	PS15p_RNAP_peak_204a
PS15m_ct10	823132	823656	525	823456	24	7.46397	3.29685	5.53629	PS15p_RNAP_peak_204b
PS15m_ct10	824059	824644	586	824147	16	6.38934	3.61184	4.52441	PS15p_RNAP_peak_205a
PS15m_ct10	824059	824644	586	824488	29	13.7675	5.08319	11.5932	PS15p_RNAP_peak_205b
PS15m_ct10	861810	862096	287	861964	20	7.11537	3.51005	5.20629	PS15p_RNAP_peak_206
PS15m_ct10	876979	880261	3283	877060	16	4.13592	2.58838	2.46083	PS15p_RNAP_peak_207a
PS15m_ct10	876979	880261	3283	877394	27	11.0794	4.31782	8.99068	PS15p_RNAP_peak_207b
PS15m_ct10	876979	880261	3283	877608	32	14.7808	5.06324	12.5794	PS15p_RNAP_peak_207c
PS15m_ct10	876979	880261	3283	877951	44	20.6191	5.50768	18.2837	PS15p_RNAP_peak_207d
PS15m_ct10	876979	880261	3283	878390	28	9.66727	3.72485	7.63431	PS15p_RNAP_peak_207e
PS15m_ct10	876979	880261	3283	878650	38	17.8908	5.3727	15.6132	PS15p_RNAP_peak_207f
PS15m_ct10	876979	880261	3283	878988	57	31.6829	7.06376	29.1718	PS15p_RNAP_peak_207g
PS15m_ct10	876979	880261	3283	879346	42	19.888	5.52017	17.5681	PS15p_RNAP_peak_207h
PS15m_ct10	876979	880261	3283	879739	21	5.93252	2.96458	4.09909	PS15p_RNAP_peak_207i
PS15m_ct10	876979	880261	3283	880095	31	10.4971	3.74393	8.43044	PS15p_RNAP_peak_207j
PS15m_ct10	880963	881168	206	881051	38	10.0236	3.17531	7.97564	PS15p_RNAP_peak_208
PS15m_ct10	963250	964007	758	963367	28	11.9588	4.52832	9.83927	PS15p_RNAP_peak_209a
PS15m_ct10	963250	964007	758	963696	20	5.64323	2.92565	3.83116	PS15p_RNAP_peak_209b
PS15m_ct10	963250	964007	758	963777	19	5.41869	2.90949	3.62535	PS15p_RNAP_peak_209c
PS15m_ct10	1087727	1088954	1228	1088164	62	33.8164	6.99931	31.2782	PS15p_RNAP_peak_210a
PS15m_ct10	1087727	1088954	1228	1088557	25	9.43536	3.92098	7.41184	PS15p_RNAP_peak_210b
PS15m_ct10	1169182	1169666	485	1169552	24	8.11283	3.52872	6.15196	PS15p_RNAP_peak_211
PS15m_ct10	1173411	1175201	1791	1173792	27	11.8351	4.60216	9.71968	PS15p_RNAP_peak_212a
PS15m_ct10	1173411	1175201	1791	1174110	31	17.1141	6.10184	14.8551	PS15p_RNAP_peak_212b
PS15m_ct10	1173411	1175201	1791	1174525	45	31.0108	8.90764	28.5082	PS15p_RNAP_peak_212c
PS15m_ct10	1182655	1182854	200	1182715	11	3.61947	2.71015	2.00012	PS15p_RNAP_peak_213
PS15m_ct10	1220371	1221165	795	1220584	27	10.7325	4.19059	8.65662	PS15p_RNAP_peak_214a
PS15m_ct10	1220371	1221165	795	1221050	29	10.2561	3.83334	8.19863	PS15p_RNAP_peak_214b
PS15m_ct10	1308375	1308593	219	1308492	28	14.6916	5.60207	12.4927	PS15p_RNAP_peak_215
PS15m_ct10	1344418	1344641	224	1344539	29	13.8771	5.12541	11.7	PS15p_RNAP_peak_216
PS15m_ct10	1353446	1353772	327	1353589	17	5.80621	3.23653	3.98223	PS15p_RNAP_peak_217
PS15m_ct10	1392537	1392752	216	1392634	16	6.85392	3.83937	4.95958	PS15p_RNAP_peak_218
PS15m_ct10	1406548	1407652	1105	1406903	53	32.915	8.04041	30.388	PS15p_RNAP_peak_219a
PS15m_ct10	1406548	1407652	1105	1407517	24	5.63225	2.68097	3.82103	PS15p_RNAP_peak_219b
PS15m_ct10	1407856	1408065	210	1407972	20	7.68438	3.74864	5.7443	PS15p_RNAP_peak_220
PS15m_ct10	1409056	1409255	200	1409229	18	6.828	3.59162	4.93677	PS15p_RNAP_peak_221
PS15m_ct10	1514749	1514948	200	1514804	15	4.58251	2.85818	2.8625	PS15p_RNAP_peak_222
PS15m_ct10	1637746	1637991	246	1637899	21	5.93252	2.96458	4.09909	PS15p_RNAP_peak_223
PS15m_ct10	1655164	1655394	231	1655358	14	4.26626	2.79061	2.57529	PS15p_RNAP_peak_224
PS15m_ct10	1679101	1680131	1031	1679276	34	16.6358	5.46176	14.3886	PS15p_RNAP_peak_225a
PS15m_ct10	1679101	1680131	1031	1679697	55	44.8819	12.0272	42.2259	PS15p_RNAP_peak_225b
PS15m_ct10	1679101	1680131	1031	1679947	34	22.4201	7.76566	20.0495	PS15p_RNAP_peak_225c
PS15m_ct10	1735979	1737991	2013	1736458	135	138.71	22.3533	135.593	PS15p_RNAP_peak_226a
PS15m_ct10	1735979	1737991	2013	1736968	145	159.108	26.0075	155.937	PS15p_RNAP_peak_226b
PS15m_ct10	1735979	1737991	2013	1737370	215	259.85	34.9211	256.472	PS15p_RNAP_peak_226c
PS15m_ct10	1735979	1737991	2013	1737822	43	21.1544	5.78699	18.8079	PS15p_RNAP_peak_226d
PS15m_ct10	1741363	1741562	200	1741457	24	10.8209	4.58195	8.74168	PS15p_RNAP_peak_227
PS15m_ct10	1793367	1794964	1598	1793570	21	8.94041	4.17149	6.93929	PS15p_RNAP_peak_228a
PS15m_ct10	1793367	1794964	1598	1794176	75	63.0276	13.6256	60.2472	PS15p_RNAP_peak_228b
PS15m_ct10	1793367	1794964	1598	1794594	71	61.192	14.0293	58.4237	PS15p_RNAP_peak_228c
PS15m_ct10	1796184	1796421	238	1796294	25	11.8954	4.892	9.77813	PS15p_RNAP_peak_229
PS15m_ct10	1800451	1800664	214	1800557	23	8.72571	3.85487	6.73494	PS15p_RNAP_peak_230
PS15m_ct10	1854560	1854759	200	1854703	18	6.42666	3.41385	4.55967	PS15p_RNAP_peak_231
PS15m_ct11	101061	101633	573	101158	23	8.69375	3.84237	6.70448	PS15p_RNAP_peak_232a
PS15m_ct11	101061	101633	573	101455	22	7.34356	3.41638	5.42189	PS15p_RNAP_peak_232b
PS15m_ct11	132277	132606	330	132555	23	7.66504	3.45071	5.72599	PS15p_RNAP_peak_233
PS15m_ct11	133199	133950	752	133384	23	9.54259	4.18136	7.51466	PS15p_RNAP_peak_234a
PS15m_ct11	133199	133950	752	133782	24	10.4144	4.41478	8.35069	PS15p_RNAP_peak_234b
PS15m_ct11	134186	134698	513	134285	17	5.57878	3.13602	3.77139	PS15p_RNAP_peak_235a
PS15m_ct11	134186	134698	513	134553	20	7.63746	3.72869	5.69998	PS15p_RNAP_peak_235b
PS15m_ct11	173563	173850	288	173697	19	8.48427	4.22667	6.5045	PS15p_RNAP_peak_236
PS15m_ct11	174277	174541	265	174516	23	6.60086	3.06667	4.7228	PS15p_RNAP_peak_237
PS15m_ct11	278458	278657	200	278554	20	5.57876	2.90109	3.77139	PS15p_RNAP_peak_238
PS15m_ct11	284332	284670	339	284516	17	6.28599	3.45283	4.42777	PS15p_RNAP_peak_239
PS15m_ct11	291375	291637	263	291499	20	7.19654	3.54364	5.28256	PS15p_RNAP_peak_240
PS15m_ct11	307730	307962	233	307886	21	6.71412	3.25999	4.82945	PS15p_RNAP_peak_241
PS15m_ct11	308401	309129	729	308787	27	12.1948	4.74106	10.0676	PS15p_RNAP_peak_242a
PS15m_ct11	308401	309129	729	308965	23	6.69199	3.09875	4.80844	PS15p_RNAP_peak_242b
PS15m_ct11	368823	369025	203	368915	30	12.3167	4.43136	10.1853	PS15p_RNAP_peak_243
PS15m_ct11	369279	370278	1000	369407	28	12.5195	4.73813	10.3817	PS15p_RNAP_peak_244a
PS15m_ct11	369279	370278	1000	370032	44	24.0264	6.56569	21.6273	PS15p_RNAP_peak_244b
PS15m_ct11	566141	566340	200	566280	14	5.477	3.38768	3.67688	PS15p_RNAP_peak_245
PS15m_ct11	681531	681732	202	681627	22	11.5293	5.19445	9.42403	PS15p_RNAP_peak_246
PS15m_ct11	712433	712676	244	712545	23	10.3128	4.50162	8.25315	PS15p_RNAP_peak_247
PS15m_ct11	761465	761687	223	761591	18	7.74476	4.01259	5.80197	PS15p_RNAP_peak_248
PS15m_ct11	792032	795973	3942	792468	21	7.41036	3.53363	5.48542	PS15p_RNAP_peak_249a
PS15m_ct11	792032	795973	3942	792872	20	7.83076	3.81121	5.88367	PS15p_RNAP_peak_249b
PS15m_ct11	792032	795973	3942	793267	30	14.3842	5.1815	12.193	PS15p_RNAP_peak_249c
PS15m_ct11	792032	795973	3942	794000	42	18.9418	5.23693	16.6417	PS15p_RNAP_peak_249d
PS15m_ct11	792032	795973	3942	794828	76	50.4949	9.46178	47.7958	PS15p_RNAP_peak_249e
PS15m_ct11	792032	795973	3942	795333	43	17.762	4.80196	15.4878	PS15p_RNAP_peak_249f
PS15m_ct11	792032	795973	3942	795649	54	29.1624	6.74834	26.6837	PS15p_RNAP_peak_249g
PS15m_ct11	805442	805652	211	805615	21	6.24801	3.08236	4.39195	PS15p_RNAP_peak_250
PS15m_ct11	880287	880644	358	880538	22	10.1766	4.57919	8.12252	PS15p_RNAP_peak_251
PS15m_ct11	891418	891668	251	891550	18	8.32766	4.29106	6.35529	PS15p_RNAP_peak_252
PS15m_ct11	982115	983060	946	982342	35	14.8817	4.74746	12.6776	PS15p_RNAP_peak_253a
PS15m_ct11	982115	983060	946	982633	26	10.0261	4.03725	7.97803	PS15p_RNAP_peak_253b
PS15m_ct11	982115	983060	946	982922	25	11.0112	4.5298	8.92494	PS15p_RNAP_peak_253c
PS15m_ct11	1077082	1078198	1117	1077401	16	5.59444	3.23586	3.78611	PS15p_RNAP_peak_254a
PS15m_ct11	1077082	1078198	1117	1077842	14	4.97072	3.13299	3.21377	PS15p_RNAP_peak_254b
PS15m_ct11	1119727	1120105	379	1119827	17	6.37489	3.49355	4.51104	PS15p_RNAP_peak_255
PS15m_ct11	1144757	1145780	1024	1145060	35	19.7789	6.47778	17.4612	PS15p_RNAP_peak_256a
PS15m_ct11	1144757	1145780	1024	1145356	30	16.2649	5.92352	14.0261	PS15p_RNAP_peak_256b
PS15m_ct11	1144757	1145780	1024	1145652	24	12.494	5.30469	10.3571	PS15p_RNAP_peak_256c
PS15m_ct11	1157115	1157432	318	1157302	16	5.59444	3.23586	3.78611	PS15p_RNAP_peak_257
PS15m_ct11	1215604	1215826	223	1215718	29	9.36031	3.54522	7.34035	PS15p_RNAP_peak_258
PS15m_ct11	1216278	1216519	242	1216342	19	5.11635	2.79106	3.34816	PS15p_RNAP_peak_259
PS15m_ct11	1216868	1217858	991	1217207	25	6.91198	3.03907	5.01461	PS15p_RNAP_peak_260a
PS15m_ct11	1216868	1217858	991	1217424	22	6.40124	3.06586	4.53576	PS15p_RNAP_peak_260b
PS15m_ct11	1216868	1217858	991	1217630	22	9.34962	4.22229	7.33012	PS15p_RNAP_peak_260c
PS15m_ct11	1248341	1248546	206	1248436	17	6.18891	3.40859	4.3365	PS15p_RNAP_peak_261
PS15m_ct11	1328802	1330623	1822	1328999	54	30.4718	7.12741	27.9761	PS15p_RNAP_peak_262a
PS15m_ct11	1328802	1330623	1822	1329735	185	190.909	23.8284	187.66	PS15p_RNAP_peak_262b
PS15m_ct11	1328802	1330623	1822	1330281	86	66.0801	12.0932	63.2808	PS15p_RNAP_peak_262c
PS15m_ct11	1332861	1334042	1182	1332955	20	5.43576	2.84692	3.64109	PS15p_RNAP_peak_263a
PS15m_ct11	1332861	1334042	1182	1333686	46	23.9054	6.24814	21.5085	PS15p_RNAP_peak_263b
PS15m_ct11	1340466	1341167	702	1340920	22	8.85326	4.01507	6.85619	PS15p_RNAP_peak_264
PS15m_ct11	1342705	1343113	409	1342960	36	18.402	5.81059	16.1132	PS15p_RNAP_peak_265
PS15m_ct11	1404661	1405100	440	1404852	26	10.6248	4.25995	8.55346	PS15p_RNAP_peak_266
PS15m_ct11	1405331	1405646	316	1405391	20	4.14729	2.37588	2.47091	PS15p_RNAP_peak_267
PS15m_ct11	1434903	1437137	2235	1435172	52	37.2185	9.74558	34.6406	PS15p_RNAP_peak_268a
PS15m_ct11	1434903	1437137	2235	1435694	169	197.487	30.8141	194.221	PS15p_RNAP_peak_268b
PS15m_ct11	1434903	1437137	2235	1436036	236	282.471	34.6818	279.051	PS15p_RNAP_peak_268c
PS15m_ct11	1434903	1437137	2235	1436497	281	379.976	48.5823	376.378	PS15p_RNAP_peak_268d
PS15m_ct11	1434903	1437137	2235	1436960	58	34.8753	7.84341	32.3237	PS15p_RNAP_peak_268e
PS15m_ct11	1442065	1442264	200	1442233	18	6.73187	3.54868	4.84627	PS15p_RNAP_peak_269
PS15m_ct11	1455366	1456545	1180	1455789	133	120.825	17.4935	117.779	PS15p_RNAP_peak_270a
PS15m_ct11	1455366	1456545	1180	1456054	112	96.1463	15.3107	93.1983	PS15p_RNAP_peak_270b
PS15m_ct11	1468863	1470514	1652	1469295	36	20.9312	6.75122	18.5892	PS15p_RNAP_peak_271a
PS15m_ct11	1468863	1470514	1652	1469661	53	32.7075	7.97308	30.1832	PS15p_RNAP_peak_271b
PS15m_ct11	1468863	1470514	1652	1470024	75	48.7402	9.14319	46.0538	PS15p_RNAP_peak_271c
PS15m_ct11	1470650	1470978	329	1470774	30	13.6714	4.91524	11.4998	PS15p_RNAP_peak_272
PS15m_ct11	1488156	1488500	345	1488332	27	10.1117	3.96805	8.06012	PS15p_RNAP_peak_273
PS15m_ct11	1488660	1489013	354	1488906	23	8.38249	3.72168	6.40742	PS15p_RNAP_peak_274
PS15m_ct11	1567750	1568695	946	1568037	20	6.54236	3.27706	4.66775	PS15p_RNAP_peak_275a
PS15m_ct11	1567750	1568695	946	1568267	22	8.6981	3.95136	6.70853	PS15p_RNAP_peak_275b
PS15m_ct11	1583367	1583652	286	1583495	18	5.39431	2.97436	3.60301	PS15p_RNAP_peak_276
PS15m_ct11	1667734	1668602	869	1668155	83	64.1001	12.1128	61.3129	PS15p_RNAP_peak_277a
PS15m_ct11	1667734	1668602	869	1668453	36	22.4991	7.37843	20.1269	PS15p_RNAP_peak_277b
PS15m_ct11	1719244	1720952	1709	1719508	76	49.1817	9.10813	46.4919	PS15p_RNAP_peak_278a
PS15m_ct11	1719244	1720952	1709	1719941	40	20.9026	6.10476	18.5612	PS15p_RNAP_peak_278b
PS15m_ct11	1719244	1720952	1709	1720266	67	40.2597	8.04354	37.649	PS15p_RNAP_peak_278c
PS15m_ct11	1719244	1720952	1709	1720647	33	15.1431	5.06554	12.9321	PS15p_RNAP_peak_278d
PS15m_ct11	1719244	1720952	1709	1720781	29	12.4202	4.58017	10.2852	PS15p_RNAP_peak_278e
PS15m_ct11	1735825	1736841	1017	1735973	45	29.3519	8.26872	26.8706	PS15p_RNAP_peak_279a
PS15m_ct11	1735825	1736841	1017	1736624	20	7.79755	3.79697	5.85216	PS15p_RNAP_peak_279b
PS15m_ct11	1737154	1737540	387	1737216	13	3.81535	2.65072	2.17365	PS15p_RNAP_peak_280
PS15m_ct11	1811321	1811835	515	1811445	27	11.0714	4.31485	8.98279	PS15p_RNAP_peak_281
PS15m_ct11	1812025	1812919	895	1812175	26	8.28028	3.42343	6.31156	PS15p_RNAP_peak_282a
PS15m_ct11	1812025	1812919	895	1812532	30	13.326	4.78912	11.1637	PS15p_RNAP_peak_282b
PS15m_ct11	1812025	1812919	895	1812773	38	20.8576	6.38888	18.5171	PS15p_RNAP_peak_282c
PS15m_ct11	1828689	1828926	238	1828810	20	5.40685	2.83601	3.61461	PS15p_RNAP_peak_283
PS15m_ct12	7185	7657	473	7471	369	330.444	18.981	326.938	PS15p_RNAP_peak_284
PS15m_ct12	18458	18838	381	18588	200	127.045	9.88996	123.977	PS15p_RNAP_peak_285
PS15m_ct12	162520	163614	1095	162610	20	8.66391	4.17662	6.67601	PS15p_RNAP_peak_286a
PS15m_ct12	162520	163614	1095	162909	39	26.1917	8.27621	23.7576	PS15p_RNAP_peak_286b
PS15m_ct12	162520	163614	1095	163481	21	10.2188	4.74397	8.16293	PS15p_RNAP_peak_286c
PS15m_ct12	165739	166215	477	165834	14	5.24763	3.27139	3.46873	PS15p_RNAP_peak_287a
PS15m_ct12	165739	166215	477	166099	16	6.85392	3.83937	4.95958	PS15p_RNAP_peak_287b
PS15m_ct12	168919	169362	444	169138	30	13.0089	4.67501	10.8564	PS15p_RNAP_peak_288
PS15m_ct12	169701	170066	366	169891	21	10.4626	4.85726	8.39717	PS15p_RNAP_peak_289
PS15m_ct12	170302	170703	402	170497	17	7.01277	3.79167	5.10954	PS15p_RNAP_peak_290
PS15m_ct12	222288	222510	223	222386	24	9.30937	3.97668	7.29157	PS15p_RNAP_peak_291
PS15m_ct12	223009	223254	246	223121	20	6.72665	3.3512	4.84133	PS15p_RNAP_peak_292
PS15m_ct12	223473	223672	200	223566	20	9.52332	4.57026	7.49606	PS15p_RNAP_peak_293
PS15m_ct12	260023	261959	1937	260601	383	420.139	29.8847	416.479	PS15p_RNAP_peak_294a
PS15m_ct12	260023	261959	1937	260931	371	453.946	39.078	450.229	PS15p_RNAP_peak_294b
PS15m_ct12	260023	261959	1937	261232	283	340.721	36.1953	337.2	PS15p_RNAP_peak_294c
PS15m_ct12	308336	308664	329	308498	15	5.30231	3.19609	3.5187	PS15p_RNAP_peak_295
PS15m_ct12	329525	329813	289	329686	21	9.82584	4.56416	7.7868	PS15p_RNAP_peak_296
PS15m_ct12	438460	438659	200	438566	15	6.15269	3.61353	4.30243	PS15p_RNAP_peak_297
PS15m_ct12	439272	439890	619	439597	17	7.57933	4.06522	5.6445	PS15p_RNAP_peak_298
PS15m_ct12	447515	448995	1481	448041	156	165.561	24.5776	162.372	PS15p_RNAP_peak_299
PS15m_ct12	458710	458909	200	458808	22	7.43049	3.44959	5.50461	PS15p_RNAP_peak_300
PS15m_ct12	459636	462220	2585	459909	43	21.2045	5.80245	18.8567	PS15p_RNAP_peak_301a
PS15m_ct12	459636	462220	2585	460464	40	16.9492	4.86143	14.6939	PS15p_RNAP_peak_301b
PS15m_ct12	459636	462220	2585	460854	55	34.0411	8.06576	31.5002	PS15p_RNAP_peak_301c
PS15m_ct12	459636	462220	2585	461151	60	40.8325	9.36514	38.2156	PS15p_RNAP_peak_301d
PS15m_ct12	459636	462220	2585	461333	59	41.0798	9.64345	38.4604	PS15p_RNAP_peak_301e
PS15m_ct12	459636	462220	2585	461785	20	5.68671	2.94225	3.87138	PS15p_RNAP_peak_301f
PS15m_ct12	459636	462220	2585	462059	24	8.49024	3.66711	6.51033	PS15p_RNAP_peak_301g
PS15m_ct12	466916	467471	556	467256	139	107.386	13.131	104.393	PS15p_RNAP_peak_302
PS15m_ct12	494321	494584	264	494411	14	4.94408	3.11979	3.18951	PS15p_RNAP_peak_303
PS15m_ct12	504255	504639	385	504423	19	9.0221	4.48062	7.01724	PS15p_RNAP_peak_304
PS15m_ct12	506292	506564	273	506398	21	7.79619	3.68968	5.85085	PS15p_RNAP_peak_305
PS15m_ct12	511416	511615	200	511514	25	6.73923	2.98257	4.85308	PS15p_RNAP_peak_306
PS15m_ct12	568745	569118	374	568833	16	4.25161	2.63785	2.56176	PS15p_RNAP_peak_307
PS15m_ct12	576509	576708	200	576621	22	7.9387	3.64679	5.98625	PS15p_RNAP_peak_308
PS15m_ct12	579091	579979	889	579257	23	10.2975	4.49513	8.2385	PS15p_RNAP_peak_309a
PS15m_ct12	579091	579979	889	579688	25	11.6894	4.80627	9.57885	PS15p_RNAP_peak_309b
PS15m_ct12	580266	580465	200	580369	19	7.37897	3.72643	5.45566	PS15p_RNAP_peak_310
PS15m_ct12	582589	582788	200	582684	20	6.83489	3.3951	4.94327	PS15p_RNAP_peak_311
PS15m_ct12	584169	584510	342	584274	17	3.64471	2.33016	2.02222	PS15p_RNAP_peak_312
PS15m_ct12	690589	691339	751	690846	20	5.55745	2.89299	3.75153	PS15p_RNAP_peak_313a
PS15m_ct12	690589	691339	751	691163	24	6.55916	2.9858	4.68358	PS15p_RNAP_peak_313b
PS15m_ct12	690589	691339	751	691317	21	4.55595	2.47202	2.83821	PS15p_RNAP_peak_313c
PS15m_ct12	691497	692405	909	691668	32	9.87803	3.48588	7.83668	PS15p_RNAP_peak_314a
PS15m_ct12	691497	692405	909	692324	25	8.38997	3.54226	6.41448	PS15p_RNAP_peak_314b
PS15m_ct12	760361	761375	1015	760491	20	5.11182	2.72567	3.34401	PS15p_RNAP_peak_315a
PS15m_ct12	760361	761375	1015	760737	35	11.7959	3.81912	9.68184	PS15p_RNAP_peak_315b
PS15m_ct12	760361	761375	1015	761248	20	7.47189	3.65869	5.54377	PS15p_RNAP_peak_315c
PS15m_ct12	815556	815755	200	815753	17	6.78658	3.68476	4.89772	PS15p_RNAP_peak_316
PS15m_ct12	835747	836602	856	836121	38	22.0602	6.8328	19.6965	PS15p_RNAP_peak_317a
PS15m_ct12	835747	836602	856	836441	37	20.2959	6.34292	17.9673	PS15p_RNAP_peak_317b
PS15m_ct12	848137	848966	830	848284	34	11.5927	3.8367	9.48533	PS15p_RNAP_peak_318
PS15m_ct12	849161	849360	200	849322	23	6.42732	3.00599	4.56031	PS15p_RNAP_peak_319
PS15m_ct12	862558	864567	2010	862886	48	30.0601	7.95525	27.5694	PS15p_RNAP_peak_320a
PS15m_ct12	862558	864567	2010	863274	24	9.35068	3.99263	7.33115	PS15p_RNAP_peak_320b
PS15m_ct12	862558	864567	2010	863649	20	6.67546	3.33054	4.79295	PS15p_RNAP_peak_320c
PS15m_ct12	862558	864567	2010	864124	64	41.2471	8.78295	38.6258	PS15p_RNAP_peak_320d
PS15m_ct12	911009	911727	719	911219	49	30.1307	7.80252	27.6393	PS15p_RNAP_peak_321a
PS15m_ct12	911009	911727	719	911614	20	9.88874	4.74275	7.846	PS15p_RNAP_peak_321b
PS15m_ct12	966763	967104	342	966917	27	12.6937	4.93749	10.5508	PS15p_RNAP_peak_322
PS15m_ct12	1155639	1156252	614	1155772	26	8.82326	3.60879	6.8276	PS15p_RNAP_peak_323
PS15m_ct12	1162945	1164134	1190	1163124	38	18.2668	5.49538	15.9813	PS15p_RNAP_peak_324a
PS15m_ct12	1162945	1164134	1190	1163621	79	65.8632	13.6019	63.065	PS15p_RNAP_peak_324b
PS15m_ct12	1177020	1177227	208	1177123	16	4.55343	2.76836	2.83597	PS15p_RNAP_peak_325
PS15m_ct13	111900	113479	1580	112383	262	318.886	36.744	315.4	PS15p_RNAP_peak_326a
PS15m_ct13	111900	113479	1580	112712	114	85.645	12.2	82.7433	PS15p_RNAP_peak_326b
PS15m_ct13	111900	113479	1580	113323	41	20.5586	5.8546	18.2245	PS15p_RNAP_peak_326c
PS15m_ct13	151147	151490	344	151323	28	13.6572	5.18045	11.486	PS15p_RNAP_peak_327
PS15m_ct13	212529	212960	432	212643	17	5.14703	2.94871	3.37629	PS15p_RNAP_peak_328
PS15m_ct13	215773	216181	409	215952	24	12.2864	5.21195	10.1561	PS15p_RNAP_peak_329
PS15m_ct13	246971	247252	282	247148	28	9.67895	3.72873	7.64565	PS15p_RNAP_peak_330
PS15m_ct13	247683	248181	499	247764	19	5.29447	2.8606	3.51145	PS15p_RNAP_peak_331a
PS15m_ct13	247683	248181	499	248066	17	4.9247	2.85401	3.17152	PS15p_RNAP_peak_331b
PS15m_ct13	284089	284454	366	284183	22	8.90304	4.03562	6.90354	PS15p_RNAP_peak_332
PS15m_ct13	308124	308384	261	308272	15	6.09288	3.58352	4.24862	PS15p_RNAP_peak_333
PS15m_ct13	319285	321182	1898	319616	20	9.88874	4.74275	7.846	PS15p_RNAP_peak_334a
PS15m_ct13	319285	321182	1898	320002	23	12.3774	5.42029	10.2437	PS15p_RNAP_peak_334b
PS15m_ct13	319285	321182	1898	320369	33	21.7237	7.67875	19.3663	PS15p_RNAP_peak_334c
PS15m_ct13	319285	321182	1898	320610	40	26.4101	8.14976	23.9724	PS15p_RNAP_peak_334d
PS15m_ct13	319285	321182	1898	320929	29	12.6982	4.68151	10.5549	PS15p_RNAP_peak_334e
PS15m_ct13	323239	323511	273	323298	15	4.58251	2.85818	2.8625	PS15p_RNAP_peak_335
PS15m_ct13	326120	328070	1951	326882	267	282.194	26.3898	278.775	PS15p_RNAP_peak_336a
PS15m_ct13	326120	328070	1951	327748	49	35.8881	9.92275	33.325	PS15p_RNAP_peak_336b
PS15m_ct13	337512	338273	762	337678	35	21.3377	7.09872	18.9876	PS15p_RNAP_peak_337a
PS15m_ct13	337512	338273	762	338094	21	6.91561	3.33814	5.01796	PS15p_RNAP_peak_337b
PS15m_ct13	360618	361114	497	360741	23	10.5943	4.62172	8.52407	PS15p_RNAP_peak_338a
PS15m_ct13	360618	361114	497	360976	13	4.2462	2.8645	2.5569	PS15p_RNAP_peak_338b
PS15m_ct13	383754	386652	2899	383930	28	10.9865	4.17691	8.90101	PS15p_RNAP_peak_339a
PS15m_ct13	383754	386652	2899	384215	43	23.3947	6.50437	21.0067	PS15p_RNAP_peak_339b
PS15m_ct13	383754	386652	2899	384538	61	42.2665	9.64463	39.635	PS15p_RNAP_peak_339c
PS15m_ct13	383754	386652	2899	385054	237	293.248	37.6156	289.808	PS15p_RNAP_peak_339d
PS15m_ct13	383754	386652	2899	385872	196	190.282	21.1261	187.035	PS15p_RNAP_peak_339e
PS15m_ct13	383754	386652	2899	386271	65	43.6991	9.35326	41.0537	PS15p_RNAP_peak_339f
PS15m_ct13	391737	394080	2344	391840	15	5.45906	3.27154	3.66285	PS15p_RNAP_peak_340a
PS15m_ct13	391737	394080	2344	392414	25	10.2173	4.21727	8.16158	PS15p_RNAP_peak_340b
PS15m_ct13	391737	394080	2344	392766	44	17.4694	4.63448	15.202	PS15p_RNAP_peak_340c
PS15m_ct13	391737	394080	2344	393337	49	28.4813	7.25661	26.0127	PS15p_RNAP_peak_340d
PS15m_ct13	391737	394080	2344	393945	25	12.3363	5.07818	10.2044	PS15p_RNAP_peak_340e
PS15m_ct13	437144	438643	1500	437664	54	42.0899	11.1572	39.4602	PS15p_RNAP_peak_341a
PS15m_ct13	437144	438643	1500	437877	63	53.4275	13.2553	50.7094	PS15p_RNAP_peak_341b
PS15m_ct13	437144	438643	1500	438344	27	15.938	6.32367	13.7071	PS15p_RNAP_peak_341c
PS15m_ct13	476308	478483	2176	476502	29	13.1702	4.85651	11.0128	PS15p_RNAP_peak_342a
PS15m_ct13	476308	478483	2176	476848	28	10.8768	4.13828	8.7956	PS15p_RNAP_peak_342b
PS15m_ct13	476308	478483	2176	477352	62	40.8048	8.99005	38.1882	PS15p_RNAP_peak_342c
PS15m_ct13	476308	478483	2176	477982	24	10.9949	4.65453	8.90918	PS15p_RNAP_peak_342d
PS15m_ct13	476308	478483	2176	478327	23	10.9293	4.76675	8.84603	PS15p_RNAP_peak_342e
PS15m_ct13	519328	520711	1384	519444	20	6.16808	3.12871	4.31688	PS15p_RNAP_peak_343a
PS15m_ct13	519328	520711	1384	519950	20	7.26116	3.57049	5.34368	PS15p_RNAP_peak_343b
PS15m_ct13	519328	520711	1384	520309	18	7.15693	3.74027	5.24541	PS15p_RNAP_peak_343c
PS15m_ct13	519328	520711	1384	520595	25	12.2194	5.02844	10.0913	PS15p_RNAP_peak_343d
PS15m_ct13	524349	524700	352	524444	18	7.05137	3.69228	5.14606	PS15p_RNAP_peak_344
PS15m_ct13	524875	525742	868	525002	23	9.57885	4.19617	7.54948	PS15p_RNAP_peak_345a
PS15m_ct13	524875	525742	868	525295	25	9.15113	3.81607	7.13959	PS15p_RNAP_peak_345b
PS15m_ct13	524875	525742	868	525687	19	5.45355	2.92327	3.65778	PS15p_RNAP_peak_345c
PS15m_ct13	526028	526354	327	526194	22	8.27538	3.78034	6.30687	PS15p_RNAP_peak_346
PS15m_ct13	538602	539421	820	539113	44	30.4565	8.90899	27.961	PS15p_RNAP_peak_347
PS15m_ct13	562141	562360	220	562241	19	6.40057	3.30774	4.53522	PS15p_RNAP_peak_348
PS15m_ct13	566132	567268	1137	566271	26	9.11154	3.70921	7.10189	PS15p_RNAP_peak_349a
PS15m_ct13	566132	567268	1137	566890	27	12.6496	4.91992	10.5079	PS15p_RNAP_peak_349b
PS15m_ct13	566132	567268	1137	567052	29	13.9972	5.17194	11.8165	PS15p_RNAP_peak_349c
PS15m_ct13	582117	583919	1803	582389	29	9.75834	3.67179	7.72181	PS15p_RNAP_peak_350a
PS15m_ct13	582117	583919	1803	582831	32	12.5485	4.30356	10.4098	PS15p_RNAP_peak_350b
PS15m_ct13	582117	583919	1803	583206	31	12.6184	4.42814	10.4775	PS15p_RNAP_peak_350c
PS15m_ct13	582117	583919	1803	583459	22	7.14735	3.34197	5.23625	PS15p_RNAP_peak_350d
PS15m_ct13	582117	583919	1803	583707	20	6.63634	3.31478	4.75619	PS15p_RNAP_peak_350e
PS15m_ct13	658587	659636	1050	658839	24	11.8182	5.00605	9.70326	PS15p_RNAP_peak_351a
PS15m_ct13	658587	659636	1050	659219	25	11.5473	4.74761	9.44145	PS15p_RNAP_peak_351b
PS15m_ct13	658587	659636	1050	659517	27	9.31661	3.69247	7.2986	PS15p_RNAP_peak_351c
PS15m_ct14	21164	21406	243	21264	26	11.5537	4.6183	9.44768	PS15p_RNAP_peak_352
PS15m_ct14	83499	84127	629	83593	29	8.70078	3.34052	6.71108	PS15p_RNAP_peak_353a
PS15m_ct14	83499	84127	629	83980	42	16.6194	4.58142	14.3726	PS15p_RNAP_peak_353b
PS15m_ct2	49306	49697	392	49560	31	11.5326	4.06994	9.42727	PS15p_RNAP_peak_354
PS15m_ct2	61247	61747	501	61509	52	34.7868	8.85869	32.2362	PS15p_RNAP_peak_355
PS15m_ct2	92068	93198	1131	92288	62	46.6416	10.9375	43.9712	PS15p_RNAP_peak_356a
PS15m_ct2	92068	93198	1131	92791	55	29.3479	6.67205	26.8666	PS15p_RNAP_peak_356b
PS15m_ct2	92068	93198	1131	93052	29	9.91885	3.72348	7.87506	PS15p_RNAP_peak_356c
PS15m_ct2	127208	127858	651	127531	37	14.1819	4.33898	11.9961	PS15p_RNAP_peak_357
PS15m_ct2	171569	172116	548	171847	30	10.917	3.96112	8.8343	PS15p_RNAP_peak_358
PS15m_ct2	172482	172696	215	172585	21	7.25735	3.47262	5.34005	PS15p_RNAP_peak_359
PS15m_ct2	206289	206800	512	206558	49	33.4856	8.99691	30.9515	PS15p_RNAP_peak_360
PS15m_ct2	246926	247235	310	247117	18	7.38004	3.84263	5.45663	PS15p_RNAP_peak_361
PS15m_ct2	268012	268962	951	268239	66	40.9777	8.38746	38.3593	PS15p_RNAP_peak_362a
PS15m_ct2	268012	268962	951	268749	28	9.13796	3.55115	7.1272	PS15p_RNAP_peak_362b
PS15m_ct2	271019	271255	237	271102	18	4.36888	2.56171	2.66789	PS15p_RNAP_peak_363
PS15m_ct2	273188	274420	1233	273437	37	19.5628	6.07744	17.25	PS15p_RNAP_peak_364a
PS15m_ct2	273188	274420	1233	274009	33	15.5912	5.22316	13.3686	PS15p_RNAP_peak_364b
PS15m_ct2	273188	274420	1233	274391	18	4.36531	2.56032	2.66463	PS15p_RNAP_peak_364c
PS15m_ct2	284190	285291	1102	284295	27	7.55974	3.11923	5.62723	PS15p_RNAP_peak_365a
PS15m_ct2	284190	285291	1102	284621	44	16.0405	4.26933	13.8071	PS15p_RNAP_peak_365b
PS15m_ct2	284190	285291	1102	284980	48	26.416	6.75032	23.9781	PS15p_RNAP_peak_365c
PS15m_ct2	303287	303496	210	303384	18	7.33724	3.82289	5.41592	PS15p_RNAP_peak_366
PS15m_ct2	346900	347340	441	347244	19	7.14713	3.62519	5.23606	PS15p_RNAP_peak_367
PS15m_ct2	386667	386912	246	386776	26	9.56706	3.87078	7.53802	PS15p_RNAP_peak_368
PS15m_ct2	420609	421610	1002	421068	73	61.2679	13.5124	58.4991	PS15p_RNAP_peak_369
PS15m_ct2	421750	422068	319	421950	19	8.39483	4.18511	6.41921	PS15p_RNAP_peak_370
PS15m_ct2	483710	484038	329	483807	22	5.67796	2.80807	3.86322	PS15p_RNAP_peak_371
PS15m_ct2	484199	485596	1398	484577	39	21.3958	6.42478	19.0446	PS15p_RNAP_peak_372a
PS15m_ct2	484199	485596	1398	485148	51	37.0856	9.9224	34.5092	PS15p_RNAP_peak_372b
PS15m_ct2	530124	532282	2159	530591	53	29.8077	7.07207	27.3206	PS15p_RNAP_peak_373a
PS15m_ct2	530124	532282	2159	531143	39	11.9675	3.59463	9.84761	PS15p_RNAP_peak_373b
PS15m_ct2	530124	532282	2159	531459	44	14.2956	3.84785	12.1068	PS15p_RNAP_peak_373c
PS15m_ct2	530124	532282	2159	531724	28	7.47437	3.03221	5.54614	PS15p_RNAP_peak_373d
PS15m_ct2	530124	532282	2159	532132	32	10.5503	3.68288	8.4814	PS15p_RNAP_peak_373e
PS15m_ct2	535180	535560	381	535453	91	60.8178	9.82331	58.052	PS15p_RNAP_peak_374
PS15m_ct2	541548	541818	271	541690	31	16.1712	5.72464	13.9345	PS15p_RNAP_peak_375
PS15m_ct2	542205	543528	1324	542761	45	24.3177	6.5152	21.9131	PS15p_RNAP_peak_376a
PS15m_ct2	542205	543528	1324	543138	73	55.0371	11.3681	52.3085	PS15p_RNAP_peak_376b
PS15m_ct2	625646	628104	2459	625831	26	13.4662	5.40609	11.3001	PS15p_RNAP_peak_377a
PS15m_ct2	625646	628104	2459	626156	37	20.7966	6.52833	18.4575	PS15p_RNAP_peak_377b
PS15m_ct2	625646	628104	2459	626531	67	44.3935	9.21353	41.7419	PS15p_RNAP_peak_377c
PS15m_ct2	625646	628104	2459	626855	74	49.7555	9.58336	47.0618	PS15p_RNAP_peak_377d
PS15m_ct2	625646	628104	2459	627497	47	26.3921	6.88939	23.9546	PS15p_RNAP_peak_377e
PS15m_ct2	625646	628104	2459	627766	42	18.5526	5.12318	16.2607	PS15p_RNAP_peak_377f
PS15m_ct2	656910	657281	372	657108	26	12.3308	4.93021	10.1991	PS15p_RNAP_peak_378
PS15m_ct2	680754	681158	405	680978	24	6.12527	2.84145	4.27866	PS15p_RNAP_peak_379
PS15m_ct2	699967	700166	200	700064	20	6.72129	3.34904	4.83628	PS15p_RNAP_peak_380
PS15m_ct2	713150	714055	906	713320	35	12.8921	4.13548	10.7431	PS15p_RNAP_peak_381a
PS15m_ct2	713150	714055	906	713893	29	9.31198	3.53002	7.29415	PS15p_RNAP_peak_381b
PS15m_ct2	761546	761804	259	761704	16	6.85392	3.83937	4.95958	PS15p_RNAP_peak_382
PS15m_ct2	761996	762568	573	762240	19	9.09781	4.51691	7.08859	PS15p_RNAP_peak_383
PS15m_ct2	762807	763032	226	762930	24	11.6877	4.94944	9.57715	PS15p_RNAP_peak_384
PS15m_ct2	765773	766555	783	765899	27	9.17301	3.6438	7.1606	PS15p_RNAP_peak_385a
PS15m_ct2	765773	766555	783	766400	21	8.59602	4.02346	6.6114	PS15p_RNAP_peak_385b
PS15m_ct2	766827	767066	240	766956	16	5.12958	3.02368	3.36034	PS15p_RNAP_peak_386
PS15m_ct2	874637	875311	675	874914	34	16.5394	5.42745	14.2945	PS15p_RNAP_peak_387a
PS15m_ct2	874637	875311	675	875235	18	5.88438	3.17985	4.05452	PS15p_RNAP_peak_387b
PS15m_ct2	935205	935469	265	935373	27	11.9155	4.63301	9.79742	PS15p_RNAP_peak_388
PS15m_ct2	967386	970919	3534	967894	30	15.8271	5.74561	13.5989	PS15p_RNAP_peak_389a
PS15m_ct2	967386	970919	3534	968183	49	29.4183	7.56344	26.9363	PS15p_RNAP_peak_389b
PS15m_ct2	967386	970919	3534	968403	55	27.3185	6.12513	24.8669	PS15p_RNAP_peak_389c
PS15m_ct2	967386	970919	3534	968961	36	17.6941	5.56286	15.4214	PS15p_RNAP_peak_389d
PS15m_ct2	967386	970919	3534	969986	35	13.8637	4.4281	11.6871	PS15p_RNAP_peak_389e
PS15m_ct2	967386	970919	3534	970388	36	11.8573	3.76347	9.74106	PS15p_RNAP_peak_389f
PS15m_ct2	967386	970919	3534	970714	24	6.04246	2.81424	4.20174	PS15p_RNAP_peak_389g
PS15m_ct2	971130	971502	373	971344	22	8.04081	3.68705	6.08328	PS15p_RNAP_peak_390
PS15m_ct2	977622	978486	865	977760	20	6.72665	3.3512	4.84133	PS15p_RNAP_peak_391a
PS15m_ct2	977622	978486	865	978183	27	11.7554	4.57172	9.6427	PS15p_RNAP_peak_391b
PS15m_ct2	992248	992474	227	992352	16	4.94513	2.94104	3.1903	PS15p_RNAP_peak_392
PS15m_ct2	1004908	1005432	525	1005190	18	3.65226	2.2858	2.02897	PS15p_RNAP_peak_393
PS15m_ct2	1005935	1006221	287	1006040	20	7.00708	3.46546	5.10412	PS15p_RNAP_peak_394
PS15m_ct2	1060182	1061545	1364	1060429	66	42.7047	8.88301	40.0689	PS15p_RNAP_peak_395a
PS15m_ct2	1060182	1061545	1364	1060952	156	142.408	18.0942	139.278	PS15p_RNAP_peak_395b
PS15m_ct2	1095372	1095837	466	1095718	16	5.35924	3.1278	3.57075	PS15p_RNAP_peak_396
PS15m_ct2	1130418	1130662	245	1130524	19	7.86914	3.94468	5.92023	PS15p_RNAP_peak_397
PS15m_ct2	1150512	1151105	594	1150621	15	6.15269	3.61353	4.30243	PS15p_RNAP_peak_398a
PS15m_ct2	1150512	1151105	594	1150821	16	6.7665	3.79612	4.87889	PS15p_RNAP_peak_398b
PS15m_ct2	1177681	1177932	252	1177809	35	18.0778	5.8393	15.7964	PS15p_RNAP_peak_399
PS15m_ct2	1181508	1184165	2658	1181966	59	39.5454	9.1321	36.943	PS15p_RNAP_peak_400a
PS15m_ct2	1181508	1184165	2658	1182748	89	77.8404	15.1456	74.9757	PS15p_RNAP_peak_400b
PS15m_ct2	1181508	1184165	2658	1183472	63	35.4104	7.2909	32.8526	PS15p_RNAP_peak_400c
PS15m_ct2	1181508	1184165	2658	1183889	36	15.7573	4.91875	13.5309	PS15p_RNAP_peak_400d
PS15m_ct2	1181508	1184165	2658	1184152	15	4.20644	2.68706	2.52273	PS15p_RNAP_peak_400e
PS15m_ct2	1186645	1186985	341	1186811	31	15.2347	5.3639	13.0212	PS15p_RNAP_peak_401
PS15m_ct2	1229064	1230261	1198	1229205	46	25.4006	6.71851	22.9791	PS15p_RNAP_peak_402a
PS15m_ct2	1229064	1230261	1198	1229583	20	7.71631	3.76225	5.77473	PS15p_RNAP_peak_402b
PS15m_ct2	1229064	1230261	1198	1229892	34	18.4736	6.14116	16.1833	PS15p_RNAP_peak_402c
PS15m_ct2	1229064	1230261	1198	1230082	30	14.7904	5.33689	12.5888	PS15p_RNAP_peak_402d
PS15m_ct2	1269522	1271346	1825	1269649	30	11.2445	4.06853	9.1499	PS15p_RNAP_peak_403a
PS15m_ct2	1269522	1271346	1825	1270335	49	31.689	8.34313	29.1777	PS15p_RNAP_peak_403b
PS15m_ct2	1269522	1271346	1825	1271083	17	5.38981	3.05348	3.599	PS15p_RNAP_peak_403c
PS15m_ct2	1282618	1282836	219	1282725	27	11.7159	4.55665	9.60448	PS15p_RNAP_peak_404
PS15m_ct2	1340142	1340807	666	1340301	28	10.274	3.9293	8.21595	PS15p_RNAP_peak_405a
PS15m_ct2	1340142	1340807	666	1340754	19	5.26918	2.85069	3.48826	PS15p_RNAP_peak_405b
PS15m_ct2	1355859	1356096	238	1355984	18	5.39431	2.97436	3.60301	PS15p_RNAP_peak_406
PS15m_ct2	1393915	1394114	200	1394029	15	5.43726	3.26101	3.64251	PS15p_RNAP_peak_407
PS15m_ct2	1394289	1394669	381	1394502	25	7.63238	3.27979	5.69509	PS15p_RNAP_peak_408
PS15m_ct2	1444546	1444910	365	1444707	23	10.4226	4.54828	8.35862	PS15p_RNAP_peak_409
PS15m_ct2	1453495	1453850	356	1453625	22	7.45243	3.45799	5.52526	PS15p_RNAP_peak_410
PS15m_ct2	1470269	1471583	1315	1470557	42	22.4878	6.34894	20.1159	PS15p_RNAP_peak_411a
PS15m_ct2	1470269	1471583	1315	1471163	38	20.8576	6.38888	18.5171	PS15p_RNAP_peak_411b
PS15m_ct2	1500813	1501257	445	1501233	15	3.85147	2.52878	2.20602	PS15p_RNAP_peak_412
PS15m_ct2	1563575	1564451	877	1563885	269	264.628	22.5405	261.24	PS15p_RNAP_peak_413a
PS15m_ct2	1563575	1564451	877	1564396	26	7.24437	3.08296	5.32762	PS15p_RNAP_peak_413b
PS15m_ct2	1564949	1566693	1745	1565221	81	56.154	10.1878	53.4187	PS15p_RNAP_peak_414a
PS15m_ct2	1564949	1566693	1745	1565654	95	75.596	13.0431	72.7428	PS15p_RNAP_peak_414b
PS15m_ct2	1564949	1566693	1745	1565852	105	78.7504	12.0201	75.8805	PS15p_RNAP_peak_414c
PS15m_ct2	1564949	1566693	1745	1566250	35	15.1058	4.81955	12.8956	PS15p_RNAP_peak_414d
PS15m_ct2	1564949	1566693	1745	1566564	37	16.525	5.05169	14.2806	PS15p_RNAP_peak_414e
PS15m_ct2	1691867	1692275	409	1692124	26	8.6283	3.54167	6.64213	PS15p_RNAP_peak_415
PS15m_ct2	1799977	1802274	2298	1800268	62	40.605	8.92811	37.9906	PS15p_RNAP_peak_416a
PS15m_ct2	1799977	1802274	2298	1800684	160	136.44	15.949	133.332	PS15p_RNAP_peak_416b
PS15m_ct2	1799977	1802274	2298	1801327	166	147.76	17.3804	144.615	PS15p_RNAP_peak_416c
PS15m_ct2	1799977	1802274	2298	1801876	115	92.5422	13.7213	89.6098	PS15p_RNAP_peak_416d
PS15m_ct2	1898600	1899064	465	1898678	22	5.65816	2.80115	3.84491	PS15p_RNAP_peak_417a
PS15m_ct2	1898600	1899064	465	1898954	24	8.95964	3.84295	6.9577	PS15p_RNAP_peak_417b
PS15m_ct2	1944751	1945491	741	1944916	33	13.851	4.62708	11.6747	PS15p_RNAP_peak_418a
PS15m_ct2	1944751	1945491	741	1945165	34	13.8545	4.52375	11.6781	PS15p_RNAP_peak_418b
PS15m_ct2	1968119	1968966	848	1968259	27	12.7328	4.95306	10.5886	PS15p_RNAP_peak_419a
PS15m_ct2	1968119	1968966	848	1968583	46	29.6891	8.19717	27.2034	PS15p_RNAP_peak_419b
PS15m_ct2	2025612	2028357	2746	2025973	64	47.2897	10.7193	44.6144	PS15p_RNAP_peak_420a
PS15m_ct2	2025612	2028357	2746	2026713	270	317.525	33.9426	314.041	PS15p_RNAP_peak_420b
PS15m_ct2	2025612	2028357	2746	2027300	203	206.863	23.511	203.58	PS15p_RNAP_peak_420c
PS15m_ct2	2025612	2028357	2746	2027509	212	230.223	27.2027	226.901	PS15p_RNAP_peak_420d
PS15m_ct2	2025612	2028357	2746	2028213	36	17.4034	5.46304	15.1376	PS15p_RNAP_peak_420e
PS15m_ct2	2028506	2028859	354	2028695	15	4.12456	2.65027	2.45041	PS15p_RNAP_peak_421
PS15m_ct2	2031593	2032065	473	2031697	30	12.7334	4.57714	10.5892	PS15p_RNAP_peak_422
PS15m_ct2	2077721	2080037	2317	2077829	26	10.4938	4.2107	8.42731	PS15p_RNAP_peak_423a
PS15m_ct2	2077721	2080037	2317	2078337	51	27.2603	6.59327	24.8096	PS15p_RNAP_peak_423b
PS15m_ct2	2077721	2080037	2317	2078882	82	58.9835	10.8013	56.2295	PS15p_RNAP_peak_423c
PS15m_ct2	2077721	2080037	2317	2079233	58	34.7339	7.8014	32.1841	PS15p_RNAP_peak_423d
PS15m_ct2	2077721	2080037	2317	2079633	44	23.0331	6.24458	20.6517	PS15p_RNAP_peak_423e
PS15m_ct2	2077721	2080037	2317	2079867	31	11.9595	4.20872	9.8398	PS15p_RNAP_peak_423f
PS15m_ct2	2121848	2122047	200	2121946	16	5.43605	3.16293	3.64137	PS15p_RNAP_peak_424
PS15m_ct2	2174265	2174495	231	2174382	32	10.8931	3.78557	8.81129	PS15p_RNAP_peak_425
PS15m_ct2	2175454	2175680	227	2175613	23	8.47431	3.75708	6.49486	PS15p_RNAP_peak_426
PS15m_ct2	2235122	2235470	349	2235300	26	8.38548	3.45896	6.41023	PS15p_RNAP_peak_427
PS15m_ct2	2235825	2236283	459	2235978	35	14.1182	4.5067	11.9342	PS15p_RNAP_peak_428
PS15m_ct2	2244798	2247039	2242	2245008	31	14.1128	4.9498	11.929	PS15p_RNAP_peak_429a
PS15m_ct2	2244798	2247039	2242	2245451	33	15.2755	5.11182	13.0609	PS15p_RNAP_peak_429b
PS15m_ct2	2244798	2247039	2242	2246140	52	24.1117	5.61054	21.711	PS15p_RNAP_peak_429c
PS15m_ct2	2244798	2247039	2242	2246787	68	46.6692	9.72259	43.9986	PS15p_RNAP_peak_429d
PS15m_ct2	2264744	2265047	304	2264940	14	4.49421	2.89989	2.78198	PS15p_RNAP_peak_430
PS15m_ct2	2338332	2338545	214	2338424	21	6.65861	3.23861	4.77692	PS15p_RNAP_peak_431
PS15m_ct2	2345387	2346236	850	2345557	22	7.39774	3.43706	5.47349	PS15p_RNAP_peak_432a
PS15m_ct2	2345387	2346236	850	2346058	27	9.52248	3.76283	7.49529	PS15p_RNAP_peak_432b
PS15m_ct2	2412704	2413091	388	2412839	20	5.70859	2.95063	3.89158	PS15p_RNAP_peak_433
PS15m_ct2	2472352	2472551	200	2472451	18	7.18579	3.75344	5.27234	PS15p_RNAP_peak_434
PS15m_ct2	2592643	2594809	2167	2592870	81	72.7219	15.5256	69.8843	PS15p_RNAP_peak_435a
PS15m_ct2	2592643	2594809	2167	2593472	54	37.8639	9.54858	35.28	PS15p_RNAP_peak_435b
PS15m_ct2	2592643	2594809	2167	2593808	37	21.2925	6.71528	18.9432	PS15p_RNAP_peak_435c
PS15m_ct2	2592643	2594809	2167	2594170	46	30.9007	8.65068	28.3996	PS15p_RNAP_peak_435d
PS15m_ct2	2592643	2594809	2167	2594709	19	7.17788	3.63855	5.2651	PS15p_RNAP_peak_435e
PS15m_ct2	2599210	2599417	208	2599338	21	6.04297	3.00559	4.20208	PS15p_RNAP_peak_436
PS15m_ct2	2610654	2610941	288	2610773	22	7.46343	3.46221	5.53587	PS15p_RNAP_peak_437
PS15m_ct2	2611153	2611474	322	2611247	16	4.53588	2.76071	2.82025	PS15p_RNAP_peak_438
PS15m_ct2	2621089	2621870	782	2621187	27	8.62568	3.46132	6.63963	PS15p_RNAP_peak_439a
PS15m_ct2	2621089	2621870	782	2621711	40	17.7761	5.10673	15.5016	PS15p_RNAP_peak_439b
PS15m_ct2	2622132	2622397	266	2622264	30	9.74491	3.58951	7.7089	PS15p_RNAP_peak_440
PS15m_ct2	2648100	2648335	236	2648191	11	3.61947	2.71015	2.00012	PS15p_RNAP_peak_441
PS15m_ct2	2652768	2653033	266	2652905	19	5.08399	2.77849	3.31832	PS15p_RNAP_peak_442
PS15m_ct2	2737214	2737722	509	2737584	14	5.477	3.38768	3.67688	PS15p_RNAP_peak_443
PS15m_ct2	2750345	2751519	1175	2750508	41	30.1297	9.48551	27.6383	PS15p_RNAP_peak_444a
PS15m_ct2	2750345	2751519	1175	2751089	18	8.32766	4.29106	6.35529	PS15p_RNAP_peak_444b
PS15m_ct2	2759186	2759385	200	2759360	20	5.70859	2.95063	3.89158	PS15p_RNAP_peak_445
PS15m_ct2	2781298	2781518	221	2781417	21	6.51005	3.18168	4.63782	PS15p_RNAP_peak_446
PS15m_ct2	2788045	2790132	2088	2788180	32	14.5453	4.97967	12.3503	PS15p_RNAP_peak_447a
PS15m_ct2	2788045	2790132	2088	2788538	52	28.761	6.90084	26.2881	PS15p_RNAP_peak_447b
PS15m_ct2	2788045	2790132	2088	2788927	37	12.465	3.85724	10.3288	PS15p_RNAP_peak_447c
PS15m_ct2	2788045	2790132	2088	2789270	34	14.1412	4.61559	11.9564	PS15p_RNAP_peak_447d
PS15m_ct2	2788045	2790132	2088	2789968	50	36.0313	9.74514	33.4668	PS15p_RNAP_peak_447e
PS15m_ct2	2801819	2802176	358	2801923	23	8.75782	3.86745	6.76547	PS15p_RNAP_peak_448
PS15m_ct2	2802562	2802803	242	2802701	27	8.78551	3.51412	6.79183	PS15p_RNAP_peak_449
PS15m_ct2	2828569	2828768	200	2828670	17	7.57933	4.06522	5.6445	PS15p_RNAP_peak_450
PS15m_ct2	2868749	2870383	1635	2869255	39	22.4599	6.81031	20.0886	PS15p_RNAP_peak_451a
PS15m_ct2	2868749	2870383	1635	2869653	22	7.99856	3.67037	6.04304	PS15p_RNAP_peak_451b
PS15m_ct2	2868749	2870383	1635	2870010	24	8.82833	3.79335	6.8324	PS15p_RNAP_peak_451c
PS15m_ct2	2868749	2870383	1635	2870295	25	8.11866	3.44714	6.15737	PS15p_RNAP_peak_451d
PS15m_ct2	2921566	2922383	818	2921665	18	5.90013	3.18654	4.06915	PS15p_RNAP_peak_452a
PS15m_ct2	2921566	2922383	818	2922170	15	4.17814	2.67432	2.49851	PS15p_RNAP_peak_452b
PS15m_ct2	2921566	2922383	818	2922256	17	5.43008	3.07099	3.63603	PS15p_RNAP_peak_452c
PS15m_ct2	2931975	2932504	530	2932088	18	8.32766	4.29106	6.35529	PS15p_RNAP_peak_453
PS15m_ct2	3024065	3025120	1056	3024178	23	9.46347	4.14915	7.43888	PS15p_RNAP_peak_454a
PS15m_ct2	3024065	3025120	1056	3024585	106	101.032	18.3696	98.0641	PS15p_RNAP_peak_454b
PS15m_ct2	3024065	3025120	1056	3024914	36	18.5066	5.8478	16.2158	PS15p_RNAP_peak_454c
PS15m_ct2	3142859	3143357	499	3143246	20	8.28619	4.00898	6.31728	PS15p_RNAP_peak_455
PS15m_ct2	3143547	3146484	2938	3143807	39	17.1333	5.02017	14.8737	PS15p_RNAP_peak_456a
PS15m_ct2	3143547	3146484	2938	3144230	47	26.3548	6.87739	23.918	PS15p_RNAP_peak_456b
PS15m_ct2	3143547	3146484	2938	3144975	45	25.4778	6.89499	23.0551	PS15p_RNAP_peak_456c
PS15m_ct2	3143547	3146484	2938	3145272	44	22.301	6.01465	19.9325	PS15p_RNAP_peak_456d
PS15m_ct2	3143547	3146484	2938	3145459	45	22.6246	5.98625	20.2503	PS15p_RNAP_peak_456e
PS15m_ct2	3143547	3146484	2938	3145750	36	18.6654	5.9045	16.3707	PS15p_RNAP_peak_456f
PS15m_ct2	3143547	3146484	2938	3145974	49	33	8.81695	30.4719	PS15p_RNAP_peak_456g
PS15m_ct2	3143547	3146484	2938	3146321	23	10.0341	4.38435	7.98584	PS15p_RNAP_peak_456h
PS15m_ct2	3191200	3191569	370	3191261	16	5.28229	3.09277	3.50014	PS15p_RNAP_peak_457
PS15m_ct2	3199544	3200545	1002	3199720	24	10.78	4.56501	8.70238	PS15p_RNAP_peak_458a
PS15m_ct2	3199544	3200545	1002	3200121	35	19.7181	6.45425	17.4018	PS15p_RNAP_peak_458b
PS15m_ct2	3199544	3200545	1002	3200417	25	10.6228	4.3754	8.55152	PS15p_RNAP_peak_458c
PS15m_ct2	3200784	3201445	662	3201022	38	16.051	4.79711	13.8173	PS15p_RNAP_peak_459a
PS15m_ct2	3200784	3201445	662	3201255	46	27.7383	7.50032	25.2808	PS15p_RNAP_peak_459b
PS15m_ct2	3201849	3202205	357	3201994	15	5.65348	3.36607	3.84074	PS15p_RNAP_peak_460
PS15m_ct2	3203075	3203760	686	3203292	39	20.0559	5.95946	17.7324	PS15p_RNAP_peak_461a
PS15m_ct2	3203075	3203760	686	3203480	41	23.5126	6.85757	21.1224	PS15p_RNAP_peak_461b
PS15m_ct2	3204218	3204983	766	3204393	37	14.9336	4.56048	12.7281	PS15p_RNAP_peak_462
PS15m_ct2	3205934	3206473	540	3206066	27	11.9967	4.66427	9.87566	PS15p_RNAP_peak_463a
PS15m_ct2	3205934	3206473	540	3206305	22	7.05426	3.30693	5.14862	PS15p_RNAP_peak_463b
PS15m_ct2	3207086	3207410	325	3207203	17	3.81862	2.39937	2.17659	PS15p_RNAP_peak_464
PS15m_ct2	3211639	3211838	200	3211804	22	9.04336	4.09382	7.03771	PS15p_RNAP_peak_465
PS15m_ct2	3320513	3320712	200	3320543	13	4.19646	2.83955	2.51508	PS15p_RNAP_peak_466
PS15m_ct2	3366829	3368273	1445	3366982	30	16.6945	6.10109	14.4458	PS15p_RNAP_peak_467a
PS15m_ct2	3366829	3368273	1445	3367301	46	32.9121	9.43894	30.3852	PS15p_RNAP_peak_467b
PS15m_ct2	3366829	3368273	1445	3367630	109	101.806	17.7839	98.8356	PS15p_RNAP_peak_467c
PS15m_ct2	3392310	3392564	255	3392424	19	7.29638	3.69022	5.37713	PS15p_RNAP_peak_468
PS15m_ct2	3392921	3393912	992	3393107	31	11.9868	4.21771	9.86628	PS15p_RNAP_peak_469a
PS15m_ct2	3392921	3393912	992	3393394	29	8.99238	3.43027	6.98897	PS15p_RNAP_peak_469b
PS15m_ct2	3392921	3393912	992	3393743	49	19.2985	4.68074	16.9913	PS15p_RNAP_peak_469c
PS15m_ct2	3437276	3438292	1017	3437598	30	11.012	3.99212	8.92557	PS15p_RNAP_peak_470a
PS15m_ct2	3437276	3438292	1017	3438100	24	10.4611	4.43382	8.39571	PS15p_RNAP_peak_470b
PS15m_ct2	3439299	3441555	2257	3439519	35	16.5482	5.29954	14.3032	PS15p_RNAP_peak_471a
PS15m_ct2	3439299	3441555	2257	3440115	192	201.03	24.7252	197.757	PS15p_RNAP_peak_471b
PS15m_ct2	3439299	3441555	2257	3440519	112	106.734	18.573	103.743	PS15p_RNAP_peak_471c
PS15m_ct2	3439299	3441555	2257	3441152	47	29.5117	7.94442	27.0287	PS15p_RNAP_peak_471d
PS15m_ct2	3443446	3443954	509	3443665	22	4.44451	2.38867	2.73692	PS15p_RNAP_peak_472a
PS15m_ct2	3443446	3443954	509	3443796	22	5.75796	2.83613	3.93744	PS15p_RNAP_peak_472b
PS15m_ct2	3447187	3447412	226	3447309	19	7.25743	3.6732	5.34011	PS15p_RNAP_peak_473
PS15m_ct2	3479479	3479678	200	3479603	18	8.32766	4.29106	6.35529	PS15p_RNAP_peak_474
PS15m_ct2	3520346	3520813	468	3520405	18	5.2375	2.90977	3.45947	PS15p_RNAP_peak_475a
PS15m_ct2	3520346	3520813	468	3520702	23	6.8315	3.14815	4.94009	PS15p_RNAP_peak_475b
PS15m_ct2	3538246	3538445	200	3538330	17	6.79309	3.68782	4.90388	PS15p_RNAP_peak_476
PS15m_ct2	3558232	3558799	568	3558605	20	8.15501	3.95153	6.19193	PS15p_RNAP_peak_477
PS15m_ct2	3576059	3576446	388	3576361	18	5.74988	3.12289	3.92998	PS15p_RNAP_peak_478
PS15m_ct2	3669766	3671194	1429	3669894	19	8.62102	4.29059	6.63517	PS15p_RNAP_peak_479a
PS15m_ct2	3669766	3671194	1429	3670613	121	117.708	19.6211	114.674	PS15p_RNAP_peak_479b
PS15m_ct2	3692981	3693200	220	3693088	29	14.1378	5.2267	11.9532	PS15p_RNAP_peak_480
PS15m_ct2	3772510	3772827	318	3772705	13	3.7009	2.59479	2.07188	PS15p_RNAP_peak_481
PS15m_ct2	3776026	3776286	261	3776174	17	7.57933	4.06522	5.6445	PS15p_RNAP_peak_482
PS15m_ct2	3776469	3776924	456	3776594	19	9.09781	4.51691	7.08859	PS15p_RNAP_peak_483
PS15m_ct2	3816647	3816874	228	3816784	25	8.09214	3.4379	6.13206	PS15p_RNAP_peak_484
PS15m_ct2	3823525	3823839	315	3823680	24	10.4916	4.44627	8.4251	PS15p_RNAP_peak_485
PS15m_ct2	3824127	3824579	453	3824413	28	12.3555	4.67622	10.2229	PS15p_RNAP_peak_486
PS15m_ct2	3824945	3825212	268	3825093	32	11.8793	4.08966	9.76255	PS15p_RNAP_peak_487
PS15m_ct2	3826583	3827569	987	3826903	35	18.5299	6.00502	16.2384	PS15p_RNAP_peak_488a
PS15m_ct2	3826583	3827569	987	3827307	48	30.7263	8.19011	28.2276	PS15p_RNAP_peak_488b
PS15m_ct2	3858001	3859715	1715	3858096	20	7.91695	3.84827	5.96553	PS15p_RNAP_peak_489a
PS15m_ct2	3858001	3859715	1715	3858578	39	17.824	5.23302	15.548	PS15p_RNAP_peak_489b
PS15m_ct2	3858001	3859715	1715	3858997	52	30.3468	7.38378	27.8526	PS15p_RNAP_peak_489c
PS15m_ct2	3858001	3859715	1715	3859548	34	16.9004	5.5566	14.6462	PS15p_RNAP_peak_489d
PS15m_ct2	3913600	3916195	2596	3913937	44	25.8535	7.1844	23.4247	PS15p_RNAP_peak_490a
PS15m_ct2	3913600	3916195	2596	3914763	275	301.13	28.7244	297.675	PS15p_RNAP_peak_490b
PS15m_ct2	3944656	3944915	260	3944793	22	6.58682	3.13354	4.70966	PS15p_RNAP_peak_491
PS15m_ct2	4085869	4086541	673	4086002	26	12.7697	5.11132	10.6244	PS15p_RNAP_peak_492a
PS15m_ct2	4085869	4086541	673	4086224	14	4.31741	2.81501	2.62152	PS15p_RNAP_peak_492b
PS15m_ct2	4142020	4142397	378	4142123	18	5.28174	2.92794	3.49975	PS15p_RNAP_peak_493
PS15m_ct2	4231680	4233086	1407	4232055	37	22.0073	6.99052	19.6447	PS15p_RNAP_peak_494a
PS15m_ct2	4231680	4233086	1407	4232672	26	13.3245	5.34539	11.1623	PS15p_RNAP_peak_494b
PS15m_ct2	4262889	4263424	536	4263036	21	9.43957	4.39072	7.41586	PS15p_RNAP_peak_495
PS15m_ct2	4271037	4272166	1130	4271388	32	15.3432	5.26618	13.127	PS15p_RNAP_peak_496a
PS15m_ct2	4271037	4272166	1130	4271693	42	18.898	5.22404	16.5986	PS15p_RNAP_peak_496b
PS15m_ct2	4309051	4309407	357	4309167	21	7.07575	3.40086	5.16886	PS15p_RNAP_peak_497
PS15m_ct2	4330764	4331337	574	4330867	15	4.05931	2.62108	2.392	PS15p_RNAP_peak_498a
PS15m_ct2	4330764	4331337	574	4331200	22	9.22599	4.17019	7.21152	PS15p_RNAP_peak_498b
PS15m_ct2	4374626	4375097	472	4374841	34	22.734	7.90459	20.358	PS15p_RNAP_peak_499
PS15m_ct2	4375926	4376165	240	4376051	23	7.71949	3.47093	5.77777	PS15p_RNAP_peak_500
PS15m_ct2	4389042	4389685	644	4389211	37	18.7794	5.80155	16.4821	PS15p_RNAP_peak_501a
PS15m_ct2	4389042	4389685	644	4389573	24	11.3862	4.81994	9.2869	PS15p_RNAP_peak_501b
PS15m_ct2	4493170	4494534	1365	4493522	24	7.02907	3.1456	5.12489	PS15p_RNAP_peak_502a
PS15m_ct2	4493170	4494534	1365	4494081	34	17.533	5.78738	15.264	PS15p_RNAP_peak_502b
PS15m_ct2	4629410	4629728	319	4629532	47	10.1093	2.82998	8.05803	PS15p_RNAP_peak_503
PS15m_ct3	83678	84036	359	83801	26	6.05791	2.71278	4.21594	PS15p_RNAP_peak_504
PS15m_ct3	116376	116682	307	116536	38	19.7349	5.99127	17.4183	PS15p_RNAP_peak_505
PS15m_ct3	253395	254517	1123	253504	21	10.6995	4.9686	8.62468	PS15p_RNAP_peak_506a
PS15m_ct3	253395	254517	1123	253864	18	7.6867	3.98531	5.74653	PS15p_RNAP_peak_506b
PS15m_ct3	253395	254517	1123	254408	18	8.25643	4.25658	6.2889	PS15p_RNAP_peak_506c
PS15m_ct3	314315	314516	202	314408	39	21.9786	6.63414	19.6165	PS15p_RNAP_peak_507
PS15m_ct3	315926	316309	384	316143	41	16.2312	4.56351	13.993	PS15p_RNAP_peak_508
PS15m_ct3	316596	317129	534	317001	41	18.1644	5.11514	15.8813	PS15p_RNAP_peak_509
PS15m_ct3	334401	334835	435	334560	37	15.3107	4.6741	13.0953	PS15p_RNAP_peak_510
PS15m_ct3	462238	463712	1475	462712	27	9.49271	3.75261	7.46678	PS15p_RNAP_peak_511a
PS15m_ct3	462238	463712	1475	463294	40	21.6311	6.35388	19.2755	PS15p_RNAP_peak_511b
PS15m_ct3	466861	467123	263	466942	16	4.81812	2.88463	3.07686	PS15p_RNAP_peak_512
PS15m_ct3	467485	467967	483	467794	18	6.35738	3.38356	4.49455	PS15p_RNAP_peak_513
PS15m_ct3	469012	469837	826	469241	17	3.90064	2.4322	2.25016	PS15p_RNAP_peak_514a
PS15m_ct3	469012	469837	826	469436	16	4.96831	2.95138	3.21151	PS15p_RNAP_peak_514b
PS15m_ct3	469012	469837	826	469766	16	5.65419	3.26354	3.84141	PS15p_RNAP_peak_514c
PS15m_ct3	509918	510117	200	510060	15	5.6918	3.38482	3.87609	PS15p_RNAP_peak_515
PS15m_ct3	584311	585135	825	584453	31	11.7568	4.14251	9.64405	PS15p_RNAP_peak_516a
PS15m_ct3	584311	585135	825	584811	18	4.36924	2.56185	2.66823	PS15p_RNAP_peak_516b
PS15m_ct3	585273	585472	200	585459	18	4.37281	2.56325	2.67163	PS15p_RNAP_peak_517
PS15m_ct3	591743	592200	458	592065	16	5.68437	3.27756	3.86928	PS15p_RNAP_peak_518
PS15m_ct3	592425	592674	250	592555	17	6.40911	3.50927	4.54324	PS15p_RNAP_peak_519
PS15m_ct3	617190	617681	492	617505	37	18.5338	5.71669	16.2422	PS15p_RNAP_peak_520
PS15m_ct3	641077	641467	391	641224	27	11.2931	4.39721	9.1967	PS15p_RNAP_peak_521
PS15m_ct3	641715	642048	334	641812	15	4.19833	2.68341	2.51655	PS15p_RNAP_peak_522a
PS15m_ct3	641715	642048	334	641920	18	6.0291	3.2416	4.18898	PS15p_RNAP_peak_522b
PS15m_ct3	678429	680337	1909	678767	92	67.4721	11.3544	64.6643	PS15p_RNAP_peak_523a
PS15m_ct3	678429	680337	1909	678987	54	35.433	8.69824	32.875	PS15p_RNAP_peak_523b
PS15m_ct3	678429	680337	1909	679394	37	20.5748	6.44579	18.2403	PS15p_RNAP_peak_523c
PS15m_ct3	678429	680337	1909	679930	22	8.31323	3.79551	6.34285	PS15p_RNAP_peak_523d
PS15m_ct3	678429	680337	1909	680231	21	7.59712	3.60877	5.66131	PS15p_RNAP_peak_523e
PS15m_ct3	681093	681292	200	681199	22	7.10579	3.32631	5.19713	PS15p_RNAP_peak_524
PS15m_ct3	728428	728722	295	728478	14	4.01093	2.66988	2.34887	PS15p_RNAP_peak_525
PS15m_ct3	774213	774576	364	774517	18	5.32643	2.94633	3.54078	PS15p_RNAP_peak_526
PS15m_ct3	796993	797321	329	797095	17	5.07909	2.91965	3.3138	PS15p_RNAP_peak_527a
PS15m_ct3	796993	797321	329	797182	15	3.9256	2.56158	2.2727	PS15p_RNAP_peak_527b
PS15m_ct3	807943	810388	2446	808105	32	15.0219	5.14966	12.8142	PS15p_RNAP_peak_528a
PS15m_ct3	807943	810388	2446	808866	127	111.132	16.188	108.123	PS15p_RNAP_peak_528b
PS15m_ct3	807943	810388	2446	809155	140	139.243	21.0707	136.124	PS15p_RNAP_peak_528c
PS15m_ct3	807943	810388	2446	809449	85	74.0328	14.8886	71.188	PS15p_RNAP_peak_528d
PS15m_ct3	807943	810388	2446	809816	86	73.0937	14.3091	70.2541	PS15p_RNAP_peak_528e
PS15m_ct3	807943	810388	2446	810156	39	18.2304	5.36087	15.9456	PS15p_RNAP_peak_528f
PS15m_ct3	832336	833132	797	832460	19	6.76256	3.46004	4.8751	PS15p_RNAP_peak_529a
PS15m_ct3	832336	833132	797	832870	32	16.2388	5.5992	14.0005	PS15p_RNAP_peak_529b
PS15m_ct3	841426	841625	200	841509	18	7.10551	3.71686	5.19694	PS15p_RNAP_peak_530
PS15m_ct3	841775	842069	295	841904	22	9.37045	4.23111	7.35006	PS15p_RNAP_peak_531
PS15m_ct3	859898	860285	388	860090	19	6.5119	3.35426	4.63942	PS15p_RNAP_peak_532
PS15m_ct3	875395	876222	828	875529	29	11.3892	4.21518	9.28973	PS15p_RNAP_peak_533a
PS15m_ct3	875395	876222	828	875888	23	7.04737	3.22528	5.1423	PS15p_RNAP_peak_533b
PS15m_ct3	906575	906929	355	906720	20	7.7794	3.7892	5.83485	PS15p_RNAP_peak_534
PS15m_ct3	910057	910345	289	910097	19	6.47398	3.33838	4.60387	PS15p_RNAP_peak_535
PS15m_ct3	1042020	1042289	270	1042186	21	8.83053	4.12398	6.83445	PS15p_RNAP_peak_536
PS15m_ct3	1087525	1087780	256	1087648	32	14.7544	5.05381	12.5538	PS15p_RNAP_peak_537
PS15m_ct3	1087982	1088268	287	1088133	20	6.80763	3.38402	4.91764	PS15p_RNAP_peak_538
PS15m_ct3	1094799	1095265	467	1095103	38	17.41	5.21835	15.1442	PS15p_RNAP_peak_539
PS15m_ct3	1181692	1182160	469	1181772	17	4.44727	2.65452	2.73939	PS15p_RNAP_peak_540a
PS15m_ct3	1181692	1182160	469	1182086	23	6.95043	3.19054	5.05088	PS15p_RNAP_peak_540b
PS15m_ct3	1183636	1184157	522	1183948	16	5.32768	3.11342	3.54196	PS15p_RNAP_peak_541
PS15m_ct3	1207224	1208129	906	1207575	49	30.4981	7.92781	28.002	PS15p_RNAP_peak_542a
PS15m_ct3	1207224	1208129	906	1208097	19	5.88881	3.09751	4.05872	PS15p_RNAP_peak_542b
PS15m_ct3	1279351	1281423	2073	1279477	16	4.97343	2.95366	3.21635	PS15p_RNAP_peak_543a
PS15m_ct3	1279351	1281423	2073	1279862	28	12.8913	4.88025	10.7424	PS15p_RNAP_peak_543b
PS15m_ct3	1279351	1281423	2073	1280192	33	17.2909	5.84765	15.0279	PS15p_RNAP_peak_543c
PS15m_ct3	1279351	1281423	2073	1280734	38	20.7176	6.3384	18.38	PS15p_RNAP_peak_543d
PS15m_ct3	1279351	1281423	2073	1281260	26	9.90703	3.99371	7.86352	PS15p_RNAP_peak_543e
PS15m_ct3	1288502	1288861	360	1288574	17	4.75503	2.78252	3.01923	PS15p_RNAP_peak_544
PS15m_ct3	1296307	1296506	200	1296482	18	7.44663	3.87341	5.51989	PS15p_RNAP_peak_545
PS15m_ct3	1303708	1304276	569	1303893	18	6.7791	3.56975	4.89086	PS15p_RNAP_peak_546a
PS15m_ct3	1303708	1304276	569	1304174	25	11.0112	4.5298	8.92494	PS15p_RNAP_peak_546b
PS15m_ct3	1340610	1341187	578	1340850	22	7.94466	3.64914	5.99192	PS15p_RNAP_peak_547
PS15m_ct3	1379868	1380589	722	1379933	13	4.82839	3.16184	3.08338	PS15p_RNAP_peak_548a
PS15m_ct3	1379868	1380589	722	1380380	32	20.4272	7.31994	18.096	PS15p_RNAP_peak_548b
PS15m_ct3	1415575	1417112	1538	1415684	21	8.24182	3.87392	6.27486	PS15p_RNAP_peak_549a
PS15m_ct3	1415575	1417112	1538	1416255	31	11.0514	3.91657	8.96348	PS15p_RNAP_peak_549b
PS15m_ct3	1415575	1417112	1538	1416681	26	10.5794	4.24286	8.50951	PS15p_RNAP_peak_549c
PS15m_ct3	1415575	1417112	1538	1416984	34	17.0301	5.60345	14.7725	PS15p_RNAP_peak_549d
PS15m_ct3	1443179	1443423	245	1443292	35	13.237	4.23804	11.0775	PS15p_RNAP_peak_550
PS15m_ct3	1443780	1444009	230	1443902	33	13.2299	4.42462	11.0706	PS15p_RNAP_peak_551
PS15m_ct3	1540607	1541496	890	1540839	56	33.2015	7.64755	30.6708	PS15p_RNAP_peak_552a
PS15m_ct3	1540607	1541496	890	1541236	94	68.7555	11.346	65.9405	PS15p_RNAP_peak_552b
PS15m_ct3	1548900	1549713	814	1549008	25	4.95634	2.42479	3.20083	PS15p_RNAP_peak_553a
PS15m_ct3	1548900	1549713	814	1549331	25	7.93521	3.38353	5.98297	PS15p_RNAP_peak_553b
PS15m_ct3	1548900	1549713	814	1549542	22	7.70496	3.55544	5.76376	PS15p_RNAP_peak_553c
PS15m_ct3	1567817	1568579	763	1568004	26	14.2171	5.73399	12.0305	PS15p_RNAP_peak_554a
PS15m_ct3	1567817	1568579	763	1568337	32	19.4774	6.90602	17.1663	PS15p_RNAP_peak_554b
PS15m_ct3	1618741	1619005	265	1618872	19	5.35401	2.88399	3.56599	PS15p_RNAP_peak_555
PS15m_ct3	1620114	1620618	505	1620197	20	5.97915	3.05496	4.14243	PS15p_RNAP_peak_556a
PS15m_ct3	1620114	1620618	505	1620472	18	3.92743	2.39066	2.27438	PS15p_RNAP_peak_556b
PS15m_ct3	1641317	1642319	1003	1641476	26	14.0279	5.65038	11.8464	PS15p_RNAP_peak_557a
PS15m_ct3	1641317	1642319	1003	1641741	19	8.42475	4.19899	6.44766	PS15p_RNAP_peak_557b
PS15m_ct3	1641317	1642319	1003	1642149	23	9.47062	4.15205	7.44563	PS15p_RNAP_peak_557c
PS15m_ct3	1650846	1652163	1318	1651558	177	192.024	26.3605	188.772	PS15p_RNAP_peak_558
PS15m_ct3	1656107	1656610	504	1656211	16	4.97949	2.95637	3.22208	PS15p_RNAP_peak_559a
PS15m_ct3	1656107	1656610	504	1656489	30	15.0554	5.4397	12.8465	PS15p_RNAP_peak_559b
PS15m_ct3	1715578	1716186	609	1715760	23	8.41295	3.73341	6.43637	PS15p_RNAP_peak_560a
PS15m_ct3	1715578	1716186	609	1716034	20	5.27294	2.78572	3.49174	PS15p_RNAP_peak_560b
PS15m_ct3	1768975	1769272	298	1769022	15	4.15805	2.6653	2.48036	PS15p_RNAP_peak_561
PS15m_ct3	1804222	1804755	534	1804406	22	8.10169	3.71115	6.14116	PS15p_RNAP_peak_562a
PS15m_ct3	1804222	1804755	534	1804635	28	9.96468	3.82434	7.91888	PS15p_RNAP_peak_562b
PS15m_ct3	1846820	1847449	630	1847107	58	35.524	8.03821	32.9647	PS15p_RNAP_peak_563
PS15m_ct3	1895097	1895648	552	1895249	29	17.7041	6.72703	15.4311	PS15p_RNAP_peak_564a
PS15m_ct3	1895097	1895648	552	1895548	18	8.32766	4.29106	6.35529	PS15p_RNAP_peak_564b
PS15m_ct3	2027237	2027488	252	2027372	20	9.27999	4.45709	7.26344	PS15p_RNAP_peak_565
PS15m_ct3	2035876	2036237	362	2036029	21	7.92017	3.74051	5.96851	PS15p_RNAP_peak_566
PS15m_ct3	2036725	2037025	301	2036775	14	3.6869	2.51912	2.05971	PS15p_RNAP_peak_567
PS15m_ct3	2038146	2038433	288	2038296	20	7.20823	3.54849	5.29361	PS15p_RNAP_peak_568
PS15m_ct3	2041084	2041395	312	2041179	18	4.8989	2.77218	3.14782	PS15p_RNAP_peak_569
PS15m_ct3	2105921	2106428	508	2106096	70	46.8989	9.43868	44.2265	PS15p_RNAP_peak_570
PS15m_ct3	2108075	2108411	337	2108290	22	10.2474	4.61043	8.1903	PS15p_RNAP_peak_571
PS15m_ct3	2185858	2186061	204	2185953	21	6.75997	3.2777	4.87283	PS15p_RNAP_peak_572
PS15m_ct3	2186396	2186607	212	2186522	22	7.05426	3.30693	5.14862	PS15p_RNAP_peak_573
PS15m_ct3	2282147	2283976	1830	2282383	67	45.0839	9.42036	42.4261	PS15p_RNAP_peak_574a
PS15m_ct3	2282147	2283976	1830	2282936	152	133	16.6242	129.905	PS15p_RNAP_peak_574b
PS15m_ct3	2282147	2283976	1830	2283361	133	102.077	12.9116	99.1049	PS15p_RNAP_peak_574c
PS15m_ct3	2282147	2283976	1830	2283719	38	17.3656	5.20425	15.1007	PS15p_RNAP_peak_574d
PS15m_ct3	2303652	2304027	376	2303839	16	6.35475	3.59513	4.49212	PS15p_RNAP_peak_575
PS15m_ct3	2335873	2337739	1867	2336056	32	13.0896	4.48111	10.9348	PS15p_RNAP_peak_576a
PS15m_ct3	2335873	2337739	1867	2336684	35	18.0778	5.8393	15.7964	PS15p_RNAP_peak_576b
PS15m_ct3	2335873	2337739	1867	2337044	43	24.7563	6.96752	22.3446	PS15p_RNAP_peak_576c
PS15m_ct3	2335873	2337739	1867	2337195	45	24.5051	6.57556	22.0972	PS15p_RNAP_peak_576d
PS15m_ct3	2335873	2337739	1867	2337534	40	21.9339	6.45931	19.5728	PS15p_RNAP_peak_576e
PS15m_ct3	2343846	2345560	1715	2344391	55	28.833	6.53022	26.3592	PS15p_RNAP_peak_577a
PS15m_ct3	2343846	2345560	1715	2344852	46	24.6579	6.48203	22.2477	PS15p_RNAP_peak_577b
PS15m_ct3	2345988	2346303	316	2346149	32	9.77537	3.4563	7.73817	PS15p_RNAP_peak_578
PS15m_ct3	2405345	2406939	1595	2405453	14	5.39907	3.348	3.60739	PS15p_RNAP_peak_579a
PS15m_ct3	2405345	2406939	1595	2406039	35	19.1843	6.24998	16.8794	PS15p_RNAP_peak_579b
PS15m_ct3	2405345	2406939	1595	2406336	28	11.9125	4.5112	9.79455	PS15p_RNAP_peak_579c
PS15m_ct3	2405345	2406939	1595	2406794	21	8.89623	4.15236	6.89694	PS15p_RNAP_peak_579d
PS15m_ct3	2460260	2460464	205	2460330	12	3.73276	2.68729	2.10042	PS15p_RNAP_peak_580
PS15m_ct3	2479786	2480168	383	2479948	28	10.87	4.13588	8.78897	PS15p_RNAP_peak_581
PS15m_ct3	2480349	2480776	428	2480614	26	9.60477	3.88431	7.57419	PS15p_RNAP_peak_582
PS15m_ct3	2481182	2481461	280	2481304	25	10.4951	4.32527	8.42849	PS15p_RNAP_peak_583
PS15m_ct3	2492239	2492724	486	2492533	43	23.9681	6.69687	21.5699	PS15p_RNAP_peak_584
PS15m_ct3	2562417	2562616	200	2562492	14	3.62434	2.49031	2.00418	PS15p_RNAP_peak_585
PS15m_ct3	2636438	2636703	266	2636528	16	6.85392	3.83937	4.95958	PS15p_RNAP_peak_586
PS15m_ct3	2670887	2671159	273	2671108	19	4.68016	2.62346	2.95137	PS15p_RNAP_peak_587
PS15m_ct3	2677640	2677884	245	2677777	26	11.0147	4.40844	8.92807	PS15p_RNAP_peak_588
PS15m_ct3	2816011	2816595	585	2816112	24	9.14524	3.91363	7.13404	PS15p_RNAP_peak_589
PS15m_ct3	2833230	2833435	206	2833328	23	4.89771	2.49252	3.14683	PS15p_RNAP_peak_590
PS15m_ct3	2907383	2907582	200	2907439	14	3.98235	2.65647	2.32329	PS15p_RNAP_peak_591
PS15m_ct3	2969116	2969983	868	2969312	19	6.27293	3.25475	4.41528	PS15p_RNAP_peak_592a
PS15m_ct3	2969116	2969983	868	2969882	22	8.76569	3.97905	6.77281	PS15p_RNAP_peak_592b
PS15m_ct3	3006259	3007516	1258	3006573	71	38.7687	7.16121	36.1751	PS15p_RNAP_peak_593a
PS15m_ct3	3006259	3007516	1258	3006814	67	42.1986	8.5779	39.5678	PS15p_RNAP_peak_593b
PS15m_ct3	3007831	3008800	970	3008041	49	22.2701	5.43275	19.9023	PS15p_RNAP_peak_594a
PS15m_ct3	3007831	3008800	970	3008424	54	27.2059	6.20831	24.7561	PS15p_RNAP_peak_594b
PS15m_ct3	3007831	3008800	970	3008697	21	5.66034	2.8645	3.84698	PS15p_RNAP_peak_594c
PS15m_ct3	3024325	3024887	563	3024517	25	10.1105	4.17611	8.05906	PS15p_RNAP_peak_595a
PS15m_ct3	3024325	3024887	563	3024833	20	4.46681	2.49	2.75716	PS15p_RNAP_peak_595b
PS15m_ct3	3085050	3086723	1674	3085294	31	12.8565	4.50903	10.7086	PS15p_RNAP_peak_596a
PS15m_ct3	3085050	3086723	1674	3085835	29	13.0772	4.82172	10.9229	PS15p_RNAP_peak_596b
PS15m_ct3	3085050	3086723	1674	3086061	32	11.4965	3.97007	9.39321	PS15p_RNAP_peak_596c
PS15m_ct3	3085050	3086723	1674	3086244	32	11.5278	3.97977	9.42343	PS15p_RNAP_peak_596d
PS15m_ct3	3085050	3086723	1674	3086591	24	8.80361	3.78404	6.80884	PS15p_RNAP_peak_596e
PS15m_ct3	3103167	3103535	369	3103253	16	3.95123	2.51004	2.29527	PS15p_RNAP_peak_597
PS15m_ct3	3103791	3104055	265	3103922	21	8.01488	3.77956	6.05848	PS15p_RNAP_peak_598
PS15m_ct3	3112823	3113176	354	3112941	21	6.2713	3.09113	4.41383	PS15p_RNAP_peak_599
PS15m_ct3	3154260	3156130	1871	3154403	34	14.4127	4.70353	12.2209	PS15p_RNAP_peak_600a
PS15m_ct3	3154260	3156130	1871	3154781	36	15.9831	4.99133	13.751	PS15p_RNAP_peak_600b
PS15m_ct3	3154260	3156130	1871	3155486	39	16.0207	4.68881	13.7877	PS15p_RNAP_peak_600c
PS15m_ct3	3154260	3156130	1871	3155904	91	61.1719	9.90903	58.4037	PS15p_RNAP_peak_600d
PS15m_ct3	3165501	3166478	978	3165670	41	18.8213	5.31169	16.5234	PS15p_RNAP_peak_601a
PS15m_ct3	3165501	3166478	978	3166261	16	4.20933	2.61973	2.52322	PS15p_RNAP_peak_601b
PS15m_ct3	3181678	3182252	575	3181851	23	8.0509	3.5952	6.09288	PS15p_RNAP_peak_602a
PS15m_ct3	3181678	3182252	575	3182101	26	7.26665	3.09011	5.34889	PS15p_RNAP_peak_602b
PS15m_ct3	3206954	3207973	1020	3207093	31	17.4394	6.23526	15.1727	PS15p_RNAP_peak_603a
PS15m_ct3	3206954	3207973	1020	3207562	58	40.9272	9.79523	38.3092	PS15p_RNAP_peak_603b
PS15m_ct3	3209023	3210026	1004	3209248	47	20.5775	5.18123	18.2429	PS15p_RNAP_peak_604a
PS15m_ct3	3209023	3210026	1004	3209526	61	41.812	9.49504	39.1852	PS15p_RNAP_peak_604b
PS15m_ct3	3262658	3263365	708	3262960	17	6.79309	3.68782	4.90388	PS15p_RNAP_peak_605a
PS15m_ct3	3262658	3263365	708	3263260	20	8.20351	3.97273	6.23819	PS15p_RNAP_peak_605b
PS15m_ct3	3292851	3293347	497	3293255	16	5.65912	3.26582	3.84586	PS15p_RNAP_peak_606
PS15m_ct3	3352959	3353236	278	3353107	22	10.6474	4.78893	8.5753	PS15p_RNAP_peak_607
PS15m_ct3	3423683	3423960	278	3423816	23	7.90267	3.53936	5.95198	PS15p_RNAP_peak_608
PS15m_ct3	3424684	3425537	854	3424907	23	6.51119	3.03525	4.63887	PS15p_RNAP_peak_609a
PS15m_ct3	3424684	3425537	854	3425188	19	4.23233	2.45516	2.54413	PS15p_RNAP_peak_609b
PS15m_ct3	3424684	3425537	854	3425398	26	7.87528	3.2883	5.92611	PS15p_RNAP_peak_609c
PS15m_ct3	3425685	3425904	220	3425790	25	7.4287	3.21087	5.50296	PS15p_RNAP_peak_610
PS15m_ct3	3426055	3426310	256	3426196	32	10.3565	3.62551	8.29525	PS15p_RNAP_peak_611
PS15m_ct3	3434521	3434909	389	3434813	22	10.3035	4.63527	8.24444	PS15p_RNAP_peak_612
PS15m_ct3	3550405	3552115	1711	3550734	73	51.8372	10.3679	49.1294	PS15p_RNAP_peak_613a
PS15m_ct3	3550405	3552115	1711	3551301	39	17.6915	5.19175	15.4189	PS15p_RNAP_peak_613b
PS15m_ct3	3553256	3553490	235	3553313	15	4.00175	2.59541	2.34065	PS15p_RNAP_peak_614
PS15m_ct3	3554861	3555541	681	3554943	19	3.83949	2.31039	2.19537	PS15p_RNAP_peak_615a
PS15m_ct3	3554861	3555541	681	3555224	26	7.35204	3.11757	5.43003	PS15p_RNAP_peak_615b
PS15m_ct3	3554861	3555541	681	3555434	22	4.54596	2.4223	2.82932	PS15p_RNAP_peak_615c
PS15m_ct3	3557267	3557645	379	3557364	18	4.71967	2.70036	2.98722	PS15p_RNAP_peak_616
PS15m_ct3	3561439	3561701	263	3561575	30	14.6098	5.26745	12.4131	PS15p_RNAP_peak_617
PS15m_ct3	3561918	3562176	259	3562041	28	9.99506	3.83458	7.94804	PS15p_RNAP_peak_618
PS15m_ct3	3586196	3586398	203	3586298	19	8.81822	4.38354	6.82297	PS15p_RNAP_peak_619
PS15m_ct3	3586616	3586916	301	3586774	19	5.04386	2.76294	3.28095	PS15p_RNAP_peak_620
PS15m_ct3	3650725	3651033	309	3650887	19	7.23993	3.66556	5.32344	PS15p_RNAP_peak_621
PS15m_ct3	3719284	3719549	266	3719454	30	6.39685	2.62798	4.53161	PS15p_RNAP_peak_622
PS15m_ct3	3721145	3721425	281	3721256	17	5.55867	3.12719	3.75268	PS15p_RNAP_peak_623
PS15m_ct3	3966058	3967319	1262	3966223	17	7.19281	3.87771	5.27909	PS15p_RNAP_peak_624a
PS15m_ct3	3966058	3967319	1262	3966511	12	3.721	2.68123	2.08991	PS15p_RNAP_peak_624b
PS15m_ct3	3966058	3967319	1262	3966830	20	9.8837	4.74035	7.84218	PS15p_RNAP_peak_624c
PS15m_ct3	3966058	3967319	1262	3967193	14	5.19802	3.24644	3.42326	PS15p_RNAP_peak_624d
PS15m_ct3	3967829	3968734	906	3967971	29	10.8843	4.0426	8.80294	PS15p_RNAP_peak_625a
PS15m_ct3	3967829	3968734	906	3968316	73	47.627	9.15237	44.9493	PS15p_RNAP_peak_625b
PS15m_ct3	3969223	3969440	218	3969301	23	6.29318	2.95944	4.43444	PS15p_RNAP_peak_626
PS15m_ct3	3981098	3982523	1426	3981229	25	11.3692	4.67464	9.27037	PS15p_RNAP_peak_627a
PS15m_ct3	3981098	3982523	1426	3981649	90	73.0649	13.3562	70.2255	PS15p_RNAP_peak_627b
PS15m_ct3	3981098	3982523	1426	3982160	65	47.7774	10.6703	45.0986	PS15p_RNAP_peak_627c
PS15m_ct3	4025131	4025330	200	4025239	18	5.60432	3.06173	3.79501	PS15p_RNAP_peak_628
PS15m_ct3	4026452	4027591	1140	4026897	30	14.0211	5.04486	11.8398	PS15p_RNAP_peak_629a
PS15m_ct3	4026452	4027591	1140	4027327	29	12.1129	4.46959	9.98818	PS15p_RNAP_peak_629b
PS15m_ct3	4125800	4128327	2528	4125937	29	14.8119	5.49386	12.6096	PS15p_RNAP_peak_630a
PS15m_ct3	4125800	4128327	2528	4126544	61	36.623	7.90179	34.0515	PS15p_RNAP_peak_630b
PS15m_ct3	4125800	4128327	2528	4126806	84	63.2781	11.6642	60.4963	PS15p_RNAP_peak_630c
PS15m_ct3	4125800	4128327	2528	4127083	76	48.5319	8.93683	45.847	PS15p_RNAP_peak_630d
PS15m_ct3	4125800	4128327	2528	4127790	129	103.364	13.8508	100.386	PS15p_RNAP_peak_630e
PS15m_ct3	4125800	4128327	2528	4128285	18	5.2951	2.93343	3.51205	PS15p_RNAP_peak_630f
PS15m_ct3	4205809	4208872	3064	4205960	29	13.3679	4.93088	11.2045	PS15p_RNAP_peak_631a
PS15m_ct3	4205809	4208872	3064	4206732	277	306.652	29.4921	303.186	PS15p_RNAP_peak_631b
PS15m_ct3	4205809	4208872	3064	4207375	357	438.263	39.2266	434.575	PS15p_RNAP_peak_631c
PS15m_ct3	4205809	4208872	3064	4207745	308	372.656	37.0839	369.075	PS15p_RNAP_peak_631d
PS15m_ct3	4227315	4229284	1970	4227538	44	21.5842	5.79501	19.2294	PS15p_RNAP_peak_632a
PS15m_ct3	4227315	4229284	1970	4227966	42	20.7546	5.78808	18.4162	PS15p_RNAP_peak_632b
PS15m_ct3	4227315	4229284	1970	4228634	84	55.6284	9.57277	52.8965	PS15p_RNAP_peak_632c
PS15m_ct3	4227315	4229284	1970	4229188	22	9.68935	4.36715	7.6556	PS15p_RNAP_peak_632d
PS15m_ct3	4240340	4241004	665	4240654	149	115.334	13.2864	112.309	PS15p_RNAP_peak_633
PS15m_ct3	4248575	4248967	393	4248656	21	5.78183	2.909	3.95961	PS15p_RNAP_peak_634
PS15m_ct3	4249581	4250456	876	4249796	61	41.0164	9.23716	38.3977	PS15p_RNAP_peak_635a
PS15m_ct3	4249581	4250456	876	4250362	26	10.3255	4.1478	8.26543	PS15p_RNAP_peak_635b
PS15m_ct3	4251528	4251747	220	4251639	21	5.01854	2.63388	3.25771	PS15p_RNAP_peak_636
PS15m_ct3	4252014	4252375	362	4252063	20	4.70628	2.57664	2.97501	PS15p_RNAP_peak_637
PS15m_ct3	4273267	4273683	417	4273430	23	8.12634	3.62379	6.1646	PS15p_RNAP_peak_638
PS15m_ct3	4348327	4348526	200	4348410	18	5.18934	2.89005	3.41541	PS15p_RNAP_peak_639
PS15m_ct3	4348779	4349198	420	4349134	21	8.42624	3.95144	6.44911	PS15p_RNAP_peak_640
PS15m_ct3	4367231	4367430	200	4367393	37	18.4228	5.67862	16.1335	PS15p_RNAP_peak_641
PS15m_ct4	36926	37197	272	37041	18	5.79943	3.14383	3.97595	PS15p_RNAP_peak_642
PS15m_ct4	37907	38382	476	38066	22	7.35976	3.42256	5.43737	PS15p_RNAP_peak_643a
PS15m_ct4	37907	38382	476	38207	23	8.51761	3.77384	6.53635	PS15p_RNAP_peak_643b
PS15m_ct4	105293	105533	241	105426	23	8.34431	3.70701	6.37109	PS15p_RNAP_peak_644
PS15m_ct4	105831	106409	579	106028	33	12.6325	4.23485	10.4913	PS15p_RNAP_peak_645
PS15m_ct4	124389	124618	230	124463	19	5.07593	2.77537	3.31093	PS15p_RNAP_peak_646
PS15m_ct4	130262	132544	2283	130778	106	87.5914	14.1787	84.6804	PS15p_RNAP_peak_647a
PS15m_ct4	130262	132544	2283	131231	114	100.334	16.0667	97.3692	PS15p_RNAP_peak_647b
PS15m_ct4	130262	132544	2283	131640	69	56.8184	12.9254	54.0791	PS15p_RNAP_peak_647c
PS15m_ct4	130262	132544	2283	131988	40	24.8893	7.54747	22.4755	PS15p_RNAP_peak_647d
PS15m_ct4	155066	155635	570	155160	23	9.86162	4.31254	7.821	PS15p_RNAP_peak_648a
PS15m_ct4	155066	155635	570	155509	26	12.2738	4.90698	10.144	PS15p_RNAP_peak_648b
PS15m_ct4	176521	176720	200	176633	23	9.50939	4.16783	7.48277	PS15p_RNAP_peak_649
PS15m_ct4	248704	249022	319	248818	22	6.68203	3.16852	4.79909	PS15p_RNAP_peak_650
PS15m_ct4	251844	252043	200	251846	18	5.10739	2.8566	3.33998	PS15p_RNAP_peak_651
PS15m_ct4	257600	257870	271	257726	26	10.3952	4.17378	8.33231	PS15p_RNAP_peak_652
PS15m_ct4	289913	290112	200	290010	17	5.48107	3.09323	3.68067	PS15p_RNAP_peak_653
PS15m_ct4	293850	294070	221	293959	16	5.37921	3.13692	3.58913	PS15p_RNAP_peak_654
PS15m_ct4	439076	439429	354	439179	28	8.23964	3.26601	6.27285	PS15p_RNAP_peak_655
PS15m_ct4	610710	610938	229	610840	16	4.54924	2.76654	2.83219	PS15p_RNAP_peak_656
PS15m_ct4	627242	628863	1622	627788	54	38.2965	9.70558	35.7077	PS15p_RNAP_peak_657a
PS15m_ct4	627242	628863	1622	627980	71	53.1066	11.165	50.3906	PS15p_RNAP_peak_657b
PS15m_ct4	627242	628863	1622	628271	68	38.611	7.48074	36.0191	PS15p_RNAP_peak_657c
PS15m_ct4	714415	714703	289	714583	25	8.19889	3.47513	6.23385	PS15p_RNAP_peak_658
PS15m_ct4	723475	725493	2019	723759	72	53.4803	11.0766	50.7619	PS15p_RNAP_peak_659a
PS15m_ct4	723475	725493	2019	724161	100	86.4373	15.1851	83.5322	PS15p_RNAP_peak_659b
PS15m_ct4	723475	725493	2019	724475	98	87.8197	16.1323	84.9075	PS15p_RNAP_peak_659c
PS15m_ct4	723475	725493	2019	725251	106	63.4482	8.5427	60.6651	PS15p_RNAP_peak_659d
PS15m_ct4	730827	731877	1051	731005	44	25.0401	6.90441	22.6241	PS15p_RNAP_peak_660a
PS15m_ct4	730827	731877	1051	731521	147	151.557	22.8785	148.403	PS15p_RNAP_peak_660b
PS15m_ct4	739922	740182	261	740060	26	12.6957	5.08054	10.5526	PS15p_RNAP_peak_661
PS15m_ct4	901747	901946	200	901839	18	7.6867	3.98531	5.74653	PS15p_RNAP_peak_662
PS15m_ct4	917249	918537	1289	917715	95	82.5717	15.1824	79.6839	PS15p_RNAP_peak_663a
PS15m_ct4	917249	918537	1289	918214	84	68.461	13.2643	65.6474	PS15p_RNAP_peak_663b
PS15m_ct4	926118	926358	241	926217	20	6.97332	3.45162	5.07257	PS15p_RNAP_peak_664
PS15m_ct4	941657	942733	1077	941813	26	15.0238	6.09783	12.8156	PS15p_RNAP_peak_665a
PS15m_ct4	941657	942733	1077	942271	20	9.88874	4.74275	7.846	PS15p_RNAP_peak_665b
PS15m_ct4	941657	942733	1077	942589	20	9.88874	4.74275	7.846	PS15p_RNAP_peak_665c
PS15m_ct4	980444	982849	2406	980627	105	97.1505	17.3439	94.1987	PS15p_RNAP_peak_666a
PS15m_ct4	980444	982849	2406	981371	462	542.831	36.0328	539	PS15p_RNAP_peak_666b
PS15m_ct4	980444	982849	2406	981986	485	582.893	38.3671	579.012	PS15p_RNAP_peak_666c
PS15m_ct4	980444	982849	2406	982658	44	19.7165	5.2475	17.4003	PS15p_RNAP_peak_666d
PS15m_ct4	987819	988143	325	988027	18	4.15689	2.47912	2.47958	PS15p_RNAP_peak_667
PS15m_ct4	988380	988715	336	988475	20	6.53719	3.27499	4.66307	PS15p_RNAP_peak_668
PS15m_ct4	1064286	1064636	351	1064319	14	4.90815	3.10202	3.15628	PS15p_RNAP_peak_669
PS15m_ct4	1093523	1094185	663	1094056	18	4.05681	2.44042	2.38976	PS15p_RNAP_peak_670
PS15m_ct4	1215938	1216212	275	1216101	24	8.69346	3.74273	6.7043	PS15p_RNAP_peak_671
PS15m_ct4	1236320	1236724	405	1236529	393	643.899	88.9831	639.952	PS15p_RNAP_peak_672
PS15m_ct4	1286945	1287237	293	1287038	21	7.98314	3.76645	6.0285	PS15p_RNAP_peak_673
PS15m_ct4	1314446	1315838	1393	1314624	43	22.139	6.09553	19.7737	PS15p_RNAP_peak_674a
PS15m_ct4	1314446	1315838	1393	1314980	41	24.0565	7.05352	21.6568	PS15p_RNAP_peak_674b
PS15m_ct4	1314446	1315838	1393	1315611	42	18.4254	5.08636	16.1361	PS15p_RNAP_peak_674c
PS15m_ct4	1316530	1316729	200	1316622	20	6.8568	3.40402	4.96225	PS15p_RNAP_peak_675
PS15m_ct4	1371312	1371866	555	1371591	72	41.5514	7.7112	38.9271	PS15p_RNAP_peak_676
PS15m_ct4	1390556	1390901	346	1390729	33	12.8949	4.31764	10.7459	PS15p_RNAP_peak_677
PS15m_ct4	1399670	1399899	230	1399774	21	8.60933	4.02913	6.624	PS15p_RNAP_peak_678
PS15m_ct4	1414008	1415156	1149	1414115	26	8.99481	3.66838	6.99128	PS15p_RNAP_peak_679a
PS15m_ct4	1414008	1415156	1149	1414464	74	57.5371	11.9686	54.7926	PS15p_RNAP_peak_679b
PS15m_ct4	1416677	1418931	2255	1416793	16	4.7603	2.85908	3.02404	PS15p_RNAP_peak_680a
PS15m_ct4	1416677	1418931	2255	1416994	23	7.37399	3.3436	5.45086	PS15p_RNAP_peak_680b
PS15m_ct4	1416677	1418931	2255	1417319	22	5.85977	2.872	4.03194	PS15p_RNAP_peak_680c
PS15m_ct4	1416677	1418931	2255	1417619	33	13.1937	4.41298	11.0355	PS15p_RNAP_peak_680d
PS15m_ct4	1416677	1418931	2255	1418154	38	16.4048	4.90464	14.1631	PS15p_RNAP_peak_680e
PS15m_ct4	1416677	1418931	2255	1418628	33	13.9832	4.67086	11.8029	PS15p_RNAP_peak_680f
PS15m_ct4	1596445	1596979	535	1596742	14	5.22247	3.25872	3.44567	PS15p_RNAP_peak_681
PS15m_ct4	1609480	1610614	1135	1609586	12	3.85652	2.75134	2.21068	PS15p_RNAP_peak_682a
PS15m_ct4	1609480	1610614	1135	1610346	17	4.83898	2.81781	3.09277	PS15p_RNAP_peak_682b
PS15m_ct4	1610837	1611238	402	1611224	19	5.64105	2.99782	3.82916	PS15p_RNAP_peak_683
PS15m_ct4	1620423	1620622	200	1620572	16	6.37009	3.60254	4.50645	PS15p_RNAP_peak_684
PS15m_ct4	1699978	1702866	2889	1700115	36	15.6339	4.87933	13.4103	PS15p_RNAP_peak_685a
PS15m_ct4	1699978	1702866	2889	1700369	39	14.6816	4.30828	12.4829	PS15p_RNAP_peak_685b
PS15m_ct4	1699978	1702866	2889	1700855	236	252.413	26.6911	249.052	PS15p_RNAP_peak_685c
PS15m_ct4	1699978	1702866	2889	1701353	637	934.625	69.3219	930.443	PS15p_RNAP_peak_685d
PS15m_ct4	1699978	1702866	2889	1702048	97	69.3235	10.9917	66.5047	PS15p_RNAP_peak_685e
PS15m_ct4	1699978	1702866	2889	1702486	22	6.10408	2.95881	4.25909	PS15p_RNAP_peak_685f
PS15m_ct4	1703750	1704071	322	1703806	18	5.28574	2.92958	3.50349	PS15p_RNAP_peak_686
PS15m_ct4	1705226	1706186	961	1705856	49	28.8014	7.36047	26.3279	PS15p_RNAP_peak_687
PS15m_ct4	1712913	1713797	885	1713185	17	4.48203	2.66887	2.77123	PS15p_RNAP_peak_688a
PS15m_ct4	1712913	1713797	885	1713635	26	9.92017	3.9985	7.87625	PS15p_RNAP_peak_688b
PS15m_ct4	1714344	1717235	2892	1714695	131	105.11	13.9138	102.125	PS15p_RNAP_peak_689a
PS15m_ct4	1714344	1717235	2892	1715494	255	266.861	25.6689	263.469	PS15p_RNAP_peak_689b
PS15m_ct4	1714344	1717235	2892	1716178	146	117.38	14.1642	114.347	PS15p_RNAP_peak_689c
PS15m_ct4	1714344	1717235	2892	1716370	143	122.252	15.7853	119.202	PS15p_RNAP_peak_689d
PS15m_ct4	1714344	1717235	2892	1716830	103	83.0815	13.5341	80.1912	PS15p_RNAP_peak_689e
PS15m_ct4	1777567	1777766	200	1777673	24	9.34266	3.98953	7.32348	PS15p_RNAP_peak_690
PS15m_ct4	1783461	1783660	200	1783540	17	5.47417	3.09022	3.67673	PS15p_RNAP_peak_691
PS15m_ct4	1798639	1799019	381	1798875	16	5.78181	3.32298	3.95961	PS15p_RNAP_peak_692
PS15m_ct4	1857015	1858087	1073	1857372	105	69.7805	9.93824	66.9591	PS15p_RNAP_peak_693a
PS15m_ct4	1857015	1858087	1073	1857708	108	72.7636	10.1847	69.9257	PS15p_RNAP_peak_693b
PS15m_ct4	1897952	1900434	2483	1898115	28	9.05151	3.52319	7.04551	PS15p_RNAP_peak_694a
PS15m_ct4	1897952	1900434	2483	1898451	57	32.263	7.2278	29.7443	PS15p_RNAP_peak_694b
PS15m_ct4	1897952	1900434	2483	1898677	53	24.3109	5.56138	21.9064	PS15p_RNAP_peak_694c
PS15m_ct4	1897952	1900434	2483	1899358	58	33.4245	7.41984	30.8912	PS15p_RNAP_peak_694d
PS15m_ct4	1897952	1900434	2483	1899753	49	27.4434	6.92674	24.9901	PS15p_RNAP_peak_694e
PS15m_ct4	1897952	1900434	2483	1900100	23	7.58962	3.4228	5.65428	PS15p_RNAP_peak_694f
PS15m_ct4	1914716	1914978	263	1914840	18	7.6867	3.98531	5.74653	PS15p_RNAP_peak_695
PS15m_ct4	1958833	1960672	1840	1958928	19	6.02011	3.15088	4.18081	PS15p_RNAP_peak_696a
PS15m_ct4	1958833	1960672	1840	1959546	73	57.1286	12.0585	54.3871	PS15p_RNAP_peak_696b
PS15m_ct4	1958833	1960672	1840	1960051	75	55.2478	11.0236	52.5181	PS15p_RNAP_peak_696c
PS15m_ct4	2023914	2024201	288	2024027	15	5.20893	3.15146	3.4333	PS15p_RNAP_peak_697
PS15m_ct4	2116951	2117398	448	2117184	20	4.8132	2.61564	3.07254	PS15p_RNAP_peak_698
PS15m_ct4	2130703	2131081	379	2130895	27	12.0787	4.69596	9.95504	PS15p_RNAP_peak_699
PS15m_ct4	2132324	2132563	240	2132433	28	9.35304	3.62121	7.33332	PS15p_RNAP_peak_700
PS15m_ct4	2132722	2134396	1675	2132840	24	11.6795	4.94587	9.56925	PS15p_RNAP_peak_701a
PS15m_ct4	2132722	2134396	1675	2133223	109	112.932	21.7096	109.916	PS15p_RNAP_peak_701b
PS15m_ct4	2132722	2134396	1675	2133877	65	52.4254	12.3251	49.7139	PS15p_RNAP_peak_701c
PS15m_ct4	2162385	2162599	215	2162497	21	10.3082	4.78536	8.24871	PS15p_RNAP_peak_702
PS15m_ct4	2170548	2172802	2255	2171309	704	894.454	45.9558	890.327	PS15p_RNAP_peak_703a
PS15m_ct4	2170548	2172802	2255	2171857	728	971.012	52.8983	966.775	PS15p_RNAP_peak_703b
PS15m_ct4	2173413	2174455	1043	2173814	39	16.8186	4.92502	14.5668	PS15p_RNAP_peak_704a
PS15m_ct4	2173413	2174455	1043	2174310	31	10.3996	3.71401	8.33648	PS15p_RNAP_peak_704b
PS15m_ct4	2174786	2175518	733	2175012	35	13.7921	4.40614	11.6173	PS15p_RNAP_peak_705a
PS15m_ct4	2174786	2175518	733	2175408	21	5.98833	2.98527	4.15112	PS15p_RNAP_peak_705b
PS15m_ct4	2235065	2235288	224	2235173	24	9.09611	3.89486	7.08797	PS15p_RNAP_peak_706
PS15m_ct4	2253685	2254234	550	2253996	19	6.35134	3.28725	4.4889	PS15p_RNAP_peak_707
PS15m_ct4	2304042	2305976	1935	2304286	64	43.3574	9.42805	40.7157	PS15p_RNAP_peak_708a
PS15m_ct4	2304042	2305976	1935	2304770	44	23.1773	6.29055	20.7932	PS15p_RNAP_peak_708b
PS15m_ct4	2304042	2305976	1935	2305233	44	22.4064	6.0474	20.0361	PS15p_RNAP_peak_708c
PS15m_ct4	2304042	2305976	1935	2305672	31	14.5799	5.11984	12.384	PS15p_RNAP_peak_708d
PS15m_ct4	2326862	2327170	309	2327023	28	11.7976	4.46896	9.6834	PS15p_RNAP_peak_709
PS15m_ct4	2327471	2327703	233	2327574	16	6.65373	3.74063	4.77246	PS15p_RNAP_peak_710
PS15m_ct4	2333608	2334029	422	2333786	78	48.2618	8.58375	45.579	PS15p_RNAP_peak_711
PS15m_ct4	2356583	2356788	206	2356688	29	9.83818	3.69745	7.79846	PS15p_RNAP_peak_712
PS15m_ct4	2357606	2357861	256	2357659	17	3.91394	2.43754	2.26213	PS15p_RNAP_peak_713
PS15m_ct4	2401060	2401685	626	2401499	54	32.6684	7.79617	30.1446	PS15p_RNAP_peak_714
PS15m_ct4	2498470	2498669	200	2498564	17	7.57933	4.06522	5.6445	PS15p_RNAP_peak_715
PS15m_ct4	2504863	2505071	209	2504966	27	11.6374	4.5268	9.52856	PS15p_RNAP_peak_716
PS15m_ct4	2527154	2528616	1463	2527290	16	5.86993	3.36427	4.04124	PS15p_RNAP_peak_717a
PS15m_ct4	2527154	2528616	1463	2527603	22	8.40889	3.83395	6.43264	PS15p_RNAP_peak_717b
PS15m_ct4	2527154	2528616	1463	2527905	21	4.02311	2.28963	2.35964	PS15p_RNAP_peak_717c
PS15m_ct4	2527154	2528616	1463	2528267	23	4.11402	2.2425	2.44145	PS15p_RNAP_peak_717d
PS15m_ct4	2527154	2528616	1463	2528500	22	5.37028	2.70119	3.58108	PS15p_RNAP_peak_717e
PS15m_ct4	2528936	2529269	334	2529048	16	3.76092	2.4301	2.12558	PS15p_RNAP_peak_718
PS15m_ct4	2608188	2609286	1099	2608312	28	14.14	5.37493	11.9553	PS15p_RNAP_peak_719a
PS15m_ct4	2608188	2609286	1099	2608576	33	13.1576	4.40141	11.0006	PS15p_RNAP_peak_719b
PS15m_ct4	2608188	2609286	1099	2608874	25	10.1246	4.18155	8.07248	PS15p_RNAP_peak_719c
PS15m_ct4	2634799	2635037	239	2634896	18	6.58983	3.48565	4.71249	PS15p_RNAP_peak_720
PS15m_ct4	2635279	2637528	2250	2635598	15	4.71524	2.91945	2.98322	PS15p_RNAP_peak_721a
PS15m_ct4	2635279	2637528	2250	2636138	18	6.79433	3.57656	4.90503	PS15p_RNAP_peak_721b
PS15m_ct4	2635279	2637528	2250	2636426	20	7.97155	3.87184	6.01748	PS15p_RNAP_peak_721c
PS15m_ct4	2635279	2637528	2250	2636978	22	6.28841	3.02502	4.43002	PS15p_RNAP_peak_721d
PS15m_ct4	2635279	2637528	2250	2637209	19	4.03704	2.38288	2.37224	PS15p_RNAP_peak_721e
PS15m_ct4	2690322	2690521	200	2690419	21	7.64477	3.62806	5.70676	PS15p_RNAP_peak_722
PS15m_ct4	2784380	2784627	248	2784524	20	8.81057	4.24259	6.81561	PS15p_RNAP_peak_723
PS15m_ct4	2831625	2832354	730	2832177	37	22.4145	7.15039	20.0441	PS15p_RNAP_peak_724
PS15m_ct4	2867887	2868322	436	2868212	20	6.59436	3.2979	4.7166	PS15p_RNAP_peak_725
PS15m_ct4	2872763	2873190	428	2873021	19	7.23993	3.66556	5.32344	PS15p_RNAP_peak_726
PS15m_ct4	2897212	2897426	215	2897314	27	9.03221	3.5964	7.02687	PS15p_RNAP_peak_727
PS15m_ct4	2898014	2898587	574	2898140	25	8.50167	3.5818	6.52111	PS15p_RNAP_peak_728a
PS15m_ct4	2898014	2898587	574	2898414	51	31.4482	7.89987	28.94	PS15p_RNAP_peak_728b
PS15m_ct4	2898767	2899000	234	2898871	29	12.7386	4.69635	10.5942	PS15p_RNAP_peak_729
PS15m_ct4	3062603	3062824	222	3062712	20	9.8746	4.73602	7.8334	PS15p_RNAP_peak_730
PS15m_ct4	3076221	3077338	1118	3076440	16	5.9892	3.42048	4.15187	PS15p_RNAP_peak_731a
PS15m_ct4	3076221	3077338	1118	3076806	25	12.2987	5.06216	10.1681	PS15p_RNAP_peak_731b
PS15m_ct4	3076221	3077338	1118	3077123	90	78.1979	15.007	75.3312	PS15p_RNAP_peak_731c
PS15m_ct4	3077677	3078288	612	3077887	23	11.6291	5.07722	9.52062	PS15p_RNAP_peak_732a
PS15m_ct4	3077677	3078288	612	3078197	18	7.91216	4.09171	5.96097	PS15p_RNAP_peak_732b
PS15m_ct4	3126269	3127046	778	3126456	24	12.6149	5.35904	10.4743	PS15p_RNAP_peak_733a
PS15m_ct4	3126269	3127046	778	3126845	18	7.51614	3.90566	5.58569	PS15p_RNAP_peak_733b
PS15m_ct4	3135145	3135670	526	3135319	50	30.2357	7.66773	27.7428	PS15p_RNAP_peak_734
PS15m_ct4	3188573	3189363	791	3188774	38	20.9518	6.42298	18.6094	PS15p_RNAP_peak_735a
PS15m_ct4	3188573	3189363	791	3189139	34	17.8092	5.88996	15.5339	PS15p_RNAP_peak_735b
PS15m_ct4	3190359	3191126	768	3190528	33	13.1937	4.41298	11.0355	PS15p_RNAP_peak_736
PS15m_ct4	3192874	3193772	899	3192971	17	5.86489	3.26267	4.03651	PS15p_RNAP_peak_737a
PS15m_ct4	3192874	3193772	899	3193274	24	10.7313	4.54484	8.65544	PS15p_RNAP_peak_737b
PS15m_ct4	3192874	3193772	899	3193719	16	5.08627	3.0042	3.32021	PS15p_RNAP_peak_737c
PS15m_ct4	3197616	3197966	351	3197816	14	3.79268	2.56804	2.15372	PS15p_RNAP_peak_738
PS15m_ct4	3271120	3271815	696	3271482	46	28.9725	7.93643	26.4966	PS15p_RNAP_peak_739
PS15m_ct4	3278063	3279389	1327	3278574	34	13.9142	4.54278	11.7361	PS15p_RNAP_peak_740a
PS15m_ct4	3278063	3279389	1327	3279001	36	16.9069	5.29517	14.6526	PS15p_RNAP_peak_740b
PS15m_ct4	3279534	3279777	244	3279647	24	9.86208	4.19282	7.82137	PS15p_RNAP_peak_741
PS15m_ct4	3313741	3314080	340	3313932	16	4.71594	2.83954	2.98386	PS15p_RNAP_peak_742
PS15m_ct4	3395911	3396110	200	3396011	16	6.01877	3.43448	4.17962	PS15p_RNAP_peak_743
PS15m_ct4	3431085	3431284	200	3431155	24	7.53958	3.32348	5.60797	PS15p_RNAP_peak_744
PS15m_ct5	10711	10993	283	10808	22	8.05901	3.69425	6.10056	PS15p_RNAP_peak_745
PS15m_ct5	37256	37819	564	37430	21	6.24801	3.08236	4.39195	PS15p_RNAP_peak_746a
PS15m_ct5	37256	37819	564	37758	21	6.20174	3.06497	4.34843	PS15p_RNAP_peak_746b
PS15m_ct5	67735	68064	330	67840	16	4.30614	2.66127	2.61127	PS15p_RNAP_peak_747
PS15m_ct5	89143	89500	358	89371	27	9.14463	3.63422	7.13354	PS15p_RNAP_peak_748
PS15m_ct5	89776	90173	398	90046	32	11.4033	3.94126	9.30329	PS15p_RNAP_peak_749
PS15m_ct5	98662	98885	224	98763	28	13.4159	5.08477	11.2512	PS15p_RNAP_peak_750
PS15m_ct5	152422	153406	985	152578	37	22.2815	7.0979	19.9134	PS15p_RNAP_peak_751a
PS15m_ct5	152422	153406	985	153111	33	13.1217	4.3899	10.9659	PS15p_RNAP_peak_751b
PS15m_ct5	153733	154932	1200	153974	23	7.77443	3.49138	5.83006	PS15p_RNAP_peak_752a
PS15m_ct5	153733	154932	1200	154280	27	10.1765	3.99096	8.12241	PS15p_RNAP_peak_752b
PS15m_ct5	153733	154932	1200	154578	24	8.63304	3.72017	6.64655	PS15p_RNAP_peak_752c
PS15m_ct5	153733	154932	1200	154777	24	8.6874	3.74046	6.69835	PS15p_RNAP_peak_752d
PS15m_ct5	155179	155664	486	155243	21	5.18402	2.69264	3.41044	PS15p_RNAP_peak_753
PS15m_ct5	164252	164579	328	164463	16	5.20277	3.05672	3.42765	PS15p_RNAP_peak_754
PS15m_ct5	173633	173832	200	173732	19	8.74716	4.34994	6.75525	PS15p_RNAP_peak_755
PS15m_ct5	259799	261210	1412	260026	77	51.6567	9.61818	48.9501	PS15p_RNAP_peak_756a
PS15m_ct5	259799	261210	1412	261000	17	3.90064	2.4322	2.25016	PS15p_RNAP_peak_756b
PS15m_ct5	270514	270736	223	270635	19	7.1074	3.60797	5.19872	PS15p_RNAP_peak_757
PS15m_ct5	377772	378086	315	377954	27	15.338	6.05312	13.122	PS15p_RNAP_peak_758
PS15m_ct5	666472	667032	561	666853	94	76.9582	13.6591	74.098	PS15p_RNAP_peak_759
PS15m_ct5	682165	682660	496	682305	25	9.16353	3.82061	7.15163	PS15p_RNAP_peak_760
PS15m_ct5	682849	683097	249	682954	28	11.8357	4.48295	9.72023	PS15p_RNAP_peak_761
PS15m_ct5	740297	740496	200	740485	18	6.18858	3.31024	4.33618	PS15p_RNAP_peak_762
PS15m_ct5	838982	839181	200	839079	13	4.82839	3.16184	3.08338	PS15p_RNAP_peak_763
PS15m_ct5	905073	905675	603	905234	39	16.2443	4.75428	14.0059	PS15p_RNAP_peak_764a
PS15m_ct5	905073	905675	603	905574	21	6.03851	3.00393	4.19797	PS15p_RNAP_peak_764b
PS15m_ct5	928106	929428	1323	928512	26	9.30239	3.77647	7.28492	PS15p_RNAP_peak_765a
PS15m_ct5	928106	929428	1323	929096	26	6.45317	2.8339	4.5845	PS15p_RNAP_peak_765b
PS15m_ct5	987191	987490	300	987342	27	11.2632	4.38604	9.1678	PS15p_RNAP_peak_766
PS15m_ct5	991761	994107	2347	991883	28	13.1098	4.96487	10.9545	PS15p_RNAP_peak_767a
PS15m_ct5	991761	994107	2347	992486	59	39.7183	9.18875	37.1139	PS15p_RNAP_peak_767b
PS15m_ct5	991761	994107	2347	992770	58	38.2436	8.89217	35.6554	PS15p_RNAP_peak_767c
PS15m_ct5	991761	994107	2347	993349	68	41.3729	8.20113	38.7503	PS15p_RNAP_peak_767d
PS15m_ct5	991761	994107	2347	993870	43	22.5197	6.21766	20.1473	PS15p_RNAP_peak_767e
PS15m_ct5	1001197	1003121	1925	1001659	26	8.14082	3.3766	6.1787	PS15p_RNAP_peak_768a
PS15m_ct5	1001197	1003121	1925	1001984	60	23.0821	4.71018	20.6997	PS15p_RNAP_peak_768b
PS15m_ct5	1001197	1003121	1925	1002425	28	8.2974	3.28398	6.32781	PS15p_RNAP_peak_768c
PS15m_ct5	1001197	1003121	1925	1002750	68	36.976	7.07668	34.4008	PS15p_RNAP_peak_768d
PS15m_ct5	1003813	1004190	378	1003954	26	10.3255	4.1478	8.26543	PS15p_RNAP_peak_769
PS15m_ct5	1083396	1083680	285	1083523	24	7.39423	3.27237	5.47012	PS15p_RNAP_peak_770
PS15m_ct5	1083830	1084299	470	1083884	18	3.62297	2.27471	2.00308	PS15p_RNAP_peak_771a
PS15m_ct5	1083830	1084299	470	1084163	34	10.9401	3.65029	8.8563	PS15p_RNAP_peak_771b
PS15m_ct5	1096515	1096714	200	1096614	18	5.03536	2.82733	3.27322	PS15p_RNAP_peak_772
PS15m_ct5	1179562	1179761	200	1179659	23	7.77443	3.49138	5.83006	PS15p_RNAP_peak_773
PS15m_ct5	1226293	1229929	3637	1227021	105	80.8153	12.5445	77.9354	PS15p_RNAP_peak_774a
PS15m_ct5	1226293	1229929	3637	1227431	131	98.7445	12.4994	95.7858	PS15p_RNAP_peak_774b
PS15m_ct5	1226293	1229929	3637	1227813	154	136.024	16.9535	132.918	PS15p_RNAP_peak_774c
PS15m_ct5	1226293	1229929	3637	1227996	142	122.424	16.0171	119.373	PS15p_RNAP_peak_774d
PS15m_ct5	1226293	1229929	3637	1228379	136	115.133	15.3939	112.109	PS15p_RNAP_peak_774e
PS15m_ct5	1226293	1229929	3637	1228724	154	133.873	16.4505	130.775	PS15p_RNAP_peak_774f
PS15m_ct5	1226293	1229929	3637	1229188	162	132.577	14.8099	129.484	PS15p_RNAP_peak_774g
PS15m_ct5	1226293	1229929	3637	1229586	82	51.933	8.93967	49.2248	PS15p_RNAP_peak_774h
PS15m_ct5	1235068	1235829	762	1235226	21	8.40925	3.94426	6.43294	PS15p_RNAP_peak_775a
PS15m_ct5	1235068	1235829	762	1235475	25	8.55822	3.6019	6.57518	PS15p_RNAP_peak_775b
PS15m_ct5	1235068	1235829	762	1235690	17	4.53278	2.68987	2.81743	PS15p_RNAP_peak_775c
PS15m_ct5	1239532	1241459	1928	1239681	29	9.02837	3.44143	7.0232	PS15p_RNAP_peak_776a
PS15m_ct5	1239532	1241459	1928	1239961	91	56.3774	8.79603	53.641	PS15p_RNAP_peak_776b
PS15m_ct5	1239532	1241459	1928	1240297	89	61.9909	10.4211	59.2174	PS15p_RNAP_peak_776c
PS15m_ct5	1239532	1241459	1928	1240588	79	57.6732	10.978	54.9277	PS15p_RNAP_peak_776d
PS15m_ct5	1239532	1241459	1928	1240967	53	35.5812	8.94108	33.0215	PS15p_RNAP_peak_776e
PS15m_ct5	1239532	1241459	1928	1241324	44	25.9779	7.22788	23.5473	PS15p_RNAP_peak_776f
PS15m_ct5	1251659	1251920	262	1251805	17	4.73431	2.77383	3.00044	PS15p_RNAP_peak_777
PS15m_ct5	1255034	1256802	1769	1255151	21	6.88936	3.32792	4.99319	PS15p_RNAP_peak_778a
PS15m_ct5	1255034	1256802	1769	1255531	41	23.899	6.99641	21.5022	PS15p_RNAP_peak_778b
PS15m_ct5	1255034	1256802	1769	1255788	37	20.6756	6.48321	18.3389	PS15p_RNAP_peak_778c
PS15m_ct5	1255034	1256802	1769	1256312	29	12.6179	4.6521	10.477	PS15p_RNAP_peak_778d
PS15m_ct5	1255034	1256802	1769	1256678	21	6.53453	3.19103	4.66053	PS15p_RNAP_peak_778e
PS15m_ct5	1257493	1257766	274	1257642	17	4.49368	2.67369	2.7816	PS15p_RNAP_peak_779
PS15m_ct5	1259292	1259796	505	1259565	15	4.47172	2.80739	2.76163	PS15p_RNAP_peak_780
PS15m_ct5	1260302	1260546	245	1260442	19	7.90488	3.96082	5.95415	PS15p_RNAP_peak_781
PS15m_ct5	1292327	1293973	1647	1292489	22	9.58239	4.32128	7.5527	PS15p_RNAP_peak_782a
PS15m_ct5	1292327	1293973	1647	1292944	26	10.2564	4.12215	8.1988	PS15p_RNAP_peak_782b
PS15m_ct5	1292327	1293973	1647	1293580	28	12.0055	4.54557	9.88425	PS15p_RNAP_peak_782c
PS15m_ct5	1292327	1293973	1647	1293873	20	6.02572	3.07307	4.18597	PS15p_RNAP_peak_782d
PS15m_ct5	1312539	1312826	288	1312688	31	14.1042	4.9467	11.9206	PS15p_RNAP_peak_783
PS15m_ct5	1357400	1358466	1067	1357599	39	22.1206	6.6858	19.7557	PS15p_RNAP_peak_784a
PS15m_ct5	1357400	1358466	1067	1357941	38	24.3885	7.74597	21.9824	PS15p_RNAP_peak_784b
PS15m_ct5	1381103	1381888	786	1381560	28	10.762	4.098	8.68481	PS15p_RNAP_peak_785
PS15m_ct5	1403271	1403607	337	1403478	21	5.45376	2.78946	3.6579	PS15p_RNAP_peak_786
PS15m_ct5	1404097	1404437	341	1404183	21	4.67125	2.51204	2.94332	PS15p_RNAP_peak_787a
PS15m_ct5	1404097	1404437	341	1404347	22	4.30117	2.34138	2.60693	PS15p_RNAP_peak_787b
PS15m_ct5	1470316	1470850	535	1470411	21	5.16534	2.68598	3.39305	PS15p_RNAP_peak_788a
PS15m_ct5	1470316	1470850	535	1470679	25	7.27322	3.15872	5.3549	PS15p_RNAP_peak_788b
PS15m_ct5	1471011	1471596	586	1471113	26	10.2564	4.12215	8.1988	PS15p_RNAP_peak_789a
PS15m_ct5	1471011	1471596	586	1471459	42	27.3086	8.09123	24.8572	PS15p_RNAP_peak_789b
PS15m_ct5	1494641	1494856	216	1494755	19	8.4936	4.23102	6.51353	PS15p_RNAP_peak_790
PS15m_ct5	1495713	1495942	230	1495820	20	8.57668	4.13762	6.59292	PS15p_RNAP_peak_791
PS15m_ct5	1496146	1496555	410	1496278	18	6.37026	3.38918	4.50659	PS15p_RNAP_peak_792a
PS15m_ct5	1496146	1496555	410	1496426	17	5.39609	3.05621	3.60465	PS15p_RNAP_peak_792b
PS15m_ct5	1526615	1527004	390	1526678	16	4.59131	2.7849	2.87044	PS15p_RNAP_peak_793
PS15m_ct5	1694038	1694307	270	1694178	24	10.8045	4.57516	8.72608	PS15p_RNAP_peak_794
PS15m_ct5	1786362	1787826	1465	1786927	144	143.319	21.2063	140.186	PS15p_RNAP_peak_795a
PS15m_ct5	1786362	1787826	1465	1787570	68	45.3418	9.32344	42.6819	PS15p_RNAP_peak_795b
PS15m_ct5	1806333	1807324	992	1806519	54	27.5805	6.30929	25.1252	PS15p_RNAP_peak_796a
PS15m_ct5	1806333	1807324	992	1807016	36	16.689	5.22251	14.4405	PS15p_RNAP_peak_796b
PS15m_ct5	1936800	1938754	1955	1937170	31	19.0771	6.93242	16.7745	PS15p_RNAP_peak_797a
PS15m_ct5	1936800	1938754	1955	1937643	124	138.835	26.1969	135.717	PS15p_RNAP_peak_797b
PS15m_ct5	1936800	1938754	1955	1938103	96	71.2047	11.6412	68.3756	PS15p_RNAP_peak_797c
PS15m_ct5	1999624	2000900	1277	1999819	32	12.9862	4.44686	10.8343	PS15p_RNAP_peak_798a
PS15m_ct5	1999624	2000900	1277	2000093	50	24.064	5.80993	21.6642	PS15p_RNAP_peak_798b
PS15m_ct5	1999624	2000900	1277	2000441	45	23.5907	6.28443	21.1993	PS15p_RNAP_peak_798c
PS15m_ct5	1999624	2000900	1277	2000782	20	7.78069	3.78975	5.83608	PS15p_RNAP_peak_798d
PS15m_ct5	2034762	2035076	315	2034869	15	4.34299	2.74877	2.64456	PS15p_RNAP_peak_799
PS15m_ct5	2066457	2066720	264	2066587	29	14.7553	5.47113	12.5546	PS15p_RNAP_peak_800
PS15m_ct5	2066987	2067859	873	2067190	18	5.41717	2.98382	3.62405	PS15p_RNAP_peak_801a
PS15m_ct5	2066987	2067859	873	2067715	38	18.5957	5.60414	16.3027	PS15p_RNAP_peak_801b
PS15m_ct5	2068061	2068915	855	2068148	19	5.10419	2.78633	3.3371	PS15p_RNAP_peak_802a
PS15m_ct5	2068061	2068915	855	2068385	22	7.86174	3.61659	5.91309	PS15p_RNAP_peak_802b
PS15m_ct5	2068061	2068915	855	2068835	19	6.67766	3.42405	4.79493	PS15p_RNAP_peak_802c
PS15m_ct5	2088539	2089005	467	2088661	28	9.72584	3.74433	7.6905	PS15p_RNAP_peak_803a
PS15m_ct5	2088539	2089005	467	2088857	28	7.77636	3.1235	5.83195	PS15p_RNAP_peak_803b
PS15m_ct5	2094540	2095008	469	2094825	23	10.9619	4.78098	8.87746	PS15p_RNAP_peak_804
PS15m_ct5	2104695	2105026	332	2104874	19	8.47961	4.2245	6.49999	PS15p_RNAP_peak_805
PS15m_ct5	2140444	2141089	646	2140709	33	15.1519	5.0686	12.9406	PS15p_RNAP_peak_806
PS15m_ct5	2144898	2145267	370	2145024	23	9.80054	4.28727	7.76228	PS15p_RNAP_peak_807
PS15m_ct5	2201264	2201585	322	2201365	14	5.24763	3.27139	3.46873	PS15p_RNAP_peak_808
PS15m_ct5	2220561	2221443	883	2220895	18	5.67653	3.09201	3.862	PS15p_RNAP_peak_809a
PS15m_ct5	2220561	2221443	883	2221287	24	9.6497	4.10907	7.61742	PS15p_RNAP_peak_809b
PS15m_ct5	2221657	2221860	204	2221746	17	4.79679	2.80005	3.05753	PS15p_RNAP_peak_810
PS15m_ct5	2339610	2340666	1057	2339815	37	16.828	5.14874	14.5759	PS15p_RNAP_peak_811a
PS15m_ct5	2339610	2340666	1057	2340306	77	55.7715	10.7936	53.0386	PS15p_RNAP_peak_811b
PS15m_ct5	2340855	2341057	203	2340962	26	7.00446	3.00647	5.10164	PS15p_RNAP_peak_812
PS15m_ct5	2354188	2354409	222	2354307	19	7.67545	3.85776	5.73582	PS15p_RNAP_peak_813
PS15m_ct5	2369645	2369962	318	2369749	20	6.91753	3.42879	5.01973	PS15p_RNAP_peak_814
PS15m_ct5	2378503	2378779	277	2378631	34	14.7319	4.80824	12.5318	PS15p_RNAP_peak_815
PS15m_ct5	2378969	2379214	246	2379116	18	6.47225	3.43384	4.60227	PS15p_RNAP_peak_816
PS15m_ct5	2393456	2394002	547	2393564	15	5.51776	3.29997	3.71466	PS15p_RNAP_peak_817a
PS15m_ct5	2393456	2394002	547	2393839	12	3.7958	2.71986	2.15645	PS15p_RNAP_peak_817b
PS15m_ct5	2399537	2399997	461	2399835	57	33.9598	7.72295	31.4199	PS15p_RNAP_peak_818
PS15m_ct5	2402201	2402799	599	2402325	20	9.42928	4.52636	7.40616	PS15p_RNAP_peak_819a
PS15m_ct5	2402201	2402799	599	2402638	24	12.0926	5.12623	9.96875	PS15p_RNAP_peak_819b
PS15m_ct5	2409547	2409860	314	2409720	22	8.6981	3.95136	6.70853	PS15p_RNAP_peak_820
PS15m_ct5	2424138	2424347	210	2424240	15	6.06248	3.5683	4.22027	PS15p_RNAP_peak_821
PS15m_ct5	2424566	2424773	208	2424670	28	10.3373	3.95099	8.27685	PS15p_RNAP_peak_822
PS15m_ct5	2446851	2447206	356	2447103	30	11.012	3.99212	8.92557	PS15p_RNAP_peak_823
PS15m_ct5	2449316	2449515	200	2449409	18	6.30286	3.3598	4.4435	PS15p_RNAP_peak_824
PS15m_ct5	2449769	2450453	685	2450173	33	18.0383	6.13579	15.7577	PS15p_RNAP_peak_825
PS15m_ct5	2485571	2486373	803	2485913	28	8.31192	3.28851	6.34159	PS15p_RNAP_peak_826
PS15m_ct5	2545475	2546390	916	2545960	29	12.2116	4.50494	10.0838	PS15p_RNAP_peak_827a
PS15m_ct5	2545475	2546390	916	2546374	14	3.65326	2.50362	2.02991	PS15p_RNAP_peak_827b
PS15m_ct5	2561638	2562919	1282	2561941	48	22.2039	5.51842	19.8373	PS15p_RNAP_peak_828a
PS15m_ct5	2561638	2562919	1282	2562294	65	43.8741	9.40727	41.2272	PS15p_RNAP_peak_828b
PS15m_ct5	2561638	2562919	1282	2562626	29	15.6282	5.82762	13.4047	PS15p_RNAP_peak_828c
PS15m_ct5	2595964	2597192	1229	2596421	44	29.2528	8.43477	26.7728	PS15p_RNAP_peak_829a
PS15m_ct5	2595964	2597192	1229	2596754	32	15.2504	5.23235	13.0364	PS15p_RNAP_peak_829b
PS15m_ct5	2599365	2599624	260	2599467	22	5.94272	2.90135	4.10861	PS15p_RNAP_peak_830
PS15m_ct5	2599911	2600475	565	2600042	24	8.89054	3.81681	6.89155	PS15p_RNAP_peak_831a
PS15m_ct5	2599911	2600475	565	2600443	18	4.41921	2.58145	2.71379	PS15p_RNAP_peak_831b
PS15m_ct5	2606384	2606698	315	2606578	36	12.563	3.95924	10.4237	PS15p_RNAP_peak_832
PS15m_ct5	2613981	2616042	2062	2614123	42	26.4327	7.7543	23.9946	PS15p_RNAP_peak_833a
PS15m_ct5	2613981	2616042	2062	2614754	134	131.125	20.2353	128.039	PS15p_RNAP_peak_833b
PS15m_ct5	2613981	2616042	2062	2615169	75	55.9263	11.2348	53.1923	PS15p_RNAP_peak_833c
PS15m_ct5	2613981	2616042	2062	2615531	72	49.5546	9.86933	46.8622	PS15p_RNAP_peak_833d
PS15m_ct5	2653493	2654060	568	2653642	27	11.8431	4.60522	9.72742	PS15p_RNAP_peak_834a
PS15m_ct5	2653493	2654060	568	2653823	22	6.06969	2.94652	4.22688	PS15p_RNAP_peak_834b
PS15m_ct5	2654728	2654932	205	2654824	19	8.18071	4.08638	6.21648	PS15p_RNAP_peak_835
PS15m_ct5	2664661	2664947	287	2664900	20	5.75266	2.96752	3.93252	PS15p_RNAP_peak_836
PS15m_ct5	2669211	2669609	399	2669367	21	7.73515	3.66478	5.79269	PS15p_RNAP_peak_837
PS15m_ct5	2669829	2670768	940	2669928	18	7.00351	3.67061	5.10076	PS15p_RNAP_peak_838a
PS15m_ct5	2669829	2670768	940	2670258	19	7.90207	3.95955	5.95139	PS15p_RNAP_peak_838b
PS15m_ct5	2669829	2670768	940	2670649	24	9.0167	3.86461	7.01209	PS15p_RNAP_peak_838c
PS15m_ct5	2687916	2688115	200	2688109	16	6.85392	3.83937	4.95958	PS15p_RNAP_peak_839
PS15m_ct5	2732256	2732455	200	2732347	18	5.92565	3.19741	4.09269	PS15p_RNAP_peak_840
PS15m_ct5	2739147	2741600	2454	2739341	25	12.3175	5.07015	10.1861	PS15p_RNAP_peak_841a
PS15m_ct5	2739147	2741600	2454	2740042	76	52.6827	10.0736	49.9695	PS15p_RNAP_peak_841b
PS15m_ct5	2739147	2741600	2454	2741069	17	7.57933	4.06522	5.6445	PS15p_RNAP_peak_841c
PS15m_ct5	2759219	2759585	367	2759498	15	6.03036	3.55225	4.19013	PS15p_RNAP_peak_842
PS15m_ct5	2761612	2761990	379	2761742	15	5.93539	3.50497	4.10172	PS15p_RNAP_peak_843
PS15m_ct5	2766783	2767689	907	2766941	16	6.85392	3.83937	4.95958	PS15p_RNAP_peak_844a
PS15m_ct5	2766783	2767689	907	2767537	15	6.15269	3.61353	4.30243	PS15p_RNAP_peak_844b
PS15m_ct5	2767906	2769813	1908	2768398	34	21.2375	7.25506	18.8891	PS15p_RNAP_peak_845a
PS15m_ct5	2767906	2769813	1908	2768797	26	14.3234	5.78124	12.134	PS15p_RNAP_peak_845b
PS15m_ct5	2767906	2769813	1908	2769253	28	15.3565	5.88289	13.1399	PS15p_RNAP_peak_845c
PS15m_ct5	2767906	2769813	1908	2769636	20	9.88874	4.74275	7.846	PS15p_RNAP_peak_845d
PS15m_ct5	2814510	2814947	438	2814828	22	6.82798	3.22247	4.93676	PS15p_RNAP_peak_846
PS15m_ct5	2828963	2829162	200	2829061	18	6.43802	3.41883	4.57018	PS15p_RNAP_peak_847
PS15m_ct5	2871808	2873194	1387	2871962	29	9.78677	3.68091	7.7492	PS15p_RNAP_peak_848a
PS15m_ct5	2871808	2873194	1387	2872435	38	17.3922	5.2127	15.1267	PS15p_RNAP_peak_848b
PS15m_ct5	2871808	2873194	1387	2872797	50	29.4739	7.41919	26.9913	PS15p_RNAP_peak_848c
PS15m_ct5	2873432	2873636	205	2873531	21	10.2512	4.75894	8.19398	PS15p_RNAP_peak_849
PS15m_ct5	2943351	2945024	1674	2943648	27	10.6457	4.15907	8.57355	PS15p_RNAP_peak_850a
PS15m_ct5	2943351	2945024	1674	2944428	22	9.80676	4.41778	7.76834	PS15p_RNAP_peak_850b
PS15m_ct5	2943351	2945024	1674	2944856	38	24.08	7.62088	21.6798	PS15p_RNAP_peak_850c
PS15m_ct5	3049518	3050808	1291	3049675	31	15.2039	5.35227	12.9911	PS15p_RNAP_peak_851a
PS15m_ct5	3049518	3050808	1291	3049866	28	13.2077	5.00304	11.0491	PS15p_RNAP_peak_851b
PS15m_ct5	3049518	3050808	1291	3050381	89	67.3401	11.8686	64.5332	PS15p_RNAP_peak_851c
PS15m_ct5	3060341	3060741	401	3060428	23	8.2027	3.65284	6.2374	PS15p_RNAP_peak_852a
PS15m_ct5	3060341	3060741	401	3060528	17	4.24872	2.57305	2.55903	PS15p_RNAP_peak_852b
PS15m_ct5	3061241	3061746	506	3061357	28	13.7517	5.21821	11.5781	PS15p_RNAP_peak_853a
PS15m_ct5	3061241	3061746	506	3061671	18	8.32766	4.29106	6.35529	PS15p_RNAP_peak_853b
PS15m_ct5	3280469	3280864	396	3280552	17	5.21143	2.97637	3.43559	PS15p_RNAP_peak_854
PS15m_ct5	3282315	3282803	489	3282410	18	8.32766	4.29106	6.35529	PS15p_RNAP_peak_855a
PS15m_ct5	3282315	3282803	489	3282704	15	6.15269	3.61353	4.30243	PS15p_RNAP_peak_855b
PS15m_ct6	42023	42370	348	42144	31	15.4569	5.44825	13.2375	PS15p_RNAP_peak_856
PS15m_ct6	62593	63066	474	62706	23	7.32255	3.32483	5.4018	PS15p_RNAP_peak_857a
PS15m_ct6	62593	63066	474	62977	25	5.38539	2.55511	3.59481	PS15p_RNAP_peak_857b
PS15m_ct6	88898	89814	917	89201	22	7.70496	3.55544	5.76376	PS15p_RNAP_peak_858a
PS15m_ct6	88898	89814	917	89697	24	9.42323	4.02072	7.4003	PS15p_RNAP_peak_858b
PS15m_ct6	111336	112418	1083	111487	23	7.42587	3.36258	5.50023	PS15p_RNAP_peak_859a
PS15m_ct6	111336	112418	1083	111829	32	15.3432	5.26618	13.127	PS15p_RNAP_peak_859b
PS15m_ct6	111336	112418	1083	112292	26	11.2066	4.48256	9.11328	PS15p_RNAP_peak_859c
PS15m_ct6	112623	112975	353	112834	17	5.37246	3.04594	3.58301	PS15p_RNAP_peak_860
PS15m_ct6	113583	113847	265	113719	23	8.29196	3.68694	6.32274	PS15p_RNAP_peak_861
PS15m_ct6	114057	115824	1768	114171	22	7.73368	3.56661	5.79135	PS15p_RNAP_peak_862a
PS15m_ct6	114057	115824	1768	114447	31	9.35775	3.40209	7.3379	PS15p_RNAP_peak_862b
PS15m_ct6	114057	115824	1768	114739	33	14.8832	4.97545	12.6791	PS15p_RNAP_peak_862c
PS15m_ct6	114057	115824	1768	115073	69	48.4604	10.0881	45.776	PS15p_RNAP_peak_862d
PS15m_ct6	114057	115824	1768	115707	29	8.10978	3.16222	6.14905	PS15p_RNAP_peak_862e
PS15m_ct6	118183	119611	1429	118279	16	3.63214	2.37643	2.01125	PS15p_RNAP_peak_863a
PS15m_ct6	118183	119611	1429	118761	39	17.1753	5.03297	14.9148	PS15p_RNAP_peak_863b
PS15m_ct6	118183	119611	1429	119297	27	9.41	3.7243	7.38759	PS15p_RNAP_peak_863c
PS15m_ct6	125760	126617	858	125855	20	8.57742	4.13795	6.59365	PS15p_RNAP_peak_864a
PS15m_ct6	125760	126617	858	126271	28	13.5172	5.12482	11.3497	PS15p_RNAP_peak_864b
PS15m_ct6	126849	127139	291	127027	26	7.28901	3.09729	5.37021	PS15p_RNAP_peak_865
PS15m_ct6	148341	148777	437	148442	19	8.20214	4.09622	6.23705	PS15p_RNAP_peak_866
PS15m_ct6	193794	193993	200	193892	20	5.32523	2.80532	3.53976	PS15p_RNAP_peak_867
PS15m_ct6	218682	218928	247	218805	15	5.84244	3.45892	4.01601	PS15p_RNAP_peak_868
PS15m_ct6	336908	337169	262	337037	19	6.19572	3.22288	4.34285	PS15p_RNAP_peak_869
PS15m_ct6	348132	348562	431	348276	27	9.44534	3.73638	7.42132	PS15p_RNAP_peak_870
PS15m_ct6	349631	349831	201	349723	18	6.95545	3.6489	5.05567	PS15p_RNAP_peak_871
PS15m_ct6	370705	371089	385	370889	18	4.17383	2.48568	2.49481	PS15p_RNAP_peak_872
PS15m_ct6	371286	372658	1373	371646	34	15.5755	5.0916	13.3534	PS15p_RNAP_peak_873a
PS15m_ct6	371286	372658	1373	371960	37	18.6049	5.74118	16.3116	PS15p_RNAP_peak_873b
PS15m_ct6	371286	372658	1373	372483	34	15.0613	4.91771	12.8522	PS15p_RNAP_peak_873c
PS15m_ct6	372840	373129	290	372995	30	13.049	4.68934	10.8954	PS15p_RNAP_peak_874
PS15m_ct6	386440	386654	215	386571	21	8.40178	3.94112	6.42594	PS15p_RNAP_peak_875
PS15m_ct6	400603	400839	237	400705	26	9.95708	4.01198	7.91154	PS15p_RNAP_peak_876
PS15m_ct6	401506	401869	364	401558	20	4.27205	2.42025	2.58039	PS15p_RNAP_peak_877
PS15m_ct6	549888	552119	2232	550204	83	66.0098	12.7066	63.2108	PS15p_RNAP_peak_878a
PS15m_ct6	549888	552119	2232	550818	52	32.4716	8.06668	29.9503	PS15p_RNAP_peak_878b
PS15m_ct6	549888	552119	2232	551342	46	29.4934	8.12541	27.0106	PS15p_RNAP_peak_878c
PS15m_ct6	574720	574966	247	574863	15	4.65059	2.88954	2.92456	PS15p_RNAP_peak_879
PS15m_ct6	575170	577163	1994	575590	31	17.4084	6.22249	15.1426	PS15p_RNAP_peak_880a
PS15m_ct6	575170	577163	1994	576074	38	17.5711	5.26977	15.3011	PS15p_RNAP_peak_880b
PS15m_ct6	575170	577163	1994	576383	26	9.52331	3.85511	7.49606	PS15p_RNAP_peak_880c
PS15m_ct6	575170	577163	1994	576562	24	8.20797	3.56336	6.2425	PS15p_RNAP_peak_880d
PS15m_ct6	575170	577163	1994	576960	29	11.2243	4.15838	9.1302	PS15p_RNAP_peak_880e
PS15m_ct6	599446	599701	256	599568	19	4.46569	2.5424	2.75633	PS15p_RNAP_peak_881
PS15m_ct6	600001	600475	475	600102	25	8.96182	3.747	6.95981	PS15p_RNAP_peak_882a
PS15m_ct6	600001	600475	475	600416	27	9.83928	3.87245	7.79955	PS15p_RNAP_peak_882b
PS15m_ct6	628529	629729	1201	628885	78	59.0986	11.6088	56.3438	PS15p_RNAP_peak_883
PS15m_ct6	687765	688180	416	688050	16	6.85392	3.83937	4.95958	PS15p_RNAP_peak_884
PS15m_ct6	712572	714100	1529	712772	31	18.0151	6.4755	15.7351	PS15p_RNAP_peak_885a
PS15m_ct6	712572	714100	1529	713321	39	20.8771	6.24201	18.5361	PS15p_RNAP_peak_885b
PS15m_ct6	712572	714100	1529	713749	25	10.8926	4.48235	8.81084	PS15p_RNAP_peak_885c
PS15m_ct6	725614	726582	969	725738	30	16.5324	6.03374	14.2878	PS15p_RNAP_peak_886a
PS15m_ct6	725614	726582	969	726246	48	28.8817	7.55099	26.407	PS15p_RNAP_peak_886b
PS15m_ct6	765915	766114	200	766093	24	6.77371	3.05831	4.88587	PS15p_RNAP_peak_887
PS15m_ct6	775906	776771	866	776101	40	19.3216	5.58588	17.0139	PS15p_RNAP_peak_888a
PS15m_ct6	775906	776771	866	776536	59	38.4541	8.7802	35.8637	PS15p_RNAP_peak_888b
PS15m_ct6	778508	778721	214	778584	19	7.13487	3.61987	5.22467	PS15p_RNAP_peak_889
PS15m_ct6	808041	808311	271	808172	42	23.3085	6.62638	20.922	PS15p_RNAP_peak_890
PS15m_ct6	851496	853343	1848	851761	27	9.70361	3.8253	7.66914	PS15p_RNAP_peak_891a
PS15m_ct6	851496	853343	1848	852239	22	8.93784	4.05001	6.93682	PS15p_RNAP_peak_891b
PS15m_ct6	851496	853343	1848	852489	19	7.99417	4.00127	6.03894	PS15p_RNAP_peak_891c
PS15m_ct6	851496	853343	1848	853011	28	13.425	5.08839	11.2601	PS15p_RNAP_peak_891d
PS15m_ct6	884280	884551	272	884409	28	13.3511	5.05926	11.1882	PS15p_RNAP_peak_892
PS15m_ct6	884947	885177	231	885052	18	6.03014	3.24205	4.18997	PS15p_RNAP_peak_893
PS15m_ct6	918313	918683	371	918577	21	6.84762	3.31168	4.95541	PS15p_RNAP_peak_894
PS15m_ct6	984109	984320	212	984211	16	5.01509	2.97228	3.25455	PS15p_RNAP_peak_895
PS15m_ct6	1011296	1011803	508	1011631	35	22.5743	7.61584	20.2008	PS15p_RNAP_peak_896
PS15m_ct6	1040780	1042101	1322	1041032	50	24.015	5.79656	21.6161	PS15p_RNAP_peak_897a
PS15m_ct6	1040780	1042101	1322	1041425	28	9.56874	3.69219	7.53966	PS15p_RNAP_peak_897b
PS15m_ct6	1040780	1042101	1322	1041725	22	6.02702	2.93131	4.18712	PS15p_RNAP_peak_897c
PS15m_ct6	1040780	1042101	1322	1041959	37	14.0105	4.28938	11.8295	PS15p_RNAP_peak_897d
PS15m_ct6	1054751	1057170	2420	1055376	139	113.15	14.3884	110.133	PS15p_RNAP_peak_898a
PS15m_ct6	1054751	1057170	2420	1055891	103	83.5456	13.6638	80.6534	PS15p_RNAP_peak_898b
PS15m_ct6	1054751	1057170	2420	1056440	75	54.3205	10.7396	51.5968	PS15p_RNAP_peak_898c
PS15m_ct6	1054751	1057170	2420	1057037	25	7.29653	3.16651	5.37722	PS15p_RNAP_peak_898d
PS15m_ct6	1219135	1219433	299	1219267	23	12.3774	5.42029	10.2437	PS15p_RNAP_peak_899
PS15m_ct6	1224830	1225966	1137	1224959	16	5.63563	3.25493	3.82412	PS15p_RNAP_peak_900a
PS15m_ct6	1224830	1225966	1137	1225160	19	7.57773	3.81424	5.64447	PS15p_RNAP_peak_900b
PS15m_ct6	1224830	1225966	1137	1225491	17	5.40578	3.06042	3.61358	PS15p_RNAP_peak_900c
PS15m_ct6	1226120	1226804	685	1226299	23	6.92645	3.18197	5.02829	PS15p_RNAP_peak_901a
PS15m_ct6	1226120	1226804	685	1226670	25	9.40321	3.90904	7.38127	PS15p_RNAP_peak_901b
PS15m_ct6	1227082	1227892	811	1227408	23	8.47431	3.75708	6.49486	PS15p_RNAP_peak_902a
PS15m_ct6	1227082	1227892	811	1227758	29	11.7073	4.32599	9.59617	PS15p_RNAP_peak_902b
PS15m_ct6	1300834	1302541	1708	1300978	24	9.89809	4.20711	7.85499	PS15p_RNAP_peak_903a
PS15m_ct6	1300834	1302541	1708	1301229	34	16.4438	5.39357	14.2013	PS15p_RNAP_peak_903b
PS15m_ct6	1300834	1302541	1708	1301499	33	17.231	5.82492	14.9691	PS15p_RNAP_peak_903c
PS15m_ct6	1300834	1302541	1708	1301851	21	7.15757	3.43311	5.24592	PS15p_RNAP_peak_903d
PS15m_ct6	1300834	1302541	1708	1302132	30	13.586	4.88387	11.4166	PS15p_RNAP_peak_903e
PS15m_ct6	1300834	1302541	1708	1302400	16	5.93121	3.3931	4.09794	PS15p_RNAP_peak_903f
PS15m_ct6	1307348	1307547	200	1307406	18	5.84951	3.16504	4.02246	PS15p_RNAP_peak_904
PS15m_ct6	1307851	1308393	543	1308169	23	9.25916	4.06655	7.24343	PS15p_RNAP_peak_905
PS15m_ct6	1459247	1461213	1967	1459414	42	24.3078	6.97472	21.9034	PS15p_RNAP_peak_906a
PS15m_ct6	1459247	1461213	1967	1459603	42	21.9076	6.15742	19.547	PS15p_RNAP_peak_906b
PS15m_ct6	1459247	1461213	1967	1459935	43	18.9834	5.14303	16.6826	PS15p_RNAP_peak_906c
PS15m_ct6	1459247	1461213	1967	1460298	68	37.6537	7.24218	35.0716	PS15p_RNAP_peak_906d
PS15m_ct6	1459247	1461213	1967	1460801	74	48.4671	9.22521	45.7826	PS15p_RNAP_peak_906e
PS15m_ct6	1481969	1482250	282	1482079	20	8.25663	3.996	6.28906	PS15p_RNAP_peak_907
PS15m_ct6	1482460	1483566	1107	1482723	145	153.351	24.061	150.193	PS15p_RNAP_peak_908a
PS15m_ct6	1482460	1483566	1107	1483191	60	33.1091	7.06322	30.5797	PS15p_RNAP_peak_908b
PS15m_ct6	1493033	1493232	200	1493126	19	4.66186	2.61651	2.93462	PS15p_RNAP_peak_909
PS15m_ct6	1493829	1494160	332	1493934	18	5.6504	3.08104	3.83786	PS15p_RNAP_peak_910
PS15m_ct6	1619078	1619697	620	1619477	79	64.798	13.2372	62.0063	PS15p_RNAP_peak_911
PS15m_ct6	1694347	1694662	316	1694563	16	4.38545	2.69545	2.68293	PS15p_RNAP_peak_912
PS15m_ct6	1696607	1697329	723	1696953	47	23.7943	6.08609	21.3992	PS15p_RNAP_peak_913
PS15m_ct6	1697501	1698066	566	1697573	22	4.87537	2.53251	3.12632	PS15p_RNAP_peak_914a
PS15m_ct6	1697501	1698066	566	1697905	30	10.7117	3.89459	8.6366	PS15p_RNAP_peak_914b
PS15m_ct6	1718399	1719527	1129	1718577	45	27.4415	7.57077	24.9883	PS15p_RNAP_peak_915a
PS15m_ct6	1718399	1719527	1129	1719081	40	23.3079	6.9518	20.9215	PS15p_RNAP_peak_915b
PS15m_ct6	1720660	1720995	336	1720849	42	19.7567	5.48027	17.4394	PS15p_RNAP_peak_916
PS15m_ct6	1731727	1732378	652	1731858	12	3.93238	2.79082	2.27881	PS15p_RNAP_peak_917a
PS15m_ct6	1731727	1732378	652	1732256	17	6.0011	3.32368	4.163	PS15p_RNAP_peak_917b
PS15m_ct6	1831498	1831912	415	1831609	15	5.79973	3.43785	3.97623	PS15p_RNAP_peak_918
PS15m_ct6	1832188	1832391	204	1832286	22	6.02702	2.93131	4.18712	PS15p_RNAP_peak_919
PS15m_ct6	1902157	1903946	1790	1902223	15	3.72555	2.47335	2.09388	PS15p_RNAP_peak_920a
PS15m_ct6	1902157	1903946	1790	1902583	27	11.9074	4.6299	9.78972	PS15p_RNAP_peak_920b
PS15m_ct6	1902157	1903946	1790	1902841	27	10.4748	4.09743	8.40877	PS15p_RNAP_peak_920c
PS15m_ct6	1902157	1903946	1790	1903133	32	15.2411	5.22899	13.0275	PS15p_RNAP_peak_920d
PS15m_ct6	1902157	1903946	1790	1903720	42	18.3414	5.0621	16.0542	PS15p_RNAP_peak_920e
PS15m_ct6	2011549	2011844	296	2011741	24	13.0571	5.5604	10.9033	PS15p_RNAP_peak_921
PS15m_ct6	2087301	2088241	941	2087406	20	8.18962	3.96665	6.22506	PS15p_RNAP_peak_922a
PS15m_ct6	2087301	2088241	941	2087827	30	17.2284	6.32604	14.9667	PS15p_RNAP_peak_922b
PS15m_ct6	2096417	2096815	399	2096604	19	6.81994	3.48446	4.92922	PS15p_RNAP_peak_923
PS15m_ct6	2134919	2136568	1650	2135605	127	104.23	14.4155	101.249	PS15p_RNAP_peak_924
PS15m_ct6	2289191	2289804	614	2289376	47	28.2055	7.49041	25.7407	PS15p_RNAP_peak_925
PS15m_ct6	2293441	2294399	959	2293926	44	27.9065	7.92394	25.4463	PS15p_RNAP_peak_926a
PS15m_ct6	2293441	2294399	959	2294285	24	11.0454	4.67569	8.95775	PS15p_RNAP_peak_926b
PS15m_ct6	2323979	2324178	200	2324065	13	4.74002	3.11607	3.00557	PS15p_RNAP_peak_927
PS15m_ct6	2400659	2400901	243	2400782	21	10.6995	4.9686	8.62468	PS15p_RNAP_peak_928
PS15m_ct6	2445389	2445588	200	2445553	21	10.0671	4.67415	8.01747	PS15p_RNAP_peak_929
PS15m_ct6	2483464	2483719	256	2483566	18	6.53562	3.46172	4.66157	PS15p_RNAP_peak_930
PS15m_ct6	2501124	2501323	200	2501304	15	5.08271	3.09152	3.3172	PS15p_RNAP_peak_931
PS15m_ct6	2504450	2504728	279	2504511	12	3.81815	2.73144	2.17626	PS15p_RNAP_peak_932
PS15m_ct6	2507714	2508348	635	2508178	16	6.85392	3.83937	4.95958	PS15p_RNAP_peak_933
PS15m_ct6	2658362	2658719	358	2658678	16	4.58286	2.7812	2.86282	PS15p_RNAP_peak_934
PS15m_ct6	2682796	2683398	603	2682895	14	4.53682	2.92047	2.82097	PS15p_RNAP_peak_935a
PS15m_ct6	2682796	2683398	603	2683202	35	16.9715	5.44568	14.7155	PS15p_RNAP_peak_935b
PS15m_ct6	2683557	2683852	296	2683728	14	4.30176	2.80754	2.60745	PS15p_RNAP_peak_936
PS15m_ct6	2717845	2718063	219	2717964	33	10.8701	3.70242	8.78908	PS15p_RNAP_peak_937
PS15m_ct6	2718819	2719517	699	2719054	23	6.221	2.93452	4.36679	PS15p_RNAP_peak_938a
PS15m_ct6	2718819	2719517	699	2719380	20	4.68872	2.57025	2.9592	PS15p_RNAP_peak_938b
PS15m_ct6	2755653	2755852	200	2755759	19	6.87795	3.50923	4.98237	PS15p_RNAP_peak_939
PS15m_ct6	2793061	2793341	281	2793186	33	16.7848	5.65727	14.5338	PS15p_RNAP_peak_940
PS15m_ct6	2817204	2818014	811	2817367	32	17.8367	6.22378	15.5603	PS15p_RNAP_peak_941a
PS15m_ct6	2817204	2818014	811	2817900	23	7.45199	3.37215	5.52492	PS15p_RNAP_peak_941b
PS15m_ct6	2887469	2887948	480	2887659	61	35.4351	7.56585	32.877	PS15p_RNAP_peak_942
PS15m_ct7	7424	7896	473	7666	204	128.805	9.81293	125.728	PS15p_RNAP_peak_943
PS15m_ct7	18367	18839	473	18603	230	151.497	10.5658	148.344	PS15p_RNAP_peak_944
PS15m_ct7	29596	29975	380	29797	209	138.858	10.6403	135.74	PS15p_RNAP_peak_945
PS15m_ct7	40579	41035	457	40781	199	127.861	10.0614	124.789	PS15p_RNAP_peak_946
PS15m_ct7	51522	51994	473	51741	221	147.608	10.7729	144.464	PS15p_RNAP_peak_947
PS15m_ct7	147892	148527	636	148022	24	11.949	5.06314	9.82984	PS15p_RNAP_peak_948
PS15m_ct7	148792	149004	213	148897	18	7.98406	4.1259	6.02937	PS15p_RNAP_peak_949
PS15m_ct7	158372	159559	1188	158619	25	9.90127	4.09615	7.85801	PS15p_RNAP_peak_950a
PS15m_ct7	158372	159559	1188	159292	25	14.1252	5.87198	11.9408	PS15p_RNAP_peak_950b
PS15m_ct7	218273	218472	200	218366	33	8.40933	3.02243	6.43302	PS15p_RNAP_peak_951
PS15m_ct7	230652	231202	551	230891	42	25.4575	7.38989	23.0351	PS15p_RNAP_peak_952a
PS15m_ct7	230652	231202	551	231017	45	28.1097	7.81031	25.6464	PS15p_RNAP_peak_952b
PS15m_ct7	254450	255586	1137	254722	50	22.611	5.42208	20.2369	PS15p_RNAP_peak_953a
PS15m_ct7	254450	255586	1137	255111	57	30.7727	6.81171	28.2733	PS15p_RNAP_peak_953b
PS15m_ct7	257221	257809	589	257663	22	8.53217	3.88378	6.55019	PS15p_RNAP_peak_954
PS15m_ct7	352005	352381	377	352263	25	8.22585	3.48457	6.25967	PS15p_RNAP_peak_955
PS15m_ct7	354980	356437	1458	355078	17	7.05787	3.81315	5.15206	PS15p_RNAP_peak_956a
PS15m_ct7	354980	356437	1458	355409	15	5.6482	3.36348	3.83596	PS15p_RNAP_peak_956b
PS15m_ct7	354980	356437	1458	355637	21	9.85893	4.57917	7.8184	PS15p_RNAP_peak_956c
PS15m_ct7	354980	356437	1458	355892	25	11.1723	4.59466	9.08023	PS15p_RNAP_peak_956d
PS15m_ct7	354980	356437	1458	356251	30	14.9656	5.40473	12.7595	PS15p_RNAP_peak_956e
PS15m_ct7	363268	363467	200	363388	15	5.13262	3.11517	3.36317	PS15p_RNAP_peak_957
PS15m_ct7	413549	414112	564	413845	16	5.11027	3.01499	3.34258	PS15p_RNAP_peak_958
PS15m_ct7	493313	493552	240	493390	22	4.99424	2.57267	3.23557	PS15p_RNAP_peak_959
PS15m_ct7	601059	603818	2760	601325	30	17.5757	6.47485	15.3056	PS15p_RNAP_peak_960a
PS15m_ct7	601059	603818	2760	601787	38	20.6828	6.32591	18.346	PS15p_RNAP_peak_960b
PS15m_ct7	601059	603818	2760	602204	49	38.1238	10.8376	35.5368	PS15p_RNAP_peak_960c
PS15m_ct7	601059	603818	2760	602731	29	15.5721	5.80432	13.3501	PS15p_RNAP_peak_960d
PS15m_ct7	601059	603818	2760	603101	29	12.7792	4.71129	10.6336	PS15p_RNAP_peak_960e
PS15m_ct7	601059	603818	2760	603557	19	6.47398	3.33838	4.60387	PS15p_RNAP_peak_960f
PS15m_ct7	695347	695876	530	695499	16	6.65373	3.74063	4.77246	PS15p_RNAP_peak_961a
PS15m_ct7	695347	695876	530	695813	18	7.10551	3.71686	5.19694	PS15p_RNAP_peak_961b
PS15m_ct7	717852	718072	221	717957	23	9.83818	4.30283	7.79846	PS15p_RNAP_peak_962
PS15m_ct7	726043	726265	223	726158	24	8.98811	3.85375	6.98479	PS15p_RNAP_peak_963
PS15m_ct7	727747	730282	2536	728685	499	603.1	39.0354	599.202	PS15p_RNAP_peak_964a
PS15m_ct7	727747	730282	2536	729148	375	426.748	32.6026	423.079	PS15p_RNAP_peak_964b
PS15m_ct7	727747	730282	2536	729356	388	421.665	29.2591	418.004	PS15p_RNAP_peak_964c
PS15m_ct7	727747	730282	2536	729901	87	60.319	10.3105	57.5569	PS15p_RNAP_peak_964d
PS15m_ct7	735845	736183	339	736034	28	11.9125	4.5112	9.79455	PS15p_RNAP_peak_965
PS15m_ct7	736374	737009	636	736547	25	10.9399	4.50121	8.85608	PS15p_RNAP_peak_966a
PS15m_ct7	736374	737009	636	736941	14	4.97072	3.13299	3.21377	PS15p_RNAP_peak_966b
PS15m_ct7	782339	782538	200	782498	14	4.13623	2.72891	2.46097	PS15p_RNAP_peak_967
PS15m_ct7	782722	783208	487	783105	19	5.22736	2.83432	3.45021	PS15p_RNAP_peak_968
PS15m_ct7	845678	845877	200	845788	18	6.76695	3.56432	4.87933	PS15p_RNAP_peak_969
PS15m_ct7	846217	846422	206	846333	18	7.12563	3.72601	5.21598	PS15p_RNAP_peak_970
PS15m_ct7	850345	852172	1828	850483	24	9.21042	3.93861	7.19656	PS15p_RNAP_peak_971a
PS15m_ct7	850345	852172	1828	850910	73	61.1043	13.4527	58.3367	PS15p_RNAP_peak_971b
PS15m_ct7	850345	852172	1828	851272	138	140.076	21.8986	136.954	PS15p_RNAP_peak_971c
PS15m_ct7	850345	852172	1828	851836	96	67.7188	10.7525	64.9096	PS15p_RNAP_peak_971d
PS15m_ct7	870955	871498	544	871154	24	8.40834	3.63686	6.43212	PS15p_RNAP_peak_972
PS15m_ct7	871836	873004	1169	871933	25	8.43443	3.55797	6.45708	PS15p_RNAP_peak_973a
PS15m_ct7	871836	873004	1169	872314	23	8.17323	3.64161	6.2094	PS15p_RNAP_peak_973b
PS15m_ct7	871836	873004	1169	872837	32	14.7298	5.04505	12.5298	PS15p_RNAP_peak_973c
PS15m_ct7	877170	877385	216	877278	21	5.31696	2.7402	3.53201	PS15p_RNAP_peak_974
PS15m_ct7	877964	878522	559	878150	32	12.1977	4.19065	10.0704	PS15p_RNAP_peak_975
PS15m_ct7	879171	879865	695	879529	28	9.04614	3.52146	7.0404	PS15p_RNAP_peak_976
PS15m_ct7	880085	880576	492	880220	30	11.5376	4.16599	9.43196	PS15p_RNAP_peak_977
PS15m_ct7	932535	936474	3940	932756	72	40.1361	7.36935	37.527	PS15p_RNAP_peak_978a
PS15m_ct7	932535	936474	3940	933470	312	334.39	27.7243	330.878	PS15p_RNAP_peak_978b
PS15m_ct7	932535	936474	3940	933806	467	588.439	43.3189	584.553	PS15p_RNAP_peak_978c
PS15m_ct7	932535	936474	3940	934932	667	771.986	35.6386	767.949	PS15p_RNAP_peak_978d
PS15m_ct7	932535	936474	3940	935625	602	632.121	27.8127	628.185	PS15p_RNAP_peak_978e
PS15m_ct7	932535	936474	3940	936196	194	169.936	17.1737	166.739	PS15p_RNAP_peak_978f
PS15m_ct7	936831	937035	205	936973	30	5.86508	2.48705	4.03669	PS15p_RNAP_peak_979
PS15m_ct7	963397	963601	205	963506	16	6.55285	3.69127	4.67779	PS15p_RNAP_peak_980
PS15m_ct7	980200	980410	211	980309	26	8.49234	3.49524	6.51235	PS15p_RNAP_peak_981
PS15m_ct7	980643	980939	297	980798	18	4.71577	2.6988	2.98372	PS15p_RNAP_peak_982
PS15m_ct7	996691	997108	418	996992	25	6.48933	2.90167	4.61851	PS15p_RNAP_peak_983
PS15m_ct7	997344	997879	536	997722	38	23.8929	7.54562	21.4963	PS15p_RNAP_peak_984
PS15m_ct7	1052557	1053801	1245	1053029	27	15.2316	6.00578	13.0182	PS15p_RNAP_peak_985a
PS15m_ct7	1052557	1053801	1245	1053594	27	10.8557	4.23553	8.77526	PS15p_RNAP_peak_985b
PS15m_ct7	1085925	1086201	277	1086058	18	6.78519	3.57247	4.8965	PS15p_RNAP_peak_986
PS15m_ct7	1093493	1094576	1084	1093629	24	5.23233	2.55341	3.4548	PS15p_RNAP_peak_987a
PS15m_ct7	1093493	1094576	1084	1094098	47	23.6474	6.04264	21.255	PS15p_RNAP_peak_987b
PS15m_ct7	1093493	1094576	1084	1094398	39	17.8774	5.24971	15.6002	PS15p_RNAP_peak_987c
PS15m_ct7	1101897	1102630	734	1102167	33	19.4538	6.70435	17.1432	PS15p_RNAP_peak_988
PS15m_ct7	1103024	1103226	203	1103122	17	6.78008	3.68171	4.89176	PS15p_RNAP_peak_989
PS15m_ct7	1118749	1119216	468	1118822	20	4.94137	2.66267	3.18697	PS15p_RNAP_peak_990
PS15m_ct7	1119540	1120344	805	1119802	36	19.3223	6.14277	17.0145	PS15p_RNAP_peak_991a
PS15m_ct7	1119540	1120344	805	1120204	20	8.84759	4.25933	6.85089	PS15p_RNAP_peak_991b
PS15m_ct7	1204018	1204719	702	1204148	18	5.76964	3.13123	3.94835	PS15p_RNAP_peak_992a
PS15m_ct7	1204018	1204719	702	1204528	37	17.3207	5.30901	15.057	PS15p_RNAP_peak_992b
PS15m_ct7	1205058	1205257	200	1205173	16	6.38934	3.61184	4.52441	PS15p_RNAP_peak_993
PS15m_ct7	1222590	1222914	325	1222729	21	8.05318	3.79541	6.09501	PS15p_RNAP_peak_994
PS15m_ct7	1245053	1245966	914	1245258	14	5.477	3.38768	3.67688	PS15p_RNAP_peak_995a
PS15m_ct7	1245053	1245966	914	1245577	14	5.477	3.38768	3.67688	PS15p_RNAP_peak_995b
PS15m_ct7	1245053	1245966	914	1245894	14	5.36407	3.33024	3.57533	PS15p_RNAP_peak_995c
PS15m_ct7	1329612	1330312	701	1329814	78	44.8353	7.7636	42.1797	PS15p_RNAP_peak_996
PS15m_ct7	1475307	1478643	3337	1475923	47	21.681	5.48082	19.3246	PS15p_RNAP_peak_997a
PS15m_ct7	1475307	1478643	3337	1476745	66	43.1319	9.00881	40.492	PS15p_RNAP_peak_997b
PS15m_ct7	1475307	1478643	3337	1477484	59	33.1342	7.20076	30.6044	PS15p_RNAP_peak_997c
PS15m_ct7	1475307	1478643	3337	1477983	29	13.4552	4.96393	11.2895	PS15p_RNAP_peak_997d
PS15m_ct7	1475307	1478643	3337	1478241	15	4.14685	2.66027	2.47052	PS15p_RNAP_peak_997e
PS15m_ct7	1475307	1478643	3337	1478591	18	5.79296	3.14109	3.97009	PS15p_RNAP_peak_997f
PS15m_ct7	1514311	1514569	259	1514450	21	7.70487	3.65246	5.76375	PS15p_RNAP_peak_998
PS15m_ct7	1518226	1518684	459	1518314	20	5.95602	3.04599	4.12089	PS15p_RNAP_peak_999a
PS15m_ct7	1518226	1518684	459	1518602	18	6.37026	3.38918	4.50659	PS15p_RNAP_peak_999b
PS15m_ct7	1518947	1519243	297	1519131	21	9.00502	4.19956	7.00102	PS15p_RNAP_peak_1000
PS15m_ct7	1531707	1532150	444	1531830	28	8.97138	3.49737	6.96896	PS15p_RNAP_peak_1001
PS15m_ct7	1537008	1537207	200	1537142	18	8.32766	4.29106	6.35529	PS15p_RNAP_peak_1002
PS15m_ct7	1551448	1552057	610	1551579	26	12.6612	5.06625	10.5192	PS15p_RNAP_peak_1003a
PS15m_ct7	1551448	1552057	610	1551926	35	20.5894	6.79633	18.2546	PS15p_RNAP_peak_1003b
PS15m_ct7	1585081	1586729	1649	1585440	102	91.7814	16.3839	88.8523	PS15p_RNAP_peak_1004a
PS15m_ct7	1585081	1586729	1649	1585713	44	25.494	7.05975	23.0712	PS15p_RNAP_peak_1004b
PS15m_ct7	1585081	1586729	1649	1586304	27	10.9989	4.28808	8.91301	PS15p_RNAP_peak_1004c
PS15m_ct7	1638065	1640134	2070	1638165	25	8.86609	3.71232	6.86834	PS15p_RNAP_peak_1005a
PS15m_ct7	1638065	1640134	2070	1638665	68	46.9067	9.79528	44.2342	PS15p_RNAP_peak_1005b
PS15m_ct7	1638065	1640134	2070	1639234	54	26.9954	6.15205	24.5487	PS15p_RNAP_peak_1005c
PS15m_ct7	1638065	1640134	2070	1639449	52	26.2997	6.19502	23.8637	PS15p_RNAP_peak_1005d
PS15m_ct7	1638065	1640134	2070	1640077	22	5.25975	2.66318	3.47969	PS15p_RNAP_peak_1005e
PS15m_ct7	1646421	1646839	419	1646646	53	25.6489	5.90637	23.2235	PS15p_RNAP_peak_1006
PS15m_ct7	1647875	1648240	366	1648017	20	6.49087	3.25647	4.61983	PS15p_RNAP_peak_1007
PS15m_ct7	1709304	1709779	476	1709436	17	4.26702	2.58052	2.57582	PS15p_RNAP_peak_1008a
PS15m_ct7	1709304	1709779	476	1709668	27	9.88923	3.88989	7.84641	PS15p_RNAP_peak_1008b
PS15m_ct7	1807391	1807736	346	1807508	31	11.2697	3.98574	9.17418	PS15p_RNAP_peak_1009
PS15m_ct7	1807900	1808786	887	1808113	25	9.05889	3.78233	7.05247	PS15p_RNAP_peak_1010a
PS15m_ct7	1807900	1808786	887	1808447	15	4.21051	2.68889	2.52433	PS15p_RNAP_peak_1010b
PS15m_ct7	1809042	1809937	896	1809168	27	12.6144	4.90595	10.4738	PS15p_RNAP_peak_1011a
PS15m_ct7	1809042	1809937	896	1809586	18	5.54736	3.03793	3.74237	PS15p_RNAP_peak_1011b
PS15m_ct7	1809042	1809937	896	1809850	19	5.48428	2.93544	3.68354	PS15p_RNAP_peak_1011c
PS15m_ct7	1819125	1820083	959	1819248	23	6.42294	3.00447	4.5562	PS15p_RNAP_peak_1012a
PS15m_ct7	1819125	1820083	959	1819505	51	30.9135	7.72398	28.4123	PS15p_RNAP_peak_1012b
PS15m_ct7	1819125	1820083	959	1819924	26	11.2066	4.48256	9.11328	PS15p_RNAP_peak_1012c
PS15m_ct7	1860374	1860922	549	1860578	34	11.4468	3.79458	9.34517	PS15p_RNAP_peak_1013
PS15m_ct7	1861117	1866029	4913	1861246	19	7.19642	3.64661	5.28246	PS15p_RNAP_peak_1014a
PS15m_ct7	1861117	1866029	4913	1861657	18	5.06488	2.83931	3.30036	PS15p_RNAP_peak_1014b
PS15m_ct7	1861117	1866029	4913	1862108	20	7.4474	3.64839	5.52061	PS15p_RNAP_peak_1014c
PS15m_ct7	1861117	1866029	4913	1862638	63	48.1019	11.2295	45.4207	PS15p_RNAP_peak_1014d
PS15m_ct7	1861117	1866029	4913	1863063	20	7.85563	3.82188	5.90737	PS15p_RNAP_peak_1014e
PS15m_ct7	1861117	1866029	4913	1863915	17	4.86025	2.82678	3.11225	PS15p_RNAP_peak_1014f
PS15m_ct7	1861117	1866029	4913	1864080	15	3.97466	2.58336	2.31636	PS15p_RNAP_peak_1014g
PS15m_ct7	1861117	1866029	4913	1864397	22	7.53542	3.48988	5.60398	PS15p_RNAP_peak_1014h
PS15m_ct7	1861117	1866029	4913	1864850	34	15.2982	4.99736	13.083	PS15p_RNAP_peak_1014i
PS15m_ct7	1861117	1866029	4913	1865183	35	16.2477	5.19726	14.0092	PS15p_RNAP_peak_1014j
PS15m_ct7	1861117	1866029	4913	1865723	86	72.3635	14.0654	69.528	PS15p_RNAP_peak_1014k
PS15m_ct7	1866317	1866908	592	1866651	30	14.2738	5.13973	12.0857	PS15p_RNAP_peak_1015
PS15m_ct7	1867143	1867766	624	1867638	14	3.67392	2.51313	2.04819	PS15p_RNAP_peak_1016
PS15m_ct7	1868094	1870317	2224	1868236	26	11.4169	4.56453	9.31649	PS15p_RNAP_peak_1017a
PS15m_ct7	1868094	1870317	2224	1868492	21	7.88831	3.72742	5.93825	PS15p_RNAP_peak_1017b
PS15m_ct7	1868094	1870317	2224	1868891	21	7.78883	3.68668	5.84387	PS15p_RNAP_peak_1017c
PS15m_ct7	1868094	1870317	2224	1869430	28	12.5859	4.76335	10.4461	PS15p_RNAP_peak_1017d
PS15m_ct7	1868094	1870317	2224	1869654	21	6.87367	3.32181	4.9784	PS15p_RNAP_peak_1017e
PS15m_ct7	1868094	1870317	2224	1869999	38	15.1752	4.53711	12.9633	PS15p_RNAP_peak_1017f
PS15m_ct7	1890477	1890822	346	1890672	27	9.34566	3.70236	7.32633	PS15p_RNAP_peak_1018
PS15m_ct7	1903904	1904149	246	1904022	20	7.66531	3.74053	5.72623	PS15p_RNAP_peak_1019
PS15m_ct7	1984449	1984648	200	1984547	17	4.63227	2.73121	2.90784	PS15p_RNAP_peak_1020
PS15m_ct7	1984889	1985976	1088	1985066	21	8.66284	4.05198	6.67499	PS15p_RNAP_peak_1021a
PS15m_ct7	1984889	1985976	1088	1985369	37	20.4725	6.40792	18.1404	PS15p_RNAP_peak_1021b
PS15m_ct7	1984889	1985976	1088	1985653	25	9.97034	4.12246	7.92428	PS15p_RNAP_peak_1021c
PS15m_ct7	1984889	1985976	1088	1985852	25	6.95597	3.05352	5.05614	PS15p_RNAP_peak_1021d
PS15m_ct7	1988447	1988666	220	1988560	14	3.66099	2.50718	2.03662	PS15p_RNAP_peak_1022
PS15m_ct7	2005911	2006271	361	2006035	20	8.58409	4.14092	6.59997	PS15p_RNAP_peak_1023
PS15m_ct7	2050409	2053139	2731	2050602	47	29.6567	7.99589	27.1715	PS15p_RNAP_peak_1024a
PS15m_ct7	2050409	2053139	2731	2051041	85	66.8966	12.5478	64.092	PS15p_RNAP_peak_1024b
PS15m_ct7	2050409	2053139	2731	2051329	86	71.6761	13.8388	68.8446	PS15p_RNAP_peak_1024c
PS15m_ct7	2050409	2053139	2731	2051619	77	60.6226	12.312	57.8582	PS15p_RNAP_peak_1024d
PS15m_ct7	2050409	2053139	2731	2052206	68	42.7283	8.57262	40.0923	PS15p_RNAP_peak_1024e
PS15m_ct7	2050409	2053139	2731	2052530	43	23.6071	6.57524	21.2154	PS15p_RNAP_peak_1024f
PS15m_ct7	2050409	2053139	2731	2052999	28	12.9346	4.89694	10.7843	PS15p_RNAP_peak_1024g
PS15m_ct7	2066400	2068480	2081	2066524	24	9.38283	4.00506	7.36168	PS15p_RNAP_peak_1025a
PS15m_ct7	2066400	2068480	2081	2066938	41	18.3363	5.16612	16.0493	PS15p_RNAP_peak_1025b
PS15m_ct7	2066400	2068480	2081	2067392	47	24.4733	6.28962	22.066	PS15p_RNAP_peak_1025c
PS15m_ct7	2066400	2068480	2081	2067882	30	10.3686	3.7848	8.3068	PS15p_RNAP_peak_1025d
PS15m_ct7	2066400	2068480	2081	2068329	20	4.68872	2.57025	2.9592	PS15p_RNAP_peak_1025e
PS15m_ct7	2094629	2097122	2494	2094833	52	32.1884	7.97328	29.6706	PS15p_RNAP_peak_1026a
PS15m_ct7	2094629	2097122	2494	2095210	136	106.896	13.4903	103.905	PS15p_RNAP_peak_1026b
PS15m_ct7	2094629	2097122	2494	2095398	128	97.5846	12.7026	94.6308	PS15p_RNAP_peak_1026c
PS15m_ct7	2094629	2097122	2494	2095975	135	118.143	16.3456	115.107	PS15p_RNAP_peak_1026d
PS15m_ct7	2094629	2097122	2494	2096377	173	170.244	21.3493	167.047	PS15p_RNAP_peak_1026e
PS15m_ct7	2127410	2127615	206	2127595	25	8.35131	3.52863	6.37782	PS15p_RNAP_peak_1027
PS15m_ct7	2127847	2128060	214	2127950	24	6.823	3.07507	4.93208	PS15p_RNAP_peak_1028
PS15m_ct7	2182985	2185100	2116	2183334	42	19.841	5.50586	17.522	PS15p_RNAP_peak_1029a
PS15m_ct7	2182985	2185100	2116	2183822	69	36.0414	6.74488	33.4768	PS15p_RNAP_peak_1029b
PS15m_ct7	2182985	2185100	2116	2184508	86	55.4095	9.22955	52.6788	PS15p_RNAP_peak_1029c
PS15m_ct7	2195234	2196646	1413	2195365	18	6.70842	3.53824	4.82404	PS15p_RNAP_peak_1030a
PS15m_ct7	2195234	2196646	1413	2195974	25	10.0752	4.16257	8.02528	PS15p_RNAP_peak_1030b
PS15m_ct7	2195234	2196646	1413	2196324	28	13.9827	5.31112	11.8025	PS15p_RNAP_peak_1030c
PS15m_ct7	2223416	2224044	629	2223652	25	13.1735	5.44203	11.0158	PS15p_RNAP_peak_1031
PS15m_ct7	2266763	2267070	308	2266941	20	4.16267	2.38134	2.48456	PS15p_RNAP_peak_1032
PS15m_ct7	2267209	2267526	318	2267387	55	24.6292	5.44908	22.2196	PS15p_RNAP_peak_1033
PS15m_ct7	2267796	2268909	1114	2267895	30	9.19238	3.42101	7.17917	PS15p_RNAP_peak_1034a
PS15m_ct7	2267796	2268909	1114	2268183	27	8.19674	3.3216	6.23185	PS15p_RNAP_peak_1034b
PS15m_ct7	2267796	2268909	1114	2268753	43	19.6392	5.33241	17.3246	PS15p_RNAP_peak_1034c
PS15m_ct7	2302682	2303083	402	2303024	22	6.61047	3.14221	4.7319	PS15p_RNAP_peak_1035
PS15m_ct7	2310377	2310692	316	2310571	23	10.7384	4.68384	8.66231	PS15p_RNAP_peak_1036
PS15m_ct7	2310839	2311458	620	2310986	23	9.05409	3.9845	7.04784	PS15p_RNAP_peak_1037a
PS15m_ct7	2310839	2311458	620	2311255	26	11.2066	4.48256	9.11328	PS15p_RNAP_peak_1037b
PS15m_ct7	2337519	2339571	2053	2337864	37	21.0298	6.61581	18.6858	PS15p_RNAP_peak_1038a
PS15m_ct7	2337519	2339571	2053	2338345	36	16.4399	5.14021	14.1975	PS15p_RNAP_peak_1038b
PS15m_ct7	2337519	2339571	2053	2339028	26	11.3684	4.54554	9.2695	PS15p_RNAP_peak_1038c
PS15m_ct7	2337519	2339571	2053	2339425	23	9.19148	4.03938	7.1783	PS15p_RNAP_peak_1038d
PS15m_ct7	2381509	2383163	1655	2381707	32	12.9131	4.42272	10.7634	PS15p_RNAP_peak_1039a
PS15m_ct7	2381509	2383163	1655	2382128	55	28.9462	6.56121	26.4705	PS15p_RNAP_peak_1039b
PS15m_ct7	2381509	2383163	1655	2382775	34	15.2982	4.99736	13.083	PS15p_RNAP_peak_1039c
PS15m_ct7	2383399	2384053	655	2383506	21	7.07575	3.40086	5.16886	PS15p_RNAP_peak_1040a
PS15m_ct7	2383399	2384053	655	2383996	22	5.9847	2.91625	4.14765	PS15p_RNAP_peak_1040b
PS15m_ct7	2432467	2433228	762	2432534	23	7.297	3.31553	5.37749	PS15p_RNAP_peak_1041a
PS15m_ct7	2432467	2433228	762	2432856	21	5.7438	2.89504	3.92431	PS15p_RNAP_peak_1041b
PS15m_ct7	2433637	2434379	743	2433856	19	5.52854	2.95299	3.72482	PS15p_RNAP_peak_1042a
PS15m_ct7	2433637	2434379	743	2434148	16	5.92481	3.39009	4.09199	PS15p_RNAP_peak_1042b
PS15m_ct7	2597516	2598755	1240	2597606	17	5.60406	3.14712	3.79488	PS15p_RNAP_peak_1043a
PS15m_ct7	2597516	2598755	1240	2597834	19	7.02162	3.57091	5.11816	PS15p_RNAP_peak_1043b
PS15m_ct7	2597516	2598755	1240	2598446	112	96.5898	15.4378	93.6402	PS15p_RNAP_peak_1043c
PS15m_ct7	2683793	2684460	668	2684171	32	14.4254	4.93741	12.2333	PS15p_RNAP_peak_1044
PS15m_ct7	2773089	2775243	2155	2773297	34	17.4389	5.7527	15.1723	PS15p_RNAP_peak_1045a
PS15m_ct7	2773089	2775243	2155	2773689	36	16.8886	5.28904	14.6346	PS15p_RNAP_peak_1045b
PS15m_ct7	2773089	2775243	2155	2774108	23	8.40685	3.73106	6.43077	PS15p_RNAP_peak_1045c
PS15m_ct7	2773089	2775243	2155	2774412	57	37.3214	8.7736	34.7425	PS15p_RNAP_peak_1045d
PS15m_ct7	2773089	2775243	2155	2774884	18	6.51249	3.45153	4.63996	PS15p_RNAP_peak_1045e
PS15m_ct7	2900615	2900910	296	2900694	18	3.64345	2.28246	2.02112	PS15p_RNAP_peak_1046
PS15m_ct8	1	227	227	64	32	15.7232	5.40597	13.4976	PS15p_RNAP_peak_1047
PS15m_ct8	26051	26995	945	26433	54	40.4488	10.5127	37.836	PS15p_RNAP_peak_1048a
PS15m_ct8	26051	26995	945	26858	30	16.6968	6.10207	14.4481	PS15p_RNAP_peak_1048b
PS15m_ct8	27153	27726	574	27514	15	5.21632	3.15499	3.43988	PS15p_RNAP_peak_1049
PS15m_ct8	113141	113425	285	113225	14	3.66099	2.50718	2.03662	PS15p_RNAP_peak_1050
PS15m_ct8	285911	286299	389	286191	22	5.65816	2.80115	3.84491	PS15p_RNAP_peak_1051
PS15m_ct8	340163	341575	1413	340269	29	10.8193	4.02066	8.74035	PS15p_RNAP_peak_1052a
PS15m_ct8	340163	341575	1413	340623	36	17.6941	5.56286	15.4214	PS15p_RNAP_peak_1052b
PS15m_ct8	340163	341575	1413	340898	46	26.9337	7.22475	24.488	PS15p_RNAP_peak_1052c
PS15m_ct8	360477	360875	399	360732	35	13.4072	4.28918	11.2428	PS15p_RNAP_peak_1053
PS15m_ct8	361087	361415	329	361287	24	6.58069	2.99304	4.70406	PS15p_RNAP_peak_1054
PS15m_ct8	361729	362186	458	362078	19	5.48428	2.93544	3.68354	PS15p_RNAP_peak_1055
PS15m_ct8	384307	385274	968	384886	81	61.6228	11.7694	58.8517	PS15p_RNAP_peak_1056
PS15m_ct8	386264	388448	2185	387198	1227	1885.13	85.4644	1879.26	PS15p_RNAP_peak_1057a
PS15m_ct8	386264	388448	2185	387962	221	252.969	30.876	249.607	PS15p_RNAP_peak_1057b
PS15m_ct8	389685	391222	1538	389856	29	15.1903	5.64719	12.978	PS15p_RNAP_peak_1058a
PS15m_ct8	389685	391222	1538	390125	16	5.65091	3.26202	3.83835	PS15p_RNAP_peak_1058b
PS15m_ct8	389685	391222	1538	390447	18	7.17725	3.74954	5.26454	PS15p_RNAP_peak_1058c
PS15m_ct8	389685	391222	1538	391087	28	11.5725	4.3868	9.46558	PS15p_RNAP_peak_1058d
PS15m_ct8	421397	421666	270	421525	17	5.53365	3.11622	3.7295	PS15p_RNAP_peak_1059
PS15m_ct8	640136	640756	621	640495	36	19.63	6.25638	17.3156	PS15p_RNAP_peak_1060
PS15m_ct8	655447	656592	1146	655594	32	13.2847	4.54613	11.1234	PS15p_RNAP_peak_1061a
PS15m_ct8	655447	656592	1146	655907	28	11.9511	4.52546	9.83183	PS15p_RNAP_peak_1061b
PS15m_ct8	655447	656592	1146	656422	38	21.2145	6.51866	18.8666	PS15p_RNAP_peak_1061c
PS15m_ct8	660322	662753	2432	660728	47	29.7326	8.02296	27.2462	PS15p_RNAP_peak_1062a
PS15m_ct8	660322	662753	2432	661177	38	20.2391	6.16784	17.9116	PS15p_RNAP_peak_1062b
PS15m_ct8	660322	662753	2432	661481	46	25.4611	6.73802	23.0387	PS15p_RNAP_peak_1062c
PS15m_ct8	660322	662753	2432	662083	32	15.7814	5.42758	13.5544	PS15p_RNAP_peak_1062d
PS15m_ct8	660322	662753	2432	662461	24	8.37934	3.62617	6.40447	PS15p_RNAP_peak_1062e
PS15m_ct8	743082	743940	859	743162	20	5.95602	3.04599	4.12089	PS15p_RNAP_peak_1063a
PS15m_ct8	743082	743940	859	743422	25	10.3989	4.28771	8.33584	PS15p_RNAP_peak_1063b
PS15m_ct8	743082	743940	859	743828	29	13.7042	5.05888	11.5319	PS15p_RNAP_peak_1063c
PS15m_ct8	745085	745365	281	745244	29	11.4939	4.25148	9.39072	PS15p_RNAP_peak_1064
PS15m_ct8	858448	859629	1182	858612	21	10.6995	4.9686	8.62468	PS15p_RNAP_peak_1065a
PS15m_ct8	858448	859629	1182	859221	71	44.1656	8.51669	41.516	PS15p_RNAP_peak_1065b
PS15m_ct8	859932	860333	402	860032	17	4.74673	2.77904	3.01163	PS15p_RNAP_peak_1066a
PS15m_ct8	859932	860333	402	860286	20	5.11182	2.72567	3.34401	PS15p_RNAP_peak_1066b
PS15m_ct8	893267	893734	468	893421	32	10.5784	3.69123	8.50855	PS15p_RNAP_peak_1067
PS15m_ct8	910962	911161	200	911075	21	7.43915	3.54516	5.51275	PS15p_RNAP_peak_1068
PS15m_ct8	964505	964719	215	964605	26	8.71119	3.57013	6.72099	PS15p_RNAP_peak_1069
PS15m_ct8	965064	966743	1680	965178	20	6.3344	3.19426	4.47298	PS15p_RNAP_peak_1070a
PS15m_ct8	965064	966743	1680	965464	29	9.13216	3.47372	7.12164	PS15p_RNAP_peak_1070b
PS15m_ct8	965064	966743	1680	965720	23	5.76463	2.77897	3.94351	PS15p_RNAP_peak_1070c
PS15m_ct8	965064	966743	1680	966089	45	21.9147	5.7732	19.554	PS15p_RNAP_peak_1070d
PS15m_ct8	965064	966743	1680	966652	29	10.5641	3.93519	8.4949	PS15p_RNAP_peak_1070e
PS15m_ct8	1071955	1072408	454	1072330	14	5.477	3.38768	3.67688	PS15p_RNAP_peak_1071
PS15m_ct8	1072545	1073409	865	1072693	26	15.0238	6.09783	12.8156	PS15p_RNAP_peak_1072a
PS15m_ct8	1072545	1073409	865	1073085	22	10.5028	4.72398	8.43565	PS15p_RNAP_peak_1072b
PS15m_ct8	1165047	1165346	300	1165215	39	23.2555	7.10789	20.8699	PS15p_RNAP_peak_1073
PS15m_ct8	1232345	1232686	342	1232532	35	20.0252	6.57361	17.7024	PS15p_RNAP_peak_1074
PS15m_ct8	1244337	1244580	244	1244457	17	6.5373	3.56846	4.66317	PS15p_RNAP_peak_1075
PS15m_ct8	1244818	1246237	1420	1245219	31	16.0243	5.66714	13.7912	PS15p_RNAP_peak_1076a
PS15m_ct8	1244818	1246237	1420	1245558	38	21.8319	6.74709	19.4726	PS15p_RNAP_peak_1076b
PS15m_ct8	1244818	1246237	1420	1246126	16	4.90143	2.92159	3.15013	PS15p_RNAP_peak_1076c
PS15m_ct8	1246824	1247047	224	1246937	26	10.9768	4.39391	8.89181	PS15p_RNAP_peak_1077
PS15m_ct8	1249125	1251240	2116	1249782	239	227.371	20.7374	224.054	PS15p_RNAP_peak_1078a
PS15m_ct8	1249125	1251240	2116	1250383	391	449.845	33.6355	446.138	PS15p_RNAP_peak_1078b
PS15m_ct8	1295789	1296274	486	1295944	38	19.5748	5.93586	17.2616	PS15p_RNAP_peak_1079
PS15m_ct8	1316165	1316371	207	1316242	16	4.69851	2.83188	2.96792	PS15p_RNAP_peak_1080
PS15m_ct8	1316607	1317134	528	1316746	24	9.08067	3.88896	7.0733	PS15p_RNAP_peak_1081a
PS15m_ct8	1316607	1317134	528	1316969	21	7.52052	3.57786	5.58992	PS15p_RNAP_peak_1081b
PS15m_ct8	1375115	1375350	236	1375245	25	11.3368	4.6614	9.23884	PS15p_RNAP_peak_1082
PS15m_ct8	1379238	1379827	590	1379398	38	18.2191	5.47974	15.9346	PS15p_RNAP_peak_1083a
PS15m_ct8	1379238	1379827	590	1379718	25	6.61293	2.94156	4.73414	PS15p_RNAP_peak_1083b
PS15m_ct8	1380043	1380712	670	1380160	27	8.34183	3.36854	6.36865	PS15p_RNAP_peak_1084a
PS15m_ct8	1380043	1380712	670	1380549	29	9.50716	3.59165	7.48057	PS15p_RNAP_peak_1084b
PS15m_ct8	1466614	1466936	323	1466670	15	4.09847	2.63859	2.42719	PS15p_RNAP_peak_1085
PS15m_ct8	1468153	1470106	1954	1468359	41	18.5545	5.23128	16.2625	PS15p_RNAP_peak_1086a
PS15m_ct8	1468153	1470106	1954	1468779	33	11.8486	3.99307	9.73273	PS15p_RNAP_peak_1086b
PS15m_ct8	1468153	1470106	1954	1469165	30	10.3392	3.77546	8.27861	PS15p_RNAP_peak_1086c
PS15m_ct8	1468153	1470106	1954	1469938	31	15.6861	5.53607	13.4614	PS15p_RNAP_peak_1086d
PS15m_ct8	1490051	1490250	200	1490145	20	8.25944	3.99723	6.29177	PS15p_RNAP_peak_1087
PS15m_ct8	1545393	1545699	307	1545509	24	8.94073	3.83579	6.93957	PS15p_RNAP_peak_1088
PS15m_ct8	1546020	1546353	334	1546100	16	3.95479	2.51155	2.29861	PS15p_RNAP_peak_1089
PS15m_ct8	1547939	1548610	672	1548084	16	5.45168	3.1701	3.65607	PS15p_RNAP_peak_1090a
PS15m_ct8	1547939	1548610	672	1548452	55	33.2694	7.82381	30.7377	PS15p_RNAP_peak_1090b
PS15m_ct8	1580618	1580881	264	1580728	19	5.82211	3.07054	3.99717	PS15p_RNAP_peak_1091
PS15m_ct8	1595690	1595898	209	1595742	16	5.55683	3.21848	3.75103	PS15p_RNAP_peak_1092
PS15m_ct8	1623203	1623714	512	1623359	63	39.338	8.38172	36.7376	PS15p_RNAP_peak_1093
PS15m_ct8	1624503	1624765	263	1624643	16	5.08627	3.0042	3.32021	PS15p_RNAP_peak_1094
PS15m_ct8	1639304	1639574	271	1639477	18	6.54142	3.46428	4.66694	PS15p_RNAP_peak_1095
PS15m_ct8	1641761	1642131	371	1641823	18	6.46653	3.43133	4.5969	PS15p_RNAP_peak_1096a
PS15m_ct8	1641761	1642131	371	1641987	13	3.68096	2.58509	2.05422	PS15p_RNAP_peak_1096b
PS15m_ct8	1642412	1642663	252	1642525	14	4.43353	2.87066	2.72688	PS15p_RNAP_peak_1097
PS15m_ct8	1655898	1656097	200	1655954	13	4.82839	3.16184	3.08338	PS15p_RNAP_peak_1098
PS15m_ct8	1666535	1666945	411	1666616	18	5.52384	3.02813	3.72039	PS15p_RNAP_peak_1099a
PS15m_ct8	1666535	1666945	411	1666846	20	7.48417	3.66386	5.55544	PS15p_RNAP_peak_1099b
PS15m_ct8	1680728	1681210	483	1680956	67	39.834	7.92955	37.2285	PS15p_RNAP_peak_1100
PS15m_ct8	1735692	1735891	200	1735817	23	9.6549	4.2273	7.62245	PS15p_RNAP_peak_1101
PS15m_ct8	1816897	1819818	2922	1816980	20	5.32928	2.80684	3.54336	PS15p_RNAP_peak_1102a
PS15m_ct8	1816897	1819818	2922	1818188	255	266.378	25.5651	262.987	PS15p_RNAP_peak_1102b
PS15m_ct8	1816897	1819818	2922	1818563	325	349.546	28.07	346.007	PS15p_RNAP_peak_1102c
PS15m_ct8	1816897	1819818	2922	1818975	292	296.824	24.4194	293.376	PS15p_RNAP_peak_1102d
PS15m_ct8	1816897	1819818	2922	1819665	33	16.0593	5.39091	13.8252	PS15p_RNAP_peak_1102e
PS15m_ct8	1876866	1877190	325	1876999	27	8.81791	3.52487	6.82267	PS15p_RNAP_peak_1103
PS15m_ct8	1877388	1878254	867	1877546	33	14.5715	4.86866	12.3758	PS15p_RNAP_peak_1104a
PS15m_ct8	1877388	1878254	867	1877908	35	17.1667	5.51393	14.9065	PS15p_RNAP_peak_1104b
PS15m_ct8	1878526	1878791	266	1878641	28	9.89224	3.79998	7.84935	PS15p_RNAP_peak_1105
PS15m_ct8	1931550	1931754	205	1931651	18	8.24046	4.24887	6.27365	PS15p_RNAP_peak_1106
PS15m_ct8	1971910	1972109	200	1972064	15	5.73405	3.40554	3.91517	PS15p_RNAP_peak_1107
PS15m_ct8	2016368	2017622	1255	2016684	42	19.6173	5.43816	17.3032	PS15p_RNAP_peak_1108a
PS15m_ct8	2016368	2017622	1255	2017012	37	14.0105	4.28938	11.8295	PS15p_RNAP_peak_1108b
PS15m_ct8	2016368	2017622	1255	2017452	26	8.02427	3.33771	6.06743	PS15p_RNAP_peak_1108c
PS15m_ct8	2042273	2042578	306	2042428	27	12.2872	4.7771	10.1569	PS15p_RNAP_peak_1109
PS15m_ct8	2060251	2062458	2208	2060415	24	10.5966	4.48929	8.52619	PS15p_RNAP_peak_1110a
PS15m_ct8	2060251	2062458	2208	2060957	57	38.9472	9.31594	36.3515	PS15p_RNAP_peak_1110b
PS15m_ct8	2060251	2062458	2208	2061371	44	27.6054	7.81248	25.1497	PS15p_RNAP_peak_1110c
PS15m_ct8	2060251	2062458	2208	2061801	49	32.0503	8.47198	29.5343	PS15p_RNAP_peak_1110d
PS15m_ct8	2060251	2062458	2208	2062271	40	24.0826	7.23973	21.6825	PS15p_RNAP_peak_1110e
PS15m_ct8	2149057	2149446	390	2149160	22	3.62276	2.12096	2.00292	PS15p_RNAP_peak_1111a
PS15m_ct8	2149057	2149446	390	2149394	26	5.84403	2.64811	4.0175	PS15p_RNAP_peak_1111b
PS15m_ct8	2159278	2159480	203	2159386	24	10.2762	4.35866	8.2179	PS15p_RNAP_peak_1112
PS15m_ct8	2159960	2160248	289	2160074	18	3.74163	2.31971	2.10825	PS15p_RNAP_peak_1113
PS15m_ct8	2161207	2161450	244	2161313	20	8.39439	4.05667	6.41879	PS15p_RNAP_peak_1114
PS15m_ct8	2219058	2219269	212	2219157	25	13.074	5.39809	10.9197	PS15p_RNAP_peak_1115
PS15m_ct8	2253106	2253422	317	2253263	23	8.92078	3.93162	6.92061	PS15p_RNAP_peak_1116
PS15m_ct8	2295619	2298723	3105	2295762	27	9.85797	3.87897	7.81746	PS15p_RNAP_peak_1117a
PS15m_ct8	2295619	2298723	3105	2296238	45	29.2944	8.2471	26.8137	PS15p_RNAP_peak_1117b
PS15m_ct8	2295619	2298723	3105	2296627	60	41.9418	9.73445	39.3137	PS15p_RNAP_peak_1117c
PS15m_ct8	2295619	2298723	3105	2297119	92	73.1686	12.9564	70.3287	PS15p_RNAP_peak_1117d
PS15m_ct8	2295619	2298723	3105	2297499	63	41.0964	8.90621	38.4768	PS15p_RNAP_peak_1117e
PS15m_ct8	2295619	2298723	3105	2297714	69	43.4132	8.61019	40.7709	PS15p_RNAP_peak_1117f
PS15m_ct8	2295619	2298723	3105	2298411	49	23.6638	5.81134	21.2711	PS15p_RNAP_peak_1117g
PS15m_ct8	2341523	2343389	1867	2341915	52	42.3404	11.8008	39.7081	PS15p_RNAP_peak_1118a
PS15m_ct8	2341523	2343389	1867	2342622	40	20.119	5.84391	17.7941	PS15p_RNAP_peak_1118b
PS15m_ct8	2341523	2343389	1867	2343059	33	17.1566	5.79676	14.8966	PS15p_RNAP_peak_1118c
[truncated: 115 more rows]

## Sheet: E10+ RNAP peaks
# This file is generated by MACS version 2.2.9.1
# Command line: callpeak -t R10p_RNAP.bam -c R10p_Input.bam -g 37441900 -n R10p_RNAP --keep-dup all --extsize 200 --nomodel --call-summits -q 0.01 --outdir ./
# ARGUMENTS LIST:
# name = R10p_RNAP
# format = AUTO
# ChIP-seq file = ['R10p_RNAP.bam']
# control file = ['R10p_Input.bam']
# effective genome size = 3.74e+07
# band width = 300
# model fold = [5, 50]
# qvalue cutoff = 1.00e-02
# The maximum gap between significant sites is assigned as the read length/tag size.
# The minimum length of peaks is assigned as the predicted fragment length "d".
# Larger dataset will be scaled towards smaller dataset.
# Range for calculating regional lambda is: 1000 bps and 10000 bps
# Broad region calling is off
# Paired-End mode is off
# Searching for subpeak summits is on
# tag size is determined as 103 bps
# total tags in treatment: 7929670
# total tags in control: 35120410
# d = 200
chr	start	end	length	abs_summit	pileup	-LOG10(pvalue)	fold_enrichment	-LOG10(qvalue)	name
PS15m_ct1	24473	24866	394	24631	195	65.1187	4.52059	63.0776	R10p_RNAP_peak_1
PS15m_ct1	24997	25209	213	25098	136	30.0479	3.1598	28.3735	R10p_RNAP_peak_2
PS15m_ct1	27741	27940	200	27902	119	21.8035	2.76771	20.2743	R10p_RNAP_peak_3
PS15m_ct1	28555	28754	200	28609	73	3.12113	1.4597	2.16485	R10p_RNAP_peak_4
PS15m_ct1	28944	29293	350	29099	155	28.4875	2.81127	26.8388	R10p_RNAP_peak_5
PS15m_ct1	31663	31939	277	31784	247	60.6314	3.50376	58.6247	R10p_RNAP_peak_6
PS15m_ct1	32150	35764	3615	32252	192	29.9289	2.56966	28.2575	R10p_RNAP_peak_7a
PS15m_ct1	32150	35764	3615	32565	264	62.0295	3.39637	60.0126	R10p_RNAP_peak_7b
PS15m_ct1	32150	35764	3615	32886	200	28.1658	2.43345	26.521	R10p_RNAP_peak_7c
PS15m_ct1	32150	35764	3615	33290	1407	801.866	8.94143	799.085	R10p_RNAP_peak_7d
PS15m_ct1	32150	35764	3615	33677	1678	1189.18	12.7109	1186.33	R10p_RNAP_peak_7e
PS15m_ct1	32150	35764	3615	34316	1128	771.574	11.8934	768.802	R10p_RNAP_peak_7f
PS15m_ct1	32150	35764	3615	34668	761	406.951	8.09658	404.298	R10p_RNAP_peak_7g
PS15m_ct1	32150	35764	3615	34951	1559	1247.93	15.9041	1245.07	R10p_RNAP_peak_7h
PS15m_ct1	38012	38211	200	38116	170	23.7895	2.41021	22.2225	R10p_RNAP_peak_8
PS15m_ct1	39181	39380	200	39274	179	36.1175	3.00645	34.3578	R10p_RNAP_peak_9
PS15m_ct1	49905	50263	359	49980	116	8.11347	1.75296	6.94353	R10p_RNAP_peak_10
PS15m_ct1	55041	55269	229	55149	126	25.081	2.92916	23.4891	R10p_RNAP_peak_11
PS15m_ct1	76955	77477	523	77077	104	15.3823	2.42174	13.9972	R10p_RNAP_peak_12a
PS15m_ct1	76955	77477	523	77322	128	26.0482	2.97528	24.4396	R10p_RNAP_peak_12b
PS15m_ct1	78137	78432	296	78300	128	26.0482	2.97528	24.4396	R10p_RNAP_peak_13
PS15m_ct1	78541	79456	916	78701	154	39.7648	3.57495	37.9595	R10p_RNAP_peak_14a
PS15m_ct1	78541	79456	916	79027	186	59.2059	4.31301	57.21	R10p_RNAP_peak_14b
PS15m_ct1	78541	79456	916	79345	137	30.5623	3.18286	28.8804	R10p_RNAP_peak_14c
PS15m_ct1	79759	80416	658	79968	131	27.5238	3.04448	25.8895	R10p_RNAP_peak_15a
PS15m_ct1	79759	80416	658	80248	147	35.8731	3.4135	34.1158	R10p_RNAP_peak_15b
PS15m_ct1	92324	92928	605	92547	193	35.7027	2.84899	33.9494	R10p_RNAP_peak_16
PS15m_ct1	94694	94954	261	94788	131	6.94065	1.61219	5.814	R10p_RNAP_peak_17
PS15m_ct1	95141	95411	271	95253	215	34.5388	2.6251	32.8003	R10p_RNAP_peak_18
PS15m_ct1	95635	95834	200	95724	147	22.5997	2.52122	21.0568	R10p_RNAP_peak_19
PS15m_ct1	96058	100325	4268	96630	337	135.609	5.58646	133.273	R10p_RNAP_peak_20a
PS15m_ct1	96058	100325	4268	97092	282	74.4195	3.72561	72.3204	R10p_RNAP_peak_20b
PS15m_ct1	96058	100325	4268	98074	100	5.64234	1.61847	4.56788	R10p_RNAP_peak_20c
PS15m_ct1	96058	100325	4268	98476	141	19.51	2.37606	18.0313	R10p_RNAP_peak_20d
PS15m_ct1	96058	100325	4268	98499	183	38.2551	3.08256	36.4678	R10p_RNAP_peak_20e
PS15m_ct1	96058	100325	4268	98832	254	62.9598	3.53345	60.9361	R10p_RNAP_peak_20f
PS15m_ct1	96058	100325	4268	99249	199	21.6529	2.14256	20.1288	R10p_RNAP_peak_20g
PS15m_ct1	96058	100325	4268	99652	279	108.438	5.34604	106.186	R10p_RNAP_peak_20h
PS15m_ct1	96058	100325	4268	100138	100	8.8746	1.90038	7.6803	R10p_RNAP_peak_20i
PS15m_ct1	104376	104575	200	104478	148	31.5089	3.09198	29.8144	R10p_RNAP_peak_21
PS15m_ct1	106441	106945	505	106536	121	17.8284	2.43824	16.3875	R10p_RNAP_peak_22a
PS15m_ct1	106441	106945	505	106839	114	16.8216	2.43201	15.4032	R10p_RNAP_peak_22b
PS15m_ct1	107429	108137	709	107547	110	16.8644	2.4788	15.4453	R10p_RNAP_peak_23a
PS15m_ct1	107429	108137	709	108001	101	12.1355	2.17286	10.839	R10p_RNAP_peak_23b
PS15m_ct1	108312	108511	200	108437	144	29.9185	3.03629	28.2473	R10p_RNAP_peak_24
PS15m_ct1	111377	111576	200	111470	109	16.0289	2.42107	14.6299	R10p_RNAP_peak_25
PS15m_ct1	113644	113949	306	113755	117	20.8988	2.72158	19.388	R10p_RNAP_peak_26
PS15m_ct1	114403	114602	200	114576	67	3.75915	1.56837	2.76606	R10p_RNAP_peak_27
PS15m_ct1	122655	122863	209	122756	202	46.0896	3.293	44.2145	R10p_RNAP_peak_28
PS15m_ct1	123914	124113	200	124009	83	4.97519	1.6291	3.92669	R10p_RNAP_peak_29
PS15m_ct1	128967	129166	200	129073	115	15.187	2.29472	13.809	R10p_RNAP_peak_30
PS15m_ct1	131562	131812	251	131668	165	20.2646	2.25229	18.7685	R10p_RNAP_peak_31
PS15m_ct1	132552	132895	344	132673	177	9.79724	1.65612	8.57241	R10p_RNAP_peak_32
PS15m_ct1	141010	141329	320	141178	347	118.221	4.70466	115.935	R10p_RNAP_peak_33
PS15m_ct1	144541	145011	471	144682	145	25.2327	2.7091	23.6389	R10p_RNAP_peak_34a
PS15m_ct1	144541	145011	471	144880	174	41.5388	3.38446	39.7123	R10p_RNAP_peak_34b
PS15m_ct1	148441	148641	201	148540	151	38.0799	3.50576	36.2943	R10p_RNAP_peak_35
PS15m_ct1	149426	149647	222	149516	71	4.6767	1.66062	3.63983	R10p_RNAP_peak_36
PS15m_ct1	150066	150328	263	150205	230	89.7412	5.32783	87.5646	R10p_RNAP_peak_37
PS15m_ct1	152382	152675	294	152496	115	20.0085	2.67545	18.5165	R10p_RNAP_peak_38
PS15m_ct1	156726	156925	200	156828	87	9.21735	2.02965	8.00871	R10p_RNAP_peak_39
PS15m_ct1	157950	158149	200	158108	129	26.5368	2.99835	24.9197	R10p_RNAP_peak_40
PS15m_ct1	167315	167514	200	167408	135	17.559	2.29648	16.1227	R10p_RNAP_peak_41
PS15m_ct1	173853	174117	265	173964	196	41.5937	3.12337	39.7667	R10p_RNAP_peak_42
PS15m_ct1	180558	180853	296	180733	70	3.43696	1.51219	2.46216	R10p_RNAP_peak_43
PS15m_ct1	182112	182335	224	182211	156	40.902	3.62108	39.0828	R10p_RNAP_peak_44
PS15m_ct1	192334	192533	200	192422	112	18.7008	2.60626	17.2375	R10p_RNAP_peak_45
PS15m_ct1	193333	193615	283	193477	169	48.5553	3.92092	46.6537	R10p_RNAP_peak_46
PS15m_ct1	193813	194080	268	193969	185	58.5604	4.28994	56.5691	R10p_RNAP_peak_47
PS15m_ct1	196605	196804	200	196708	115	16.33	2.38329	14.9228	R10p_RNAP_peak_48
PS15m_ct1	198403	198749	347	198531	139	20.2817	2.44282	18.7853	R10p_RNAP_peak_49
PS15m_ct1	200189	200388	200	200287	232	38.7188	2.69138	36.9255	R10p_RNAP_peak_50
PS15m_ct1	214618	215121	504	214726	135	18.1331	2.33458	16.6846	R10p_RNAP_peak_51
PS15m_ct1	248730	249274	545	248835	119	11.6912	2.00234	10.4064	R10p_RNAP_peak_52a
PS15m_ct1	248730	249274	545	249085	110	15.6062	2.37601	14.2172	R10p_RNAP_peak_52b
PS15m_ct1	251181	251380	200	251317	137	27.6391	2.96888	26.0035	R10p_RNAP_peak_53
PS15m_ct1	257526	257826	301	257666	209	60.5163	3.98446	58.5103	R10p_RNAP_peak_54
PS15m_ct1	269477	269676	200	269579	123	23.6556	2.85996	22.0904	R10p_RNAP_peak_55
PS15m_ct1	278418	278632	215	278517	141	24.2192	2.68413	22.6446	R10p_RNAP_peak_56
PS15m_ct1	279651	279918	268	279853	85	3.69902	1.4841	2.71157	R10p_RNAP_peak_57
PS15m_ct1	280484	280831	348	280661	216	52.8121	3.47681	50.8706	R10p_RNAP_peak_58
PS15m_ct1	281244	281480	237	281352	149	21.9859	2.46595	20.4542	R10p_RNAP_peak_59
PS15m_ct1	282261	282572	312	282402	191	6.26514	1.44515	5.16378	R10p_RNAP_peak_60
PS15m_ct1	283958	284206	249	284073	377	29.1634	1.89507	27.5025	R10p_RNAP_peak_61
PS15m_ct1	289165	289364	200	289239	90	10.2114	2.09884	8.97045	R10p_RNAP_peak_62
PS15m_ct1	290195	290394	200	290290	148	17.5504	2.20393	16.1142	R10p_RNAP_peak_63
PS15m_ct1	290878	291077	200	291064	127	25.5629	2.95222	23.9628	R10p_RNAP_peak_64
PS15m_ct1	294425	294624	200	294488	87	9.21735	2.02965	8.00871	R10p_RNAP_peak_65
PS15m_ct1	299675	299874	200	299764	124	24.1273	2.88303	22.5538	R10p_RNAP_peak_66
PS15m_ct1	307822	308021	200	307996	104	15.3823	2.42174	13.9972	R10p_RNAP_peak_67
PS15m_ct1	310373	310645	273	310552	128	26.0482	2.97528	24.4396	R10p_RNAP_peak_68
PS15m_ct1	311017	311268	252	311131	155	40.3321	3.59802	38.5198	R10p_RNAP_peak_69
PS15m_ct1	312565	312785	221	312754	146	26.2565	2.76542	24.6454	R10p_RNAP_peak_70
PS15m_ct1	317314	317513	200	317406	87	9.21735	2.02965	8.00871	R10p_RNAP_peak_71
PS15m_ct1	318658	318857	200	318758	141	32.6504	3.27512	30.9375	R10p_RNAP_peak_72
PS15m_ct1	322636	323075	440	322842	268	119.07	6.20428	116.781	R10p_RNAP_peak_73
PS15m_ct1	323300	324307	1008	323446	257	84.1006	4.4841	81.951	R10p_RNAP_peak_74a
PS15m_ct1	323300	324307	1008	323845	266	72.8515	3.83407	70.7616	R10p_RNAP_peak_74b
PS15m_ct1	323300	324307	1008	324149	194	44.1848	3.28349	42.33	R10p_RNAP_peak_74c
PS15m_ct1	324419	324618	200	324431	120	16.6035	2.35637	15.1887	R10p_RNAP_peak_75
PS15m_ct1	324816	325015	200	324911	120	19.9989	2.61381	18.5098	R10p_RNAP_peak_76
PS15m_ct1	330150	330349	200	330223	81	3.58652	1.48582	2.60297	R10p_RNAP_peak_77
PS15m_ct1	336517	336759	243	336639	162	32.7959	3.00016	31.0814	R10p_RNAP_peak_78
PS15m_ct1	346065	346313	249	346209	160	20.1603	2.27796	18.6659	R10p_RNAP_peak_79
PS15m_ct1	348748	349012	265	348878	220	36.3933	2.67266	34.6308	R10p_RNAP_peak_80
PS15m_ct1	363659	363858	200	363804	122	23.1873	2.8369	21.631	R10p_RNAP_peak_81
PS15m_ct1	365895	366543	649	366210	212	67.2286	4.32287	65.1731	R10p_RNAP_peak_82
PS15m_ct1	366874	367073	200	366967	108	5.59898	1.58475	4.52567	R10p_RNAP_peak_83
PS15m_ct1	367467	367816	350	367679	127	24.7391	2.88902	23.1547	R10p_RNAP_peak_84
PS15m_ct1	368114	368618	505	368271	132	6.6067	1.58592	5.49264	R10p_RNAP_peak_85
PS15m_ct1	369716	370134	419	369910	194	61.7961	4.32412	59.7815	R10p_RNAP_peak_86
PS15m_ct1	370487	370701	215	370586	119	16.5772	2.36371	15.1657	R10p_RNAP_peak_87
PS15m_ct1	378020	378397	378	378219	169	40.2174	3.37199	38.4081	R10p_RNAP_peak_88
PS15m_ct1	382244	382522	279	382424	146	32.0231	3.15515	30.321	R10p_RNAP_peak_89
PS15m_ct1	384475	384674	200	384576	118	16.6332	2.37743	15.2179	R10p_RNAP_peak_90
PS15m_ct1	387275	387622	348	387418	111	15.6285	2.36766	14.2392	R10p_RNAP_peak_91
PS15m_ct1	389598	389797	200	389778	67	3.38107	1.5187	2.40826	R10p_RNAP_peak_92
PS15m_ct1	390156	390539	384	390325	147	34.6822	3.32788	32.9422	R10p_RNAP_peak_93
PS15m_ct1	390788	391321	534	391130	215	75.4738	4.76546	73.3686	R10p_RNAP_peak_94
PS15m_ct1	391492	391963	472	391589	144	24.4929	2.67107	22.9147	R10p_RNAP_peak_95
PS15m_ct1	393464	394031	568	393639	95	10.6207	2.09214	9.36792	R10p_RNAP_peak_96
PS15m_ct1	400382	400581	200	400479	197	18.9419	2.02888	17.4748	R10p_RNAP_peak_97
PS15m_ct1	402928	403235	308	403017	140	9.35543	1.74229	8.14378	R10p_RNAP_peak_98
PS15m_ct1	416427	416928	502	416811	167	47.3492	3.87479	45.4605	R10p_RNAP_peak_99
PS15m_ct1	419467	419722	256	419588	246	88.64	4.91824	86.4689	R10p_RNAP_peak_100
PS15m_ct1	419859	420211	353	419959	79	6.7805	1.84514	5.65836	R10p_RNAP_peak_101
PS15m_ct1	421962	422364	403	422147	92	10.8973	2.14497	9.63549	R10p_RNAP_peak_102
PS15m_ct1	422770	422969	200	422909	114	19.5689	2.65239	18.0862	R10p_RNAP_peak_103
PS15m_ct1	425507	425841	335	425739	98	13.0627	2.28336	11.7387	R10p_RNAP_peak_104
PS15m_ct1	427691	428077	387	427797	99	13.4388	2.30642	12.1044	R10p_RNAP_peak_105
PS15m_ct1	428322	428521	200	428458	74	2.95718	1.43532	2.00715	R10p_RNAP_peak_106
PS15m_ct1	436513	436712	200	436607	111	13.3698	2.18784	12.0399	R10p_RNAP_peak_107
PS15m_ct1	437501	438053	553	437735	194	39.6167	3.04072	37.8142	R10p_RNAP_peak_108
PS15m_ct1	438482	438681	200	438546	92	8.16508	1.89022	6.99394	R10p_RNAP_peak_109
PS15m_ct1	458226	458425	200	458315	105	11.2409	2.06426	9.97161	R10p_RNAP_peak_110
PS15m_ct1	474344	474631	288	474474	190	61.8112	4.40527	59.7955	R10p_RNAP_peak_111
PS15m_ct1	489978	490225	248	490076	76	5.95097	1.77594	4.86115	R10p_RNAP_peak_112
PS15m_ct1	490397	490654	258	490540	124	21.68	2.69496	20.1554	R10p_RNAP_peak_113
PS15m_ct1	513415	513614	200	513463	119	18.3983	2.50191	16.9427	R10p_RNAP_peak_114
PS15m_ct1	526799	527128	330	526940	295	70.5166	3.45186	68.4414	R10p_RNAP_peak_115
PS15m_ct1	529671	530125	455	529934	519	146.443	3.99542	144.082	R10p_RNAP_peak_116
PS15m_ct1	538479	538699	221	538578	148	23.1011	2.54374	21.5483	R10p_RNAP_peak_117
PS15m_ct1	539906	540191	286	540058	173	50.998	4.01317	49.0721	R10p_RNAP_peak_118
PS15m_ct1	550768	550967	200	550867	68	3.9798	1.59143	2.97573	R10p_RNAP_peak_119
PS15m_ct1	556670	556869	200	556781	121	22.7225	2.81383	21.1753	R10p_RNAP_peak_120
PS15m_ct1	563304	563873	570	563506	183	49.5575	3.74529	47.646	R10p_RNAP_peak_121
PS15m_ct1	565499	565872	374	565771	169	24.5248	2.4571	22.9462	R10p_RNAP_peak_122
PS15m_ct1	566097	566426	330	566255	180	49.9746	3.82048	48.059	R10p_RNAP_peak_123
PS15m_ct1	568021	568220	200	568203	119	21.8035	2.76771	20.2743	R10p_RNAP_peak_124
PS15m_ct1	569723	569981	259	569871	90	10.2114	2.09884	8.97045	R10p_RNAP_peak_125
PS15m_ct1	570374	570939	566	570623	462	299.904	10.6787	297.321	R10p_RNAP_peak_126
PS15m_ct1	571158	572068	911	571565	212	57.3891	3.76703	55.4069	R10p_RNAP_peak_127a
PS15m_ct1	571158	572068	911	571963	153	17.609	2.17614	16.1718	R10p_RNAP_peak_127b
PS15m_ct1	573474	573673	200	573568	120	9.61382	1.84535	8.39291	R10p_RNAP_peak_128
PS15m_ct1	574471	574670	200	574612	145	17.5386	2.22295	16.1026	R10p_RNAP_peak_129
PS15m_ct1	575951	579205	3255	576598	6419	7523	39.0885	7519.39	R10p_RNAP_peak_130a
PS15m_ct1	575951	579205	3255	576878	7157	8510.77	40.7265	8506.98	R10p_RNAP_peak_130b
PS15m_ct1	575951	579205	3255	577147	7053	8530.72	42.7138	8526.93	R10p_RNAP_peak_130c
PS15m_ct1	575951	579205	3255	577542	5947	6574.75	33.4128	6571.26	R10p_RNAP_peak_130d
PS15m_ct1	575951	579205	3255	577854	5879	6515.77	33.6279	6512.28	R10p_RNAP_peak_130e
PS15m_ct1	575951	579205	3255	578333	1096	916.203	17.2212	913.396	R10p_RNAP_peak_130f
PS15m_ct1	575951	579205	3255	579038	162	24.9618	2.53548	23.3745	R10p_RNAP_peak_130g
PS15m_ct1	580192	580537	346	580367	338	132.398	5.42523	130.07	R10p_RNAP_peak_131
PS15m_ct1	581817	582027	211	581932	127	23.1415	2.76827	21.5882	R10p_RNAP_peak_132
PS15m_ct1	583513	583810	298	583613	147	20.8944	2.41496	19.3865	R10p_RNAP_peak_133
PS15m_ct1	588511	588744	234	588635	208	73.9724	4.82042	71.8753	R10p_RNAP_peak_134
PS15m_ct1	589033	589362	330	589198	181	56.0013	4.19769	54.0298	R10p_RNAP_peak_135
PS15m_ct1	590940	591617	678	591078	151	35.5948	3.33025	33.8426	R10p_RNAP_peak_136a
PS15m_ct1	590940	591617	678	591299	104	13.4929	2.26069	12.1574	R10p_RNAP_peak_136b
PS15m_ct1	590940	591617	678	591507	184	46.5903	3.54965	44.7098	R10p_RNAP_peak_136c
PS15m_ct1	594181	594380	200	594284	122	13.4248	2.10799	12.0937	R10p_RNAP_peak_137
PS15m_ct1	595545	595931	387	595640	109	12.8251	2.16116	11.5089	R10p_RNAP_peak_138
PS15m_ct1	597220	597500	281	597370	125	24.6024	2.90609	23.0199	R10p_RNAP_peak_139
PS15m_ct1	597709	597908	200	597805	85	8.57846	1.98352	7.39125	R10p_RNAP_peak_140
PS15m_ct1	598964	599163	200	599065	99	13.4388	2.30642	12.1044	R10p_RNAP_peak_141
PS15m_ct1	602394	602593	200	602483	147	35.8731	3.4135	34.1158	R10p_RNAP_peak_142
PS15m_ct1	605497	605696	200	605602	99	13.4388	2.30642	12.1044	R10p_RNAP_peak_143
PS15m_ct1	608200	608399	200	608295	101	14.1674	2.34936	12.8168	R10p_RNAP_peak_144
PS15m_ct1	609151	609627	477	609171	119	11.4864	1.98736	10.2089	R10p_RNAP_peak_145
PS15m_ct1	612627	613300	674	613211	110	8.82957	1.83776	7.63643	R10p_RNAP_peak_146
PS15m_ct1	615761	615960	200	615855	147	20.1366	2.36819	18.6426	R10p_RNAP_peak_147
PS15m_ct1	619132	619408	277	619252	178	30.4033	2.7031	28.7251	R10p_RNAP_peak_148
PS15m_ct1	624230	624684	455	624324	88	6.79169	1.78549	5.66922	R10p_RNAP_peak_149
PS15m_ct1	630003	630217	215	630112	160	24.6782	2.53554	23.0947	R10p_RNAP_peak_150
PS15m_ct1	631845	632063	219	631957	153	26.6424	2.71707	25.024	R10p_RNAP_peak_151
PS15m_ct1	632627	632826	200	632802	130	26.1881	2.95764	24.5779	R10p_RNAP_peak_152
PS15m_ct1	646652	646851	200	646780	131	14.6321	2.13034	13.2665	R10p_RNAP_peak_153
PS15m_ct1	647729	648038	310	647895	186	39.5766	3.12266	37.7744	R10p_RNAP_peak_154
PS15m_ct1	657070	657269	200	657235	149	6.03041	1.50499	4.93849	R10p_RNAP_peak_155
PS15m_ct1	658401	658651	251	658529	226	86.4369	5.21222	84.276	R10p_RNAP_peak_156
PS15m_ct1	658856	659055	200	659004	112	18.7008	2.60626	17.2375	R10p_RNAP_peak_157
PS15m_ct1	660553	660790	238	660646	148	12.0794	1.87782	10.7838	R10p_RNAP_peak_158
PS15m_ct1	663811	664067	257	663910	99	10.7538	2.07031	9.49817	R10p_RNAP_peak_159
PS15m_ct1	666223	666473	251	666344	134	22.37	2.63202	20.8303	R10p_RNAP_peak_160
PS15m_ct1	668210	668481	272	668363	268	39.7803	2.5272	37.9747	R10p_RNAP_peak_161
PS15m_ct1	668844	669043	200	668937	179	16.2314	1.97317	14.8261	R10p_RNAP_peak_162
PS15m_ct1	669992	671211	1220	670088	101	4.75073	1.53435	3.71172	R10p_RNAP_peak_163a
PS15m_ct1	669992	671211	1220	670614	91	3.10338	1.40134	2.14777	R10p_RNAP_peak_163b
PS15m_ct1	669992	671211	1220	671028	149	17.8755	2.21694	16.431	R10p_RNAP_peak_163c
PS15m_ct1	686861	687060	200	686952	139	19.3331	2.38091	17.8572	R10p_RNAP_peak_164
PS15m_ct1	688461	688660	200	688587	125	24.6024	2.90609	23.0199	R10p_RNAP_peak_165
PS15m_ct1	689120	689463	344	689358	71	4.6767	1.66062	3.63983	R10p_RNAP_peak_166
PS15m_ct1	690628	690827	200	690721	112	18.7008	2.60626	17.2375	R10p_RNAP_peak_167
PS15m_ct1	701462	701661	200	701615	90	9.39362	2.02096	8.18111	R10p_RNAP_peak_168
PS15m_ct1	715509	715820	312	715679	108	14.2256	2.28332	12.8703	R10p_RNAP_peak_169
PS15m_ct1	719365	719658	294	719503	174	36.6646	3.093	34.8978	R10p_RNAP_peak_170
PS15m_ct1	725768	725967	200	725866	105	15.7833	2.44481	14.3887	R10p_RNAP_peak_171
PS15m_ct1	727337	727536	200	727469	134	29.0287	3.11367	27.3694	R10p_RNAP_peak_172
PS15m_ct1	737389	737847	459	737725	156	32.1209	3.02947	30.4177	R10p_RNAP_peak_173
PS15m_ct1	738978	739384	407	739169	215	40.9174	2.91284	39.098	R10p_RNAP_peak_174a
PS15m_ct1	738978	739384	407	739298	160	15.3927	2.01301	14.0075	R10p_RNAP_peak_174b
PS15m_ct1	743060	743259	200	743207	135	23.6148	2.70802	22.0527	R10p_RNAP_peak_175
PS15m_ct1	748065	748264	200	748224	124	20.1931	2.5833	18.6981	R10p_RNAP_peak_176
PS15m_ct1	775418	775617	200	775515	139	31.6002	3.22899	29.9025	R10p_RNAP_peak_177
PS15m_ct1	776020	776219	200	776156	133	28.5239	3.09061	26.8726	R10p_RNAP_peak_178
PS15m_ct1	776837	777036	200	776904	89	9.87535	2.07578	8.64503	R10p_RNAP_peak_179
PS15m_ct1	783256	783455	200	783335	86	8.8955	2.00659	7.69723	R10p_RNAP_peak_180
PS15m_ct1	788557	789099	543	788652	136	30.0479	3.1598	28.3735	R10p_RNAP_peak_181a
PS15m_ct1	788557	789099	543	788957	150	37.5239	3.4827	35.7453	R10p_RNAP_peak_181b
PS15m_ct1	793338	793587	250	793456	113	19.133	2.62932	17.66	R10p_RNAP_peak_182
PS15m_ct1	797444	797992	549	797646	213	77.4719	4.93574	75.3559	R10p_RNAP_peak_183
PS15m_ct1	798909	799108	200	799082	76	5.95097	1.77594	4.86115	R10p_RNAP_peak_184
PS15m_ct1	799539	799738	200	799708	113	19.133	2.62932	17.66	R10p_RNAP_peak_185
PS15m_ct1	805199	805578	380	805287	150	31.121	3.0395	29.4308	R10p_RNAP_peak_186
PS15m_ct1	807206	807419	214	807313	185	23.9834	2.32428	22.4139	R10p_RNAP_peak_187
PS15m_ct1	807929	809090	1162	808052	93	11.2471	2.16804	9.97434	R10p_RNAP_peak_188a
PS15m_ct1	807929	809090	1162	808434	209	74.6682	4.84349	72.5673	R10p_RNAP_peak_188b
PS15m_ct1	807929	809090	1162	808625	140	32.1238	3.25205	30.4183	R10p_RNAP_peak_188c
PS15m_ct1	807929	809090	1162	808985	98	13.0627	2.28336	11.7387	R10p_RNAP_peak_188d
PS15m_ct1	809534	809733	200	809628	86	8.31947	1.94953	7.14175	R10p_RNAP_peak_189
PS15m_ct1	811501	811700	200	811602	144	24.9037	2.698	23.3172	R10p_RNAP_peak_190
PS15m_ct1	814152	814999	848	814288	201	59.9137	4.0798	57.9123	R10p_RNAP_peak_191a
PS15m_ct1	814152	814999	848	814669	157	16.6119	2.09622	15.197	R10p_RNAP_peak_191b
PS15m_ct1	814152	814999	848	814859	227	28.9412	2.32125	27.2852	R10p_RNAP_peak_191c
PS15m_ct1	815661	815860	200	815756	153	20.7446	2.35985	19.2389	R10p_RNAP_peak_192
PS15m_ct1	816663	816884	222	816774	174	48.1553	3.80443	46.2588	R10p_RNAP_peak_193
PS15m_ct1	818253	818452	200	818342	85	6.39799	1.76479	5.29285	R10p_RNAP_peak_194
PS15m_ct1	822673	822893	221	822791	104	15.3823	2.42174	13.9972	R10p_RNAP_peak_195
PS15m_ct1	827076	827470	395	827247	146	35.3286	3.39044	33.5791	R10p_RNAP_peak_196
PS15m_ct1	828766	828965	200	828905	85	8.57846	1.98352	7.39125	R10p_RNAP_peak_197
PS15m_ct1	829791	830003	213	829892	188	51.0254	3.7566	49.0993	R10p_RNAP_peak_198
PS15m_ct1	836650	837256	607	837152	155	40.3321	3.59802	38.5198	R10p_RNAP_peak_199
PS15m_ct1	840172	840371	200	840348	113	19.133	2.62932	17.66	R10p_RNAP_peak_200
PS15m_ct1	840817	841016	200	840916	115	20.0085	2.67545	18.5165	R10p_RNAP_peak_201
PS15m_ct1	843606	844035	430	843727	112	15.7187	2.36487	14.3278	R10p_RNAP_peak_202
PS15m_ct1	845022	845221	200	845206	147	35.8731	3.4135	34.1158	R10p_RNAP_peak_203
PS15m_ct1	847415	848511	1097	847573	140	11.5151	1.87856	10.237	R10p_RNAP_peak_204a
PS15m_ct1	847415	848511	1097	847937	135	22.2617	2.614	20.7236	R10p_RNAP_peak_204b
PS15m_ct1	848955	849404	450	849235	156	37.3553	3.37502	35.5798	R10p_RNAP_peak_205
PS15m_ct1	849636	850043	408	849811	235	33.946	2.48023	32.2153	R10p_RNAP_peak_206
PS15m_ct1	850272	850545	274	850435	82	7.65683	1.91433	6.50092	R10p_RNAP_peak_207
PS15m_ct1	854333	854532	200	854432	67	3.75915	1.56837	2.76606	R10p_RNAP_peak_208
PS15m_ct1	854706	854968	263	854809	93	11.2471	2.16804	9.97434	R10p_RNAP_peak_209
PS15m_ct1	875957	876156	200	876141	99	13.4388	2.30642	12.1044	R10p_RNAP_peak_210
PS15m_ct1	877539	877738	200	877615	86	6.6809	1.78697	5.56498	R10p_RNAP_peak_211
PS15m_ct1	881876	882075	200	882057	102	9.37087	1.92965	8.1589	R10p_RNAP_peak_212
PS15m_ct1	882849	883048	200	882850	117	8.54702	1.78108	7.36414	R10p_RNAP_peak_213
PS15m_ct1	884394	884593	200	884479	148	22.1781	2.48624	20.6438	R10p_RNAP_peak_214
PS15m_ct1	886935	888598	1664	887037	116	17.5076	2.46489	16.0722	R10p_RNAP_peak_215a
PS15m_ct1	886935	888598	1664	887632	610	434.584	12.5849	431.918	R10p_RNAP_peak_215b
PS15m_ct1	886935	888598	1664	888054	719	571.043	15.4149	568.327	R10p_RNAP_peak_215c
PS15m_ct1	888777	888976	200	888925	172	19.5495	2.1741	18.0702	R10p_RNAP_peak_216
PS15m_ct1	889809	890204	396	890075	221	58.6582	3.71272	56.6663	R10p_RNAP_peak_217
PS15m_ct1	896790	896989	200	896885	78	6.49872	1.82207	5.38754	R10p_RNAP_peak_218
PS15m_ct1	904283	904499	217	904445	117	20.8988	2.72158	19.388	R10p_RNAP_peak_219
PS15m_ct1	905548	905747	200	905713	152	38.6387	3.52883	36.8462	R10p_RNAP_peak_220
PS15m_ct1	906621	906916	296	906739	125	24.6024	2.90609	23.0199	R10p_RNAP_peak_221
PS15m_ct1	907261	907720	460	907515	240	78.2595	4.45805	76.1394	R10p_RNAP_peak_222
PS15m_ct1	909358	909597	240	909472	224	66.6965	4.09369	64.6453	R10p_RNAP_peak_223
PS15m_ct1	913332	913531	200	913449	118	21.3493	2.74464	19.8295	R10p_RNAP_peak_224
PS15m_ct1	920071	920270	200	920163	160	16.8474	2.09338	15.4286	R10p_RNAP_peak_225
PS15m_ct1	920491	920690	200	920670	115	12.6116	2.09794	11.3027	R10p_RNAP_peak_226
PS15m_ct1	920860	921112	253	921054	134	18.8116	2.38832	17.3466	R10p_RNAP_peak_227
PS15m_ct1	921454	921866	413	921752	165	30.629	2.83702	28.9463	R10p_RNAP_peak_228
PS15m_ct1	922856	924015	1160	922987	272	44.0008	2.65489	42.1476	R10p_RNAP_peak_229a
PS15m_ct1	922856	924015	1160	923264	138	19.725	2.41491	18.2401	R10p_RNAP_peak_229b
PS15m_ct1	922856	924015	1160	923640	121	13.4966	2.12022	12.1611	R10p_RNAP_peak_229c
PS15m_ct1	922856	924015	1160	923918	174	35.7831	3.04178	34.0291	R10p_RNAP_peak_229d
PS15m_ct1	925530	925757	228	925640	206	52.748	3.59771	50.8069	R10p_RNAP_peak_230
PS15m_ct1	925899	926781	883	926125	265	89.2205	4.61228	87.0467	R10p_RNAP_peak_231a
PS15m_ct1	925899	926781	883	926645	103	9.86931	1.96484	8.64285	R10p_RNAP_peak_231b
PS15m_ct1	928661	928860	200	928762	130	22.1715	2.66159	20.6372	R10p_RNAP_peak_232
PS15m_ct1	931767	932079	313	931929	246	101.491	5.67851	99.2644	R10p_RNAP_peak_233
PS15m_ct1	935328	935527	200	935427	160	21.3021	2.34231	19.7855	R10p_RNAP_peak_234
PS15m_ct1	943787	944104	318	943897	109	17.4271	2.53706	15.993	R10p_RNAP_peak_235
PS15m_ct1	944766	945050	285	944896	162	38.8128	3.38251	37.0187	R10p_RNAP_peak_236
PS15m_ct1	945527	945869	343	945695	237	36.1307	2.55583	34.3709	R10p_RNAP_peak_237
PS15m_ct1	946309	946712	404	946475	232	89.5106	5.26644	87.3355	R10p_RNAP_peak_238
PS15m_ct1	946831	947119	289	946912	79	6.18018	1.7806	5.08436	R10p_RNAP_peak_239
PS15m_ct1	949945	950144	200	950038	146	25.9357	2.74444	24.331	R10p_RNAP_peak_240
PS15m_ct1	951349	951705	357	951504	137	28.3377	3.01933	26.6908	R10p_RNAP_peak_241
PS15m_ct1	951842	952041	200	951969	101	14.2037	2.35255	12.8488	R10p_RNAP_peak_242
PS15m_ct1	954870	955466	597	955040	291	70.8888	3.50071	68.8109	R10p_RNAP_peak_243
PS15m_ct1	955717	956074	358	955810	100	9.72798	1.97383	8.50454	R10p_RNAP_peak_244
PS15m_ct1	956752	957032	281	956881	93	11.2471	2.16804	9.97434	R10p_RNAP_peak_245
PS15m_ct1	957359	958360	1002	957461	122	23.0374	2.82512	21.4856	R10p_RNAP_peak_246a
PS15m_ct1	957359	958360	1002	957821	275	74.825	3.81727	72.7235	R10p_RNAP_peak_246b
PS15m_ct1	957359	958360	1002	958174	364	110.467	4.22714	108.207	R10p_RNAP_peak_246c
PS15m_ct1	958478	958677	200	958609	157	27.2722	2.71623	25.6442	R10p_RNAP_peak_247
PS15m_ct1	958828	959027	200	958941	122	22.1944	2.7593	20.6597	R10p_RNAP_peak_248
PS15m_ct1	959516	960177	662	959730	115	20.0085	2.67545	18.5165	R10p_RNAP_peak_249a
PS15m_ct1	959516	960177	662	960065	119	17.3505	2.4221	15.9204	R10p_RNAP_peak_249b
PS15m_ct1	961662	962016	355	961907	144	16.3947	2.15918	14.9865	R10p_RNAP_peak_250
PS15m_ct1	962627	962826	200	962807	116	20.4518	2.69851	18.9505	R10p_RNAP_peak_251
PS15m_ct1	967598	967797	200	967696	104	15.1292	2.39999	13.7522	R10p_RNAP_peak_252
PS15m_ct1	974267	974560	294	974355	96	3.79494	1.45914	2.80064	R10p_RNAP_peak_253
PS15m_ct1	979617	979816	200	979786	120	20.9447	2.68721	19.4333	R10p_RNAP_peak_254
PS15m_ct1	982514	982726	213	982647	188	33.086	2.75873	31.3684	R10p_RNAP_peak_255
PS15m_ct1	982921	983687	767	983580	128	26.0482	2.97528	24.4396	R10p_RNAP_peak_256
PS15m_ct1	993583	993782	200	993733	97	12.6908	2.26029	11.3773	R10p_RNAP_peak_257
PS15m_ct1	998361	998560	200	998468	140	27.0657	2.88969	25.4402	R10p_RNAP_peak_258
PS15m_ct1	1000452	1000657	206	1000561	269	58.2526	3.20229	56.2647	R10p_RNAP_peak_259
PS15m_ct1	1004420	1004912	493	1004786	199	67.8043	4.61284	65.7446	R10p_RNAP_peak_260
PS15m_ct1	1005379	1005615	237	1005480	126	25.081	2.92916	23.4891	R10p_RNAP_peak_261
PS15m_ct1	1008278	1008828	551	1008702	147	35.8731	3.4135	34.1158	R10p_RNAP_peak_262
PS15m_ct1	1008940	1009287	348	1009113	175	52.2342	4.0593	50.2967	R10p_RNAP_peak_263
PS15m_ct1	1009805	1010004	200	1009902	126	25.081	2.92916	23.4891	R10p_RNAP_peak_264
PS15m_ct1	1012091	1012290	200	1012239	112	18.7008	2.60626	17.2375	R10p_RNAP_peak_265
PS15m_ct1	1018287	1018486	200	1018378	97	12.6908	2.26029	11.3773	R10p_RNAP_peak_266
PS15m_ct1	1023994	1024364	371	1024234	288	88.8734	4.26334	86.7011	R10p_RNAP_peak_267
PS15m_ct1	1024551	1025514	964	1024750	491	223.46	6.50798	220.959	R10p_RNAP_peak_268a
PS15m_ct1	1024551	1025514	964	1025023	193	18.1846	2.01021	16.7353	R10p_RNAP_peak_268b
PS15m_ct1	1025976	1026268	293	1026053	159	3.23733	1.30018	2.27332	R10p_RNAP_peak_269
PS15m_ct1	1031165	1031410	246	1031292	129	15.9559	2.23453	14.5583	R10p_RNAP_peak_270
PS15m_ct1	1039846	1040045	200	1040004	126	25.081	2.92916	23.4891	R10p_RNAP_peak_271
PS15m_ct1	1048258	1048716	459	1048374	109	17.4271	2.53706	15.993	R10p_RNAP_peak_272
PS15m_ct1	1049039	1049507	469	1049193	130	18.0919	2.37368	16.6441	R10p_RNAP_peak_273
PS15m_ct1	1056066	1056286	221	1056173	171	48.1771	3.85853	46.2803	R10p_RNAP_peak_274
PS15m_ct1	1066281	1066480	200	1066394	119	21.8035	2.76771	20.2743	R10p_RNAP_peak_275
PS15m_ct1	1068004	1068270	267	1068104	94	11.6014	2.1911	10.3185	R10p_RNAP_peak_276
PS15m_ct1	1073286	1073485	200	1073373	95	11.9602	2.21416	10.6667	R10p_RNAP_peak_277
PS15m_ct1	1078243	1078442	200	1078353	144	34.2484	3.34431	32.5125	R10p_RNAP_peak_278
PS15m_ct1	1080038	1080237	200	1080195	109	15.0078	2.33743	13.633	R10p_RNAP_peak_279
PS15m_ct1	1086423	1086622	200	1086517	138	21.6978	2.54572	20.1731	R10p_RNAP_peak_280
PS15m_ct1	1089428	1089825	398	1089513	129	26.5368	2.99835	24.9197	R10p_RNAP_peak_281
PS15m_ct1	1091745	1092102	358	1091882	150	37.5239	3.4827	35.7453	R10p_RNAP_peak_282
PS15m_ct1	1092544	1092743	200	1092698	144	29.4014	3.00054	27.7378	R10p_RNAP_peak_283
PS15m_ct1	1093571	1095573	2003	1093668	162	44.3789	3.75947	42.5208	R10p_RNAP_peak_284a
PS15m_ct1	1093571	1095573	2003	1094141	326	81.7083	3.58992	79.571	R10p_RNAP_peak_284b
PS15m_ct1	1093571	1095573	2003	1094572	656	233.444	4.97895	230.929	R10p_RNAP_peak_284c
PS15m_ct1	1093571	1095573	2003	1094917	262	45.4899	2.76661	43.6208	R10p_RNAP_peak_284d
PS15m_ct1	1093571	1095573	2003	1095381	647	329.175	7.54407	326.569	R10p_RNAP_peak_284e
PS15m_ct1	1104239	1104467	229	1104365	64	3.13311	1.49917	2.17278	R10p_RNAP_peak_285
PS15m_ct1	1107584	1107783	200	1107756	132	24.1902	2.78396	22.6159	R10p_RNAP_peak_286
PS15m_ct1	1107916	1108174	259	1108073	153	32.8221	3.11347	31.1073	R10p_RNAP_peak_287
PS15m_ct1	1108464	1108663	200	1108564	141	24.9067	2.73028	23.3201	R10p_RNAP_peak_288
PS15m_ct1	1110636	1110987	352	1110875	116	12.4715	2.08018	11.1654	R10p_RNAP_peak_289
PS15m_ct1	1121208	1121410	203	1121296	147	23.0613	2.55026	21.5091	R10p_RNAP_peak_290
PS15m_ct1	1123364	1123578	215	1123532	110	17.8479	2.56013	16.4038	R10p_RNAP_peak_291
PS15m_ct1	1125931	1126201	271	1126075	197	17.8072	1.97763	16.3666	R10p_RNAP_peak_292
PS15m_ct1	1134275	1134576	302	1134462	112	18.7008	2.60626	17.2375	R10p_RNAP_peak_293
PS15m_ct1	1137630	1138309	680	1138167	179	51.793	3.95545	49.86	R10p_RNAP_peak_294
PS15m_ct1	1139237	1139513	277	1139314	88	5.54106	1.66244	4.4693	R10p_RNAP_peak_295
PS15m_ct1	1147922	1148121	200	1148083	96	5.40163	1.61284	4.33755	R10p_RNAP_peak_296
PS15m_ct1	1152577	1152776	200	1152672	125	24.6024	2.90609	23.0199	R10p_RNAP_peak_297
PS15m_ct1	1155025	1155624	600	1155209	118	21.3493	2.74464	19.8295	R10p_RNAP_peak_298a
PS15m_ct1	1155025	1155624	600	1155509	98	13.0627	2.28336	11.7387	R10p_RNAP_peak_298b
PS15m_ct1	1157165	1157492	328	1157359	154	39.7648	3.57495	37.9595	R10p_RNAP_peak_299
PS15m_ct1	1158060	1158259	200	1158146	111	18.2724	2.58319	16.8187	R10p_RNAP_peak_300
PS15m_ct1	1162157	1162356	200	1162302	159	30.9918	2.92307	29.305	R10p_RNAP_peak_301
PS15m_ct1	1165070	1165806	737	1165444	247	81.0005	4.48672	78.8669	R10p_RNAP_peak_302
PS15m_ct1	1169728	1169927	200	1169889	147	23.7964	2.59673	22.2293	R10p_RNAP_peak_303
PS15m_ct1	1171860	1172317	458	1172175	208	61.6085	4.06295	59.5951	R10p_RNAP_peak_304
PS15m_ct1	1172811	1173010	200	1172906	92	9.08919	1.97619	7.88669	R10p_RNAP_peak_305
PS15m_ct1	1175859	1176058	200	1176008	199	33.6235	2.69707	31.8983	R10p_RNAP_peak_306
PS15m_ct1	1176723	1176922	200	1176839	133	24.7818	2.81447	23.1969	R10p_RNAP_peak_307
PS15m_ct1	1184859	1185058	200	1185028	101	6.94006	1.72803	5.81342	R10p_RNAP_peak_308
PS15m_ct1	1198204	1198403	200	1198378	135	29.5368	3.13673	27.8696	R10p_RNAP_peak_309
PS15m_ct1	1201049	1201248	200	1201175	124	24.1273	2.88303	22.5538	R10p_RNAP_peak_310
PS15m_ct1	1211344	1211726	383	1211526	132	27.8833	3.05703	26.2446	R10p_RNAP_peak_311
PS15m_ct1	1212064	1212369	306	1212211	120	21.3068	2.71553	19.7901	R10p_RNAP_peak_312
PS15m_ct1	1212628	1212907	280	1212772	118	21.3493	2.74464	19.8295	R10p_RNAP_peak_313
PS15m_ct1	1214685	1214884	200	1214813	139	31.6002	3.22899	29.9025	R10p_RNAP_peak_314
PS15m_ct1	1215702	1216096	395	1215861	197	66.4571	4.56672	64.4071	R10p_RNAP_peak_315
PS15m_ct1	1216333	1216663	331	1216507	245	47.2102	2.94923	45.3237	R10p_RNAP_peak_316
PS15m_ct1	1221875	1222074	200	1221973	128	26.0482	2.97528	24.4396	R10p_RNAP_peak_317
PS15m_ct1	1232830	1233443	614	1232963	97	6.73009	1.72946	5.61288	R10p_RNAP_peak_318a
PS15m_ct1	1232830	1233443	614	1233297	208	54.3518	3.65773	52.3962	R10p_RNAP_peak_318b
PS15m_ct1	1233939	1234307	369	1234112	209	47.0558	3.26542	45.1704	R10p_RNAP_peak_319
PS15m_ct1	1234657	1235159	503	1234795	259	35.9384	2.43439	34.1806	R10p_RNAP_peak_320
PS15m_ct1	1235397	1235596	200	1235546	251	22.2489	1.97741	20.7134	R10p_RNAP_peak_321
PS15m_ct1	1235931	1236231	301	1236090	223	33.3016	2.52166	31.5798	R10p_RNAP_peak_322
PS15m_ct1	1241081	1243762	2682	1241881	4864	5272.94	31.7134	5269.62	R10p_RNAP_peak_323a
PS15m_ct1	1241081	1243762	2682	1242341	7454	8544.45	36.8329	8540.66	R10p_RNAP_peak_323b
PS15m_ct1	1241081	1243762	2682	1243629	288	76.254	3.73794	74.145	R10p_RNAP_peak_323c
PS15m_ct1	1244271	1244667	397	1244375	190	21.9784	2.2005	20.4468	R10p_RNAP_peak_324
PS15m_ct1	1244810	1245382	573	1244936	195	41.5179	3.12993	39.6916	R10p_RNAP_peak_325a
PS15m_ct1	1244810	1245382	573	1245263	232	61.5864	3.71971	59.5731	R10p_RNAP_peak_325b
PS15m_ct1	1246383	1246582	200	1246579	161	14.2835	1.94745	12.9271	R10p_RNAP_peak_326
PS15m_ct1	1246826	1248709	1884	1247186	235	83.1173	4.8188	80.9733	R10p_RNAP_peak_327a
PS15m_ct1	1246826	1248709	1884	1247512	121	22.7225	2.81383	21.1753	R10p_RNAP_peak_327b
PS15m_ct1	1246826	1248709	1884	1247728	126	25.081	2.92916	23.4891	R10p_RNAP_peak_327c
PS15m_ct1	1246826	1248709	1884	1248049	264	115.867	6.11202	113.589	R10p_RNAP_peak_327d
PS15m_ct1	1246826	1248709	1884	1248361	118	21.3493	2.74464	19.8295	R10p_RNAP_peak_327e
PS15m_ct1	1246826	1248709	1884	1248631	83	7.95908	1.93739	6.79265	R10p_RNAP_peak_327f
PS15m_ct1	1251021	1251220	200	1251111	114	19.5689	2.65239	18.0862	R10p_RNAP_peak_328
PS15m_ct1	1266587	1266786	200	1266676	105	12.9006	2.20173	11.5828	R10p_RNAP_peak_329
PS15m_ct1	1272488	1272735	248	1272570	163	8.70906	1.63288	7.51884	R10p_RNAP_peak_330
PS15m_ct1	1275340	1275547	208	1275482	203	41.3184	3.03918	39.4956	R10p_RNAP_peak_331
PS15m_ct1	1276875	1277194	320	1277009	176	29.4856	2.67071	27.8211	R10p_RNAP_peak_332
PS15m_ct1	1277453	1278213	761	1277698	319	81.4106	3.63937	79.2747	R10p_RNAP_peak_333
PS15m_ct1	1280906	1281224	319	1281016	177	38.6483	3.17338	36.8557	R10p_RNAP_peak_334
PS15m_ct1	1281466	1282364	899	1281601	196	52.1877	3.70479	50.2516	R10p_RNAP_peak_335a
PS15m_ct1	1281466	1282364	899	1281929	163	34.4201	3.08865	32.6826	R10p_RNAP_peak_335b
PS15m_ct1	1284280	1284570	291	1284395	162	30.3038	2.84863	28.6267	R10p_RNAP_peak_336
PS15m_ct1	1285852	1286102	251	1285964	160	41.3702	3.58561	39.5469	R10p_RNAP_peak_337
PS15m_ct1	1287692	1287891	200	1287782	97	12.2894	2.22415	10.99	R10p_RNAP_peak_338
PS15m_ct1	1288863	1289062	200	1288999	97	12.6908	2.26029	11.3773	R10p_RNAP_peak_339
PS15m_ct1	1294200	1295605	1406	1294298	157	11.1314	1.78776	9.86438	R10p_RNAP_peak_340a
PS15m_ct1	1294200	1295605	1406	1294675	209	26.4021	2.30431	24.789	R10p_RNAP_peak_340b
PS15m_ct1	1294200	1295605	1406	1294983	385	100.441	3.72112	98.2185	R10p_RNAP_peak_340c
PS15m_ct1	1294200	1295605	1406	1295180	322	88.3623	3.86191	86.1925	R10p_RNAP_peak_340d
PS15m_ct1	1294200	1295605	1406	1295480	82	6.43588	1.78771	5.32975	R10p_RNAP_peak_340e
PS15m_ct1	1296574	1296773	200	1296705	111	18.2724	2.58319	16.8187	R10p_RNAP_peak_341
PS15m_ct1	1298917	1299242	326	1299091	143	33.7127	3.32125	31.9845	R10p_RNAP_peak_342
PS15m_ct1	1303228	1303441	214	1303338	108	16.948	2.50877	15.5276	R10p_RNAP_peak_343
PS15m_ct1	1308342	1308541	200	1308437	156	40.902	3.62108	39.0828	R10p_RNAP_peak_344
PS15m_ct1	1309560	1309876	317	1309751	218	81.0219	5.05106	78.8875	R10p_RNAP_peak_345
PS15m_ct1	1312927	1313126	200	1313049	122	14.9747	2.21965	13.6034	R10p_RNAP_peak_346
PS15m_ct1	1314672	1314897	226	1314866	135	26.589	2.91961	24.9713	R10p_RNAP_peak_347
PS15m_ct1	1316192	1316391	200	1316331	139	26.5943	2.86919	24.9766	R10p_RNAP_peak_348
PS15m_ct1	1320057	1320440	384	1320135	115	14.0889	2.21041	12.7396	R10p_RNAP_peak_349
PS15m_ct1	1322419	1322644	226	1322533	169	46.172	3.75883	44.295	R10p_RNAP_peak_350
PS15m_ct1	1323315	1323550	236	1323434	176	52.856	4.08237	50.9133	R10p_RNAP_peak_351
PS15m_ct1	1323823	1324476	654	1323931	97	8.53454	1.89018	7.35196	R10p_RNAP_peak_352a
PS15m_ct1	1323823	1324476	654	1324337	223	38.8886	2.76019	37.0939	R10p_RNAP_peak_352b
PS15m_ct1	1327149	1327455	307	1327328	162	44.3789	3.75947	42.5208	R10p_RNAP_peak_353
PS15m_ct1	1329639	1329838	200	1329746	126	25.081	2.92916	23.4891	R10p_RNAP_peak_354
PS15m_ct1	1332412	1332611	200	1332550	79	3.81921	1.5201	2.82414	R10p_RNAP_peak_355
PS15m_ct1	1334371	1334750	380	1334476	205	20.627	2.07155	19.1231	R10p_RNAP_peak_356
PS15m_ct1	1335248	1335598	351	1335384	176	14.7309	1.91003	13.3636	R10p_RNAP_peak_357
PS15m_ct1	1339737	1340059	323	1339861	260	19.6814	1.86317	18.1971	R10p_RNAP_peak_358
PS15m_ct1	1340827	1341292	466	1340933	148	12.0794	1.87782	10.7838	R10p_RNAP_peak_359
PS15m_ct1	1344338	1344556	219	1344431	99	8.67737	1.88975	7.48785	R10p_RNAP_peak_360
PS15m_ct1	1348239	1348438	200	1348341	131	20.8989	2.56023	19.3882	R10p_RNAP_peak_361
PS15m_ct1	1355008	1355338	331	1355212	125	11.4431	1.94913	10.1665	R10p_RNAP_peak_362
PS15m_ct1	1363263	1363462	200	1363358	133	26.3532	2.92892	24.7408	R10p_RNAP_peak_363
PS15m_ct1	1367751	1368126	376	1367983	191	62.4683	4.42833	60.4479	R10p_RNAP_peak_364
PS15m_ct1	1372962	1373161	200	1373032	80	7.06749	1.8682	5.93335	R10p_RNAP_peak_365
PS15m_ct1	1396234	1396559	326	1396336	99	7.92295	1.82406	6.7609	R10p_RNAP_peak_366
PS15m_ct1	1403922	1404121	200	1404101	93	5.34436	1.62014	4.28195	R10p_RNAP_peak_367
PS15m_ct1	1406257	1406456	200	1406393	130	17.4571	2.32984	16.0225	R10p_RNAP_peak_368
PS15m_ct1	1409157	1409645	489	1409498	169	40.3713	3.38168	38.5587	R10p_RNAP_peak_369
PS15m_ct1	1425147	1425443	297	1425282	139	21.3033	2.51006	19.7866	R10p_RNAP_peak_370
PS15m_ct1	1436354	1436644	291	1436500	110	8.3615	1.80074	7.18283	R10p_RNAP_peak_371
PS15m_ct1	1438810	1439009	200	1438936	79	4.78973	1.62914	3.74956	R10p_RNAP_peak_372
PS15m_ct1	1439436	1439635	200	1439576	128	13.9405	2.10338	12.5941	R10p_RNAP_peak_373
PS15m_ct1	1444277	1444587	311	1444475	99	13.4388	2.30642	12.1044	R10p_RNAP_peak_374
PS15m_ct1	1455816	1456015	200	1455906	109	17.4271	2.53706	15.993	R10p_RNAP_peak_375
PS15m_ct1	1458507	1458706	200	1458634	90	10.2114	2.09884	8.97045	R10p_RNAP_peak_376
PS15m_ct1	1460423	1461037	615	1460889	155	40.3321	3.59802	38.5198	R10p_RNAP_peak_377
PS15m_ct1	1461427	1461657	231	1461506	94	11.6014	2.1911	10.3185	R10p_RNAP_peak_378
PS15m_ct1	1462271	1463034	764	1462393	68	3.9798	1.59143	2.97573	R10p_RNAP_peak_379a
PS15m_ct1	1462271	1463034	764	1462653	132	28.0222	3.06754	26.379	R10p_RNAP_peak_379b
PS15m_ct1	1468778	1469244	467	1469072	495	211.46	6.03794	208.977	R10p_RNAP_peak_380
PS15m_ct1	1469404	1469970	567	1469576	182	18.9135	2.09201	17.4469	R10p_RNAP_peak_381a
PS15m_ct1	1469404	1469970	567	1469852	136	10.7281	1.84637	9.47297	R10p_RNAP_peak_381b
PS15m_ct1	1470083	1470292	210	1470228	169	11.227	1.75332	9.95804	R10p_RNAP_peak_382
PS15m_ct1	1476193	1476392	200	1476357	129	7.43912	1.65342	6.29173	R10p_RNAP_peak_383
PS15m_ct1	1484639	1484950	312	1484758	175	15.4949	1.95252	14.1078	R10p_RNAP_peak_384
PS15m_ct1	1485458	1485671	214	1485541	145	5.49744	1.47826	4.42681	R10p_RNAP_peak_385
PS15m_ct1	1488574	1490746	2173	1488886	196	43.19	3.20742	41.3467	R10p_RNAP_peak_386a
PS15m_ct1	1488574	1490746	2173	1489248	598	298.988	7.36057	296.405	R10p_RNAP_peak_386b
PS15m_ct1	1488574	1490746	2173	1489563	925	604.361	10.9827	601.635	R10p_RNAP_peak_386c
PS15m_ct1	1488574	1490746	2173	1489980	894	498.393	8.60924	495.703	R10p_RNAP_peak_386d
PS15m_ct1	1488574	1490746	2173	1490294	747	425.313	8.84783	422.651	R10p_RNAP_peak_386e
PS15m_ct1	1488574	1490746	2173	1490643	143	13.2512	1.97191	11.9235	R10p_RNAP_peak_386f
PS15m_ct1	1509179	1509378	200	1509275	100	13.8192	2.32949	12.4748	R10p_RNAP_peak_387
PS15m_ct1	1519478	1519751	274	1519610	144	28.4415	2.93473	26.7934	R10p_RNAP_peak_388
PS15m_ct1	1523085	1523359	275	1523229	133	27.8665	3.04119	26.2281	R10p_RNAP_peak_389
PS15m_ct1	1543804	1544003	200	1543895	108	15.3784	2.37802	13.9968	R10p_RNAP_peak_390
PS15m_ct1	1548123	1548474	352	1548310	208	73.9724	4.82042	71.8753	R10p_RNAP_peak_391
PS15m_ct1	1549217	1549416	200	1549309	114	19.5689	2.65239	18.0862	R10p_RNAP_peak_392
PS15m_ct1	1550184	1550570	387	1550335	124	16.4335	2.30841	15.0246	R10p_RNAP_peak_393
PS15m_ct1	1554485	1554684	200	1554596	145	26.9654	2.82336	25.3431	R10p_RNAP_peak_394
PS15m_ct1	1555277	1555476	200	1555363	126	20.5382	2.58697	19.0355	R10p_RNAP_peak_395
PS15m_ct1	1558037	1558236	200	1558134	138	9.86159	1.78222	8.6353	R10p_RNAP_peak_396
PS15m_ct1	1559102	1559427	326	1559262	90	10.2114	2.09884	8.97045	R10p_RNAP_peak_397
PS15m_ct1	1561568	1561767	200	1561657	115	20.0085	2.67545	18.5165	R10p_RNAP_peak_398
PS15m_ct1	1563613	1563812	200	1563704	96	12.3233	2.23723	11.0203	R10p_RNAP_peak_399
PS15m_ct1	1566056	1566255	200	1566230	139	31.6002	3.22899	29.9025	R10p_RNAP_peak_400
PS15m_ct1	1566546	1566745	200	1566637	75	5.68513	1.75288	4.60624	R10p_RNAP_peak_401
PS15m_ct1	1583997	1584196	200	1584118	119	21.8035	2.76771	20.2743	R10p_RNAP_peak_402
PS15m_ct1	1588650	1589024	375	1588790	104	15.3823	2.42174	13.9972	R10p_RNAP_peak_403
PS15m_ct1	1589320	1589599	280	1589419	98	13.0627	2.28336	11.7387	R10p_RNAP_peak_404
PS15m_ct1	1592223	1592570	348	1592319	109	7.20327	1.71287	6.06541	R10p_RNAP_peak_405
PS15m_ct1	1595438	1595637	200	1595529	88	7.10224	1.81575	5.96715	R10p_RNAP_peak_406
PS15m_ct1	1596710	1597296	587	1596870	234	75.1469	4.3907	73.0438	R10p_RNAP_peak_407a
PS15m_ct1	1596710	1597296	587	1597133	271	96.8306	4.89413	94.6228	R10p_RNAP_peak_407b
PS15m_ct1	1597418	1597878	461	1597548	165	31.9422	2.91486	30.2409	R10p_RNAP_peak_408
PS15m_ct1	1599542	1602146	2605	1599740	204	40.9641	3.01213	39.1443	R10p_RNAP_peak_409a
PS15m_ct1	1599542	1602146	2605	1600351	344	104.838	4.23704	102.599	R10p_RNAP_peak_409b
PS15m_ct1	1599542	1602146	2605	1600791	392	120.457	4.28265	118.164	R10p_RNAP_peak_409c
PS15m_ct1	1599542	1602146	2605	1601112	253	47.7149	2.91118	45.8232	R10p_RNAP_peak_409d
PS15m_ct1	1599542	1602146	2605	1601506	194	23.2978	2.24192	21.7401	R10p_RNAP_peak_409e
PS15m_ct1	1599542	1602146	2605	1601839	375	75.4852	3.07008	73.38	R10p_RNAP_peak_409f
PS15m_ct1	1602434	1602694	261	1602537	181	8.55033	1.58231	7.36735	R10p_RNAP_peak_410
PS15m_ct1	1603654	1603926	273	1603760	104	4.30531	1.48449	3.28722	R10p_RNAP_peak_411
PS15m_ct1	1604206	1606103	1898	1604788	2000	1419.16	12.7621	1416.28	R10p_RNAP_peak_412a
PS15m_ct1	1604206	1606103	1898	1605188	2478	2006.45	16.3524	2003.5	R10p_RNAP_peak_412b
PS15m_ct1	1604206	1606103	1898	1605432	1940	1491.36	14.76	1488.47	R10p_RNAP_peak_412c
PS15m_ct1	1606377	1606660	284	1606479	154	12.1489	1.85705	10.8521	R10p_RNAP_peak_413
PS15m_ct1	1607023	1607263	241	1607124	133	8.18889	1.69108	7.01722	R10p_RNAP_peak_414
PS15m_ct1	1610396	1610741	346	1610556	334	77.2335	3.37799	75.1194	R10p_RNAP_peak_415
PS15m_ct1	1611071	1611329	259	1611198	229	53.7802	3.37946	51.8296	R10p_RNAP_peak_416
PS15m_ct1	1612297	1612496	200	1612401	140	21.8562	2.53724	20.3262	R10p_RNAP_peak_417
PS15m_ct1	1625120	1625320	201	1625296	146	35.3286	3.39044	33.5791	R10p_RNAP_peak_418
PS15m_ct1	1633055	1633473	419	1633139	138	23.8784	2.69317	22.3102	R10p_RNAP_peak_419
PS15m_ct1	1634825	1635024	200	1634981	115	11.8909	2.04337	10.602	R10p_RNAP_peak_420
PS15m_ct1	1642027	1642772	746	1642551	354	156.221	6.21633	153.838	R10p_RNAP_peak_421
PS15m_ct1	1646456	1646667	212	1646564	169	47.3925	3.84129	45.5035	R10p_RNAP_peak_422
PS15m_ct1	1647123	1647322	200	1647214	66	3.39332	1.52513	2.42009	R10p_RNAP_peak_423
PS15m_ct1	1648037	1648308	272	1648164	166	46.7499	3.85172	44.8671	R10p_RNAP_peak_424
PS15m_ct1	1649578	1649777	200	1649765	139	21.8633	2.54718	20.3332	R10p_RNAP_peak_425
PS15m_ct1	1652253	1652452	200	1652357	104	15.3823	2.42174	13.9972	R10p_RNAP_peak_426
PS15m_ct1	1652764	1652994	231	1652872	142	33.1801	3.29818	31.4594	R10p_RNAP_peak_427
PS15m_ct1	1662299	1662498	200	1662352	75	5.68513	1.75288	4.60624	R10p_RNAP_peak_428
PS15m_ct1	1662867	1663066	200	1662985	111	18.2724	2.58319	16.8187	R10p_RNAP_peak_429
PS15m_ct1	1663887	1664086	200	1663986	73	5.16981	1.70675	4.11223	R10p_RNAP_peak_430
PS15m_ct1	1665841	1666262	422	1666034	131	27.5238	3.04448	25.8895	R10p_RNAP_peak_431
PS15m_ct1	1668112	1668311	200	1668118	89	9.87535	2.07578	8.64503	R10p_RNAP_peak_432
PS15m_ct1	1670636	1670835	200	1670732	114	19.5689	2.65239	18.0862	R10p_RNAP_peak_433
PS15m_ct1	1675162	1675361	200	1675341	192	52.5678	3.78715	50.628	R10p_RNAP_peak_434
PS15m_ct1	1678082	1678300	219	1678181	182	21.9761	2.2425	20.4445	R10p_RNAP_peak_435
PS15m_ct1	1679806	1680394	589	1679967	197	18.0256	1.98749	16.5788	R10p_RNAP_peak_436a
PS15m_ct1	1679806	1680394	589	1680298	233	28.3639	2.27063	26.7168	R10p_RNAP_peak_436b
PS15m_ct1	1680975	1681174	200	1681024	173	27.9437	2.6121	26.3042	R10p_RNAP_peak_437
PS15m_ct1	1684361	1684560	200	1684497	159	30.9606	2.92115	29.2742	R10p_RNAP_peak_438
PS15m_ct1	1684965	1685184	220	1685079	219	67.2805	4.20554	65.2248	R10p_RNAP_peak_439
PS15m_ct1	1690141	1690426	286	1690290	235	64.5797	3.82888	62.5429	R10p_RNAP_peak_440
PS15m_ct1	1690609	1690808	200	1690782	143	16.7643	2.18844	15.3468	R10p_RNAP_peak_441
PS15m_ct1	1691311	1691936	626	1691413	220	12.1046	1.66625	10.8087	R10p_RNAP_peak_442a
PS15m_ct1	1691311	1691936	626	1691637	294	49.429	2.72182	47.5184	R10p_RNAP_peak_442b
PS15m_ct1	1692931	1693130	200	1693120	149	17.2229	2.17798	15.7948	R10p_RNAP_peak_443
PS15m_ct1	1693335	1693801	467	1693488	150	19.9743	2.33586	18.4856	R10p_RNAP_peak_444
PS15m_ct1	1707592	1707915	324	1707755	153	39.2004	3.55189	37.4015	R10p_RNAP_peak_445
PS15m_ct1	1708145	1708344	200	1708235	91	8.77973	1.95494	7.58783	R10p_RNAP_peak_446
PS15m_ct1	1710745	1710944	200	1710891	124	24.1273	2.88303	22.5538	R10p_RNAP_peak_447
PS15m_ct1	1713891	1714090	200	1713982	138	14.6	2.08385	13.235	R10p_RNAP_peak_448
PS15m_ct1	1715692	1715927	236	1715790	175	11.605	1.75473	10.322	R10p_RNAP_peak_449
PS15m_ct1	1725886	1726085	200	1725977	192	20.7584	2.13363	19.2525	R10p_RNAP_peak_450
PS15m_ct1	1726495	1727080	586	1726660	343	130.993	5.28231	128.669	R10p_RNAP_peak_451a
PS15m_ct1	1726495	1727080	586	1726889	308	124.795	5.61277	122.489	R10p_RNAP_peak_451b
PS15m_ct1	1728537	1728764	228	1728704	116	13.1189	2.12889	11.7938	R10p_RNAP_peak_452
PS15m_ct1	1730527	1730726	200	1730646	146	27.7681	2.86522	26.1309	R10p_RNAP_peak_453
PS15m_ct1	1730954	1731158	205	1731045	126	20.4896	2.5834	18.9877	R10p_RNAP_peak_454
PS15m_ct1	1732607	1732979	373	1732877	101	8.33869	1.84821	7.16054	R10p_RNAP_peak_455
PS15m_ct1	1737050	1737249	200	1737124	121	15.2453	2.24738	13.8662	R10p_RNAP_peak_456
PS15m_ct1	1740387	1740586	200	1740497	145	7.79012	1.62704	6.63117	R10p_RNAP_peak_457
PS15m_ct1	1747903	1748275	373	1748068	928	787.838	17.6977	785.06	R10p_RNAP_peak_458
PS15m_ct1	1748482	1748715	234	1748601	202	63.5243	4.28117	61.4959	R10p_RNAP_peak_459
PS15m_ct1	1750796	1751181	386	1751005	204	58.0764	3.9232	56.0896	R10p_RNAP_peak_460
PS15m_ct1	1751366	1751693	328	1751486	128	26.0482	2.97528	24.4396	R10p_RNAP_peak_461
PS15m_ct1	1752065	1752264	200	1752163	189	43.7711	3.32049	41.9212	R10p_RNAP_peak_462
PS15m_ct1	1753701	1754003	303	1753829	174	49.688	3.90605	47.7756	R10p_RNAP_peak_463
PS15m_ct1	1756643	1756914	272	1756806	120	22.2612	2.79077	20.7231	R10p_RNAP_peak_464
PS15m_ct1	1757165	1757431	267	1757282	144	29.5237	3.00898	27.8588	R10p_RNAP_peak_465
PS15m_ct1	1761142	1761434	293	1761249	132	22.6334	2.67231	21.0901	R10p_RNAP_peak_466
PS15m_ct1	1761714	1765114	3401	1761919	273	93.1632	4.67774	90.9711	R10p_RNAP_peak_467a
PS15m_ct1	1761714	1765114	3401	1762645	430	97.4368	3.34642	95.2262	R10p_RNAP_peak_467b
PS15m_ct1	1761714	1765114	3401	1763213	325	109.2	4.63323	106.945	R10p_RNAP_peak_467c
PS15m_ct1	1761714	1765114	3401	1763754	520	133.244	3.68947	130.914	R10p_RNAP_peak_467d
PS15m_ct1	1761714	1765114	3401	1764495	69	3.03103	1.46358	2.07816	R10p_RNAP_peak_467e
PS15m_ct1	1761714	1765114	3401	1764741	174	49.6998	3.90683	47.7873	R10p_RNAP_peak_467f
PS15m_ct1	1767350	1767701	352	1767433	91	10.5521	2.12191	9.30074	R10p_RNAP_peak_468
PS15m_ct1	1767929	1768128	200	1768067	91	10.5521	2.12191	9.30074	R10p_RNAP_peak_469
PS15m_ct1	1768897	1769096	200	1769069	90	10.2114	2.09884	8.97045	R10p_RNAP_peak_470
PS15m_ct1	1778909	1779108	200	1779048	143	33.7127	3.32125	31.9845	R10p_RNAP_peak_471
PS15m_ct1	1784355	1784554	200	1784524	106	16.0678	2.45763	14.6682	R10p_RNAP_peak_472
PS15m_ct1	1786031	1786343	313	1786137	87	3.22281	1.42542	2.25932	R10p_RNAP_peak_473
PS15m_ct1	1788888	1789237	350	1789014	94	11.0116	2.13679	9.74726	R10p_RNAP_peak_474
PS15m_ct1	1791245	1792043	799	1791405	156	40.902	3.62108	39.0828	R10p_RNAP_peak_475a
PS15m_ct1	1791245	1792043	799	1791820	130	14.0674	2.0989	12.7186	R10p_RNAP_peak_475b
PS15m_ct1	1792286	1792527	242	1792409	156	17.4384	2.14861	16.0041	R10p_RNAP_peak_476
PS15m_ct1	1792850	1793049	200	1792948	136	8.44413	1.6976	7.2636	R10p_RNAP_peak_477
PS15m_ct1	1793385	1793584	200	1793490	143	32.69	3.24684	30.9767	R10p_RNAP_peak_478
PS15m_ct1	1795305	1795518	214	1795404	109	14.0513	2.2598	12.7028	R10p_RNAP_peak_479
PS15m_ct1	1795938	1796182	245	1796063	174	43.6392	3.51461	41.7905	R10p_RNAP_peak_480
PS15m_ct1	1797099	1798472	1374	1797186	82	4.83631	1.6192	3.79484	R10p_RNAP_peak_481a
PS15m_ct1	1797099	1798472	1374	1797409	121	17.6059	2.42163	16.1688	R10p_RNAP_peak_481b
PS15m_ct1	1797099	1798472	1374	1797690	136	24.8694	2.78452	23.2832	R10p_RNAP_peak_481c
PS15m_ct1	1797099	1798472	1374	1798137	173	45.2889	3.63462	43.4216	R10p_RNAP_peak_481d
PS15m_ct1	1797099	1798472	1374	1798307	199	34.9812	2.76269	33.2369	R10p_RNAP_peak_481e
PS15m_ct1	1800351	1800550	200	1800424	84	8.26631	1.96046	7.08969	R10p_RNAP_peak_482
PS15m_ct1	1802164	1802363	200	1802263	136	30.0479	3.1598	28.3735	R10p_RNAP_peak_483
PS15m_ct1	1803671	1803870	200	1803770	90	10.2114	2.09884	8.97045	R10p_RNAP_peak_484
PS15m_ct1	1807695	1807894	200	1807799	116	20.4518	2.69851	18.9505	R10p_RNAP_peak_485
PS15m_ct1	1814101	1814353	253	1814218	133	28.5239	3.09061	26.8726	R10p_RNAP_peak_486
PS15m_ct1	1815221	1815537	317	1815386	99	13.4388	2.30642	12.1044	R10p_RNAP_peak_487
PS15m_ct1	1820305	1820504	200	1820452	105	8.57931	1.8452	7.39207	R10p_RNAP_peak_488
PS15m_ct1	1821299	1821598	300	1821498	84	8.26631	1.96046	7.08969	R10p_RNAP_peak_489
PS15m_ct1	1827158	1827364	207	1827218	106	12.0271	2.12104	10.7324	R10p_RNAP_peak_490
PS15m_ct1	1829487	1829686	200	1829656	133	18.8502	2.39957	17.3845	R10p_RNAP_peak_491
PS15m_ct1	1832533	1832732	200	1832629	223	26.0581	2.22328	24.4494	R10p_RNAP_peak_492
PS15m_ct1	1835120	1835578	459	1835458	253	51.4904	3.06171	49.5609	R10p_RNAP_peak_493
PS15m_ct1	1838042	1838366	325	1838254	175	41.8573	3.39019	40.0277	R10p_RNAP_peak_494
PS15m_ct1	1840551	1840750	200	1840641	105	14.1142	2.30327	12.7645	R10p_RNAP_peak_495
PS15m_ct1	1844098	1844297	200	1844196	109	17.4271	2.53706	15.993	R10p_RNAP_peak_496
PS15m_ct1	1844747	1845030	284	1844907	194	57.6978	4.06561	55.714	R10p_RNAP_peak_497
PS15m_ct1	1845846	1846054	209	1845941	133	28.5239	3.09061	26.8726	R10p_RNAP_peak_498
PS15m_ct1	1847138	1847337	200	1847258	122	23.1873	2.8369	21.631	R10p_RNAP_peak_499
PS15m_ct1	1873888	1874116	229	1873993	139	30.2596	3.13052	28.583	R10p_RNAP_peak_500
PS15m_ct1	1877638	1877837	200	1877733	133	28.5239	3.09061	26.8726	R10p_RNAP_peak_501
PS15m_ct1	1880384	1880623	240	1880505	205	41.78	3.04297	39.9513	R10p_RNAP_peak_502
PS15m_ct1	1882827	1883045	219	1882938	224	24.9379	2.17378	23.3509	R10p_RNAP_peak_503
PS15m_ct1	1905812	1906011	200	1905908	106	16.1883	2.46787	14.7838	R10p_RNAP_peak_504
PS15m_ct1	1907038	1907279	242	1907166	200	68.4811	4.63591	66.4171	R10p_RNAP_peak_505
PS15m_ct1	1912202	1912401	200	1912390	134	29.0287	3.11367	27.3694	R10p_RNAP_peak_506
PS15m_ct1	1917289	1917488	200	1917337	82	3.01895	1.41698	2.06654	R10p_RNAP_peak_507
PS15m_ct1	1919387	1919586	200	1919403	95	11.9602	2.21416	10.6667	R10p_RNAP_peak_508
PS15m_ct1	1927389	1927588	200	1927488	93	9.22573	1.98109	8.01691	R10p_RNAP_peak_509
PS15m_ct1	1928950	1929149	200	1929104	86	5.68231	1.68683	4.60624	R10p_RNAP_peak_510
PS15m_ct1	1930194	1930454	261	1930309	113	19.133	2.62932	17.66	R10p_RNAP_peak_511
PS15m_ct1	1930597	1930819	223	1930758	109	14.098	2.26358	12.7486	R10p_RNAP_peak_512
PS15m_ct1	1930983	1932370	1388	1931225	425	181.159	6.00056	178.726	R10p_RNAP_peak_513a
PS15m_ct1	1930983	1932370	1388	1931694	305	93.6334	4.25077	91.4388	R10p_RNAP_peak_513b
PS15m_ct1	1930983	1932370	1388	1932018	145	12.6872	1.92778	11.3769	R10p_RNAP_peak_513c
PS15m_ct1	1930983	1932370	1388	1932267	170	12.281	1.80569	10.9818	R10p_RNAP_peak_513d
PS15m_ct1	1932950	1933204	255	1933049	75	3.48129	1.49649	2.50476	R10p_RNAP_peak_514a
PS15m_ct1	1932950	1933204	255	1933146	113	14.1957	2.23558	12.8445	R10p_RNAP_peak_514b
PS15m_ct1	1935127	1937209	2083	1935401	240	46.9796	2.97796	45.0948	R10p_RNAP_peak_515a
PS15m_ct1	1935127	1937209	2083	1935771	172	23.6903	2.39122	22.1246	R10p_RNAP_peak_515b
PS15m_ct1	1935127	1937209	2083	1936277	113	9.61353	1.88236	8.39263	R10p_RNAP_peak_515c
PS15m_ct1	1935127	1937209	2083	1936529	155	24.1331	2.5455	22.5595	R10p_RNAP_peak_515d
PS15m_ct1	1935127	1937209	2083	1936906	207	61.957	4.09966	59.9404	R10p_RNAP_peak_515e
PS15m_ct1	1939056	1939255	200	1939128	92	7.09432	1.79031	5.9594	R10p_RNAP_peak_516
PS15m_ct1	1940834	1941172	339	1940954	82	4.82832	1.61835	3.78709	R10p_RNAP_peak_517
PS15m_ct1	1943094	1943310	217	1943154	87	3.77266	1.48517	2.77908	R10p_RNAP_peak_518
PS15m_ct1	1943461	1943672	212	1943515	78	3.0836	1.43734	2.12874	R10p_RNAP_peak_519
PS15m_ct1	1945377	1945576	200	1945479	152	26.6509	2.72768	25.0324	R10p_RNAP_peak_520
PS15m_ct1	1947421	1947788	368	1947731	134	18.0311	2.33588	16.5843	R10p_RNAP_peak_521
PS15m_ct1	1955268	1955467	200	1955381	178	33.7006	2.88235	31.9746	R10p_RNAP_peak_522
PS15m_ct1	1956042	1956241	200	1956131	107	8.90507	1.86042	7.70662	R10p_RNAP_peak_523
PS15m_ct1	1958563	1958788	226	1958667	152	29.1796	2.88811	27.5185	R10p_RNAP_peak_524
PS15m_ct1	1959966	1960165	200	1960095	130	22.27	2.66869	20.7317	R10p_RNAP_peak_525
PS15m_ct1	1961624	1961823	200	1961774	88	7.51915	1.85628	6.37003	R10p_RNAP_peak_526
PS15m_ct1	1967569	1967908	340	1967764	151	30.2473	2.96921	28.5708	R10p_RNAP_peak_527
PS15m_ct1	1970029	1970239	211	1970118	222	22.8942	2.0995	21.3445	R10p_RNAP_peak_528
PS15m_ct1	1970436	1970776	341	1970644	144	27.9696	2.90263	26.3298	R10p_RNAP_peak_529
PS15m_ct1	1973162	1974675	1514	1973677	451	233.356	7.64993	230.842	R10p_RNAP_peak_530a
PS15m_ct1	1973162	1974675	1514	1974037	458	257.069	8.56577	254.526	R10p_RNAP_peak_530b
PS15m_ct1	1975274	1975796	523	1975471	126	23.2586	2.78969	21.7014	R10p_RNAP_peak_531
PS15m_ct1	1976818	1977688	871	1977052	621	377.55	9.71965	374.912	R10p_RNAP_peak_532a
PS15m_ct1	1976818	1977688	871	1977500	572	404.127	12.3802	401.476	R10p_RNAP_peak_532b
PS15m_ct1	1982097	1982534	438	1982211	126	19.5158	2.51232	18.037	R10p_RNAP_peak_533
PS15m_ct1	1990290	1990581	292	1990452	167	47.3492	3.87479	45.4605	R10p_RNAP_peak_534
PS15m_ct1	1997306	1998067	762	1997637	192	58.0146	4.1209	56.0282	R10p_RNAP_peak_535a
PS15m_ct1	1997306	1998067	762	1997933	342	129.582	5.2379	127.262	R10p_RNAP_peak_535b
PS15m_ct1	2002712	2003278	567	2002814	179	54.736	4.15156	52.776	R10p_RNAP_peak_536a
PS15m_ct1	2002712	2003278	567	2003122	131	27.5238	3.04448	25.8895	R10p_RNAP_peak_536b
PS15m_ct1	2017505	2017704	200	2017634	128	26.0482	2.97528	24.4396	R10p_RNAP_peak_537
PS15m_ct1	2020268	2020524	257	2020392	114	19.5689	2.65239	18.0862	R10p_RNAP_peak_538
PS15m_ct1	2027501	2027700	200	2027642	108	16.7935	2.4958	15.3756	R10p_RNAP_peak_539
PS15m_ct1	2034828	2035073	246	2034992	192	58.255	4.13606	56.267	R10p_RNAP_peak_540
PS15m_ct1	2038517	2038848	332	2038740	88	9.19117	2.01844	7.98646	R10p_RNAP_peak_541
PS15m_ct1	2043364	2043678	315	2043463	91	7.68356	1.85188	6.52698	R10p_RNAP_peak_542
PS15m_ct1	2046243	2046442	200	2046342	78	5.66898	1.73154	4.59375	R10p_RNAP_peak_543
PS15m_ct1	2047775	2047974	200	2047820	110	11.8729	2.07759	10.5843	R10p_RNAP_peak_544
PS15m_ct1	2049128	2049385	258	2049252	148	34.6358	3.30904	32.8963	R10p_RNAP_peak_545
PS15m_ct1	2049517	2049943	427	2049616	89	9.87535	2.07578	8.64503	R10p_RNAP_peak_546a
PS15m_ct1	2049517	2049943	427	2049836	129	26.5368	2.99835	24.9197	R10p_RNAP_peak_546b
PS15m_ct1	2050195	2051014	820	2050388	258	82.4796	4.38784	80.3383	R10p_RNAP_peak_547a
PS15m_ct1	2050195	2051014	820	2050701	107	15.8142	2.42501	14.419	R10p_RNAP_peak_547b
PS15m_ct1	2051902	2052417	516	2052029	232	81.8307	4.80316	79.6924	R10p_RNAP_peak_548a
PS15m_ct1	2051902	2052417	516	2052284	140	28.2202	2.97051	26.5747	R10p_RNAP_peak_548b
PS15m_ct1	2055844	2056475	632	2056462	175	27.2183	2.55718	25.5909	R10p_RNAP_peak_549
PS15m_ct1	2059879	2060205	327	2060029	371	71.5284	2.98243	69.4466	R10p_RNAP_peak_550
PS15m_ct1	2060987	2061225	239	2061108	91	6.81798	1.77014	5.69474	R10p_RNAP_peak_551
PS15m_ct1	2062081	2062280	200	2062136	95	9.0504	1.95012	7.84882	R10p_RNAP_peak_552
PS15m_ct1	2068680	2069078	399	2068761	151	16.0073	2.09442	14.6087	R10p_RNAP_peak_553
PS15m_ct1	2071109	2071400	292	2071283	103	14.6428	2.36906	13.277	R10p_RNAP_peak_554
PS15m_ct1	2074201	2074403	203	2074387	148	36.3956	3.43477	34.6331	R10p_RNAP_peak_555
PS15m_ct1	2086959	2087230	272	2087097	245	84.7192	4.72008	82.5664	R10p_RNAP_peak_556
PS15m_ct1	2103003	2103202	200	2103097	74	5.42472	1.72982	4.35617	R10p_RNAP_peak_557
PS15m_ct1	2110026	2110225	200	2110176	117	20.8988	2.72158	19.388	R10p_RNAP_peak_558
PS15m_ct1	2111190	2111389	200	2111284	128	26.0482	2.97528	24.4396	R10p_RNAP_peak_559
PS15m_ct1	2115547	2115746	200	2115603	97	12.6908	2.26029	11.3773	R10p_RNAP_peak_560
PS15m_ct1	2118495	2118814	320	2118688	113	19.133	2.62932	17.66	R10p_RNAP_peak_561
PS15m_ct1	2119270	2119490	221	2119375	167	47.3492	3.87479	45.4605	R10p_RNAP_peak_562
PS15m_ct1	2121101	2121448	348	2121263	98	3.66126	1.4403	2.67509	R10p_RNAP_peak_563
PS15m_ct1	2123735	2123934	200	2123814	95	11.5045	2.17253	10.2267	R10p_RNAP_peak_564
PS15m_ct1	2127074	2127607	534	2127308	983	651.269	11.2488	648.529	R10p_RNAP_peak_565
PS15m_ct1	2128918	2129117	200	2129019	100	13.8192	2.32949	12.4748	R10p_RNAP_peak_566
PS15m_ct1	2129980	2130198	219	2130098	111	18.2724	2.58319	16.8187	R10p_RNAP_peak_567
PS15m_ct1	2130350	2130549	200	2130515	108	17.0103	2.514	15.5858	R10p_RNAP_peak_568
PS15m_ct1	2137247	2137558	312	2137372	182	56.6376	4.22075	54.6609	R10p_RNAP_peak_569
PS15m_ct1	2142455	2142654	200	2142617	75	5.68513	1.75288	4.60624	R10p_RNAP_peak_570
PS15m_ct1	2143544	2143998	455	2143725	277	60.8592	3.2382	58.8511	R10p_RNAP_peak_571
PS15m_ct1	2144150	2144377	228	2144262	454	94.6422	3.15648	92.4435	R10p_RNAP_peak_572
PS15m_ct1	2145037	2145496	460	2145263	247	65.6834	3.73311	63.639	R10p_RNAP_peak_573
PS15m_ct1	2147369	2147877	509	2147751	134	29.0287	3.11367	27.3694	R10p_RNAP_peak_574
PS15m_ct1	2149690	2149889	200	2149768	91	10.5521	2.12191	9.30074	R10p_RNAP_peak_575
PS15m_ct1	2153055	2153349	295	2153164	254	50.2295	3.00347	48.3119	R10p_RNAP_peak_576
PS15m_ct1	2162372	2164744	2373	2162467	142	6.42519	1.5469	5.31934	R10p_RNAP_peak_577a
PS15m_ct1	2162372	2164744	2373	2163050	288	127.169	6.17663	124.856	R10p_RNAP_peak_577b
PS15m_ct1	2162372	2164744	2373	2163550	251	105.641	5.81218	103.399	R10p_RNAP_peak_577c
PS15m_ct1	2162372	2164744	2373	2164032	173	50.998	4.01317	49.0721	R10p_RNAP_peak_577d
PS15m_ct1	2162372	2164744	2373	2164630	203	70.5245	4.7051	68.4485	R10p_RNAP_peak_577e
PS15m_ct1	2165131	2165648	518	2165227	107	16.5973	2.49094	15.1827	R10p_RNAP_peak_578
PS15m_ct1	2173994	2174609	616	2174401	160	36.3408	3.24965	34.5789	R10p_RNAP_peak_579
PS15m_ct1	2176477	2176733	257	2176606	299	73.1467	3.5148	71.0554	R10p_RNAP_peak_580
PS15m_ct1	2179641	2179840	200	2179729	118	15.7167	2.30809	14.3258	R10p_RNAP_peak_581
PS15m_ct1	2182392	2182879	488	2182535	192	49.1685	3.58782	47.2598	R10p_RNAP_peak_582
PS15m_ct1	2183558	2183780	223	2183672	181	15.6306	1.93569	14.2412	R10p_RNAP_peak_583
PS15m_ct1	2183994	2184496	503	2184388	189	20.9659	2.15755	19.4542	R10p_RNAP_peak_584
PS15m_ct1	2186802	2187570	769	2186891	242	30.8942	2.32737	29.2086	R10p_RNAP_peak_585
PS15m_ct1	2197229	2197428	200	2197326	139	31.6002	3.22899	29.9025	R10p_RNAP_peak_586
PS15m_ct1	2199524	2199723	200	2199633	105	15.7833	2.44481	14.3887	R10p_RNAP_peak_587
PS15m_ct1	2204473	2204723	251	2204623	117	20.8988	2.72158	19.388	R10p_RNAP_peak_588
PS15m_ct1	2206098	2208158	2061	2206195	82	7.65683	1.91433	6.50092	R10p_RNAP_peak_589a
PS15m_ct1	2206098	2208158	2061	2206622	178	54.1069	4.1285	52.153	R10p_RNAP_peak_589b
PS15m_ct1	2206098	2208158	2061	2207187	158	42.0502	3.66721	40.2179	R10p_RNAP_peak_589c
PS15m_ct1	2206098	2208158	2061	2207582	151	38.0799	3.50576	36.2943	R10p_RNAP_peak_589d
PS15m_ct1	2206098	2208158	2061	2207802	148	36.4205	3.43657	34.6557	R10p_RNAP_peak_589e
PS15m_ct1	2208276	2208540	265	2208373	97	12.6908	2.26029	11.3773	R10p_RNAP_peak_590
PS15m_ct1	2212456	2212655	200	2212564	114	11.8904	2.05022	10.6015	R10p_RNAP_peak_591
PS15m_ct1	2212874	2213082	209	2213049	240	35.0637	2.49722	33.3186	R10p_RNAP_peak_592
PS15m_ct1	2232428	2232797	370	2232663	128	26.0482	2.97528	24.4396	R10p_RNAP_peak_593
PS15m_ct1	2233602	2234168	567	2233964	166	46.7499	3.85172	44.8671	R10p_RNAP_peak_594
PS15m_ct1	2235014	2235430	417	2235333	93	11.2471	2.16804	9.97434	R10p_RNAP_peak_595
PS15m_ct1	2235719	2235918	200	2235878	116	16.9746	2.42339	15.5537	R10p_RNAP_peak_596
PS15m_ct1	2237241	2237665	425	2237500	314	92.1217	4.08615	89.9344	R10p_RNAP_peak_597
PS15m_ct1	2238255	2238454	200	2238416	139	31.6002	3.22899	29.9025	R10p_RNAP_peak_598
PS15m_ct1	2240653	2241184	532	2240770	120	15.7885	2.29581	14.3937	R10p_RNAP_peak_599a
PS15m_ct1	2240653	2241184	532	2241080	135	29.5368	3.13673	27.8696	R10p_RNAP_peak_599b
PS15m_ct1	2243657	2244178	522	2243817	168	47.4077	3.86045	45.5185	R10p_RNAP_peak_600
PS15m_ct1	2244370	2244569	200	2244558	110	15.6742	2.38153	14.2842	R10p_RNAP_peak_601
PS15m_ct1	2245066	2245469	404	2245330	103	14.5723	2.36299	13.2108	R10p_RNAP_peak_602
PS15m_ct1	2250152	2250453	302	2250275	130	26.8517	3.00793	25.2309	R10p_RNAP_peak_603
PS15m_ct1	2253053	2253279	227	2253167	142	33.1801	3.29818	31.4594	R10p_RNAP_peak_604
PS15m_ct1	2254143	2254342	200	2254236	96	12.3233	2.23723	11.0203	R10p_RNAP_peak_605
PS15m_ct1	2265708	2266071	364	2265949	190	3.99978	1.31883	2.99512	R10p_RNAP_peak_606
PS15m_ct1	2271084	2271690	607	2271216	167	20.9934	2.27942	19.4814	R10p_RNAP_peak_607
PS15m_ct1	2275430	2276048	619	2275743	86	7.6666	1.88487	6.51044	R10p_RNAP_peak_608
PS15m_ct1	2276993	2277475	483	2277357	158	42.0502	3.66721	40.2179	R10p_RNAP_peak_609
PS15m_ct1	2277895	2278288	394	2277948	73	5.16981	1.70675	4.11223	R10p_RNAP_peak_610
PS15m_ct1	2278396	2278614	219	2278584	112	18.7008	2.60626	17.2375	R10p_RNAP_peak_611
PS15m_ct1	2278766	2279702	937	2279128	182	56.6376	4.22075	54.6609	R10p_RNAP_peak_612a
PS15m_ct1	2278766	2279702	937	2279463	128	17.5992	2.35673	16.1622	R10p_RNAP_peak_612b
PS15m_ct1	2279859	2280058	200	2280006	184	38.1122	3.06385	36.3263	R10p_RNAP_peak_613
PS15m_ct1	2282213	2282412	200	2282347	119	21.8035	2.76771	20.2743	R10p_RNAP_peak_614
PS15m_ct1	2284892	2285554	663	2285129	400	124.258	4.32724	121.954	R10p_RNAP_peak_615
PS15m_ct1	2286652	2286975	324	2286756	114	19.5689	2.65239	18.0862	R10p_RNAP_peak_616
PS15m_ct1	2295697	2295896	200	2295787	118	13.1107	2.11353	11.7857	R10p_RNAP_peak_617
PS15m_ct1	2296165	2296364	200	2296248	92	6.77448	1.76032	5.65605	R10p_RNAP_peak_618
PS15m_ct1	2300228	2300457	230	2300355	149	29.0352	2.91369	27.3758	R10p_RNAP_peak_619
PS15m_ct1	2302133	2302486	354	2302446	113	13.9511	2.21655	12.6045	R10p_RNAP_peak_620
PS15m_ct1	2303560	2303771	212	2303666	321	52.672	2.68864	50.7315	R10p_RNAP_peak_621
PS15m_ct1	2306893	2307092	200	2307038	95	11.9602	2.21416	10.6667	R10p_RNAP_peak_622
PS15m_ct1	2307418	2307617	200	2307511	114	19.5689	2.65239	18.0862	R10p_RNAP_peak_623
PS15m_ct1	2311156	2311355	200	2311253	100	7.13454	1.74991	5.99854	R10p_RNAP_peak_624
PS15m_ct1	2311800	2311999	200	2311890	76	5.95097	1.77594	4.86115	R10p_RNAP_peak_625
PS15m_ct1	2312227	2312537	311	2312375	149	36.9708	3.45963	35.1988	R10p_RNAP_peak_626
PS15m_ct1	2313100	2313441	342	2313250	148	36.4205	3.43657	34.6557	R10p_RNAP_peak_627
PS15m_ct1	2313785	2314187	403	2313914	142	14.2735	2.04023	12.9173	R10p_RNAP_peak_628
PS15m_ct1	2315427	2315746	320	2315538	143	21.6574	2.49687	20.1332	R10p_RNAP_peak_629
PS15m_ct1	2323037	2323236	200	2323123	111	18.2724	2.58319	16.8187	R10p_RNAP_peak_630
PS15m_ct1	2347047	2347246	200	2347147	99	3.5346	1.42517	2.55617	R10p_RNAP_peak_631
PS15m_ct1	2348020	2348481	462	2348126	173	22.9613	2.34617	21.4106	R10p_RNAP_peak_632a
PS15m_ct1	2348020	2348481	462	2348373	189	24.4127	2.32186	22.8356	R10p_RNAP_peak_632b
PS15m_ct1	2351930	2352230	301	2352054	309	52.9526	2.75684	51.0093	R10p_RNAP_peak_633
PS15m_ct1	2361268	2361565	298	2361380	125	14.33	2.15108	12.9729	R10p_RNAP_peak_634
PS15m_ct1	2363344	2363543	200	2363442	93	9.93986	2.04694	8.70815	R10p_RNAP_peak_635
PS15m_ct1	2363857	2364056	200	2363999	93	9.40317	1.99744	8.19042	R10p_RNAP_peak_636
PS15m_ct1	2364991	2365391	401	2365279	155	20.6302	2.33871	19.1262	R10p_RNAP_peak_637
PS15m_ct1	2366601	2367179	579	2366765	188	28.4611	2.52567	26.8128	R10p_RNAP_peak_638
PS15m_ct1	2367578	2367829	252	2367715	105	14.3798	2.32563	13.0218	R10p_RNAP_peak_639
PS15m_ct1	2368980	2369241	262	2369135	96	10.6777	2.08865	9.42378	R10p_RNAP_peak_640
PS15m_ct1	2370095	2370347	253	2370223	182	56.4291	4.20672	54.4551	R10p_RNAP_peak_641
PS15m_ct1	2370563	2370762	200	2370707	88	9.54399	2.05272	8.32465	R10p_RNAP_peak_642
PS15m_ct1	2372059	2372258	200	2372219	217	27.8159	2.32415	26.1781	R10p_RNAP_peak_643
PS15m_ct1	2385309	2385508	200	2385401	93	7.21704	1.79583	6.0788	R10p_RNAP_peak_644
PS15m_ct1	2395002	2395201	200	2395109	115	20.0085	2.67545	18.5165	R10p_RNAP_peak_645
PS15m_ct1	2401933	2402132	200	2402015	112	18.1224	2.55881	16.6742	R10p_RNAP_peak_646
PS15m_ct1	2402606	2403111	506	2402702	158	27.8235	2.7398	26.1856	R10p_RNAP_peak_647
PS15m_ct1	2403254	2403733	480	2403373	193	21.2355	2.15113	19.7199	R10p_RNAP_peak_648
PS15m_ct1	2416486	2416685	200	2416648	192	33.9841	2.77073	32.253	R10p_RNAP_peak_649
PS15m_ct1	2419941	2420310	370	2420168	190	22.7656	2.23776	21.2177	R10p_RNAP_peak_650
PS15m_ct1	2428293	2428570	278	2428445	167	40.369	3.41021	38.5565	R10p_RNAP_peak_651
PS15m_ct1	2435103	2435302	200	2435198	127	24.3829	2.8619	22.8062	R10p_RNAP_peak_652
PS15m_ct1	2436205	2436672	468	2436326	175	37.8466	3.15041	36.065	R10p_RNAP_peak_653
PS15m_ct1	2447736	2447952	217	2447863	93	6.93724	1.76987	5.81067	R10p_RNAP_peak_654
PS15m_ct1	2452920	2453228	309	2453043	144	29.3364	2.99606	27.6735	R10p_RNAP_peak_655
PS15m_ct1	2453740	2453939	200	2453834	81	5.21285	1.66466	4.15412	R10p_RNAP_peak_656
PS15m_ct1	2455852	2456091	240	2455983	142	11.5442	1.87143	10.2656	R10p_RNAP_peak_657
PS15m_ct1	2470208	2470407	200	2470307	134	29.0287	3.11367	27.3694	R10p_RNAP_peak_658
PS15m_ct1	2471128	2471479	352	2471361	87	9.21735	2.02965	8.00871	R10p_RNAP_peak_659
PS15m_ct1	2476843	2477301	459	2477049	179	54.736	4.15156	52.776	R10p_RNAP_peak_660
PS15m_ct1	2480279	2480478	200	2480365	84	8.26631	1.96046	7.08969	R10p_RNAP_peak_661
PS15m_ct1	2493559	2493809	251	2493746	114	11.8321	2.04577	10.5443	R10p_RNAP_peak_662
PS15m_ct1	2502110	2502631	522	2502493	212	21.7071	2.08975	20.1821	R10p_RNAP_peak_663
PS15m_ct1	2502843	2503162	320	2502977	294	132.442	6.32991	130.114	R10p_RNAP_peak_664
PS15m_ct1	2504661	2504860	200	2504767	95	11.9602	2.21416	10.6667	R10p_RNAP_peak_665
PS15m_ct1	2505097	2505320	224	2505207	161	43.7927	3.7364	41.9412	R10p_RNAP_peak_666
PS15m_ct1	2506029	2506388	360	2506183	160	43.2092	3.71334	41.3643	R10p_RNAP_peak_667
PS15m_ct1	2507264	2507507	244	2507372	140	32.1238	3.25205	30.4183	R10p_RNAP_peak_668
PS15m_ct1	2510497	2510836	340	2510673	137	26.74	2.90454	25.1205	R10p_RNAP_peak_669
PS15m_ct1	2511094	2511356	263	2511209	171	36.2551	3.1039	34.494	R10p_RNAP_peak_670
PS15m_ct1	2520901	2521552	652	2521269	287	100.114	4.78757	97.8927	R10p_RNAP_peak_671
PS15m_ct1	2521957	2522156	200	2522138	155	8.38799	1.63559	7.20872	R10p_RNAP_peak_672
PS15m_ct1	2522463	2522662	200	2522552	231	18.0994	1.88044	16.6515	R10p_RNAP_peak_673
PS15m_ct1	2522887	2523380	494	2523107	176	37.8516	3.13887	36.07	R10p_RNAP_peak_674
PS15m_ct1	2524367	2525003	637	2524533	150	15.1785	2.05128	13.8006	R10p_RNAP_peak_675a
PS15m_ct1	2524367	2525003	637	2524844	330	82.9197	3.59816	80.7765	R10p_RNAP_peak_675b
PS15m_ct1	2525120	2525444	325	2525249	208	36.4379	2.76127	34.673	R10p_RNAP_peak_676
PS15m_ct1	2525577	2526164	588	2525711	250	68.6134	3.83298	66.5487	R10p_RNAP_peak_677a
PS15m_ct1	2525577	2526164	588	2526015	270	64.1451	3.42706	62.112	R10p_RNAP_peak_677b
PS15m_ct1	2527466	2531957	4492	2527564	159	22.7526	2.43227	21.2049	R10p_RNAP_peak_678a
PS15m_ct1	2527466	2531957	4492	2527936	302	71.7237	3.4372	69.6409	R10p_RNAP_peak_678b
PS15m_ct1	2527466	2531957	4492	2528310	487	168.289	4.80909	165.881	R10p_RNAP_peak_678c
PS15m_ct1	2527466	2531957	4492	2528674	356	75.2835	3.17226	73.1797	R10p_RNAP_peak_678d
PS15m_ct1	2527466	2531957	4492	2529069	197	37.7703	2.9176	35.9894	R10p_RNAP_peak_678e
PS15m_ct1	2527466	2531957	4492	2529709	367	144.978	5.48834	142.619	R10p_RNAP_peak_678f
PS15m_ct1	2527466	2531957	4492	2530286	292	35.9934	2.29913	34.2349	R10p_RNAP_peak_678g
PS15m_ct1	2527466	2531957	4492	2531044	290	31.5912	2.16819	29.8958	R10p_RNAP_peak_678h
PS15m_ct1	2527466	2531957	4492	2531403	212	27.7368	2.34653	26.0999	R10p_RNAP_peak_678i
PS15m_ct1	2527466	2531957	4492	2531507	258	51.8535	3.03766	49.9198	R10p_RNAP_peak_678j
PS15m_ct1	2527466	2531957	4492	2531845	178	21.7963	2.2559	20.2701	R10p_RNAP_peak_678k
PS15m_ct1	2533349	2533628	280	2533484	260	81.6878	4.31928	79.5506	R10p_RNAP_peak_679
PS15m_ct1	2534642	2535049	408	2534825	214	65.6489	4.19617	63.6047	R10p_RNAP_peak_680
PS15m_ct1	2535181	2535503	323	2535392	71	3.70397	1.54134	2.71633	R10p_RNAP_peak_681
PS15m_ct1	2540452	2540689	238	2540577	133	28.5239	3.09061	26.8726	R10p_RNAP_peak_682
PS15m_ct1	2541227	2541426	200	2541347	151	33.7806	3.2053	32.0517	R10p_RNAP_peak_683
PS15m_ct1	2544065	2544264	200	2544164	105	7.92495	1.79114	6.76286	R10p_RNAP_peak_684
PS15m_ct1	2545213	2545412	200	2545362	149	18.3056	2.24268	16.8513	R10p_RNAP_peak_685
PS15m_ct1	2547662	2547861	200	2547761	329	48.972	2.54438	47.0667	R10p_RNAP_peak_686
PS15m_ct1	2552737	2553083	347	2552893	149	35.3023	3.34063	33.5548	R10p_RNAP_peak_687
PS15m_ct1	2553717	2553951	235	2553846	108	17.0103	2.514	15.5858	R10p_RNAP_peak_688
PS15m_ct1	2556519	2556776	258	2556634	202	25.4139	2.29693	23.8177	R10p_RNAP_peak_689
PS15m_ct1	2560245	2560446	202	2560345	195	44.3884	3.28285	42.5302	R10p_RNAP_peak_690
PS15m_ct1	2568877	2569076	200	2568965	163	44.9677	3.78253	43.103	R10p_RNAP_peak_691
PS15m_ct1	2570942	2571141	200	2571022	71	4.6767	1.66062	3.63983	R10p_RNAP_peak_692
PS15m_ct1	2571924	2572129	206	2572033	169	48.5553	3.92092	46.6537	R10p_RNAP_peak_693
PS15m_ct1	2579796	2579995	200	2579978	135	29.5368	3.13673	27.8696	R10p_RNAP_peak_694
PS15m_ct1	2580343	2580643	301	2580514	355	88.4225	3.57996	86.2524	R10p_RNAP_peak_695
PS15m_ct1	2581116	2581636	521	2581248	126	25.081	2.92916	23.4891	R10p_RNAP_peak_696a
PS15m_ct1	2581116	2581636	521	2581583	127	25.5629	2.95222	23.9628	R10p_RNAP_peak_696b
PS15m_ct1	2582404	2582603	200	2582498	109	17.4271	2.53706	15.993	R10p_RNAP_peak_697
PS15m_ct1	2594592	2595234	643	2595019	319	147.289	6.5406	144.925	R10p_RNAP_peak_698
PS15m_ct1	2597565	2597770	206	2597740	140	29.034	3.02813	27.3745	R10p_RNAP_peak_699
PS15m_ct1	2598737	2598936	200	2598926	133	28.5239	3.09061	26.8726	R10p_RNAP_peak_700
PS15m_ct1	2599835	2600034	200	2599994	131	27.5238	3.04448	25.8895	R10p_RNAP_peak_701
PS15m_ct1	2601697	2601896	200	2601722	72	4.92044	1.68369	3.87343	R10p_RNAP_peak_702
PS15m_ct1	2602033	2602232	200	2602153	121	22.7225	2.81383	21.1753	R10p_RNAP_peak_703
PS15m_ct1	2602796	2602995	200	2602966	97	12.6908	2.26029	11.3773	R10p_RNAP_peak_704
PS15m_ct1	2605846	2606045	200	2606000	66	3.54445	1.5453	2.56236	R10p_RNAP_peak_705
PS15m_ct1	2610079	2610809	731	2610183	121	22.7225	2.81383	21.1753	R10p_RNAP_peak_706a
PS15m_ct1	2610079	2610809	731	2610693	204	71.2099	4.72817	69.1297	R10p_RNAP_peak_706b
PS15m_ct1	2612912	2613158	247	2613020	173	45.4493	3.64493	43.5805	R10p_RNAP_peak_707
PS15m_ct1	2624978	2625577	600	2625118	161	36.6361	3.255	34.8695	R10p_RNAP_peak_708a
PS15m_ct1	2624978	2625577	600	2625456	93	10.6359	2.1113	9.38276	R10p_RNAP_peak_708b
PS15m_ct1	2625984	2626183	200	2626074	71	4.6767	1.66062	3.63983	R10p_RNAP_peak_709
PS15m_ct1	2626385	2626584	200	2626482	133	28.5239	3.09061	26.8726	R10p_RNAP_peak_710
PS15m_ct1	2627567	2627835	269	2627694	144	34.2484	3.34431	32.5125	R10p_RNAP_peak_711
PS15m_ct1	2629414	2629613	200	2629515	103	14.9853	2.39868	13.6108	R10p_RNAP_peak_712
PS15m_ct1	2632677	2632876	200	2632856	97	4.80578	1.55331	3.7652	R10p_RNAP_peak_713
PS15m_ct1	2633238	2633437	200	2633285	125	10.581	1.88896	9.32911	R10p_RNAP_peak_714
PS15m_ct1	2633966	2634165	200	2634064	207	26.2135	2.30637	24.6029	R10p_RNAP_peak_715
PS15m_ct1	2634953	2635282	330	2635140	248	33.8653	2.41091	32.1355	R10p_RNAP_peak_716
PS15m_ct1	2635445	2635644	200	2635520	146	14.6196	2.03948	13.2543	R10p_RNAP_peak_717
PS15m_ct1	2642367	2642566	200	2642461	167	33.0435	2.95866	31.3263	R10p_RNAP_peak_718
PS15m_ct1	2660387	2660586	200	2660482	104	15.3823	2.42174	13.9972	R10p_RNAP_peak_719
PS15m_ct1	2660890	2661089	200	2661009	109	17.4271	2.53706	15.993	R10p_RNAP_peak_720
PS15m_ct1	2662705	2663869	1165	2662975	251	37.4764	2.53068	35.6999	R10p_RNAP_peak_721a
PS15m_ct1	2662705	2663869	1165	2663400	355	92.9109	3.72369	90.72	R10p_RNAP_peak_721b
PS15m_ct1	2667715	2667914	200	2667813	80	7.06749	1.8682	5.93335	R10p_RNAP_peak_722
PS15m_ct1	2676666	2676865	200	2676808	86	8.8955	2.00659	7.69723	R10p_RNAP_peak_723
PS15m_ct1	2679890	2680555	666	2680070	128	17.4611	2.34705	16.0264	R10p_RNAP_peak_724a
PS15m_ct1	2679890	2680555	666	2680398	221	41.8297	2.90529	40.0005	R10p_RNAP_peak_724b
PS15m_ct1	2681201	2681516	316	2681372	136	30.0479	3.1598	28.3735	R10p_RNAP_peak_725
PS15m_ct1	2681621	2682130	510	2681903	193	60.5852	4.26564	58.5788	R10p_RNAP_peak_726
PS15m_ct1	2692926	2693125	200	2693015	73	4.91629	1.67705	3.87251	R10p_RNAP_peak_727
PS15m_ct1	2721598	2722069	472	2721709	193	42.2234	3.18905	40.3896	R10p_RNAP_peak_728a
PS15m_ct1	2721598	2722069	472	2721960	118	11.6166	2.00316	10.3333	R10p_RNAP_peak_728b
PS15m_ct1	2725576	2726133	558	2725925	151	33.6911	3.19921	31.9652	R10p_RNAP_peak_729
PS15m_ct1	2726241	2726440	200	2726431	94	11.6014	2.1911	10.3185	R10p_RNAP_peak_730
PS15m_ct1	2729091	2729392	302	2729139	85	8.57846	1.98352	7.39125	R10p_RNAP_peak_731
PS15m_ct1	2730601	2730895	295	2730757	108	15.2344	2.36613	13.8555	R10p_RNAP_peak_732
PS15m_ct1	2732630	2733222	593	2732720	97	12.6908	2.26029	11.3773	R10p_RNAP_peak_733a
PS15m_ct1	2732630	2733222	593	2733089	234	78.5191	4.57643	76.3979	R10p_RNAP_peak_733b
PS15m_ct1	2734399	2734598	200	2734451	64	3.13311	1.49917	2.17278	R10p_RNAP_peak_734
PS15m_ct1	2735241	2735440	200	2735330	94	11.6014	2.1911	10.3185	R10p_RNAP_peak_735
PS15m_ct1	2735674	2735873	200	2735733	91	10.5521	2.12191	9.30074	R10p_RNAP_peak_736
PS15m_ct1	2741623	2742629	1007	2741950	259	107.736	5.74307	105.487	R10p_RNAP_peak_737a
PS15m_ct1	2741623	2742629	1007	2742347	148	33.7834	3.24909	32.0545	R10p_RNAP_peak_737b
PS15m_ct1	2742919	2743118	200	2742995	71	3.88504	1.56387	2.88765	R10p_RNAP_peak_738
PS15m_ct1	2746085	2746284	200	2746180	138	31.0797	3.20593	29.3899	R10p_RNAP_peak_739
PS15m_ct1	2747241	2747440	200	2747335	70	4.43863	1.63756	3.41286	R10p_RNAP_peak_740
PS15m_ct1	2748105	2748304	200	2748202	109	14.3868	2.28696	13.0286	R10p_RNAP_peak_741
PS15m_ct1	2749128	2749327	200	2749279	93	7.84862	1.85421	6.68829	R10p_RNAP_peak_742
PS15m_ct1	2750334	2750533	200	2750478	145	22.1709	2.51189	20.6366	R10p_RNAP_peak_743
PS15m_ct1	2757276	2757475	200	2757363	91	6.4528	1.73546	5.3462	R10p_RNAP_peak_744
PS15m_ct1	2759955	2760154	200	2760048	138	28.0772	2.98691	26.4333	R10p_RNAP_peak_745
PS15m_ct1	2762434	2762633	200	2762511	79	5.67318	1.72578	4.59786	R10p_RNAP_peak_746
PS15m_ct1	2764092	2764356	265	2764238	80	4.84833	1.63046	3.8065	R10p_RNAP_peak_747
PS15m_ct1	2768866	2769376	511	2769007	121	22.7225	2.81383	21.1753	R10p_RNAP_peak_748a
PS15m_ct1	2768866	2769376	511	2769211	120	22.2612	2.79077	20.7231	R10p_RNAP_peak_748b
PS15m_ct1	2768866	2769376	511	2769349	94	11.6014	2.1911	10.3185	R10p_RNAP_peak_748c
PS15m_ct1	2769513	2769858	346	2769702	259	89.2749	4.71499	87.1008	R10p_RNAP_peak_749
PS15m_ct1	2770076	2770459	384	2770184	112	7.57472	1.72918	6.42435	R10p_RNAP_peak_750a
PS15m_ct1	2770076	2770459	384	2770396	94	5.14814	1.59722	4.09469	R10p_RNAP_peak_750b
PS15m_ct1	2770937	2771205	269	2771077	156	40.902	3.62108	39.0828	R10p_RNAP_peak_751
PS15m_ct1	2776954	2777153	200	2777147	128	26.0482	2.97528	24.4396	R10p_RNAP_peak_752
PS15m_ct1	2778038	2778237	200	2778126	101	14.2037	2.35255	12.8488	R10p_RNAP_peak_753
PS15m_ct1	2803879	2804078	200	2804012	73	5.16981	1.70675	4.11223	R10p_RNAP_peak_754
PS15m_ct1	2806730	2806929	200	2806814	114	19.5689	2.65239	18.0862	R10p_RNAP_peak_755
PS15m_ct1	2811731	2812510	780	2811939	99	13.4388	2.30642	12.1044	R10p_RNAP_peak_756a
PS15m_ct1	2811731	2812510	780	2812306	204	58.7291	3.96085	56.7367	R10p_RNAP_peak_756b
PS15m_ct1	2813148	2813347	200	2813239	112	18.7008	2.60626	17.2375	R10p_RNAP_peak_757
PS15m_ct1	2814789	2814988	200	2814903	64	3.13311	1.49917	2.17278	R10p_RNAP_peak_758
PS15m_ct1	2815760	2816058	299	2815937	232	91.221	5.37396	89.0375	R10p_RNAP_peak_759
[truncated: 10,129 more rows]

## Sheet: #35 RNAP peaks
# This file is generated by MACS version 2.2.9.1
[truncated: 19,984 more rows]

[truncated: 3 more sheets: PS15- RNAP peaks, E1- RNAP peaks, #10 RNAP peaks]
