# Supplementary material for: RNAi epimutations conferring antifungal drug resistance are inheritable
Source: Nat Commun. 2025 Aug 7;16:7293. doi: 10.1038/s41467-025-62572-6 (PMC12332000; doi:10.1038/s41467-025-62572-6)
Supplement: Supplementary file 6 — Supplementary Data 4 [file 41467_2025_62572_MOESM6_ESM.xlsx]

## Sheet: Genes overlapping H3K9me2 peaks
PS15+ WT	E10+ Epi	#35 Epi
PS15m_000001-T1	PS15m_000001-T1	PS15m_000001-T1
PS15m_000278-T1	PS15m_000067-T1	PS15m_000278-T1
PS15m_000286-T1	PS15m_000163-T1	PS15m_000288-T1
PS15m_000328-T1	PS15m_000278-T1	PS15m_000328-T1
PS15m_000576-T1	PS15m_000328-T1	PS15m_000825-T1
PS15m_000577-T1	PS15m_000576-T1	PS15m_000906-T1
PS15m_000578-T1	PS15m_000577-T1	PS15m_001071-T1
PS15m_000583-T1	PS15m_000578-T1	PS15m_001202-T1
PS15m_000597-T1	PS15m_000597-T1	PS15m_001245-T1
PS15m_000729-T1	PS15m_000728-T1	PS15m_001259-T1
PS15m_000906-T1	PS15m_000735-T1	PS15m_001260-T1
PS15m_000942-T1	PS15m_000825-T1	PS15m_001261-T1
PS15m_001071-T1	PS15m_000906-T1	PS15m_001608-T1
PS15m_001089-T1	PS15m_001071-T1	PS15m_001640-T1
PS15m_001090-T1	PS15m_001089-T1	PS15m_001641-T1
PS15m_001174-T1	PS15m_001245-T1	PS15m_001716-T1
PS15m_001245-T1	PS15m_001259-T1	PS15m_001785-T1
PS15m_001259-T1	PS15m_001260-T1	PS15m_001818-T1
PS15m_001260-T1	PS15m_001261-T1	PS15m_002242-T1
PS15m_001377-T1	PS15m_001377-T1	PS15m_002243-T1
PS15m_001608-T1	PS15m_001608-T1	PS15m_002245-T1
PS15m_001641-T1	PS15m_001641-T1	PS15m_002271-T1
PS15m_001642-T1	PS15m_001642-T1	PS15m_002337-T1
PS15m_001643-T1	PS15m_001716-T1	PS15m_002430-T1
PS15m_001644-T1	PS15m_001818-T1	PS15m_002630-T1
PS15m_001716-T1	PS15m_001887-T1	PS15m_002631-T1
PS15m_001818-T1	PS15m_002009-T1	PS15m_002945-T1
PS15m_001887-T1	PS15m_002242-T1	PS15m_003010-T1
PS15m_002009-T1	PS15m_002243-T1	PS15m_003011-T1
PS15m_002240-T1	PS15m_002245-T1	PS15m_003121-T1
PS15m_002242-T1	PS15m_002337-T1	PS15m_003148-T1
PS15m_002243-T1	PS15m_002338-T1	PS15m_003149-T1
PS15m_002245-T1	PS15m_002430-T1	PS15m_003521-T1
PS15m_002271-T1	PS15m_002513-T1	PS15m_003542-T1
PS15m_002310-T1	PS15m_002630-T1	PS15m_003607-T1
PS15m_002337-T1	PS15m_002631-T1	PS15m_004255-T1
PS15m_002338-T1	PS15m_002945-T1	PS15m_004614-T1
PS15m_002430-T1	PS15m_002972-T1	PS15m_004633-T1
PS15m_002456-T1	PS15m_003010-T1	PS15m_004776-T1
PS15m_002513-T1	PS15m_003011-T1	PS15m_004777-T1
PS15m_002630-T1	PS15m_003121-T1	PS15m_004910-T1
PS15m_002631-T1	PS15m_003148-T1	PS15m_005072-T1
PS15m_002945-T1	PS15m_003149-T1	PS15m_005240-T1
PS15m_003009-T1	PS15m_003409-T1	PS15m_012321-T1
PS15m_003010-T1	PS15m_003521-T1	PS15m_005482-T1
PS15m_003011-T1	PS15m_003542-T1	PS15m_005533-T1
PS15m_003080-T1	PS15m_003607-T1	PS15m_005544-T1
PS15m_003121-T1	PS15m_004088-T1	PS15m_005563-T1
PS15m_003148-T1	PS15m_004130-T1	PS15m_005651-T1
PS15m_003149-T1	PS15m_004255-T1	PS15m_005652-T1
PS15m_003386-T1	PS15m_004613-T1	PS15m_005698-T1
PS15m_003386-T2	PS15m_004614-T1	PS15m_005755-T1
PS15m_003409-T1	PS15m_004743-T1	PS15m_005905-T1
PS15m_003410-T1	PS15m_004776-T1	PS15m_006031-T1
PS15m_003410-T2	PS15m_004777-T1	PS15m_006126-T1
PS15m_003410-T3	PS15m_004910-T1	PS15m_006141-T1
PS15m_003521-T1	PS15m_004971-T1	PS15m_006142-T1
PS15m_003599-T1	PS15m_004972-T1	PS15m_006238-T1
PS15m_003607-T1	PS15m_005041-T1	PS15m_006305-T1
PS15m_003811-T1	PS15m_005062-T1	PS15m_006363-T1
PS15m_003850-T1	PS15m_005063-T1	PS15m_006379-T1
PS15m_004006-T1	PS15m_005219-T1	PS15m_006475-T1
PS15m_004030-T1	PS15m_005240-T1	PS15m_006476-T1
PS15m_004088-T1	PS15m_012321-T1	PS15m_006673-T1
PS15m_004255-T1	PS15m_005263-T1	PS15m_006761-T1
PS15m_004399-T1	PS15m_005423-T1	PS15m_007069-T1
PS15m_004440-T1	PS15m_005484-T1	PS15m_007133-T1
PS15m_004464-T1	PS15m_005485-T1	PS15m_007159-T1
PS15m_004611-T1	PS15m_005544-T1	PS15m_007160-T1
PS15m_004614-T1	PS15m_005545-T1	PS15m_007161-T1
PS15m_004633-T1	PS15m_005563-T1	PS15m_007162-T1
PS15m_004776-T1	PS15m_005651-T1	PS15m_007303-T1
PS15m_004777-T1	PS15m_005652-T1	PS15m_007326-T1
PS15m_004778-T1	PS15m_005698-T1	PS15m_007355-T1
PS15m_004910-T1	PS15m_005753-T1	PS15m_007356-T1
PS15m_004971-T1	PS15m_005755-T1	PS15m_007386-T1
PS15m_004972-T1	PS15m_006127-T1	PS15m_007459-T1
PS15m_005062-T1	PS15m_006141-T1	PS15m_007460-T1
PS15m_005063-T1	PS15m_006142-T1	PS15m_012356-T1
PS15m_005220-T1	PS15m_006181-T1	PS15m_007532-T1
PS15m_005240-T1	PS15m_006182-T1	PS15m_007601-T1
PS15m_012321-T1	PS15m_006238-T1	PS15m_007657-T1
PS15m_005274-T1	PS15m_006270-T1	PS15m_007764-T1
PS15m_005482-T1	PS15m_006272-T1	PS15m_007765-T1
PS15m_005484-T1	PS15m_006304-T1	PS15m_007766-T1
PS15m_005533-T1	PS15m_006305-T1	PS15m_007767-T1
PS15m_005543-T1	PS15m_006306-T1	PS15m_007988-T1
PS15m_005544-T1	PS15m_006363-T1	PS15m_007989-T1
PS15m_005563-T1	PS15m_006379-T1	PS15m_008069-T1
PS15m_005633-T1	PS15m_006476-T1	PS15m_008070-T1
PS15m_005651-T1	PS15m_006761-T1	PS15m_008071-T1
PS15m_005652-T1	PS15m_007069-T1	PS15m_008327-T1
PS15m_005698-T1	PS15m_007083-T1	PS15m_008361-T1
PS15m_005753-T1	PS15m_007133-T1	PS15m_008362-T1
PS15m_005864-T1	PS15m_007159-T1	PS15m_008423-T1
PS15m_006031-T1	PS15m_007160-T1	PS15m_008423-T2
PS15m_006033-T1	PS15m_007161-T1	PS15m_008425-T1
PS15m_006127-T1	PS15m_007162-T1	PS15m_008504-T1
PS15m_006142-T1	PS15m_007303-T1	PS15m_008624-T1
PS15m_006181-T1	PS15m_007326-T1	PS15m_008625-T1
PS15m_006182-T1	PS15m_007355-T1	PS15m_008643-T1
PS15m_006238-T1	PS15m_007356-T1	PS15m_008644-T1
PS15m_006269-T1	PS15m_007386-T1	PS15m_008645-T1
PS15m_006272-T1	PS15m_007532-T1	PS15m_008648-T1
PS15m_006304-T1	PS15m_012362-T1	PS15m_008649-T1
PS15m_006305-T1	PS15m_012362-T2	PS15m_008745-T1
PS15m_006363-T1	PS15m_007601-T1	PS15m_008746-T1
PS15m_006379-T1	PS15m_007655-T1	PS15m_008747-T1
PS15m_006475-T1	PS15m_007657-T1	PS15m_008931-T1
PS15m_006476-T1	PS15m_007764-T1	PS15m_008932-T1
PS15m_006525-T1	PS15m_007765-T1	PS15m_008934-T1
PS15m_006625-T1	PS15m_007766-T1	PS15m_008935-T1
PS15m_006761-T1	PS15m_007767-T1	PS15m_008936-T1
PS15m_006936-T1	PS15m_007934-T1	PS15m_008974-T1
PS15m_007069-T1	PS15m_007988-T1	PS15m_008975-T1
PS15m_007157-T1	PS15m_007989-T1	PS15m_009023-T1
PS15m_007159-T1	PS15m_008069-T1	PS15m_009024-T1
PS15m_007160-T1	PS15m_008070-T1	PS15m_009512-T1
PS15m_007161-T1	PS15m_008071-T1	PS15m_009709-T1
PS15m_007162-T1	PS15m_008125-T1	PS15m_009745-T1
PS15m_007302-T1	PS15m_008327-T1	PS15m_009944-T1
PS15m_007326-T1	PS15m_008362-T1	PS15m_009945-T1
PS15m_007327-T1	PS15m_008375-T1	PS15m_010163-T1
PS15m_007352-T1	PS15m_008423-T1	PS15m_010164-T1
PS15m_007354-T1	PS15m_008423-T2	PS15m_010277-T1
PS15m_007355-T1	PS15m_008425-T1	PS15m_010327-T1
PS15m_007356-T1	PS15m_008470-T1	PS15m_010344-T1
PS15m_007384-T1	PS15m_008504-T1	PS15m_010427-T1
PS15m_007386-T1	PS15m_008624-T1	PS15m_010687-T1
PS15m_007532-T1	PS15m_008625-T1	PS15m_010688-T1
PS15m_007601-T1	PS15m_008632-T1	PS15m_010689-T1
PS15m_007655-T1	PS15m_008643-T1	PS15m_010704-T1
PS15m_007657-T1	PS15m_008645-T1	PS15m_010768-T1
PS15m_007764-T1	PS15m_008648-T1	PS15m_010790-T1
PS15m_007765-T1	PS15m_008649-T1	PS15m_010943-T1
PS15m_007766-T1	PS15m_008743-T1	PS15m_010995-T1
PS15m_007767-T1	PS15m_008745-T1	PS15m_011083-T1
PS15m_007988-T1	PS15m_008746-T1	PS15m_011087-T1
PS15m_007989-T1	PS15m_008747-T1	PS15m_011088-T1
PS15m_008069-T1	PS15m_008930-T1	PS15m_011116-T1
PS15m_008070-T1	PS15m_008931-T1	PS15m_011117-T1
PS15m_008071-T1	PS15m_008932-T1	PS15m_011256-T1
PS15m_008125-T1	PS15m_008934-T1	PS15m_011378-T1
PS15m_008126-T1	PS15m_008935-T1	PS15m_011379-T1
PS15m_008209-T1	PS15m_008936-T1	PS15m_011792-T1
PS15m_008327-T1	PS15m_008937-T1	PS15m_011793-T1
PS15m_008361-T1	PS15m_008974-T1	PS15m_011794-T1
PS15m_008362-T1	PS15m_008975-T1	PS15m_011866-T1
PS15m_008375-T1	PS15m_009023-T1	PS15m_011958-T1
PS15m_008425-T1	PS15m_009024-T1	PS15m_011960-T1
PS15m_008426-T1	PS15m_009072-T1	PS15m_012125-T1
PS15m_008426-T2	PS15m_009074-T1	PS15m_012126-T1
PS15m_008452-T1	PS15m_009220-T1	PS15m_012187-T1
PS15m_008504-T1	PS15m_009457-T1	PS15m_012188-T1
PS15m_008624-T1	PS15m_009512-T1	PS15m_012189-T1
PS15m_008625-T1	PS15m_009513-T1	PS15m_012190-T1
PS15m_008633-T1	PS15m_009538-T1	PS15m_012191-T1
PS15m_008644-T1	PS15m_009562-T1	PS15m_012192-T1
PS15m_008645-T1	PS15m_009709-T1	PS15m_012193-T1
PS15m_008648-T1	PS15m_009744-T1	PS15m_012194-T1
PS15m_008649-T1	PS15m_009745-T1	PS15m_012197-T1
PS15m_008743-T1	PS15m_009924-T1	PS15m_012234-T1
PS15m_008746-T1	PS15m_009944-T1
PS15m_008747-T1	PS15m_009945-T1
PS15m_008748-T1	PS15m_009997-T1
PS15m_008890-T1	PS15m_009997-T2
PS15m_008930-T1	PS15m_010163-T1
PS15m_008931-T1	PS15m_010164-T1
PS15m_008932-T1	PS15m_010277-T1
PS15m_008934-T1	PS15m_010307-T1
PS15m_008935-T1	PS15m_010327-T1
PS15m_008936-T1	PS15m_010340-T1
PS15m_008974-T1	PS15m_010341-T1
PS15m_008975-T1	PS15m_010342-T1
PS15m_009023-T1	PS15m_010344-T1
PS15m_009024-T1	PS15m_010346-T1
PS15m_009072-T1	PS15m_010401-T1
PS15m_009190-T1	PS15m_010402-T1
PS15m_009191-T1	PS15m_010427-T1
PS15m_009206-T1	PS15m_010430-T1
PS15m_009457-T1	PS15m_010476-T1
PS15m_009512-T1	PS15m_010588-T1
PS15m_009513-T1	PS15m_010629-T1
PS15m_009538-T1	PS15m_010687-T1
PS15m_009562-T1	PS15m_010688-T1
PS15m_009683-T1	PS15m_010689-T1
PS15m_009709-T1	PS15m_010704-T1
PS15m_009731-T1	PS15m_010767-T1
PS15m_009731-T2	PS15m_010768-T1
PS15m_009731-T3	PS15m_010789-T1
PS15m_009744-T1	PS15m_010790-T1
PS15m_009745-T1	PS15m_010795-T1
PS15m_009848-T1	PS15m_010796-T1
PS15m_009944-T1	PS15m_010858-T1
PS15m_009945-T1	PS15m_010943-T1
PS15m_009997-T1	PS15m_010995-T1
PS15m_009997-T2	PS15m_011067-T1
PS15m_010099-T1	PS15m_011083-T1
PS15m_010163-T1	PS15m_011087-T1
PS15m_010164-T1	PS15m_011088-T1
PS15m_010197-T1	PS15m_011116-T1
PS15m_010277-T1	PS15m_011117-T1
PS15m_010317-T1	PS15m_011150-T1
PS15m_010327-T1	PS15m_011150-T2
PS15m_010340-T1	PS15m_011378-T1
PS15m_010341-T1	PS15m_011379-T1
PS15m_010342-T1	PS15m_011440-T1
PS15m_010344-T1	PS15m_011465-T1
PS15m_010401-T1	PS15m_011579-T1
PS15m_010402-T1	PS15m_011792-T1
PS15m_010427-T1	PS15m_011793-T1
PS15m_010476-T1	PS15m_011794-T1
PS15m_010512-T1	PS15m_011866-T1
PS15m_010588-T1	PS15m_011910-T1
PS15m_010629-T1	PS15m_011955-T1
PS15m_010687-T1	PS15m_011956-T1
PS15m_010688-T1	PS15m_011957-T1
PS15m_010689-T1	PS15m_011958-T1
PS15m_010704-T1	PS15m_011959-T1
PS15m_010767-T1	PS15m_011960-T1
PS15m_010768-T1	PS15m_012104-T1
PS15m_010795-T1	PS15m_012109-T1
PS15m_010796-T1	PS15m_012125-T1
PS15m_010797-T1	PS15m_012126-T1
PS15m_010878-T1	PS15m_012191-T1
PS15m_010943-T1	PS15m_012192-T1
PS15m_010995-T1	PS15m_012196-T1
PS15m_011067-T1	PS15m_012197-T1
PS15m_011083-T1	PS15m_012234-T1
PS15m_011087-T1
PS15m_011088-T1
PS15m_011116-T1
PS15m_011117-T1
PS15m_011124-T1
PS15m_011256-T1
PS15m_011378-T1
PS15m_011379-T1
PS15m_011380-T1
PS15m_011575-T1
PS15m_011792-T1
PS15m_011793-T1
PS15m_011794-T1
PS15m_011865-T1
PS15m_011865-T2
PS15m_011866-T1
PS15m_011955-T1
PS15m_011956-T1
PS15m_011957-T1
PS15m_011958-T1
PS15m_011959-T1
PS15m_012104-T1
PS15m_012109-T1
PS15m_012125-T1
PS15m_012126-T1
PS15m_012192-T1
PS15m_012197-T1
PS15m_012234-T1

## Sheet: PS15+ H3K9me2 peaks
# This file is generated by MACS version 2.2.9.1
# Command line: callpeak -t PS15p_K9me2.bam -c PS15p_Input.bam -g 37441900 -n PS15p_K9me2 --keep-dup all --extsize 200 --nomodel --call-summits -q 0.01 --outdir ./
# ARGUMENTS LIST:
# name = PS15p_K9me2
# format = AUTO
# ChIP-seq file = ['PS15p_K9me2.bam']
# control file = ['PS15p_Input.bam']
# effective genome size = 3.74e+07
# band width = 300
# model fold = [5, 50]
# qvalue cutoff = 1.00e-02
# The maximum gap between significant sites is assigned as the read length/tag size.
# The minimum length of peaks is assigned as the predicted fragment length "d".
# Larger dataset will be scaled towards smaller dataset.
# Range for calculating regional lambda is: 1000 bps and 10000 bps
# Broad region calling is off
# Paired-End mode is off
# Searching for subpeak summits is on
# tag size is determined as 151 bps
# total tags in treatment: 11128022
# total tags in control: 31681337
# d = 200
chr	start	end	length	abs_summit	pileup	-LOG10(pvalue)	fold_enrichment	-LOG10(qvalue)	name
PS15m_ct1	8	208	201	115	135	16.857	2.25011	15.9581	PS15p_K9me2_peak_1
PS15m_ct1	15911	21653	5743	16059	610	380.511	10.1089	378.024	PS15p_K9me2_peak_2a
PS15m_ct1	15911	21653	5743	17061	1164	962.378	16.8665	959.038	PS15p_K9me2_peak_2b
PS15m_ct1	15911	21653	5743	17346	791	537.724	11.6922	534.9	PS15p_K9me2_peak_2c
PS15m_ct1	15911	21653	5743	17698	586	356.421	9.71186	353.994	PS15p_K9me2_peak_2d
PS15m_ct1	15911	21653	5743	18220	421	203.405	6.98195	201.503	PS15p_K9me2_peak_2e
PS15m_ct1	15911	21653	5743	18577	530	301.898	8.78535	299.632	PS15p_K9me2_peak_2f
PS15m_ct1	15911	21653	5743	18904	587	357.417	9.72841	354.987	PS15p_K9me2_peak_2g
PS15m_ct1	15911	21653	5743	19247	578	348.485	9.5795	346.079	PS15p_K9me2_peak_2h
PS15m_ct1	15911	21653	5743	19552	498	199.606	5.6186	197.723	PS15p_K9me2_peak_2i
PS15m_ct1	15911	21653	5743	20392	414	197.467	6.86614	195.591	PS15p_K9me2_peak_2j
PS15m_ct1	15911	21653	5743	20673	295	105.174	4.89729	103.755	PS15p_K9me2_peak_2k
PS15m_ct1	15911	21653	5743	21019	288	100.322	4.78148	98.9299	PS15p_K9me2_peak_2l
PS15m_ct1	15911	21653	5743	21545	164	28.6329	2.72991	27.6552	PS15p_K9me2_peak_2m
PS15m_ct1	22140	23662	1523	22339	204	48.4135	3.39171	47.3176	PS15p_K9me2_peak_3a
PS15m_ct1	22140	23662	1523	22913	174	33.222	2.89536	32.2159	PS15p_K9me2_peak_3b
PS15m_ct1	22140	23662	1523	23306	255	78.4674	4.2355	77.1991	PS15p_K9me2_peak_3c
PS15m_ct1	23925	24645	721	24499	131	5.3394	1.49813	4.55164	PS15p_K9me2_peak_4
PS15m_ct1	25120	25476	357	25329	172	25.158	2.46947	24.2025	PS15p_K9me2_peak_5
PS15m_ct1	26715	27555	841	27282	128	8.5396	1.73362	7.71308	PS15p_K9me2_peak_6
PS15m_ct1	29297	29496	200	29455	128	4.06677	1.40796	3.29777	PS15p_K9me2_peak_7
PS15m_ct1	53574	53941	368	53824	146	15.08	2.06724	14.1946	PS15p_K9me2_peak_8
PS15m_ct1	55705	56553	849	56190	137	17.59	2.2832	16.6858	PS15p_K9me2_peak_9
PS15m_ct1	56772	60211	3440	56944	236	66.7054	3.92114	65.5047	PS15p_K9me2_peak_10a
PS15m_ct1	56772	60211	3440	57855	254	77.8327	4.21895	76.5682	PS15p_K9me2_peak_10b
PS15m_ct1	56772	60211	3440	57972	295	105.174	4.89729	103.755	PS15p_K9me2_peak_10c
PS15m_ct1	56772	60211	3440	58328	371	162.147	6.15471	160.435	PS15p_K9me2_peak_10d
PS15m_ct1	56772	60211	3440	58713	451	229.414	7.4783	227.404	PS15p_K9me2_peak_10e
PS15m_ct1	56772	60211	3440	59042	252	76.5685	4.18586	75.3112	PS15p_K9me2_peak_10f
PS15m_ct1	56772	60211	3440	59371	108	8.2663	1.8034	7.44274	PS15p_K9me2_peak_10g
PS15m_ct1	56772	60211	3440	59739	369	160.555	6.12162	158.851	PS15p_K9me2_peak_10h
PS15m_ct1	56772	60211	3440	59988	279	94.1914	4.63258	92.8332	PS15p_K9me2_peak_10i
PS15m_ct1	68228	68685	458	68454	296	77.6021	3.71107	76.3409	PS15p_K9me2_peak_11
PS15m_ct1	71839	72180	342	71950	132	15.7809	2.20047	14.8902	PS15p_K9me2_peak_12
PS15m_ct1	72336	72852	517	72460	102	6.71829	1.70413	5.91242	PS15p_K9me2_peak_13a
PS15m_ct1	72336	72852	517	72691	204	48.4135	3.39171	47.3176	PS15p_K9me2_peak_13b
PS15m_ct1	73134	73593	460	73270	170	31.3561	2.82918	30.3615	PS15p_K9me2_peak_14a
PS15m_ct1	73134	73593	460	73491	166	28.7713	2.71922	27.7935	PS15p_K9me2_peak_14b
PS15m_ct1	73951	74229	279	74082	185	29.3624	2.59264	28.3817	PS15p_K9me2_peak_15
PS15m_ct1	74536	74959	424	74684	233	64.9071	3.87151	63.7166	PS15p_K9me2_peak_16
PS15m_ct1	86980	87179	200	87089	134	11.2159	1.8873	10.3634	PS15p_K9me2_peak_17
PS15m_ct1	97083	97282	200	97233	157	13.2218	1.90565	12.3527	PS15p_K9me2_peak_18
PS15m_ct1	149752	150166	415	149848	112	9.37568	1.86958	8.54052	PS15p_K9me2_peak_19a
PS15m_ct1	149752	150166	415	150116	139	18.3355	2.31629	17.4259	PS15p_K9me2_peak_19b
PS15m_ct1	151009	153038	2030	151252	254	77.8327	4.21895	76.5682	PS15p_K9me2_peak_20a
PS15m_ct1	151009	153038	2030	151902	269	87.527	4.46713	86.2059	PS15p_K9me2_peak_20b
PS15m_ct1	151009	153038	2030	152256	339	137.249	5.62527	135.66	PS15p_K9me2_peak_20c
PS15m_ct1	151009	153038	2030	152551	360	153.449	5.97271	151.779	PS15p_K9me2_peak_20d
PS15m_ct1	153506	154500	995	153759	176	34.1697	2.92845	33.1579	PS15p_K9me2_peak_21a
PS15m_ct1	153506	154500	995	154366	97	5.53914	1.6214	4.74847	PS15p_K9me2_peak_21b
PS15m_ct1	154769	155984	1216	154908	114	9.95284	1.90266	9.11206	PS15p_K9me2_peak_22a
PS15m_ct1	154769	155984	1216	155174	108	8.2663	1.8034	7.44274	PS15p_K9me2_peak_22b
PS15m_ct1	154769	155984	1216	155387	101	6.47424	1.68758	5.67136	PS15p_K9me2_peak_22c
PS15m_ct1	154769	155984	1216	155703	110	8.81342	1.83649	7.98405	PS15p_K9me2_peak_22d
PS15m_ct1	156910	157523	614	157018	150	22.6491	2.49828	21.7101	PS15p_K9me2_peak_23a
PS15m_ct1	156910	157523	614	157302	115	10.2469	1.91921	9.40325	PS15p_K9me2_peak_23b
PS15m_ct1	158580	158779	200	158743	169	16.9181	2.05213	16.0192	PS15p_K9me2_peak_24
PS15m_ct1	180559	180906	348	180725	166	24.3742	2.47105	23.424	PS15p_K9me2_peak_25
PS15m_ct1	181489	187729	6241	181932	254	67.138	3.71827	65.9371	PS15p_K9me2_peak_26a
PS15m_ct1	181489	187729	6241	182367	287	75.7893	3.72956	74.5389	PS15p_K9me2_peak_26b
PS15m_ct1	181489	187729	6241	182591	273	90.1739	4.53331	88.8379	PS15p_K9me2_peak_26c
PS15m_ct1	181489	187729	6241	183279	207	50.0416	3.44134	48.9364	PS15p_K9me2_peak_26d
PS15m_ct1	181489	187729	6241	183582	322	124.545	5.34401	123.023	PS15p_K9me2_peak_26e
PS15m_ct1	181489	187729	6241	184409	265	84.9058	4.40095	83.5998	PS15p_K9me2_peak_26f
PS15m_ct1	181489	187729	6241	184747	254	77.8327	4.21895	76.5682	PS15p_K9me2_peak_26g
PS15m_ct1	181489	187729	6241	185438	479	254.469	7.94156	252.365	PS15p_K9me2_peak_26h
PS15m_ct1	181489	187729	6241	186154	498	271.877	8.25591	269.71	PS15p_K9me2_peak_26i
PS15m_ct1	181489	187729	6241	186638	527	299.048	8.73571	296.791	PS15p_K9me2_peak_26j
PS15m_ct1	181489	187729	6241	186990	307	113.657	5.09583	112.192	PS15p_K9me2_peak_26k
PS15m_ct1	181489	187729	6241	187569	237	67.3085	3.93769	66.1045	PS15p_K9me2_peak_26l
PS15m_ct1	187889	189427	1539	187996	139	18.3355	2.31629	17.4259	PS15p_K9me2_peak_27a
PS15m_ct1	187889	189427	1539	188235	156	25.1483	2.59755	24.1928	PS15p_K9me2_peak_27b
PS15m_ct1	187889	189427	1539	188720	279	94.1914	4.63258	92.8332	PS15p_K9me2_peak_27c
PS15m_ct1	187889	189427	1539	189005	374	164.544	6.20434	162.821	PS15p_K9me2_peak_27d
PS15m_ct1	187889	189427	1539	189306	191	41.5806	3.17662	40.5246	PS15p_K9me2_peak_27e
PS15m_ct1	190395	193704	3310	190546	606	376.467	10.0428	373.99	PS15p_K9me2_peak_28a
PS15m_ct1	190395	193704	3310	191051	676	297.119	6.28134	294.87	PS15p_K9me2_peak_28b
PS15m_ct1	190395	193704	3310	191733	589	359.409	9.7615	356.975	PS15p_K9me2_peak_28c
PS15m_ct1	190395	193704	3310	192342	274	90.8395	4.54985	89.4998	PS15p_K9me2_peak_28d
PS15m_ct1	190395	193704	3310	192610	287	99.6344	4.76493	98.2466	PS15p_K9me2_peak_28e
PS15m_ct1	190395	193704	3310	193015	1028	854.121	16.9881	850.86	PS15p_K9me2_peak_28f
PS15m_ct1	190395	193704	3310	193466	671	402.898	9.55408	400.357	PS15p_K9me2_peak_28g
PS15m_ct1	193907	194379	473	193990	115	5.11998	1.52297	4.33529	PS15p_K9me2_peak_29a
PS15m_ct1	193907	194379	473	194283	128	9.27147	1.78415	8.43861	PS15p_K9me2_peak_29b
PS15m_ct1	196007	196206	200	196194	120	8.37434	1.75483	7.55044	PS15p_K9me2_peak_30
PS15m_ct1	218079	218569	491	218293	334	59.8755	2.83981	58.7154	PS15p_K9me2_peak_31
PS15m_ct1	219022	219479	458	219252	223	22.4287	2.07696	21.4921	PS15p_K9me2_peak_32
PS15m_ct1	222308	222614	307	222455	215	37.8468	2.7727	36.8143	PS15p_K9me2_peak_33
PS15m_ct1	224679	227596	2918	224778	158	21.7915	2.3844	20.8601	PS15p_K9me2_peak_34a
PS15m_ct1	224679	227596	2918	225124	224	59.6127	3.72261	58.4527	PS15p_K9me2_peak_34b
PS15m_ct1	224679	227596	2918	225474	210	49.6393	3.38532	48.5372	PS15p_K9me2_peak_34c
PS15m_ct1	224679	227596	2918	225880	286	51.8426	2.84851	50.7278	PS15p_K9me2_peak_34d
PS15m_ct1	224679	227596	2918	226281	204	35.2622	2.73688	34.2445	PS15p_K9me2_peak_34e
PS15m_ct1	224679	227596	2918	226760	298	98.1006	4.53161	96.7237	PS15p_K9me2_peak_34f
PS15m_ct1	224679	227596	2918	226958	306	99.5702	4.4857	98.1857	PS15p_K9me2_peak_34g
PS15m_ct1	224679	227596	2918	227445	260	81.6659	4.31822	80.379	PS15p_K9me2_peak_34h
PS15m_ct1	228178	229730	1553	228392	390	170.255	6.15533	168.506	PS15p_K9me2_peak_35a
PS15m_ct1	228178	229730	1553	228739	238	54.4382	3.31841	53.3101	PS15p_K9me2_peak_35b
PS15m_ct1	228178	229730	1553	229246	254	77.8327	4.21895	76.5682	PS15p_K9me2_peak_35c
PS15m_ct1	228178	229730	1553	229595	180	36.0943	2.99463	35.0709	PS15p_K9me2_peak_35d
PS15m_ct1	230050	230504	455	230150	105	7.47455	1.75376	6.6599	PS15p_K9me2_peak_36a
PS15m_ct1	230050	230504	455	230405	119	11.4594	1.98539	10.6043	PS15p_K9me2_peak_36b
PS15m_ct1	232403	232602	200	232503	116	10.5447	1.93575	9.69811	PS15p_K9me2_peak_37
PS15m_ct1	233527	234038	512	233637	95	5.09673	1.58831	4.31216	PS15p_K9me2_peak_38
PS15m_ct1	235911	236143	233	236027	217	55.6021	3.60679	54.4649	PS15p_K9me2_peak_39
PS15m_ct1	237012	237265	254	237140	126	13.7159	2.1012	12.8415	PS15p_K9me2_peak_40
PS15m_ct1	239098	244237	5140	239406	317	120.882	5.26128	119.379	PS15p_K9me2_peak_41a
PS15m_ct1	239098	244237	5140	239993	450	228.532	7.46176	226.527	PS15p_K9me2_peak_41b
PS15m_ct1	239098	244237	5140	240584	504	277.44	8.35518	275.255	PS15p_K9me2_peak_41c
PS15m_ct1	239098	244237	5140	241169	153	23.8862	2.54792	22.9388	PS15p_K9me2_peak_41d
PS15m_ct1	239098	244237	5140	241656	375	165.345	6.22089	163.619	PS15p_K9me2_peak_41e
PS15m_ct1	239098	244237	5140	242068	439	218.903	7.27976	216.937	PS15p_K9me2_peak_41f
PS15m_ct1	239098	244237	5140	242793	215	54.4738	3.5737	53.343	PS15p_K9me2_peak_41g
PS15m_ct1	239098	244237	5140	243069	191	41.5806	3.17662	40.5246	PS15p_K9me2_peak_41h
PS15m_ct1	239098	244237	5140	243381	267	86.2132	4.43404	84.8996	PS15p_K9me2_peak_41i
PS15m_ct1	244494	244760	267	244704	124	6.15757	1.57712	5.36018	PS15p_K9me2_peak_42
PS15m_ct1	246270	246510	241	246484	112	6.27551	1.62605	5.47549	PS15p_K9me2_peak_43
PS15m_ct1	248904	249322	419	249013	127	6.95247	1.62564	6.14567	PS15p_K9me2_peak_44
PS15m_ct1	258276	258613	338	258365	127	7.88083	1.69143	7.06282	PS15p_K9me2_peak_45
PS15m_ct1	259259	259689	431	259572	106	7.60406	1.75956	6.78897	PS15p_K9me2_peak_46
PS15m_ct1	261310	261827	518	261627	127	14.0519	2.11775	13.1747	PS15p_K9me2_peak_47
PS15m_ct1	262117	262316	200	262276	113	9.66241	1.88612	8.82446	PS15p_K9me2_peak_48
PS15m_ct1	262579	263161	583	262677	115	10.2469	1.91921	9.40325	PS15p_K9me2_peak_49a
PS15m_ct1	262579	263161	583	263025	115	10.1541	1.9122	9.31282	PS15p_K9me2_peak_49b
PS15m_ct1	263504	268221	4718	263642	170	31.3561	2.82918	30.3615	PS15p_K9me2_peak_50a
PS15m_ct1	263504	268221	4718	263931	144	8.68066	1.686	7.8537	PS15p_K9me2_peak_50b
PS15m_ct1	263504	268221	4718	264163	117	8.7469	1.79604	7.91975	PS15p_K9me2_peak_50c
PS15m_ct1	263504	268221	4718	264538	190	41.0704	3.16008	40.0174	PS15p_K9me2_peak_50d
PS15m_ct1	263504	268221	4718	265266	157	21.7539	2.38954	20.8225	PS15p_K9me2_peak_50e
PS15m_ct1	263504	268221	4718	265835	152	23.471	2.53137	22.5264	PS15p_K9me2_peak_50f
PS15m_ct1	263504	268221	4718	266373	170	31.3561	2.82918	30.3615	PS15p_K9me2_peak_50g
PS15m_ct1	263504	268221	4718	266647	226	60.776	3.75569	59.6092	PS15p_K9me2_peak_50h
PS15m_ct1	263504	268221	4718	267072	205	48.9541	3.40825	47.8551	PS15p_K9me2_peak_50i
PS15m_ct1	263504	268221	4718	267527	263	39.4474	2.54052	38.406	PS15p_K9me2_peak_50j
PS15m_ct1	263504	268221	4718	267852	139	3.35526	1.33372	2.59902	PS15p_K9me2_peak_50k
PS15m_ct1	263504	268221	4718	268089	117	4.67121	1.48093	3.893	PS15p_K9me2_peak_50l
PS15m_ct1	268508	268857	350	268658	109	8.53795	1.81994	7.71143	PS15p_K9me2_peak_51
PS15m_ct1	269170	271018	1849	269435	343	140.292	5.69145	138.688	PS15p_K9me2_peak_52a
PS15m_ct1	269170	271018	1849	270086	679	451.995	11.2505	449.338	PS15p_K9me2_peak_52b
PS15m_ct1	269170	271018	1849	270457	156	25.1483	2.59755	24.1928	PS15p_K9me2_peak_52c
PS15m_ct1	269170	271018	1849	270824	272	89.5098	4.51676	88.1776	PS15p_K9me2_peak_52d
PS15m_ct1	273538	274406	869	273731	120	8.16452	1.73941	7.34343	PS15p_K9me2_peak_53a
PS15m_ct1	273538	274406	869	274238	845	265.547	4.42873	263.404	PS15p_K9me2_peak_53b
PS15m_ct1	274835	275251	417	274949	130	15.0795	2.16738	14.1942	PS15p_K9me2_peak_54a
PS15m_ct1	274835	275251	417	275143	89	3.8735	1.48904	3.1078	PS15p_K9me2_peak_54b
PS15m_ct1	276185	277724	1540	276774	592	362.404	9.81113	359.963	PS15p_K9me2_peak_55a
PS15m_ct1	276185	277724	1540	277074	929	734.561	15.3868	731.431	PS15p_K9me2_peak_55b
PS15m_ct1	276185	277724	1540	277532	306	111.46	5.01084	110.01	PS15p_K9me2_peak_55c
PS15m_ct1	278275	279986	1712	278501	418	142.676	4.73543	141.061	PS15p_K9me2_peak_56a
PS15m_ct1	278275	279986	1712	278824	335	80.7572	3.48576	79.4776	PS15p_K9me2_peak_56b
PS15m_ct1	278275	279986	1712	279350	555	211.148	5.32135	209.214	PS15p_K9me2_peak_56c
PS15m_ct1	278275	279986	1712	279692	672	248.46	5.18058	246.379	PS15p_K9me2_peak_56d
PS15m_ct1	280193	288689	8497	280555	691	249.32	5.05356	247.235	PS15p_K9me2_peak_57a
PS15m_ct1	280193	288689	8497	281517	1538	1005.21	11.0687	1001.84	PS15p_K9me2_peak_57b
PS15m_ct1	280193	288689	8497	282071	583	107.616	2.92283	106.186	PS15p_K9me2_peak_57c
PS15m_ct1	280193	288689	8497	282755	1503	588.55	5.55764	585.64	PS15p_K9me2_peak_57d
PS15m_ct1	280193	288689	8497	283095	1725	668.169	5.49747	665.128	PS15p_K9me2_peak_57e
PS15m_ct1	280193	288689	8497	283340	1438	505.283	4.95834	502.522	PS15p_K9me2_peak_57f
PS15m_ct1	280193	288689	8497	283563	1741	687.366	5.61375	684.298	PS15p_K9me2_peak_57g
PS15m_ct1	280193	288689	8497	283783	1302	334.061	3.73259	331.697	PS15p_K9me2_peak_57h
PS15m_ct1	280193	288689	8497	284184	1529	630.429	5.88756	627.449	PS15p_K9me2_peak_57i
PS15m_ct1	280193	288689	8497	284578	1064	469.144	6.34521	466.45	PS15p_K9me2_peak_57j
PS15m_ct1	280193	288689	8497	285319	234	22.9524	2.05779	22.013	PS15p_K9me2_peak_57k
PS15m_ct1	280193	288689	8497	285605	521	172.515	4.61922	170.758	PS15p_K9me2_peak_57l
PS15m_ct1	280193	288689	8497	286501	544	196.342	5.03496	194.474	PS15p_K9me2_peak_57m
PS15m_ct1	280193	288689	8497	287294	332	74.403	3.30069	73.16	PS15p_K9me2_peak_57n
PS15m_ct1	280193	288689	8497	287691	289	24.8716	1.96182	23.9186	PS15p_K9me2_peak_57o
PS15m_ct1	280193	288689	8497	288319	288	73.7825	3.64018	72.5431	PS15p_K9me2_peak_57p
PS15m_ct1	289671	290149	479	289774	117	10.2532	1.90827	9.40951	PS15p_K9me2_peak_58a
PS15m_ct1	289671	290149	479	290043	106	7.73457	1.77031	6.91707	PS15p_K9me2_peak_58b
PS15m_ct1	294775	295187	413	294871	183	8.74512	1.58815	7.91798	PS15p_K9me2_peak_59
PS15m_ct1	308925	309446	522	309404	125	3.59528	1.37521	2.83539	PS15p_K9me2_peak_60
PS15m_ct1	348269	348654	386	348464	135	10.3725	1.82769	9.5285	PS15p_K9me2_peak_61
PS15m_ct1	349795	350641	847	349920	171	18.431	2.12124	17.5213	PS15p_K9me2_peak_62a
PS15m_ct1	349795	350641	847	350361	144	8.90294	1.69989	8.07329	PS15p_K9me2_peak_62b
PS15m_ct1	350801	354362	3562	350993	188	30.7426	2.63963	29.7534	PS15p_K9me2_peak_63a
PS15m_ct1	350801	354362	3562	351438	150	22.6491	2.49828	21.7101	PS15p_K9me2_peak_63b
PS15m_ct1	350801	354362	3562	351917	324	126.02	5.3771	124.49	PS15p_K9me2_peak_63c
PS15m_ct1	350801	354362	3562	352631	205	48.9541	3.40825	47.8551	PS15p_K9me2_peak_63d
PS15m_ct1	350801	354362	3562	352856	234	65.5047	3.88805	64.3109	PS15p_K9me2_peak_63e
PS15m_ct1	350801	354362	3562	353248	283	96.9007	4.69875	95.5278	PS15p_K9me2_peak_63f
PS15m_ct1	350801	354362	3562	353839	347	143.356	5.75763	141.736	PS15p_K9me2_peak_63g
PS15m_ct1	354585	361749	7165	354682	137	17.59	2.2832	16.6858	PS15p_K9me2_peak_64a
PS15m_ct1	354585	361749	7165	355158	200	46.2721	3.32553	45.1887	PS15p_K9me2_peak_64b
PS15m_ct1	354585	361749	7165	355510	464	240.956	7.69338	238.902	PS15p_K9me2_peak_64c
PS15m_ct1	354585	361749	7165	355894	211	52.2414	3.50752	51.1233	PS15p_K9me2_peak_64d
PS15m_ct1	354585	361749	7165	356102	178	35.1272	2.96154	34.1096	PS15p_K9me2_peak_64e
PS15m_ct1	354585	361749	7165	356395	387	175.05	6.41943	173.278	PS15p_K9me2_peak_64f
PS15m_ct1	354585	361749	7165	357026	418	200.854	6.93232	198.963	PS15p_K9me2_peak_64g
PS15m_ct1	354585	361749	7165	357265	545	316.262	9.03352	313.951	PS15p_K9me2_peak_64h
PS15m_ct1	354585	361749	7165	357837	459	236.497	7.61066	234.46	PS15p_K9me2_peak_64i
PS15m_ct1	354585	361749	7165	358472	453	231.179	7.51139	229.163	PS15p_K9me2_peak_64j
PS15m_ct1	354585	361749	7165	358767	346	142.588	5.74108	140.972	PS15p_K9me2_peak_64k
PS15m_ct1	354585	361749	7165	359107	219	56.7382	3.63988	55.5944	PS15p_K9me2_peak_64l
PS15m_ct1	354585	361749	7165	359492	453	231.179	7.51139	229.163	PS15p_K9me2_peak_64m
PS15m_ct1	354585	361749	7165	359908	261	82.3106	4.33477	81.02	PS15p_K9me2_peak_64n
PS15m_ct1	354585	361749	7165	360577	1085	926.313	17.9678	922.996	PS15p_K9me2_peak_64o
PS15m_ct1	354585	361749	7165	361272	199	45.7421	3.30898	44.6617	PS15p_K9me2_peak_64p
PS15m_ct1	362741	363687	947	362855	95	5.09673	1.58831	4.31216	PS15p_K9me2_peak_65a
PS15m_ct1	362741	363687	947	363584	113	9.66241	1.88612	8.82446	PS15p_K9me2_peak_65b
PS15m_ct1	363950	364198	249	364067	178	26.1824	2.4805	25.2212	PS15p_K9me2_peak_66
PS15m_ct1	365142	365341	200	365327	109	8.30575	1.8014	7.48208	PS15p_K9me2_peak_67
PS15m_ct1	365623	366165	543	365710	84	2.97762	1.40632	2.22848	PS15p_K9me2_peak_68a
PS15m_ct1	365623	366165	543	366118	145	16.2529	2.14427	15.3593	PS15p_K9me2_peak_68b
PS15m_ct1	408727	408966	240	408853	175	33.6946	2.9119	32.6857	PS15p_K9me2_peak_69
PS15m_ct1	445163	445454	292	445284	172	24.6679	2.44326	23.7175	PS15p_K9me2_peak_70
PS15m_ct1	445661	446261	601	445758	105	4.4979	1.49896	3.72229	PS15p_K9me2_peak_71a
PS15m_ct1	445661	446261	601	446101	136	12.6985	1.9734	11.8345	PS15p_K9me2_peak_71b
PS15m_ct1	461585	461813	229	461706	198	32.7323	2.66177	31.7317	PS15p_K9me2_peak_72
PS15m_ct1	462143	463225	1083	462239	163	20.5299	2.27929	19.6066	PS15p_K9me2_peak_73a
PS15m_ct1	462143	463225	1083	462504	110	8.81342	1.83649	7.98405	PS15p_K9me2_peak_73b
PS15m_ct1	462143	463225	1083	462919	95	5.09673	1.58831	4.31216	PS15p_K9me2_peak_73c
PS15m_ct1	462143	463225	1083	463125	105	7.47455	1.75376	6.6599	PS15p_K9me2_peak_73d
PS15m_ct1	463956	467381	3426	464107	152	23.471	2.53137	22.5264	PS15p_K9me2_peak_74a
PS15m_ct1	463956	467381	3426	464318	210	51.6884	3.49098	50.5736	PS15p_K9me2_peak_74b
PS15m_ct1	463956	467381	3426	464840	334	133.474	5.54255	131.905	PS15p_K9me2_peak_74c
PS15m_ct1	463956	467381	3426	465147	345	141.822	5.72454	140.21	PS15p_K9me2_peak_74d
PS15m_ct1	463956	467381	3426	465749	213	53.3536	3.54061	52.2291	PS15p_K9me2_peak_74e
PS15m_ct1	463956	467381	3426	466034	232	64.3113	3.85496	63.1244	PS15p_K9me2_peak_74f
PS15m_ct1	463956	467381	3426	466378	263	83.6049	4.36786	82.3067	PS15p_K9me2_peak_74g
PS15m_ct1	463956	467381	3426	466835	468	244.539	7.75956	242.471	PS15p_K9me2_peak_74h
PS15m_ct1	463956	467381	3426	467134	122	12.4059	2.03502	11.5424	PS15p_K9me2_peak_74i
PS15m_ct1	473096	474597	1502	473369	237	67.3085	3.93769	66.1045	PS15p_K9me2_peak_75a
PS15m_ct1	473096	474597	1502	473698	184	38.0569	3.06081	37.0217	PS15p_K9me2_peak_75b
PS15m_ct1	473096	474597	1502	473998	214	53.9127	3.55716	52.785	PS15p_K9me2_peak_75c
PS15m_ct1	473096	474597	1502	474387	94	4.88194	1.57177	4.10044	PS15p_K9me2_peak_75d
PS15m_ct1	504506	504705	200	504654	95	3.96081	1.47858	3.19448	PS15p_K9me2_peak_76
PS15m_ct1	507331	507691	361	507414	104	7.21848	1.73722	6.40675	PS15p_K9me2_peak_77
PS15m_ct1	537333	537868	536	537642	138	17.9612	2.29974	17.0543	PS15p_K9me2_peak_78
PS15m_ct1	538680	538977	298	538837	206	49.4968	3.4248	48.3948	PS15p_K9me2_peak_79
PS15m_ct1	539205	542270	3066	539833	164	12.4574	1.83607	11.5939	PS15p_K9me2_peak_80a
PS15m_ct1	539205	542270	3066	540139	128	10.3232	1.85629	9.47932	PS15p_K9me2_peak_80b
PS15m_ct1	539205	542270	3066	540497	122	12.4059	2.03502	11.5424	PS15p_K9me2_peak_80c
PS15m_ct1	539205	542270	3066	540807	174	33.222	2.89536	32.2159	PS15p_K9me2_peak_80d
PS15m_ct1	539205	542270	3066	541056	227	61.3605	3.77224	60.1904	PS15p_K9me2_peak_80e
PS15m_ct1	539205	542270	3066	541575	298	107.275	4.94693	105.845	PS15p_K9me2_peak_80f
PS15m_ct1	539205	542270	3066	541903	186	39.0522	3.0939	38.0112	PS15p_K9me2_peak_80g
PS15m_ct1	539205	542270	3066	542136	155	24.7248	2.58101	23.772	PS15p_K9me2_peak_80h
PS15m_ct1	542857	544883	2027	543043	357	113.689	4.41514	112.224	PS15p_K9me2_peak_81a
PS15m_ct1	542857	544883	2027	543337	180	18.4628	2.07912	17.553	PS15p_K9me2_peak_81b
PS15m_ct1	542857	544883	2027	543479	185	21.0332	2.18055	20.1072	PS15p_K9me2_peak_81c
PS15m_ct1	542857	544883	2027	543900	112	9.37568	1.86958	8.54052	PS15p_K9me2_peak_81d
PS15m_ct1	542857	544883	2027	544184	104	7.21848	1.73722	6.40675	PS15p_K9me2_peak_81e
PS15m_ct1	542857	544883	2027	544431	114	9.95284	1.90266	9.11206	PS15p_K9me2_peak_81f
PS15m_ct1	542857	544883	2027	544751	170	31.3561	2.82918	30.3615	PS15p_K9me2_peak_81g
PS15m_ct1	545146	545936	791	545325	141	19.0931	2.34938	18.1783	PS15p_K9me2_peak_82a
PS15m_ct1	545146	545936	791	545629	130	15.0795	2.16738	14.1942	PS15p_K9me2_peak_82b
PS15m_ct1	545146	545936	791	545747	145	20.6443	2.41556	19.7187	PS15p_K9me2_peak_82c
PS15m_ct1	546127	546698	572	546394	239	68.5201	3.97078	67.3092	PS15p_K9me2_peak_83
PS15m_ct1	546908	548344	1437	547056	134	16.4951	2.23356	15.5989	PS15p_K9me2_peak_84a
PS15m_ct1	546908	548344	1437	547599	275	91.5068	4.5664	90.1633	PS15p_K9me2_peak_84b
PS15m_ct1	546908	548344	1437	547905	272	89.5098	4.51676	88.1776	PS15p_K9me2_peak_84c
PS15m_ct1	546908	548344	1437	548212	126	13.7159	2.1012	12.8415	PS15p_K9me2_peak_84d
PS15m_ct1	548504	549841	1338	548974	349	144.895	5.79072	143.268	PS15p_K9me2_peak_85a
PS15m_ct1	548504	549841	1338	549611	358	151.882	5.93962	150.22	PS15p_K9me2_peak_85b
PS15m_ct1	550422	558268	7847	550884	428	209.393	7.09777	207.467	PS15p_K9me2_peak_86a
PS15m_ct1	550422	558268	7847	551182	500	273.728	8.289	271.555	PS15p_K9me2_peak_86b
PS15m_ct1	550422	558268	7847	551530	249	62.003	3.54373	60.8293	PS15p_K9me2_peak_86c
PS15m_ct1	550422	558268	7847	552190	397	183.261	6.58487	181.45	PS15p_K9me2_peak_86d
PS15m_ct1	550422	558268	7847	552645	238	67.9134	3.95423	66.706	PS15p_K9me2_peak_86e
PS15m_ct1	550422	558268	7847	553036	289	101.01	4.79802	99.6146	PS15p_K9me2_peak_86f
PS15m_ct1	550422	558268	7847	553654	112	9.37568	1.86958	8.54052	PS15p_K9me2_peak_86g
PS15m_ct1	550422	558268	7847	554080	332	131.972	5.50946	130.411	PS15p_K9me2_peak_86h
PS15m_ct1	550422	558268	7847	554294	356	150.321	5.90653	148.667	PS15p_K9me2_peak_86i
PS15m_ct1	550422	558268	7847	554654	390	177.502	6.46906	175.718	PS15p_K9me2_peak_86j
PS15m_ct1	550422	558268	7847	555528	434	214.565	7.19704	212.617	PS15p_K9me2_peak_86k
PS15m_ct1	550422	558268	7847	555823	389	176.683	6.45252	174.904	PS15p_K9me2_peak_86l
PS15m_ct1	550422	558268	7847	556130	527	299.048	8.73571	296.791	PS15p_K9me2_peak_86m
PS15m_ct1	550422	558268	7847	556626	305	112.229	5.06274	110.772	PS15p_K9me2_peak_86n
PS15m_ct1	550422	558268	7847	556924	342	139.53	5.6749	137.929	PS15p_K9me2_peak_86o
PS15m_ct1	550422	558268	7847	557117	251	75.9389	4.16932	74.6852	PS15p_K9me2_peak_86p
PS15m_ct1	550422	558268	7847	557332	266	85.5587	4.41749	84.249	PS15p_K9me2_peak_86q
PS15m_ct1	550422	558268	7847	557592	245	72.1979	4.07005	70.966	PS15p_K9me2_peak_86r
PS15m_ct1	550422	558268	7847	557873	161	27.3062	2.68028	26.3369	PS15p_K9me2_peak_86s
PS15m_ct1	558868	559144	277	558964	121	7.07642	1.65517	6.26719	PS15p_K9me2_peak_87
PS15m_ct1	636084	636293	210	636273	165	13.558	1.89156	12.686	PS15p_K9me2_peak_88
PS15m_ct1	636613	637437	825	636783	189	40.5625	3.14353	39.5125	PS15p_K9me2_peak_89a
PS15m_ct1	636613	637437	825	637104	96	5.31581	1.60486	4.52816	PS15p_K9me2_peak_89b
PS15m_ct1	636613	637437	825	637222	104	7.21848	1.73722	6.40675	PS15p_K9me2_peak_89c
PS15m_ct1	636613	637437	825	637324	142	19.4764	2.36592	18.5589	PS15p_K9me2_peak_89d
PS15m_ct1	637715	640327	2613	637917	106	7.73457	1.77031	6.91707	PS15p_K9me2_peak_90a
PS15m_ct1	637715	640327	2613	638281	210	51.6884	3.49098	50.5736	PS15p_K9me2_peak_90b
PS15m_ct1	637715	640327	2613	638775	386	174.235	6.40288	172.467	PS15p_K9me2_peak_90c
PS15m_ct1	637715	640327	2613	639106	438	218.034	7.26322	216.071	PS15p_K9me2_peak_90d
PS15m_ct1	637715	640327	2613	639369	344	141.056	5.70799	139.448	PS15p_K9me2_peak_90e
PS15m_ct1	637715	640327	2613	639728	380	169.369	6.30361	167.624	PS15p_K9me2_peak_90f
PS15m_ct1	637715	640327	2613	639970	451	229.414	7.4783	227.404	PS15p_K9me2_peak_90g
PS15m_ct1	641100	642509	1410	641609	423	205.111	7.01504	203.202	PS15p_K9me2_peak_91a
PS15m_ct1	641100	642509	1410	641956	257	79.7418	4.26859	78.466	PS15p_K9me2_peak_91b
PS15m_ct1	641100	642509	1410	642357	197	44.6886	3.27589	43.6143	PS15p_K9me2_peak_91c
PS15m_ct1	642858	643794	937	642990	183	37.5627	3.04426	36.5305	PS15p_K9me2_peak_92a
PS15m_ct1	642858	643794	937	643241	328	128.986	5.44328	127.44	PS15p_K9me2_peak_92b
PS15m_ct1	642858	643794	937	643646	135	16.857	2.25011	15.9581	PS15p_K9me2_peak_92c
PS15m_ct1	644101	644416	316	644304	131	15.4286	2.18393	14.5406	PS15p_K9me2_peak_93
PS15m_ct1	690598	690797	200	690718	147	14.3424	2.01753	13.4647	PS15p_K9me2_peak_94
PS15m_ct1	691091	694128	3038	691252	298	107.275	4.94693	105.845	PS15p_K9me2_peak_95a
PS15m_ct1	691091	694128	3038	691866	168	30.4381	2.79609	29.4492	PS15p_K9me2_peak_95b
PS15m_ct1	691091	694128	3038	692419	259	81.0228	4.30168	79.7397	PS15p_K9me2_peak_95c
PS15m_ct1	691091	694128	3038	692748	158	26.0034	2.63064	25.0424	PS15p_K9me2_peak_95d
PS15m_ct1	691091	694128	3038	693078	341	138.768	5.65836	137.172	PS15p_K9me2_peak_95e
PS15m_ct1	691091	694128	3038	693414	395	181.61	6.55178	179.807	PS15p_K9me2_peak_95f
PS15m_ct1	691091	694128	3038	693844	227	61.3605	3.77224	60.1904	PS15p_K9me2_peak_95g
PS15m_ct1	694889	695360	472	695174	252	76.5685	4.18586	75.3112	PS15p_K9me2_peak_96
PS15m_ct1	695946	698403	2458	696262	240	69.1286	3.98732	67.9142	PS15p_K9me2_peak_97a
PS15m_ct1	695946	698403	2458	696792	421	203.405	6.98195	201.503	PS15p_K9me2_peak_97b
PS15m_ct1	695946	698403	2458	697468	274	90.8395	4.54985	89.4998	PS15p_K9me2_peak_97c
PS15m_ct1	695946	698403	2458	697794	136	17.2219	2.26665	16.3205	PS15p_K9me2_peak_97d
PS15m_ct1	695946	698403	2458	698205	243	70.9649	4.03696	69.74	PS15p_K9me2_peak_97e
PS15m_ct1	698845	702822	3978	698989	177	34.6473	2.94499	33.6326	PS15p_K9me2_peak_98a
PS15m_ct1	698845	702822	3978	699285	164	28.6329	2.72991	27.6552	PS15p_K9me2_peak_98b
PS15m_ct1	698845	702822	3978	699641	158	26.0034	2.63064	25.0424	PS15p_K9me2_peak_98c
PS15m_ct1	698845	702822	3978	699956	208	50.5885	3.45789	49.4801	PS15p_K9me2_peak_98d
PS15m_ct1	698845	702822	3978	700555	293	103.78	4.8642	102.369	PS15p_K9me2_peak_98e
PS15m_ct1	698845	702822	3978	701399	375	115.933	4.30171	114.457	PS15p_K9me2_peak_98f
PS15m_ct1	698845	702822	3978	701776	236	38.7888	2.66855	37.7504	PS15p_K9me2_peak_98g
PS15m_ct1	698845	702822	3978	702015	230	56.9703	3.51975	55.8264	PS15p_K9me2_peak_98h
PS15m_ct1	698845	702822	3978	702223	256	79.1037	4.25204	77.8318	PS15p_K9me2_peak_98i
PS15m_ct1	698845	702822	3978	702625	130	15.0795	2.16738	14.1942	PS15p_K9me2_peak_98j
PS15m_ct1	703033	703792	760	703177	172	32.284	2.86227	31.2839	PS15p_K9me2_peak_99a
PS15m_ct1	703033	703792	760	703633	204	48.4135	3.39171	47.3176	PS15p_K9me2_peak_99b
PS15m_ct1	703955	704534	580	704245	314	118.7	5.21165	117.208	PS15p_K9me2_peak_100
PS15m_ct1	705035	707359	2325	705264	249	74.685	4.13623	73.4385	PS15p_K9me2_peak_101a
PS15m_ct1	705035	707359	2325	705690	217	55.6021	3.60679	54.4649	PS15p_K9me2_peak_101b
PS15m_ct1	705035	707359	2325	705948	302	110.097	5.01311	108.652	PS15p_K9me2_peak_101c
PS15m_ct1	705035	707359	2325	706285	297	106.573	4.93038	105.147	PS15p_K9me2_peak_101d
PS15m_ct1	705035	707359	2325	706703	123	12.7283	2.05157	11.8622	PS15p_K9me2_peak_101e
PS15m_ct1	705035	707359	2325	707128	213	53.3536	3.54061	52.2291	PS15p_K9me2_peak_101f
PS15m_ct1	707599	709765	2167	707739	150	22.6491	2.49828	21.7101	PS15p_K9me2_peak_102a
PS15m_ct1	707599	709765	2167	708145	145	20.6443	2.41556	19.7187	PS15p_K9me2_peak_102b
PS15m_ct1	707599	709765	2167	708839	202	47.3386	3.35862	46.2488	PS15p_K9me2_peak_102c
PS15m_ct1	707599	709765	2167	709388	160	23.2491	2.45316	22.3071	PS15p_K9me2_peak_102d
PS15m_ct1	710355	710676	322	710546	163	28.188	2.71337	27.2132	PS15p_K9me2_peak_103
PS15m_ct1	710867	711151	285	711017	189	40.5625	3.14353	39.5125	PS15p_K9me2_peak_104
PS15m_ct1	711538	712102	565	711788	155	20.4318	2.32715	19.5086	PS15p_K9me2_peak_105
PS15m_ct1	712343	712822	480	712489	217	55.6021	3.60679	54.4649	PS15p_K9me2_peak_106
PS15m_ct1	713058	714924	1867	713268	220	57.3092	3.65643	56.1623	PS15p_K9me2_peak_107a
PS15m_ct1	713058	714924	1867	713518	202	47.3386	3.35862	46.2488	PS15p_K9me2_peak_107b
PS15m_ct1	713058	714924	1867	713876	195	43.6438	3.2428	42.5756	PS15p_K9me2_peak_107c
PS15m_ct1	713058	714924	1867	714242	224	59.6127	3.72261	58.4527	PS15p_K9me2_peak_107d
PS15m_ct1	713058	714924	1867	714822	142	19.4764	2.36592	18.5589	PS15p_K9me2_peak_107e
PS15m_ct1	715442	716011	570	715779	169	21.5243	2.29545	20.5932	PS15p_K9me2_peak_108
PS15m_ct1	767280	779329	12050	767446	218	38.7965	2.79283	37.7582	PS15p_K9me2_peak_109a
PS15m_ct1	767280	779329	12050	767861	255	78.4674	4.2355	77.1991	PS15p_K9me2_peak_109b
PS15m_ct1	767280	779329	12050	768266	124	13.0541	2.06811	12.1853	PS15p_K9me2_peak_109c
PS15m_ct1	767280	779329	12050	768853	319	122.343	5.29437	120.832	PS15p_K9me2_peak_109d
PS15m_ct1	767280	779329	12050	769130	332	131.972	5.50946	130.411	PS15p_K9me2_peak_109e
PS15m_ct1	767280	779329	12050	769654	328	128.986	5.44328	127.44	PS15p_K9me2_peak_109f
PS15m_ct1	767280	779329	12050	770005	344	141.056	5.70799	139.448	PS15p_K9me2_peak_109g
PS15m_ct1	767280	779329	12050	770329	636	407.07	10.5391	404.517	PS15p_K9me2_peak_109h
PS15m_ct1	767280	779329	12050	770646	498	271.877	8.25591	269.71	PS15p_K9me2_peak_109i
PS15m_ct1	767280	779329	12050	770951	353	147.988	5.8569	146.345	PS15p_K9me2_peak_109j
PS15m_ct1	767280	779329	12050	771402	235	66.1041	3.9046	64.9069	PS15p_K9me2_peak_109k
PS15m_ct1	767280	779329	12050	771723	312	117.252	5.17856	115.768	PS15p_K9me2_peak_109l
PS15m_ct1	767280	779329	12050	772372	230	63.1254	3.82187	61.945	PS15p_K9me2_peak_109m
PS15m_ct1	767280	779329	12050	772680	224	59.6127	3.72261	58.4527	PS15p_K9me2_peak_109n
PS15m_ct1	767280	779329	12050	773196	186	39.0522	3.0939	38.0112	PS15p_K9me2_peak_109o
PS15m_ct1	767280	779329	12050	773734	325	126.759	5.39364	125.226	PS15p_K9me2_peak_109p
PS15m_ct1	767280	779329	12050	774152	222	58.4571	3.68952	57.3035	PS15p_K9me2_peak_109q
PS15m_ct1	767280	779329	12050	774489	263	83.6049	4.36786	82.3067	PS15p_K9me2_peak_109r
PS15m_ct1	767280	779329	12050	774842	150	22.6491	2.49828	21.7101	PS15p_K9me2_peak_109s
PS15m_ct1	767280	779329	12050	775446	334	133.474	5.54255	131.905	PS15p_K9me2_peak_109t
PS15m_ct1	767280	779329	12050	775797	275	91.5068	4.5664	90.1633	PS15p_K9me2_peak_109u
PS15m_ct1	767280	779329	12050	776066	291	102.392	4.83111	100.989	PS15p_K9me2_peak_109v
PS15m_ct1	767280	779329	12050	776437	359	152.665	5.95617	150.999	PS15p_K9me2_peak_109w
PS15m_ct1	767280	779329	12050	777156	439	218.903	7.27976	216.937	PS15p_K9me2_peak_109x
PS15m_ct1	767280	779329	12050	777592	368	159.761	6.10507	158.06	PS15p_K9me2_peak_109y
PS15m_ct1	767280	779329	12050	777965	338	136.491	5.60873	134.907	PS15p_K9me2_peak_109z
PS15m_ct1	767280	779329	12050	778415	441	220.645	7.31285	218.672	PS15p_K9me2_peak_109ba
PS15m_ct1	767280	779329	12050	778672	352	132.23	5.19515	130.669	PS15p_K9me2_peak_109bb
PS15m_ct1	767280	779329	12050	779199	91	3.39429	1.43247	2.63777	PS15p_K9me2_peak_109bc
PS15m_ct1	785739	786094	356	785976	127	9.23768	1.78611	8.40491	PS15p_K9me2_peak_110
PS15m_ct1	793203	794484	1282	793317	119	8.64412	1.77912	7.81728	PS15p_K9me2_peak_111a
PS15m_ct1	793203	794484	1282	793763	223	54.6567	3.48737	53.5257	PS15p_K9me2_peak_111b
PS15m_ct1	793203	794484	1282	794314	249	69.0808	3.8672	67.8695	PS15p_K9me2_peak_111c
PS15m_ct1	794811	802466	7656	794962	121	9.95352	1.8649	9.11274	PS15p_K9me2_peak_112a
PS15m_ct1	794811	802466	7656	795304	175	33.6946	2.9119	32.6857	PS15p_K9me2_peak_112b
PS15m_ct1	794811	802466	7656	795534	195	43.6438	3.2428	42.5756	PS15p_K9me2_peak_112c
PS15m_ct1	794811	802466	7656	795789	268	86.8693	4.45058	85.5519	PS15p_K9me2_peak_112d
PS15m_ct1	794811	802466	7656	796044	233	64.9071	3.87151	63.7166	PS15p_K9me2_peak_112e
PS15m_ct1	794811	802466	7656	796660	287	99.6344	4.76493	98.2466	PS15p_K9me2_peak_112f
PS15m_ct1	794811	802466	7656	797057	212	52.7965	3.52407	51.6752	PS15p_K9me2_peak_112g
PS15m_ct1	794811	802466	7656	797288	199	45.7421	3.30898	44.6617	PS15p_K9me2_peak_112h
PS15m_ct1	794811	802466	7656	797575	305	112.229	5.06274	110.772	PS15p_K9me2_peak_112i
PS15m_ct1	794811	802466	7656	797958	442	221.518	7.3294	219.541	PS15p_K9me2_peak_112j
PS15m_ct1	794811	802466	7656	798677	511	283.969	8.47099	281.762	PS15p_K9me2_peak_112k
PS15m_ct1	794811	802466	7656	799044	261	82.3106	4.33477	81.02	PS15p_K9me2_peak_112l
PS15m_ct1	794811	802466	7656	799372	303	110.806	5.02965	109.357	PS15p_K9me2_peak_112m
PS15m_ct1	794811	802466	7656	800391	262	82.9569	4.35131	81.6625	PS15p_K9me2_peak_112n
PS15m_ct1	794811	802466	7656	800773	201	46.8043	3.34207	45.7177	PS15p_K9me2_peak_112o
PS15m_ct1	794811	802466	7656	801449	407	191.58	6.75032	189.731	PS15p_K9me2_peak_112p
PS15m_ct1	794811	802466	7656	801890	440	219.774	7.29631	217.804	PS15p_K9me2_peak_112q
PS15m_ct1	802734	803452	719	803244	192	40.0908	3.08609	39.0438	PS15p_K9me2_peak_113
PS15m_ct1	848804	849227	424	849088	102	6.07741	1.64865	5.28038	PS15p_K9me2_peak_114
PS15m_ct1	853729	854387	659	853799	113	9.66241	1.88612	8.82446	PS15p_K9me2_peak_115a
PS15m_ct1	853729	854387	659	854109	200	46.2721	3.32553	45.1887	PS15p_K9me2_peak_115b
PS15m_ct1	857240	857439	200	857339	134	13.5785	2.0417	12.7065	PS15p_K9me2_peak_116
PS15m_ct1	858658	859081	424	858734	120	9.14628	1.8113	8.31377	PS15p_K9me2_peak_117
PS15m_ct1	860377	860799	423	860518	158	22.9997	2.45421	22.0602	PS15p_K9me2_peak_118
PS15m_ct1	861922	862380	459	861994	163	4.1958	1.36185	3.42593	PS15p_K9me2_peak_119a
PS15m_ct1	861922	862380	459	862274	217	26.2011	2.2565	25.2399	PS15p_K9me2_peak_119b
PS15m_ct1	864091	866248	2158	864251	221	57.8822	3.67297	56.7319	PS15p_K9me2_peak_120a
PS15m_ct1	864091	866248	2158	864678	179	35.6096	2.97808	34.589	PS15p_K9me2_peak_120b
PS15m_ct1	864091	866248	2158	865144	232	64.3113	3.85496	63.1244	PS15p_K9me2_peak_120c
PS15m_ct1	864091	866248	2158	865437	215	54.4738	3.5737	53.343	PS15p_K9me2_peak_120d
PS15m_ct1	864091	866248	2158	866085	183	37.5627	3.04426	36.5305	PS15p_K9me2_peak_120e
PS15m_ct1	866468	877430	10963	866748	709	302.601	6.07294	300.334	PS15p_K9me2_peak_121a
PS15m_ct1	866468	877430	10963	867009	683	292.293	6.08835	290.06	PS15p_K9me2_peak_121b
PS15m_ct1	866468	877430	10963	867326	352	90.7441	3.67794	89.4078	PS15p_K9me2_peak_121c
PS15m_ct1	866468	877430	10963	867843	1304	760.594	9.2456	757.432	PS15p_K9me2_peak_121d
PS15m_ct1	866468	877430	10963	868509	343	140.292	5.69145	138.688	PS15p_K9me2_peak_121e
PS15m_ct1	866468	877430	10963	869097	262	82.9569	4.35131	81.6625	PS15p_K9me2_peak_121f
PS15m_ct1	866468	877430	10963	869395	168	30.4381	2.79609	29.4492	PS15p_K9me2_peak_121g
PS15m_ct1	866468	877430	10963	869848	295	105.174	4.89729	103.755	PS15p_K9me2_peak_121h
PS15m_ct1	866468	877430	10963	870223	400	185.745	6.63451	183.923	PS15p_K9me2_peak_121i
PS15m_ct1	866468	877430	10963	870641	341	138.768	5.65836	137.172	PS15p_K9me2_peak_121j
PS15m_ct1	866468	877430	10963	871388	277	92.846	4.59949	91.4951	PS15p_K9me2_peak_121k
PS15m_ct1	866468	877430	10963	871700	174	33.222	2.89536	32.2159	PS15p_K9me2_peak_121l
PS15m_ct1	866468	877430	10963	871993	149	22.2424	2.48174	21.306	PS15p_K9me2_peak_121m
PS15m_ct1	866468	877430	10963	872279	243	70.9649	4.03696	69.74	PS15p_K9me2_peak_121n
PS15m_ct1	866468	877430	10963	872770	194	43.1247	3.22626	42.0594	PS15p_K9me2_peak_121o
PS15m_ct1	866468	877430	10963	873001	234	65.5047	3.88805	64.3109	PS15p_K9me2_peak_121p
PS15m_ct1	866468	877430	10963	873591	358	151.882	5.93962	150.22	PS15p_K9me2_peak_121q
PS15m_ct1	866468	877430	10963	873777	321	123.81	5.32746	122.292	PS15p_K9me2_peak_121r
PS15m_ct1	866468	877430	10963	874025	454	232.063	7.52794	230.043	PS15p_K9me2_peak_121s
PS15m_ct1	866468	877430	10963	874338	219	56.7382	3.63988	55.5944	PS15p_K9me2_peak_121t
PS15m_ct1	866468	877430	10963	874713	173	32.7518	2.87881	31.7486	PS15p_K9me2_peak_121u
PS15m_ct1	866468	877430	10963	875534	314	118.7	5.21165	117.208	PS15p_K9me2_peak_121v
PS15m_ct1	866468	877430	10963	875895	308	114.373	5.11238	112.905	PS15p_K9me2_peak_121w
PS15m_ct1	866468	877430	10963	876765	154	24.3041	2.56446	23.3541	PS15p_K9me2_peak_121x
PS15m_ct1	866468	877430	10963	877118	138	17.9612	2.29974	17.0543	PS15p_K9me2_peak_121y
PS15m_ct1	878016	878570	555	878121	126	8.53495	1.74126	7.71054	PS15p_K9me2_peak_122a
PS15m_ct1	878016	878570	555	878413	104	4.68357	1.51861	3.90504	PS15p_K9me2_peak_122b
PS15m_ct1	878931	879167	237	879048	210	40.4932	2.93537	39.4459	PS15p_K9me2_peak_123
PS15m_ct1	879657	879946	290	879780	114	7.30447	1.6995	6.49242	PS15p_K9me2_peak_124
PS15m_ct1	881141	881340	200	881236	142	16.0624	2.15126	15.1713	PS15p_K9me2_peak_125
PS15m_ct1	891312	898073	6762	891793	228	47.6374	3.10684	46.5474	PS15p_K9me2_peak_126a
PS15m_ct1	891312	898073	6762	892351	239	68.5201	3.97078	67.3092	PS15p_K9me2_peak_126b
PS15m_ct1	891312	898073	6762	892574	310	115.81	5.14547	114.333	PS15p_K9me2_peak_126c
PS15m_ct1	891312	898073	6762	893204	386	174.235	6.40288	172.467	PS15p_K9me2_peak_126d
PS15m_ct1	891312	898073	6762	893682	381	170.177	6.32016	168.428	PS15p_K9me2_peak_126e
PS15m_ct1	891312	898073	6762	893845	350	145.667	5.80726	144.035	PS15p_K9me2_peak_126f
PS15m_ct1	891312	898073	6762	894375	301	109.39	4.99656	107.948	PS15p_K9me2_peak_126g
PS15m_ct1	891312	898073	6762	894713	225	60.1934	3.73915	59.03	PS15p_K9me2_peak_126h
PS15m_ct1	891312	898073	6762	895104	270	88.1863	4.48367	86.8615	PS15p_K9me2_peak_126i
PS15m_ct1	891312	898073	6762	895612	535	306.666	8.86807	304.385	PS15p_K9me2_peak_126j
PS15m_ct1	891312	898073	6762	895969	939	627.304	11.3954	624.328	PS15p_K9me2_peak_126k
PS15m_ct1	891312	898073	6762	896367	593	363.404	9.82768	360.96	PS15p_K9me2_peak_126l
PS15m_ct1	891312	898073	6762	897050	392	168.667	6.05293	166.925	PS15p_K9me2_peak_126m
PS15m_ct1	891312	898073	6762	897357	324	126.02	5.3771	124.49	PS15p_K9me2_peak_126n
PS15m_ct1	891312	898073	6762	897947	158	26.0034	2.63064	25.0424	PS15p_K9me2_peak_126o
PS15m_ct1	900839	901206	368	900931	98	5.76668	1.63795	4.97297	PS15p_K9me2_peak_127a
PS15m_ct1	900839	901206	368	901101	88	3.68517	1.4725	2.92269	PS15p_K9me2_peak_127b
PS15m_ct1	901402	902807	1406	901620	329	100.344	4.23493	98.9525	PS15p_K9me2_peak_128a
PS15m_ct1	901402	902807	1406	902167	200	38.7008	2.93689	37.6625	PS15p_K9me2_peak_128b
PS15m_ct1	901402	902807	1406	902615	196	44.1651	3.25935	43.0939	PS15p_K9me2_peak_128c
PS15m_ct1	903399	908332	4934	903640	362	155.019	6.0058	153.342	PS15p_K9me2_peak_129a
PS15m_ct1	903399	908332	4934	903811	239	68.5201	3.97078	67.3092	PS15p_K9me2_peak_129b
PS15m_ct1	903399	908332	4934	904210	352	147.213	5.84035	145.574	PS15p_K9me2_peak_129c
PS15m_ct1	903399	908332	4934	904567	415	198.312	6.88268	196.433	PS15p_K9me2_peak_129d
PS15m_ct1	903399	908332	4934	905106	268	86.8693	4.45058	85.5519	PS15p_K9me2_peak_129e
PS15m_ct1	903399	908332	4934	905797	443	222.391	7.34594	220.411	PS15p_K9me2_peak_129f
PS15m_ct1	903399	908332	4934	906249	407	191.58	6.75032	189.731	PS15p_K9me2_peak_129g
PS15m_ct1	903399	908332	4934	906725	251	75.9389	4.16932	74.6852	PS15p_K9me2_peak_129h
PS15m_ct1	903399	908332	4934	907331	519	251.733	7.05482	249.642	PS15p_K9me2_peak_129i
PS15m_ct1	903399	908332	4934	907625	483	226.956	6.76633	224.958	PS15p_K9me2_peak_129j
PS15m_ct1	903399	908332	4934	907918	396	178.535	6.39838	176.747	PS15p_K9me2_peak_129k
PS15m_ct1	909137	916581	7445	909362	532	247.235	6.68929	245.158	PS15p_K9me2_peak_130a
PS15m_ct1	909137	916581	7445	909634	335	121.73	5.01233	120.223	PS15p_K9me2_peak_130b
PS15m_ct1	909137	916581	7445	910160	758	420.075	8.51246	417.491	PS15p_K9me2_peak_130c
PS15m_ct1	909137	916581	7445	910717	282	96.2211	4.68221	94.8519	PS15p_K9me2_peak_130d
PS15m_ct1	909137	916581	7445	911319	388	175.866	6.43597	174.09	PS15p_K9me2_peak_130e
PS15m_ct1	909137	916581	7445	911601	252	76.5685	4.18586	75.3112	PS15p_K9me2_peak_130f
PS15m_ct1	909137	916581	7445	912276	469	245.437	7.77611	243.366	PS15p_K9me2_peak_130g
PS15m_ct1	909137	916581	7445	912657	528	299.997	8.75226	297.737	PS15p_K9me2_peak_130h
PS15m_ct1	909137	916581	7445	913365	473	249.039	7.84229	246.955	PS15p_K9me2_peak_130i
PS15m_ct1	909137	916581	7445	913635	187	39.5533	3.11044	38.5093	PS15p_K9me2_peak_130j
PS15m_ct1	909137	916581	7445	914077	339	137.249	5.62527	135.66	PS15p_K9me2_peak_130k
PS15m_ct1	909137	916581	7445	914333	335	134.226	5.55909	132.653	PS15p_K9me2_peak_130l
PS15m_ct1	909137	916581	7445	914489	411	194.938	6.8165	193.074	PS15p_K9me2_peak_130m
PS15m_ct1	909137	916581	7445	914833	338	136.491	5.60873	134.907	PS15p_K9me2_peak_130n
PS15m_ct1	909137	916581	7445	915116	352	147.213	5.84035	145.574	PS15p_K9me2_peak_130o
PS15m_ct1	909137	916581	7445	915452	375	165.345	6.22089	163.619	PS15p_K9me2_peak_130p
PS15m_ct1	909137	916581	7445	915859	345	141.822	5.72454	140.21	PS15p_K9me2_peak_130q
PS15m_ct1	909137	916581	7445	916382	214	53.9127	3.55716	52.785	PS15p_K9me2_peak_130r
PS15m_ct1	917074	917784	711	917713	128	10.9411	1.89851	10.0915	PS15p_K9me2_peak_131
PS15m_ct1	919087	919401	315	919136	113	2.80723	1.32555	2.06345	PS15p_K9me2_peak_132
PS15m_ct1	963802	968919	5118	964311	332	131.972	5.50946	130.411	PS15p_K9me2_peak_133a
PS15m_ct1	963802	968919	5118	964982	202	47.3386	3.35862	46.2488	PS15p_K9me2_peak_133b
PS15m_ct1	963802	968919	5118	965374	409	193.257	6.78341	191.4	PS15p_K9me2_peak_133c
PS15m_ct1	963802	968919	5118	965707	194	43.1247	3.22626	42.0594	PS15p_K9me2_peak_133d
PS15m_ct1	963802	968919	5118	966097	611	350.209	8.89652	347.8	PS15p_K9me2_peak_133e
PS15m_ct1	963802	968919	5118	966404	387	111.182	4.03375	109.732	PS15p_K9me2_peak_133f
PS15m_ct1	963802	968919	5118	966472	373	130.621	4.84325	129.068	PS15p_K9me2_peak_133g
PS15m_ct1	963802	968919	5118	966705	398	167.948	5.92111	166.21	PS15p_K9me2_peak_133h
PS15m_ct1	963802	968919	5118	967169	260	81.6659	4.31822	80.379	PS15p_K9me2_peak_133i
PS15m_ct1	963802	968919	5118	967403	243	70.9649	4.03696	69.74	PS15p_K9me2_peak_133j
PS15m_ct1	963802	968919	5118	967633	216	55.0369	3.59025	53.903	PS15p_K9me2_peak_133k
PS15m_ct1	963802	968919	5118	968003	283	93.2773	4.52948	91.9262	PS15p_K9me2_peak_133l
PS15m_ct1	963802	968919	5118	968414	117	8.27221	1.76047	7.44863	PS15p_K9me2_peak_133m
PS15m_ct1	963802	968919	5118	968777	136	12.683	1.97241	11.8191	PS15p_K9me2_peak_133n
PS15m_ct1	983354	984228	875	983480	134	16.4951	2.23356	15.5989	PS15p_K9me2_peak_134a
PS15m_ct1	983354	984228	875	983772	246	72.817	4.08659	71.5815	PS15p_K9me2_peak_134b
PS15m_ct1	986525	988411	1887	986663	198	45.2143	3.29244	44.1371	PS15p_K9me2_peak_135a
PS15m_ct1	986525	988411	1887	986977	216	34.816	2.63063	33.8012	PS15p_K9me2_peak_135b
PS15m_ct1	986525	988411	1887	987362	113	9.66241	1.88612	8.82446	PS15p_K9me2_peak_135c
PS15m_ct1	986525	988411	1887	987706	261	82.3106	4.33477	81.02	PS15p_K9me2_peak_135d
PS15m_ct1	986525	988411	1887	988031	164	28.6329	2.72991	27.6552	PS15p_K9me2_peak_135e
PS15m_ct1	986525	988411	1887	988306	101	6.47424	1.68758	5.67136	PS15p_K9me2_peak_135f
PS15m_ct1	990287	993738	3452	990481	172	32.284	2.86227	31.2839	PS15p_K9me2_peak_136a
PS15m_ct1	990287	993738	3452	990806	255	78.4674	4.2355	77.1991	PS15p_K9me2_peak_136b
PS15m_ct1	990287	993738	3452	991133	156	25.1483	2.59755	24.1928	PS15p_K9me2_peak_136c
PS15m_ct1	990287	993738	3452	991528	370	161.35	6.13816	159.643	PS15p_K9me2_peak_136d
PS15m_ct1	990287	993738	3452	992114	237	67.3085	3.93769	66.1045	PS15p_K9me2_peak_136e
PS15m_ct1	990287	993738	3452	992410	167	29.983	2.77955	28.9969	PS15p_K9me2_peak_136f
PS15m_ct1	990287	993738	3452	992708	129	14.7337	2.15084	13.851	PS15p_K9me2_peak_136g
PS15m_ct1	990287	993738	3452	993004	114	7.39574	1.70659	6.58337	PS15p_K9me2_peak_136h
PS15m_ct1	990287	993738	3452	993044	94	4.88194	1.57177	4.10044	PS15p_K9me2_peak_136i
PS15m_ct1	990287	993738	3452	993424	201	43.0228	3.14521	41.9603	PS15p_K9me2_peak_136j
PS15m_ct1	993893	994291	399	994014	119	11.4594	1.98539	10.6043	PS15p_K9me2_peak_137a
PS15m_ct1	993893	994291	399	994231	101	6.47424	1.68758	5.67136	PS15p_K9me2_peak_137b
PS15m_ct1	1007579	1007778	200	1007692	128	11.5885	1.9427	10.7332	PS15p_K9me2_peak_138
PS15m_ct1	1008321	1008520	200	1008418	89	3.8735	1.48904	3.1078	PS15p_K9me2_peak_139
PS15m_ct1	1008720	1017069	8350	1008873	139	18.3355	2.31629	17.4259	PS15p_K9me2_peak_140a
PS15m_ct1	1008720	1017069	8350	1009286	202	47.3386	3.35862	46.2488	PS15p_K9me2_peak_140b
PS15m_ct1	1008720	1017069	8350	1009708	439	218.903	7.27976	216.937	PS15p_K9me2_peak_140c
PS15m_ct1	1008720	1017069	8350	1010554	162	27.7458	2.69682	26.7737	PS15p_K9me2_peak_140d
PS15m_ct1	1008720	1017069	8350	1011110	257	79.7418	4.26859	78.466	PS15p_K9me2_peak_140e
PS15m_ct1	1008720	1017069	8350	1011263	264	84.2545	4.3844	82.9524	PS15p_K9me2_peak_140f
PS15m_ct1	1008720	1017069	8350	1012018	334	133.474	5.54255	131.905	PS15p_K9me2_peak_140g
PS15m_ct1	1008720	1017069	8350	1012640	440	219.774	7.29631	217.804	PS15p_K9me2_peak_140h
PS15m_ct1	1008720	1017069	8350	1013008	354	148.765	5.87344	147.118	PS15p_K9me2_peak_140i
PS15m_ct1	1008720	1017069	8350	1013275	464	240.956	7.69338	238.902	PS15p_K9me2_peak_140j
PS15m_ct1	1008720	1017069	8350	1013613	467	243.642	7.74302	241.578	PS15p_K9me2_peak_140k
PS15m_ct1	1008720	1017069	8350	1014310	398	184.088	6.60142	182.274	PS15p_K9me2_peak_140l
PS15m_ct1	1008720	1017069	8350	1014739	384	172.609	6.36979	170.848	PS15p_K9me2_peak_140m
PS15m_ct1	1008720	1017069	8350	1015117	244	71.5805	4.0535	70.3521	PS15p_K9me2_peak_140n
PS15m_ct1	1008720	1017069	8350	1015430	262	82.9569	4.35131	81.6625	PS15p_K9me2_peak_140o
PS15m_ct1	1008720	1017069	8350	1015756	348	144.125	5.77417	142.501	PS15p_K9me2_peak_140p
PS15m_ct1	1008720	1017069	8350	1016256	422	204.257	6.9985	202.352	PS15p_K9me2_peak_140q
PS15m_ct1	1008720	1017069	8350	1016632	289	101.01	4.79802	99.6146	PS15p_K9me2_peak_140r
PS15m_ct1	1008720	1017069	8350	1016944	122	12.4059	2.03502	11.5424	PS15p_K9me2_peak_140s
PS15m_ct1	1017383	1018146	764	1017542	208	50.2928	3.44247	49.1875	PS15p_K9me2_peak_141a
PS15m_ct1	1017383	1018146	764	1017840	84	2.97762	1.40632	2.22848	PS15p_K9me2_peak_141b
PS15m_ct1	1017383	1018146	764	1018026	96	5.31581	1.60486	4.52816	PS15p_K9me2_peak_141c
PS15m_ct1	1018353	1018552	200	1018462	146	14.9787	2.06113	14.0956	PS15p_K9me2_peak_142
PS15m_ct1	1020460	1021001	542	1020656	141	12.4103	1.92982	11.5469	PS15p_K9me2_peak_143a
PS15m_ct1	1020460	1021001	542	1020896	134	9.518	1.77586	8.68244	PS15p_K9me2_peak_143b
PS15m_ct1	1052321	1052599	279	1052461	189	30.5067	2.62018	29.5177	PS15p_K9me2_peak_144
PS15m_ct1	1056442	1056641	200	1056564	133	16.1364	2.21702	15.243	PS15p_K9me2_peak_145
PS15m_ct1	1056907	1057106	200	1057076	148	7.51807	1.60168	6.70328	PS15p_K9me2_peak_146
PS15m_ct1	1057326	1058309	984	1057422	97	3.04894	1.38089	2.29921	PS15p_K9me2_peak_147a
PS15m_ct1	1057326	1058309	984	1057710	180	29.3582	2.63116	28.3776	PS15p_K9me2_peak_147b
PS15m_ct1	1057326	1058309	984	1058145	327	128.242	5.42673	126.701	PS15p_K9me2_peak_147c
PS15m_ct1	1059269	1059669	401	1059349	104	7.21848	1.73722	6.40675	PS15p_K9me2_peak_148
PS15m_ct1	1061662	1062174	513	1061801	360	153.449	5.97271	151.779	PS15p_K9me2_peak_149
PS15m_ct1	1062491	1062821	331	1062636	321	123.81	5.32746	122.292	PS15p_K9me2_peak_150
PS15m_ct1	1063463	1063920	458	1063715	237	67.3085	3.93769	66.1045	PS15p_K9me2_peak_151
PS15m_ct1	1065597	1073764	8168	1065694	181	36.5814	3.01117	35.5551	PS15p_K9me2_peak_152a
PS15m_ct1	1065597	1073764	8168	1066271	359	152.665	5.95617	150.999	PS15p_K9me2_peak_152b
PS15m_ct1	1065597	1073764	8168	1066566	321	123.81	5.32746	122.292	PS15p_K9me2_peak_152c
PS15m_ct1	1065597	1073764	8168	1066835	411	194.938	6.8165	193.074	PS15p_K9me2_peak_152d
PS15m_ct1	1065597	1073764	8168	1068082	725	501.361	12.0116	498.606	PS15p_K9me2_peak_152e
PS15m_ct1	1065597	1073764	8168	1068339	665	437.235	11.0189	434.61	PS15p_K9me2_peak_152f
PS15m_ct1	1065597	1073764	8168	1068862	182	37.0709	3.02772	36.0416	PS15p_K9me2_peak_152g
PS15m_ct1	1065597	1073764	8168	1069137	186	39.0522	3.0939	38.0112	PS15p_K9me2_peak_152h
PS15m_ct1	1065597	1073764	8168	1069598	300	108.683	4.98002	107.245	PS15p_K9me2_peak_152i
PS15m_ct1	1065597	1073764	8168	1069850	198	45.2143	3.29244	44.1371	PS15p_K9me2_peak_152j
PS15m_ct1	1065597	1073764	8168	1070411	255	78.4674	4.2355	77.1991	PS15p_K9me2_peak_152k
PS15m_ct1	1065597	1073764	8168	1070759	366	158.176	6.07198	156.483	PS15p_K9me2_peak_152l
PS15m_ct1	1065597	1073764	8168	1071149	213	53.3536	3.54061	52.2291	PS15p_K9me2_peak_152m
PS15m_ct1	1065597	1073764	8168	1071262	249	74.685	4.13623	73.4385	PS15p_K9me2_peak_152n
PS15m_ct1	1065597	1073764	8168	1071710	513	285.842	8.50408	283.628	PS15p_K9me2_peak_152o
PS15m_ct1	1065597	1073764	8168	1072107	416	199.158	6.89923	197.275	PS15p_K9me2_peak_152p
PS15m_ct1	1065597	1073764	8168	1072377	365	157.385	6.05544	155.696	PS15p_K9me2_peak_152q
PS15m_ct1	1065597	1073764	8168	1073185	226	60.776	3.75569	59.6092	PS15p_K9me2_peak_152r
PS15m_ct1	1073926	1074224	299	1074107	188	40.0568	3.12699	39.0098	PS15p_K9me2_peak_153
PS15m_ct1	1074507	1075149	643	1074905	291	102.392	4.83111	100.989	PS15p_K9me2_peak_154
PS15m_ct1	1090962	1091418	457	1091337	140	15.4176	2.12341	14.5316	PS15p_K9me2_peak_155
PS15m_ct1	1097285	1097920	636	1097535	151	23.0587	2.51483	22.1169	PS15p_K9me2_peak_156a
PS15m_ct1	1097285	1097920	636	1097799	137	17.59	2.2832	16.6858	PS15p_K9me2_peak_156b
PS15m_ct1	1099545	1099755	211	1099648	149	22.2424	2.48174	21.306	PS15p_K9me2_peak_157
PS15m_ct1	1100218	1102539	2322	1100316	112	9.37568	1.86958	8.54052	PS15p_K9me2_peak_158a
PS15m_ct1	1100218	1102539	2322	1100718	211	52.2414	3.50752	51.1233	PS15p_K9me2_peak_158b
PS15m_ct1	1100218	1102539	2322	1101172	208	50.5885	3.45789	49.4801	PS15p_K9me2_peak_158c
PS15m_ct1	1100218	1102539	2322	1101270	201	46.8043	3.34207	45.7177	PS15p_K9me2_peak_158d
PS15m_ct1	1100218	1102539	2322	1101538	228	61.9469	3.78878	60.7733	PS15p_K9me2_peak_158e
PS15m_ct1	1100218	1102539	2322	1101816	214	53.9127	3.55716	52.785	PS15p_K9me2_peak_158f
PS15m_ct1	1100218	1102539	2322	1102187	438	214.406	7.10747	212.461	PS15p_K9me2_peak_158g
PS15m_ct1	1102938	1103137	200	1103044	142	19.4764	2.36592	18.5589	PS15p_K9me2_peak_159
PS15m_ct1	1103920	1105485	1566	1104006	86	3.32218	1.43941	2.5662	PS15p_K9me2_peak_160a
PS15m_ct1	1103920	1105485	1566	1104292	89	3.8735	1.48904	3.1078	PS15p_K9me2_peak_160b
PS15m_ct1	1103920	1105485	1566	1104592	420	202.553	6.96541	200.656	PS15p_K9me2_peak_160c
PS15m_ct1	1103920	1105485	1566	1104882	148	21.8386	2.46519	20.9049	PS15p_K9me2_peak_160d
PS15m_ct1	1103920	1105485	1566	1105154	126	13.7159	2.1012	12.8415	PS15p_K9me2_peak_160e
PS15m_ct1	1105859	1106655	797	1106133	212	52.7965	3.52407	51.6752	PS15p_K9me2_peak_161
PS15m_ct1	1107026	1107281	256	1107078	83	2.81235	1.38977	2.06663	PS15p_K9me2_peak_162
PS15m_ct1	1182307	1182623	317	1182446	185	29.8153	2.6157	28.8318	PS15p_K9me2_peak_163
PS15m_ct1	1185111	1186451	1341	1185351	117	7.78984	1.72415	6.97214	PS15p_K9me2_peak_164a
PS15m_ct1	1185111	1186451	1341	1185835	157	25.5745	2.6141	24.6162	PS15p_K9me2_peak_164b
PS15m_ct1	1185111	1186451	1341	1186254	155	24.7248	2.58101	23.772	PS15p_K9me2_peak_164c
PS15m_ct1	1186642	1190278	3637	1186717	109	8.53795	1.81994	7.71143	PS15p_K9me2_peak_165a
PS15m_ct1	1186642	1190278	3637	1186979	84	2.97762	1.40632	2.22848	PS15p_K9me2_peak_165b
PS15m_ct1	1186642	1190278	3637	1187518	403	188.239	6.68414	186.406	PS15p_K9me2_peak_165c
PS15m_ct1	1186642	1190278	3637	1188400	304	111.517	5.0462	110.064	PS15p_K9me2_peak_165d
PS15m_ct1	1186642	1190278	3637	1188654	201	46.8043	3.34207	45.7177	PS15p_K9me2_peak_165e
PS15m_ct1	1186642	1190278	3637	1189228	579	349.474	9.59605	347.066	PS15p_K9me2_peak_165f
PS15m_ct1	1186642	1190278	3637	1189668	263	83.6049	4.36786	82.3067	PS15p_K9me2_peak_165g
PS15m_ct1	1186642	1190278	3637	1190149	143	19.8628	2.38247	18.9426	PS15p_K9me2_peak_165h
PS15m_ct1	1190500	1193954	3455	1190580	98	5.76668	1.63795	4.97297	PS15p_K9me2_peak_166a
PS15m_ct1	1190500	1193954	3455	1190886	126	13.7159	2.1012	12.8415	PS15p_K9me2_peak_166b
PS15m_ct1	1190500	1193954	3455	1191275	251	75.9389	4.16932	74.6852	PS15p_K9me2_peak_166c
PS15m_ct1	1190500	1193954	3455	1191781	207	50.0416	3.44134	48.9364	PS15p_K9me2_peak_166d
PS15m_ct1	1190500	1193954	3455	1192209	785	567.64	13.0043	564.763	PS15p_K9me2_peak_166e
PS15m_ct1	1190500	1193954	3455	1192644	113	9.66241	1.88612	8.82446	PS15p_K9me2_peak_166f
PS15m_ct1	1190500	1193954	3455	1192917	106	7.73457	1.77031	6.91707	PS15p_K9me2_peak_166g
PS15m_ct1	1190500	1193954	3455	1193118	127	14.0519	2.11775	13.1747	PS15p_K9me2_peak_166h
PS15m_ct1	1190500	1193954	3455	1193588	318	121.612	5.27783	120.105	PS15p_K9me2_peak_166i
PS15m_ct1	1194148	1196205	2058	1194373	312	117.252	5.17856	115.768	PS15p_K9me2_peak_167a
PS15m_ct1	1194148	1196205	2058	1194608	293	103.78	4.8642	102.369	PS15p_K9me2_peak_167b
PS15m_ct1	1194148	1196205	2058	1195401	299	97.1252	4.47529	95.7522	PS15p_K9me2_peak_167c
PS15m_ct1	1194148	1196205	2058	1195831	161	27.3062	2.68028	26.3369	PS15p_K9me2_peak_167d
PS15m_ct1	1196432	1203720	7289	1196932	286	98.9487	4.74839	97.5646	PS15p_K9me2_peak_168a
PS15m_ct1	1196432	1203720	7289	1197259	238	67.9134	3.95423	66.706	PS15p_K9me2_peak_168b
PS15m_ct1	1196432	1203720	7289	1197564	118	11.1509	1.96884	10.2987	PS15p_K9me2_peak_168c
PS15m_ct1	1196432	1203720	7289	1197940	355	149.542	5.88999	147.892	PS15p_K9me2_peak_168d
PS15m_ct1	1196432	1203720	7289	1198323	158	26.0034	2.63064	25.0424	PS15p_K9me2_peak_168e
PS15m_ct1	1196432	1203720	7289	1198607	281	95.543	4.66567	94.1774	PS15p_K9me2_peak_168f
PS15m_ct1	1196432	1203720	7289	1199130	362	155.019	6.0058	153.342	PS15p_K9me2_peak_168g
PS15m_ct1	1196432	1203720	7289	1199535	203	47.875	3.37516	46.7821	PS15p_K9me2_peak_168h
PS15m_ct1	1196432	1203720	7289	1199806	381	170.177	6.32016	168.428	PS15p_K9me2_peak_168i
PS15m_ct1	1196432	1203720	7289	1200054	338	136.491	5.60873	134.907	PS15p_K9me2_peak_168j
PS15m_ct1	1196432	1203720	7289	1200434	272	89.5098	4.51676	88.1776	PS15p_K9me2_peak_168k
PS15m_ct1	1196432	1203720	7289	1200835	358	151.882	5.93962	150.22	PS15p_K9me2_peak_168l
PS15m_ct1	1196432	1203720	7289	1201387	236	66.7054	3.92114	65.5047	PS15p_K9me2_peak_168m
PS15m_ct1	1196432	1203720	7289	1201649	339	137.249	5.62527	135.66	PS15p_K9me2_peak_168n
PS15m_ct1	1196432	1203720	7289	1202046	183	37.5627	3.04426	36.5305	PS15p_K9me2_peak_168o
PS15m_ct1	1196432	1203720	7289	1202421	290	101.7	4.81457	100.301	PS15p_K9me2_peak_168p
PS15m_ct1	1196432	1203720	7289	1202875	263	83.6049	4.36786	82.3067	PS15p_K9me2_peak_168q
PS15m_ct1	1196432	1203720	7289	1203324	125	13.3833	2.08466	12.5117	PS15p_K9me2_peak_168r
PS15m_ct1	1196432	1203720	7289	1203601	100	6.23427	1.67104	5.43443	PS15p_K9me2_peak_168s
PS15m_ct1	1204209	1204408	200	1204364	142	19.4764	2.36592	18.5589	PS15p_K9me2_peak_169
PS15m_ct1	1204568	1205068	501	1204667	179	11.1603	1.72054	10.308	PS15p_K9me2_peak_170a
PS15m_ct1	1204568	1205068	501	1204968	142	10.565	1.81065	9.71836	PS15p_K9me2_peak_170b
PS15m_ct1	1205943	1206416	474	1206030	161	27.3062	2.68028	26.3369	PS15p_K9me2_peak_171a
PS15m_ct1	1205943	1206416	474	1206322	110	8.81342	1.83649	7.98405	PS15p_K9me2_peak_171b
PS15m_ct1	1206625	1206888	264	1206761	226	60.776	3.75569	59.6092	PS15p_K9me2_peak_172
PS15m_ct1	1224440	1224639	200	1224539	118	5.91161	1.5769	5.11728	PS15p_K9me2_peak_173
PS15m_ct1	1248039	1248471	433	1248135	127	11.1898	1.92073	10.3374	PS15p_K9me2_peak_174
PS15m_ct1	1249145	1255679	6535	1249205	135	12.486	1.96496	11.6224	PS15p_K9me2_peak_175a
PS15m_ct1	1249145	1255679	6535	1249761	329	129.73	5.45982	128.181	PS15p_K9me2_peak_175b
PS15m_ct1	1249145	1255679	6535	1250296	319	122.343	5.29437	120.832	PS15p_K9me2_peak_175c
PS15m_ct1	1249145	1255679	6535	1250724	268	86.8693	4.45058	85.5519	PS15p_K9me2_peak_175d
PS15m_ct1	1249145	1255679	6535	1251114	295	105.174	4.89729	103.755	PS15p_K9me2_peak_175e
PS15m_ct1	1249145	1255679	6535	1251742	569	339.614	9.4306	337.234	PS15p_K9me2_peak_175f
PS15m_ct1	1249145	1255679	6535	1252098	356	150.321	5.90653	148.667	PS15p_K9me2_peak_175g
PS15m_ct1	1249145	1255679	6535	1252444	300	108.683	4.98002	107.245	PS15p_K9me2_peak_175h
PS15m_ct1	1249145	1255679	6535	1252912	274	90.8395	4.54985	89.4998	PS15p_K9me2_peak_175i
PS15m_ct1	1249145	1255679	6535	1253221	197	44.6886	3.27589	43.6143	PS15p_K9me2_peak_175j
PS15m_ct1	1249145	1255679	6535	1253523	287	99.6344	4.76493	98.2466	PS15p_K9me2_peak_175k
PS15m_ct1	1249145	1255679	6535	1254180	189	40.5625	3.14353	39.5125	PS15p_K9me2_peak_175l
PS15m_ct1	1249145	1255679	6535	1254594	105	7.47455	1.75376	6.6599	PS15p_K9me2_peak_175m
PS15m_ct1	1249145	1255679	6535	1254835	244	71.5805	4.0535	70.3521	PS15p_K9me2_peak_175n
PS15m_ct1	1249145	1255679	6535	1255093	174	33.222	2.89536	32.2159	PS15p_K9me2_peak_175o
PS15m_ct1	1264650	1264849	200	1264749	151	21.9252	2.44588	20.9914	PS15p_K9me2_peak_176
PS15m_ct1	1285772	1285971	200	1285894	154	11.7165	1.83221	10.8608	PS15p_K9me2_peak_177
PS15m_ct1	1286189	1286388	200	1286358	153	14.3358	1.98705	13.4581	PS15p_K9me2_peak_178
PS15m_ct1	1286543	1287171	629	1286653	159	11.6303	1.80871	10.7748	PS15p_K9me2_peak_179a
PS15m_ct1	1286543	1287171	629	1287013	234	50.6714	3.18824	49.5629	PS15p_K9me2_peak_179b
PS15m_ct1	1287503	1296822	9320	1287900	207	49.347	3.40512	48.2478	PS15p_K9me2_peak_180a
PS15m_ct1	1287503	1296822	9320	1288162	147	21.4376	2.44865	20.5066	PS15p_K9me2_peak_180b
PS15m_ct1	1287503	1296822	9320	1288485	394	180.786	6.53524	178.987	PS15p_K9me2_peak_180c
PS15m_ct1	1287503	1296822	9320	1288941	208	50.5885	3.45789	49.4801	PS15p_K9me2_peak_180d
PS15m_ct1	1287503	1296822	9320	1289585	292	103.085	4.84766	101.678	PS15p_K9me2_peak_180e
PS15m_ct1	1287503	1296822	9320	1289854	318	82.6949	3.69412	81.4041	PS15p_K9me2_peak_180f
PS15m_ct1	1287503	1296822	9320	1290453	492	195.797	5.57309	193.929	PS15p_K9me2_peak_180g
PS15m_ct1	1287503	1296822	9320	1290971	254	74.9566	4.08022	73.71	PS15p_K9me2_peak_180h
PS15m_ct1	1287503	1296822	9320	1291446	498	263.33	7.8992	261.196	PS15p_K9me2_peak_180i
PS15m_ct1	1287503	1296822	9320	1292372	290	101.7	4.81457	100.301	PS15p_K9me2_peak_180j
PS15m_ct1	1287503	1296822	9320	1293078	171	31.8188	2.84572	30.8214	PS15p_K9me2_peak_180k
PS15m_ct1	1287503	1296822	9320	1293430	359	152.665	5.95617	150.999	PS15p_K9me2_peak_180l
PS15m_ct1	1287503	1296822	9320	1294283	4132	3654.93	19.6816	3650.77	PS15p_K9me2_peak_180m
PS15m_ct1	1287503	1296822	9320	1295175	3241	3057.74	22.6309	3053.73	PS15p_K9me2_peak_180n
PS15m_ct1	1287503	1296822	9320	1296044	162	27.7458	2.69682	26.7737	PS15p_K9me2_peak_180o
PS15m_ct1	1287503	1296822	9320	1296696	163	28.188	2.71337	27.2132	PS15p_K9me2_peak_180p
PS15m_ct1	1350474	1351601	1128	1350640	356	66.3013	2.91353	65.104	PS15p_K9me2_peak_181a
PS15m_ct1	1350474	1351601	1128	1351121	238	19.7311	1.92295	18.8133	PS15p_K9me2_peak_181b
PS15m_ct1	1350474	1351601	1128	1351407	175	9.67063	1.65453	8.83266	PS15p_K9me2_peak_181c
PS15m_ct1	1366830	1367029	200	1366880	99	5.9984	1.65449	5.2017	PS15p_K9me2_peak_182
PS15m_ct1	1367905	1368701	797	1368035	188	27.798	2.49288	26.8259	PS15p_K9me2_peak_183a
PS15m_ct1	1367905	1368701	797	1368443	167	25.6232	2.53271	24.6649	PS15p_K9me2_peak_183b
PS15m_ct1	1369014	1370005	992	1369139	194	43.1247	3.22626	42.0594	PS15p_K9me2_peak_184a
PS15m_ct1	1369014	1370005	992	1369795	315	119.426	5.22819	117.93	PS15p_K9me2_peak_184b
PS15m_ct1	1370566	1370812	247	1370786	89	3.8735	1.48904	3.1078	PS15p_K9me2_peak_185
PS15m_ct1	1372247	1379932	7686	1372511	516	288.658	8.55372	286.435	PS15p_K9me2_peak_186a
PS15m_ct1	1372247	1379932	7686	1372913	310	115.81	5.14547	114.333	PS15p_K9me2_peak_186b
PS15m_ct1	1372247	1379932	7686	1373211	331	131.224	5.49291	129.666	PS15p_K9me2_peak_186c
PS15m_ct1	1372247	1379932	7686	1373477	257	79.7418	4.26859	78.466	PS15p_K9me2_peak_186d
PS15m_ct1	1372247	1379932	7686	1373740	339	137.249	5.62527	135.66	PS15p_K9me2_peak_186e
PS15m_ct1	1372247	1379932	7686	1374029	310	115.81	5.14547	114.333	PS15p_K9me2_peak_186f
PS15m_ct1	1372247	1379932	7686	1374519	336	134.98	5.57564	133.403	PS15p_K9me2_peak_186g
PS15m_ct1	1372247	1379932	7686	1375248	560	330.805	9.2817	328.449	PS15p_K9me2_peak_186h
PS15m_ct1	1372247	1379932	7686	1375643	427	208.535	7.08122	206.612	PS15p_K9me2_peak_186i
PS15m_ct1	1372247	1379932	7686	1375954	294	104.476	4.88075	103.061	PS15p_K9me2_peak_186j
PS15m_ct1	1372247	1379932	7686	1376397	206	49.4968	3.4248	48.3948	PS15p_K9me2_peak_186k
PS15m_ct1	1372247	1379932	7686	1376718	243	70.9649	4.03696	69.74	PS15p_K9me2_peak_186l
PS15m_ct1	1372247	1379932	7686	1377140	208	50.5885	3.45789	49.4801	PS15p_K9me2_peak_186m
PS15m_ct1	1372247	1379932	7686	1377671	468	244.539	7.75956	242.471	PS15p_K9me2_peak_186n
PS15m_ct1	1372247	1379932	7686	1378211	177	34.6473	2.94499	33.6326	PS15p_K9me2_peak_186o
PS15m_ct1	1372247	1379932	7686	1378526	154	24.3041	2.56446	23.3541	PS15p_K9me2_peak_186p
PS15m_ct1	1372247	1379932	7686	1378968	244	71.5805	4.0535	70.3521	PS15p_K9me2_peak_186q
PS15m_ct1	1372247	1379932	7686	1379448	144	20.2521	2.39901	19.3291	PS15p_K9me2_peak_186r
PS15m_ct1	1380804	1381265	462	1380998	147	20.5459	2.39342	19.6226	PS15p_K9me2_peak_187
PS15m_ct1	1381778	1381977	200	1381938	102	6.71829	1.70413	5.91242	PS15p_K9me2_peak_188
PS15m_ct1	1384585	1384863	279	1384781	110	6.9334	1.68679	6.12667	PS15p_K9me2_peak_189
PS15m_ct1	1440620	1442590	1971	1440901	149	22.2424	2.48174	21.306	PS15p_K9me2_peak_190a
PS15m_ct1	1440620	1442590	1971	1441325	317	120.882	5.26128	119.379	PS15p_K9me2_peak_190b
PS15m_ct1	1440620	1442590	1971	1441672	212	52.7965	3.52407	51.6752	PS15p_K9me2_peak_190c
PS15m_ct1	1440620	1442590	1971	1441950	177	34.6473	2.94499	33.6326	PS15p_K9me2_peak_190d
PS15m_ct1	1440620	1442590	1971	1442159	171	31.8188	2.84572	30.8214	PS15p_K9me2_peak_190e
PS15m_ct1	1440620	1442590	1971	1442433	234	65.5047	3.88805	64.3109	PS15p_K9me2_peak_190f
PS15m_ct1	1442759	1446725	3967	1443296	343	140.292	5.69145	138.688	PS15p_K9me2_peak_191a
PS15m_ct1	1442759	1446725	3967	1443803	238	67.9134	3.95423	66.706	PS15p_K9me2_peak_191b
PS15m_ct1	1442759	1446725	3967	1444558	380	169.369	6.30361	167.624	PS15p_K9me2_peak_191c
PS15m_ct1	1442759	1446725	3967	1445136	413	196.623	6.84959	194.751	PS15p_K9me2_peak_191d
PS15m_ct1	1442759	1446725	3967	1445575	248	74.0606	4.11968	72.8177	PS15p_K9me2_peak_191e
PS15m_ct1	1442759	1446725	3967	1445795	162	27.7458	2.69682	26.7737	PS15p_K9me2_peak_191f
PS15m_ct1	1442759	1446725	3967	1446326	191	41.5806	3.17662	40.5246	PS15p_K9me2_peak_191g
PS15m_ct1	1442759	1446725	3967	1446537	247	73.438	4.10314	72.1988	PS15p_K9me2_peak_191h
PS15m_ct1	1450307	1451836	1530	1450671	207	50.0416	3.44134	48.9364	PS15p_K9me2_peak_192a
PS15m_ct1	1450307	1451836	1530	1451195	346	142.588	5.74108	140.972	PS15p_K9me2_peak_192b
PS15m_ct1	1450307	1451836	1530	1451689	101	6.47424	1.68758	5.67136	PS15p_K9me2_peak_192c
PS15m_ct1	1453167	1459447	6281	1453490	308	114.373	5.11238	112.905	PS15p_K9me2_peak_193a
PS15m_ct1	1453167	1459447	6281	1453719	302	110.097	5.01311	108.652	PS15p_K9me2_peak_193b
PS15m_ct1	1453167	1459447	6281	1454082	294	104.476	4.88075	103.061	PS15p_K9me2_peak_193c
PS15m_ct1	1453167	1459447	6281	1454420	184	38.0569	3.06081	37.0217	PS15p_K9me2_peak_193d
PS15m_ct1	1453167	1459447	6281	1454734	139	18.3355	2.31629	17.4259	PS15p_K9me2_peak_193e
PS15m_ct1	1453167	1459447	6281	1455055	231	63.7174	3.83842	62.5339	PS15p_K9me2_peak_193f
PS15m_ct1	1453167	1459447	6281	1455856	318	121.612	5.27783	120.105	PS15p_K9me2_peak_193g
PS15m_ct1	1453167	1459447	6281	1456178	571	341.58	9.46369	339.194	PS15p_K9me2_peak_193h
PS15m_ct1	1453167	1459447	6281	1456632	510	283.033	8.45445	280.829	PS15p_K9me2_peak_193i
PS15m_ct1	1453167	1459447	6281	1457478	615	385.582	10.1917	383.082	PS15p_K9me2_peak_193j
PS15m_ct1	1453167	1459447	6281	1458004	210	51.6884	3.49098	50.5736	PS15p_K9me2_peak_193k
PS15m_ct1	1453167	1459447	6281	1458301	265	84.9058	4.40095	83.5998	PS15p_K9me2_peak_193l
PS15m_ct1	1453167	1459447	6281	1458629	277	92.846	4.59949	91.4951	PS15p_K9me2_peak_193m
PS15m_ct1	1453167	1459447	6281	1459252	275	91.5068	4.5664	90.1633	PS15p_K9me2_peak_193n
PS15m_ct1	1459606	1459864	259	1459753	169	20.3307	2.23193	19.4076	PS15p_K9me2_peak_194
PS15m_ct1	1460107	1460818	712	1460290	151	23.0587	2.51483	22.1169	PS15p_K9me2_peak_195a
PS15m_ct1	1460107	1460818	712	1460621	85	3.14757	1.42286	2.395	PS15p_K9me2_peak_195b
PS15m_ct1	1495574	1495834	261	1495673	97	5.53914	1.6214	4.74847	PS15p_K9me2_peak_196
PS15m_ct1	1497348	1497547	200	1497458	101	6.47424	1.68758	5.67136	PS15p_K9me2_peak_197
PS15m_ct1	1499404	1499761	358	1499531	114	9.95284	1.90266	9.11206	PS15p_K9me2_peak_198
PS15m_ct1	1559906	1560431	526	1559978	126	10.3399	1.86715	9.49602	PS15p_K9me2_peak_199a
PS15m_ct1	1559906	1560431	526	1560249	146	11.2559	1.83679	10.4034	PS15p_K9me2_peak_199b
PS15m_ct1	1561215	1561616	402	1561481	170	29.4664	2.72207	28.4856	PS15p_K9me2_peak_200
PS15m_ct1	1561894	1565299	3406	1562244	143	19.8628	2.38247	18.9426	PS15p_K9me2_peak_201a
PS15m_ct1	1561894	1565299	3406	1562611	144	20.2521	2.39901	19.3291	PS15p_K9me2_peak_201b
PS15m_ct1	1561894	1565299	3406	1563006	175	33.6946	2.9119	32.6857	PS15p_K9me2_peak_201c
PS15m_ct1	1561894	1565299	3406	1563356	413	196.623	6.84959	194.751	PS15p_K9me2_peak_201d
PS15m_ct1	1561894	1565299	3406	1563803	370	161.35	6.13816	159.643	PS15p_K9me2_peak_201e
PS15m_ct1	1561894	1565299	3406	1564383	201	46.8043	3.34207	45.7177	PS15p_K9me2_peak_201f
PS15m_ct1	1561894	1565299	3406	1564654	157	25.5745	2.6141	24.6162	PS15p_K9me2_peak_201g
PS15m_ct1	1561894	1565299	3406	1564954	412	195.78	6.83305	193.912	PS15p_K9me2_peak_201h
PS15m_ct1	1565550	1567657	2108	1565654	123	12.7283	2.05157	11.8622	PS15p_K9me2_peak_202a
PS15m_ct1	1565550	1567657	2108	1565972	182	37.0709	3.02772	36.0416	PS15p_K9me2_peak_202b
PS15m_ct1	1565550	1567657	2108	1566352	468	244.539	7.75956	242.471	PS15p_K9me2_peak_202c
PS15m_ct1	1565550	1567657	2108	1566814	319	122.343	5.29437	120.832	PS15p_K9me2_peak_202d
PS15m_ct1	1565550	1567657	2108	1567416	274	90.8395	4.54985	89.4998	PS15p_K9me2_peak_202e
PS15m_ct1	1568006	1568445	440	1568105	129	14.7337	2.15084	13.851	PS15p_K9me2_peak_203
PS15m_ct1	1568734	1569039	306	1568833	95	5.09673	1.58831	4.31216	PS15p_K9me2_peak_204
PS15m_ct1	1569806	1571088	1283	1570390	393	179.963	6.5187	178.168	PS15p_K9me2_peak_205a
PS15m_ct1	1569806	1571088	1283	1570853	242	70.351	4.02041	69.1295	PS15p_K9me2_peak_205b
PS15m_ct1	1581307	1582993	1687	1581493	324	126.02	5.3771	124.49	PS15p_K9me2_peak_206a
PS15m_ct1	1581307	1582993	1687	1581944	152	23.471	2.53137	22.5264	PS15p_K9me2_peak_206b
PS15m_ct1	1581307	1582993	1687	1582286	215	54.4738	3.5737	53.343	PS15p_K9me2_peak_206c
PS15m_ct1	1581307	1582993	1687	1582464	208	50.5885	3.45789	49.4801	PS15p_K9me2_peak_206d
PS15m_ct1	1581307	1582993	1687	1582822	90	4.06633	1.50559	3.29734	PS15p_K9me2_peak_206e
PS15m_ct1	1583314	1585676	2363	1583536	235	66.1041	3.9046	64.9069	PS15p_K9me2_peak_207a
PS15m_ct1	1583314	1585676	2363	1583748	269	87.527	4.46713	86.2059	PS15p_K9me2_peak_207b
PS15m_ct1	1583314	1585676	2363	1584077	568	338.632	9.41405	336.255	PS15p_K9me2_peak_207c
PS15m_ct1	1583314	1585676	2363	1584780	217	55.6021	3.60679	54.4649	PS15p_K9me2_peak_207d
PS15m_ct1	1583314	1585676	2363	1585196	552	323.027	9.14934	320.695	PS15p_K9me2_peak_207e
PS15m_ct1	1583314	1585676	2363	1585506	400	185.745	6.63451	183.923	PS15p_K9me2_peak_207f
PS15m_ct1	1586353	1588817	2465	1586481	182	37.0709	3.02772	36.0416	PS15p_K9me2_peak_208a
PS15m_ct1	1586353	1588817	2465	1586939	173	32.7518	2.87881	31.7486	PS15p_K9me2_peak_208b
PS15m_ct1	1586353	1588817	2465	1587247	149	22.2424	2.48174	21.306	PS15p_K9me2_peak_208c
PS15m_ct1	1586353	1588817	2465	1587602	127	14.0519	2.11775	13.1747	PS15p_K9me2_peak_208d
PS15m_ct1	1586353	1588817	2465	1587876	167	29.983	2.77955	28.9969	PS15p_K9me2_peak_208e
PS15m_ct1	1586353	1588817	2465	1588204	118	11.1509	1.96884	10.2987	PS15p_K9me2_peak_208f
PS15m_ct1	1586353	1588817	2465	1588639	180	36.0943	2.99463	35.0709	PS15p_K9me2_peak_208g
PS15m_ct1	1614368	1614589	222	1614467	132	15.7809	2.20047	14.8902	PS15p_K9me2_peak_209
PS15m_ct1	1614977	1616772	1796	1615163	228	61.9469	3.78878	60.7733	PS15p_K9me2_peak_210a
PS15m_ct1	1614977	1616772	1796	1615704	238	67.9134	3.95423	66.706	PS15p_K9me2_peak_210b
PS15m_ct1	1614977	1616772	1796	1616074	207	50.0416	3.44134	48.9364	PS15p_K9me2_peak_210c
PS15m_ct1	1614977	1616772	1796	1616596	125	13.3833	2.08466	12.5117	PS15p_K9me2_peak_210d
PS15m_ct1	1617276	1617728	453	1617351	106	5.64994	1.59619	4.85876	PS15p_K9me2_peak_211a
PS15m_ct1	1617276	1617728	453	1617589	150	21.5459	2.43089	20.6148	PS15p_K9me2_peak_211b
PS15m_ct1	1618319	1620741	2423	1618642	222	58.4571	3.68952	57.3035	PS15p_K9me2_peak_212a
PS15m_ct1	1618319	1620741	2423	1618950	178	24.9538	2.41697	24.0008	PS15p_K9me2_peak_212b
PS15m_ct1	1618319	1620741	2423	1619356	162	27.067	2.65713	26.1002	PS15p_K9me2_peak_212c
PS15m_ct1	1618319	1620741	2423	1619652	159	26.435	2.64719	25.4712	PS15p_K9me2_peak_212d
PS15m_ct1	1618319	1620741	2423	1619767	162	27.7458	2.69682	26.7737	PS15p_K9me2_peak_212e
PS15m_ct1	1618319	1620741	2423	1620388	211	52.2414	3.50752	51.1233	PS15p_K9me2_peak_212f
PS15m_ct1	1621665	1625032	3368	1622058	681	454.114	11.2836	451.452	PS15p_K9me2_peak_213a
PS15m_ct1	1621665	1625032	3368	1622940	356	150.321	5.90653	148.667	PS15p_K9me2_peak_213b
PS15m_ct1	1621665	1625032	3368	1623705	402	187.407	6.6676	185.577	PS15p_K9me2_peak_213c
PS15m_ct1	1621665	1625032	3368	1624342	195	43.6438	3.2428	42.5756	PS15p_K9me2_peak_213d
PS15m_ct1	1621665	1625032	3368	1624450	214	53.9127	3.55716	52.785	PS15p_K9me2_peak_213e
PS15m_ct1	1621665	1625032	3368	1624863	297	106.573	4.93038	105.147	PS15p_K9me2_peak_213f
PS15m_ct1	1625215	1625772	558	1625371	193	42.6078	3.20971	41.5456	PS15p_K9me2_peak_214a
PS15m_ct1	1625215	1625772	558	1625664	138	17.9612	2.29974	17.0543	PS15p_K9me2_peak_214b
PS15m_ct1	1626124	1626323	200	1626175	108	8.2663	1.8034	7.44274	PS15p_K9me2_peak_215
PS15m_ct1	1626878	1627438	561	1627010	115	3.80093	1.41225	3.0377	PS15p_K9me2_peak_216a
PS15m_ct1	1626878	1627438	561	1627319	122	8.2642	1.73832	7.44274	PS15p_K9me2_peak_216b
PS15m_ct1	1767047	1767460	414	1767134	149	21.8315	2.45646	20.9	PS15p_K9me2_peak_217
PS15m_ct1	1767954	1768256	303	1768177	105	7.47455	1.75376	6.6599	PS15p_K9me2_peak_218
PS15m_ct1	1768579	1769030	452	1768713	154	21.3345	2.38729	20.4058	PS15p_K9me2_peak_219
PS15m_ct1	1770341	1770730	390	1770601	168	30.4381	2.79609	29.4492	PS15p_K9me2_peak_220
PS15m_ct1	1770958	1791790	20833	1771130	176	34.1697	2.92845	33.1579	PS15p_K9me2_peak_221a
PS15m_ct1	1770958	1791790	20833	1771543	184	38.0569	3.06081	37.0217	PS15p_K9me2_peak_221b
PS15m_ct1	1770958	1791790	20833	1772130	330	115.79	4.83637	114.317	PS15p_K9me2_peak_221c
PS15m_ct1	1770958	1791790	20833	1773046	477	127.991	3.82428	126.453	PS15p_K9me2_peak_221d
PS15m_ct1	1770958	1791790	20833	1773723	491	188.828	5.36988	186.995	PS15p_K9me2_peak_221e
PS15m_ct1	1770958	1791790	20833	1774427	409	193.257	6.78341	191.4	PS15p_K9me2_peak_221f
PS15m_ct1	1770958	1791790	20833	1774725	246	72.817	4.08659	71.5815	PS15p_K9me2_peak_221g
PS15m_ct1	1770958	1791790	20833	1775193	346	142.588	5.74108	140.972	PS15p_K9me2_peak_221h
PS15m_ct1	1770958	1791790	20833	1775375	408	192.418	6.76687	190.565	PS15p_K9me2_peak_221i
PS15m_ct1	1770958	1791790	20833	1775998	594	348.821	9.21395	346.415	PS15p_K9me2_peak_221j
PS15m_ct1	1770958	1791790	20833	1776646	354	126.456	4.93383	124.926	PS15p_K9me2_peak_221k
PS15m_ct1	1770958	1791790	20833	1777082	382	170.987	6.3367	169.234	PS15p_K9me2_peak_221l
PS15m_ct1	1770958	1791790	20833	1777341	217	55.6021	3.60679	54.4649	PS15p_K9me2_peak_221m
PS15m_ct1	1770958	1791790	20833	1777567	209	51.1374	3.47443	50.0259	PS15p_K9me2_peak_221n
PS15m_ct1	1770958	1791790	20833	1777835	166	29.5303	2.763	28.5471	PS15p_K9me2_peak_221o
PS15m_ct1	1770958	1791790	20833	1778183	717	492.682	11.8792	489.943	PS15p_K9me2_peak_221p
PS15m_ct1	1770958	1791790	20833	1778493	367	158.967	6.08853	157.271	PS15p_K9me2_peak_221q
PS15m_ct1	1770958	1791790	20833	1778851	249	74.685	4.13623	73.4385	PS15p_K9me2_peak_221r
PS15m_ct1	1770958	1791790	20833	1779046	239	68.5201	3.97078	67.3092	PS15p_K9me2_peak_221s
PS15m_ct1	1770958	1791790	20833	1779795	464	240.956	7.69338	238.902	PS15p_K9me2_peak_221t
PS15m_ct1	1770958	1791790	20833	1780298	410	194.097	6.79996	192.236	PS15p_K9me2_peak_221u
PS15m_ct1	1770958	1791790	20833	1780898	449	227.652	7.44521	225.651	PS15p_K9me2_peak_221v
PS15m_ct1	1770958	1791790	20833	1781258	552	323.027	9.14934	320.695	PS15p_K9me2_peak_221w
PS15m_ct1	1770958	1791790	20833	1781588	334	133.474	5.54255	131.905	PS15p_K9me2_peak_221x
PS15m_ct1	1770958	1791790	20833	1781922	419	201.703	6.94886	199.809	PS15p_K9me2_peak_221y
PS15m_ct1	1770958	1791790	20833	1782603	275	91.5068	4.5664	90.1633	PS15p_K9me2_peak_221z
PS15m_ct1	1770958	1791790	20833	1782946	401	182.447	6.47163	180.641	PS15p_K9me2_peak_221ba
PS15m_ct1	1770958	1791790	20833	1783185	380	169.369	6.30361	167.624	PS15p_K9me2_peak_221bb
PS15m_ct1	1770958	1791790	20833	1783505	315	119.426	5.22819	117.93	PS15p_K9me2_peak_221bc
PS15m_ct1	1770958	1791790	20833	1783972	173	32.7518	2.87881	31.7486	PS15p_K9me2_peak_221bd
PS15m_ct1	1770958	1791790	20833	1784427	83	2.81235	1.38977	2.06663	PS15p_K9me2_peak_221be
PS15m_ct1	1770958	1791790	20833	1784777	322	124.545	5.34401	123.023	PS15p_K9me2_peak_221bf
PS15m_ct1	1770958	1791790	20833	1784931	338	136.491	5.60873	134.907	PS15p_K9me2_peak_221bg
PS15m_ct1	1770958	1791790	20833	1785349	371	162.147	6.15471	160.435	PS15p_K9me2_peak_221bh
PS15m_ct1	1770958	1791790	20833	1785644	252	76.5685	4.18586	75.3112	PS15p_K9me2_peak_221bi
PS15m_ct1	1770958	1791790	20833	1785930	214	53.9127	3.55716	52.785	PS15p_K9me2_peak_221bj
PS15m_ct1	1770958	1791790	20833	1786262	204	48.4135	3.39171	47.3176	PS15p_K9me2_peak_221bk
PS15m_ct1	1770958	1791790	20833	1786569	221	57.8822	3.67297	56.7319	PS15p_K9me2_peak_221bl
PS15m_ct1	1770958	1791790	20833	1786811	246	60.3392	3.5012	59.1758	PS15p_K9me2_peak_221bm
PS15m_ct1	1770958	1791790	20833	1787320	381	139.931	5.08564	138.33	PS15p_K9me2_peak_221bn
PS15m_ct1	1770958	1791790	20833	1787778	284	97.5819	4.7153	96.2053	PS15p_K9me2_peak_221bo
PS15m_ct1	1770958	1791790	20833	1788511	149	22.2424	2.48174	21.306	PS15p_K9me2_peak_221bp
PS15m_ct1	1770958	1791790	20833	1788847	236	66.7054	3.92114	65.5047	PS15p_K9me2_peak_221bq
PS15m_ct1	1770958	1791790	20833	1789542	327	128.242	5.42673	126.701	PS15p_K9me2_peak_221br
PS15m_ct1	1770958	1791790	20833	1789767	223	59.0339	3.70606	57.8772	PS15p_K9me2_peak_221bs
PS15m_ct1	1770958	1791790	20833	1790403	202	47.3386	3.35862	46.2488	PS15p_K9me2_peak_221bt
PS15m_ct1	1770958	1791790	20833	1790795	143	19.8628	2.38247	18.9426	PS15p_K9me2_peak_221bu
PS15m_ct1	1770958	1791790	20833	1791200	105	7.47455	1.75376	6.6599	PS15p_K9me2_peak_221bv
PS15m_ct1	1770958	1791790	20833	1791566	118	3.94799	1.41845	3.18176	PS15p_K9me2_peak_221bw
PS15m_ct1	1770958	1791790	20833	1791651	146	8.39196	1.66175	7.56801	PS15p_K9me2_peak_221bx
PS15m_ct1	1795573	1795864	292	1795623	98	3.43099	1.41743	2.6742	PS15p_K9me2_peak_222
PS15m_ct1	1796201	1796452	252	1796335	180	26.071	2.46078	25.1099	PS15p_K9me2_peak_223
PS15m_ct1	1797028	1797511	484	1797137	112	5.29954	1.54663	4.51399	PS15p_K9me2_peak_224a
PS15m_ct1	1797028	1797511	484	1797468	105	4.21533	1.47349	3.44533	PS15p_K9me2_peak_224b
PS15m_ct1	1800220	1800419	200	1800318	113	8.12134	1.76728	7.30041	PS15p_K9me2_peak_225
PS15m_ct1	1801400	1801607	208	1801499	256	52.1148	3.06337	50.9997	PS15p_K9me2_peak_226
PS15m_ct1	1802310	1816639	14330	1802637	260	81.6659	4.31822	80.379	PS15p_K9me2_peak_227a
PS15m_ct1	1802310	1816639	14330	1803029	227	61.3605	3.77224	60.1904	PS15p_K9me2_peak_227b
PS15m_ct1	1802310	1816639	14330	1803629	224	59.6127	3.72261	58.4527	PS15p_K9me2_peak_227c
PS15m_ct1	1802310	1816639	14330	1803844	317	120.882	5.26128	119.379	PS15p_K9me2_peak_227d
PS15m_ct1	1802310	1816639	14330	1804262	245	72.1979	4.07005	70.966	PS15p_K9me2_peak_227e
PS15m_ct1	1802310	1816639	14330	1804997	153	23.8862	2.54792	22.9388	PS15p_K9me2_peak_227f
PS15m_ct1	1802310	1816639	14330	1805442	331	131.224	5.49291	129.666	PS15p_K9me2_peak_227g
PS15m_ct1	1802310	1816639	14330	1806000	270	88.1863	4.48367	86.8615	PS15p_K9me2_peak_227h
PS15m_ct1	1802310	1816639	14330	1806560	383	171.797	6.35325	170.041	PS15p_K9me2_peak_227i
PS15m_ct1	1802310	1816639	14330	1807350	618	388.633	10.2413	386.125	PS15p_K9me2_peak_227j
PS15m_ct1	1802310	1816639	14330	1807619	487	261.759	8.07392	259.629	PS15p_K9me2_peak_227k
PS15m_ct1	1802310	1816639	14330	1808182	364	156.595	6.03889	154.91	PS15p_K9me2_peak_227l
PS15m_ct1	1802310	1816639	14330	1808769	731	507.894	12.1109	505.127	PS15p_K9me2_peak_227m
PS15m_ct1	1802310	1816639	14330	1809017	667	439.336	11.052	436.706	PS15p_K9me2_peak_227n
PS15m_ct1	1802310	1816639	14330	1809774	482	257.196	7.99119	255.082	PS15p_K9me2_peak_227o
PS15m_ct1	1802310	1816639	14330	1810275	579	349.474	9.59605	347.066	PS15p_K9me2_peak_227p
PS15m_ct1	1802310	1816639	14330	1810529	562	332.757	9.31479	330.396	PS15p_K9me2_peak_227q
PS15m_ct1	1802310	1816639	14330	1810934	435	215.431	7.21358	213.479	PS15p_K9me2_peak_227r
PS15m_ct1	1802310	1816639	14330	1811355	332	131.972	5.50946	130.411	PS15p_K9me2_peak_227s
PS15m_ct1	1802310	1816639	14330	1812040	227	61.3605	3.77224	60.1904	PS15p_K9me2_peak_227t
PS15m_ct1	1802310	1816639	14330	1812686	403	188.239	6.68414	186.406	PS15p_K9me2_peak_227u
PS15m_ct1	1802310	1816639	14330	1813226	312	117.252	5.17856	115.768	PS15p_K9me2_peak_227v
PS15m_ct1	1802310	1816639	14330	1813464	376	166.148	6.23743	164.417	PS15p_K9me2_peak_227w
PS15m_ct1	1802310	1816639	14330	1813760	351	146.439	5.82381	144.804	PS15p_K9me2_peak_227x
PS15m_ct1	1802310	1816639	14330	1814200	389	176.683	6.45252	174.904	PS15p_K9me2_peak_227y
PS15m_ct1	1802310	1816639	14330	1814515	423	205.111	7.01504	203.202	PS15p_K9me2_peak_227z
PS15m_ct1	1802310	1816639	14330	1815109	155	24.7248	2.58101	23.772	PS15p_K9me2_peak_227ba
PS15m_ct1	1802310	1816639	14330	1815616	272	89.5098	4.51676	88.1776	PS15p_K9me2_peak_227bb
PS15m_ct1	1802310	1816639	14330	1816243	222	39.6032	2.79871	38.5591	PS15p_K9me2_peak_227bc
PS15m_ct1	1802310	1816639	14330	1816537	118	11.1509	1.96884	10.2987	PS15p_K9me2_peak_227bd
PS15m_ct1	1816990	1817524	535	1817152	143	16.856	2.19413	15.9581	PS15p_K9me2_peak_228
PS15m_ct1	1819415	1819614	200	1819508	156	25.1483	2.59755	24.1928	PS15p_K9me2_peak_229
PS15m_ct1	1821266	1821725	460	1821363	107	7.17094	1.7192	6.36135	PS15p_K9me2_peak_230
PS15m_ct1	1844536	1844735	200	1844665	119	7.47763	1.69256	6.66297	PS15p_K9me2_peak_231
PS15m_ct1	1845380	1845803	424	1845537	112	9.33222	1.86621	8.49916	PS15p_K9me2_peak_232a
PS15m_ct1	1845380	1845803	424	1845697	115	10.2469	1.91921	9.40325	PS15p_K9me2_peak_232b
PS15m_ct1	1847372	1856860	9489	1847466	138	10.1397	1.80003	9.29845	PS15p_K9me2_peak_233a
PS15m_ct1	1847372	1856860	9489	1847750	260	81.6659	4.31822	80.379	PS15p_K9me2_peak_233b
PS15m_ct1	1847372	1856860	9489	1848088	264	84.2545	4.3844	82.9524	PS15p_K9me2_peak_233c
PS15m_ct1	1847372	1856860	9489	1848714	352	147.213	5.84035	145.574	PS15p_K9me2_peak_233d
PS15m_ct1	1847372	1856860	9489	1849022	317	120.882	5.26128	119.379	PS15p_K9me2_peak_233e
PS15m_ct1	1847372	1856860	9489	1849429	362	155.019	6.0058	153.342	PS15p_K9me2_peak_233f
PS15m_ct1	1847372	1856860	9489	1849766	411	194.938	6.8165	193.074	PS15p_K9me2_peak_233g
PS15m_ct1	1847372	1856860	9489	1850154	402	187.407	6.6676	185.577	PS15p_K9me2_peak_233h
PS15m_ct1	1847372	1856860	9489	1850476	310	115.81	5.14547	114.333	PS15p_K9me2_peak_233i
PS15m_ct1	1847372	1856860	9489	1850926	283	96.9007	4.69875	95.5278	PS15p_K9me2_peak_233j
PS15m_ct1	1847372	1856860	9489	1851113	223	59.0339	3.70606	57.8772	PS15p_K9me2_peak_233k
PS15m_ct1	1847372	1856860	9489	1851508	499	272.802	8.27246	270.632	PS15p_K9me2_peak_233l
PS15m_ct1	1847372	1856860	9489	1851989	520	292.424	8.6199	290.189	PS15p_K9me2_peak_233m
PS15m_ct1	1847372	1856860	9489	1853029	503	276.51	8.33864	274.329	PS15p_K9me2_peak_233n
PS15m_ct1	1847372	1856860	9489	1853497	353	147.988	5.8569	146.345	PS15p_K9me2_peak_233o
PS15m_ct1	1847372	1856860	9489	1854136	325	126.759	5.39364	125.226	PS15p_K9me2_peak_233p
PS15m_ct1	1847372	1856860	9489	1854597	399	184.916	6.61796	183.098	PS15p_K9me2_peak_233q
PS15m_ct1	1847372	1856860	9489	1854924	418	200.854	6.93232	198.963	PS15p_K9me2_peak_233r
PS15m_ct1	1847372	1856860	9489	1855267	342	109.752	4.4418	108.31	PS15p_K9me2_peak_233s
PS15m_ct1	1847372	1856860	9489	1855606	218	56.1691	3.62334	55.0286	PS15p_K9me2_peak_233t
PS15m_ct1	1847372	1856860	9489	1856093	106	7.73457	1.77031	6.91707	PS15p_K9me2_peak_233u
PS15m_ct1	1847372	1856860	9489	1856295	133	16.1364	2.21702	15.243	PS15p_K9me2_peak_233v
PS15m_ct1	1847372	1856860	9489	1856721	132	15.7809	2.20047	14.8902	PS15p_K9me2_peak_233w
PS15m_ct1	1857072	1864155	7084	1857169	127	14.0519	2.11775	13.1747	PS15p_K9me2_peak_234a
PS15m_ct1	1857072	1864155	7084	1857479	269	87.527	4.46713	86.2059	PS15p_K9me2_peak_234b
PS15m_ct1	1857072	1864155	7084	1857860	159	26.435	2.64719	25.4712	PS15p_K9me2_peak_234c
PS15m_ct1	1857072	1864155	7084	1858460	334	133.474	5.54255	131.905	PS15p_K9me2_peak_234d
PS15m_ct1	1857072	1864155	7084	1858985	456	233.834	7.56102	231.807	PS15p_K9me2_peak_234e
PS15m_ct1	1857072	1864155	7084	1859603	268	86.8693	4.45058	85.5519	PS15p_K9me2_peak_234f
PS15m_ct1	1857072	1864155	7084	1859723	296	105.873	4.91384	104.45	PS15p_K9me2_peak_234g
PS15m_ct1	1857072	1864155	7084	1859917	327	128.242	5.42673	126.701	PS15p_K9me2_peak_234h
PS15m_ct1	1857072	1864155	7084	1860221	309	115.091	5.12892	113.618	PS15p_K9me2_peak_234i
PS15m_ct1	1857072	1864155	7084	1860553	365	157.385	6.05544	155.696	PS15p_K9me2_peak_234j
PS15m_ct1	1857072	1864155	7084	1861123	374	164.544	6.20434	162.821	PS15p_K9me2_peak_234k
PS15m_ct1	1857072	1864155	7084	1861499	477	252.655	7.90847	250.558	PS15p_K9me2_peak_234l
PS15m_ct1	1857072	1864155	7084	1862087	503	276.51	8.33864	274.329	PS15p_K9me2_peak_234m
PS15m_ct1	1857072	1864155	7084	1862232	406	190.743	6.73378	188.898	PS15p_K9me2_peak_234n
PS15m_ct1	1857072	1864155	7084	1862841	151	15.2551	2.05045	14.3695	PS15p_K9me2_peak_234o
PS15m_ct1	1857072	1864155	7084	1863159	579	200.911	4.84456	199.021	PS15p_K9me2_peak_234p
PS15m_ct1	1857072	1864155	7084	1863758	211	52.2414	3.50752	51.1233	PS15p_K9me2_peak_234q
PS15m_ct1	1857072	1864155	7084	1863980	168	30.4381	2.79609	29.4492	PS15p_K9me2_peak_234r
PS15m_ct1	1864364	1870056	5693	1864573	503	276.51	8.33864	274.329	PS15p_K9me2_peak_235a
PS15m_ct1	1864364	1870056	5693	1865291	343	140.292	5.69145	138.688	PS15p_K9me2_peak_235b
PS15m_ct1	1864364	1870056	5693	1865749	752	530.93	12.4583	528.119	PS15p_K9me2_peak_235c
PS15m_ct1	1864364	1870056	5693	1866363	416	199.158	6.89923	197.275	PS15p_K9me2_peak_235d
PS15m_ct1	1864364	1870056	5693	1866685	328	128.986	5.44328	127.44	PS15p_K9me2_peak_235e
PS15m_ct1	1864364	1870056	5693	1866953	458	235.609	7.59411	233.575	PS15p_K9me2_peak_235f
PS15m_ct1	1864364	1870056	5693	1867603	417	200.005	6.91577	198.119	PS15p_K9me2_peak_235g
PS15m_ct1	1864364	1870056	5693	1867905	301	109.39	4.99656	107.948	PS15p_K9me2_peak_235h
PS15m_ct1	1864364	1870056	5693	1868413	302	110.097	5.01311	108.652	PS15p_K9me2_peak_235i
PS15m_ct1	1864364	1870056	5693	1868910	945	721.606	14.4142	718.493	PS15p_K9me2_peak_235j
PS15m_ct1	1864364	1870056	5693	1869183	228	17.2389	1.85507	16.3374	PS15p_K9me2_peak_235k
PS15m_ct1	1864364	1870056	5693	1869602	956	251.646	3.80076	249.554	PS15p_K9me2_peak_235l
PS15m_ct1	1864364	1870056	5693	1869882	426	74.4007	2.80853	73.1576	PS15p_K9me2_peak_235m
PS15m_ct1	1870230	1873229	3000	1870397	265	84.9058	4.40095	83.5998	PS15p_K9me2_peak_236a
PS15m_ct1	1870230	1873229	3000	1870667	282	96.2211	4.68221	94.8519	PS15p_K9me2_peak_236b
PS15m_ct1	1870230	1873229	3000	1871140	442	221.518	7.3294	219.541	PS15p_K9me2_peak_236c
PS15m_ct1	1870230	1873229	3000	1871846	428	209.393	7.09777	207.467	PS15p_K9me2_peak_236d
PS15m_ct1	1870230	1873229	3000	1872696	227	60.3425	3.72098	59.1791	PS15p_K9me2_peak_236e
PS15m_ct1	1870230	1873229	3000	1873103	121	3.88676	1.40708	3.12095	PS15p_K9me2_peak_236f
PS15m_ct1	1873553	1874625	1073	1873877	223	45.8022	3.06824	44.7217	PS15p_K9me2_peak_237a
PS15m_ct1	1873553	1874625	1073	1874313	158	21.1029	2.34487	20.1745	PS15p_K9me2_peak_237b
PS15m_ct1	1876722	1877458	737	1877117	164	28.4995	2.72215	27.5244	PS15p_K9me2_peak_238a
PS15m_ct1	1876722	1877458	737	1877334	190	33.7659	2.77653	32.7569	PS15p_K9me2_peak_238b
PS15m_ct1	1877679	1877879	201	1877773	96	4.81536	1.55786	4.03615	PS15p_K9me2_peak_239
PS15m_ct1	2011370	2011960	591	2011476	158	24.706	2.5539	23.7555	PS15p_K9me2_peak_240
PS15m_ct1	2013220	2014361	1142	2013354	372	132.824	4.93811	131.259	PS15p_K9me2_peak_241a
PS15m_ct1	2013220	2014361	1142	2013922	164	22.1532	2.36238	21.2191	PS15p_K9me2_peak_241b
PS15m_ct1	2015089	2021418	6330	2015230	267	86.2132	4.43404	84.8996	PS15p_K9me2_peak_242a
PS15m_ct1	2015089	2021418	6330	2015699	331	131.224	5.49291	129.666	PS15p_K9me2_peak_242b
PS15m_ct1	2015089	2021418	6330	2016028	255	78.4674	4.2355	77.1991	PS15p_K9me2_peak_242c
PS15m_ct1	2015089	2021418	6330	2016298	367	158.967	6.08853	157.271	PS15p_K9me2_peak_242d
PS15m_ct1	2015089	2021418	6330	2016617	189	40.5625	3.14353	39.5125	PS15p_K9me2_peak_242e
PS15m_ct1	2015089	2021418	6330	2017044	720	495.932	11.9289	493.187	PS15p_K9me2_peak_242f
PS15m_ct1	2015089	2021418	6330	2017590	616	386.598	10.2082	384.096	PS15p_K9me2_peak_242g
PS15m_ct1	2015089	2021418	6330	2018064	393	179.963	6.5187	178.168	PS15p_K9me2_peak_242h
PS15m_ct1	2015089	2021418	6330	2018304	251	75.9389	4.16932	74.6852	PS15p_K9me2_peak_242i
PS15m_ct1	2015089	2021418	6330	2018516	284	97.5819	4.7153	96.2053	PS15p_K9me2_peak_242j
PS15m_ct1	2015089	2021418	6330	2018827	300	108.683	4.98002	107.245	PS15p_K9me2_peak_242k
PS15m_ct1	2015089	2021418	6330	2019048	272	89.5098	4.51676	88.1776	PS15p_K9me2_peak_242l
PS15m_ct1	2015089	2021418	6330	2019479	207	50.0416	3.44134	48.9364	PS15p_K9me2_peak_242m
PS15m_ct1	2015089	2021418	6330	2020027	321	123.81	5.32746	122.292	PS15p_K9me2_peak_242n
PS15m_ct1	2015089	2021418	6330	2020320	236	66.7054	3.92114	65.5047	PS15p_K9me2_peak_242o
PS15m_ct1	2015089	2021418	6330	2020721	294	104.476	4.88075	103.061	PS15p_K9me2_peak_242p
PS15m_ct1	2015089	2021418	6330	2021310	117	10.846	1.9523	9.99669	PS15p_K9me2_peak_242q
PS15m_ct1	2021736	2022419	684	2021834	91	4.19642	1.51534	3.42654	PS15p_K9me2_peak_243a
PS15m_ct1	2021736	2022419	684	2022230	224	59.6127	3.72261	58.4527	PS15p_K9me2_peak_243b
PS15m_ct1	2022754	2022986	233	2022861	157	25.5745	2.6141	24.6162	PS15p_K9me2_peak_244
PS15m_ct1	2025219	2025809	591	2025701	87	3.50139	1.45595	2.74214	PS15p_K9me2_peak_245
PS15m_ct1	2030137	2030851	715	2030248	119	5.13076	1.5127	4.34602	PS15p_K9me2_peak_246a
PS15m_ct1	2030137	2030851	715	2030472	120	6.53941	1.61847	5.7363	PS15p_K9me2_peak_246b
PS15m_ct1	2030137	2030851	715	2030701	120	6.53941	1.61847	5.7363	PS15p_K9me2_peak_246c
PS15m_ct1	2109310	2119013	9704	2109673	288	61.8843	3.19096	60.7138	PS15p_K9me2_peak_247a
PS15m_ct1	2109310	2119013	9704	2110162	239	68.5201	3.97078	67.3092	PS15p_K9me2_peak_247b
PS15m_ct1	2109310	2119013	9704	2110357	258	80.3815	4.28513	79.1021	PS15p_K9me2_peak_247c
PS15m_ct1	2109310	2119013	9704	2110592	300	108.683	4.98002	107.245	PS15p_K9me2_peak_247d
PS15m_ct1	2109310	2119013	9704	2111234	1805	1921.12	29.8801	1917.35	PS15p_K9me2_peak_247e
PS15m_ct1	2109310	2119013	9704	2111542	98	5.76668	1.63795	4.97297	PS15p_K9me2_peak_247f
PS15m_ct1	2109310	2119013	9704	2112184	327	128.242	5.42673	126.701	PS15p_K9me2_peak_247g
PS15m_ct1	2109310	2119013	9704	2112415	232	64.3113	3.85496	63.1244	PS15p_K9me2_peak_247h
PS15m_ct1	2109310	2119013	9704	2112887	277	92.846	4.59949	91.4951	PS15p_K9me2_peak_247i
PS15m_ct1	2109310	2119013	9704	2113192	283	96.9007	4.69875	95.5278	PS15p_K9me2_peak_247j
PS15m_ct1	2109310	2119013	9704	2113701	350	145.667	5.80726	144.035	PS15p_K9me2_peak_247k
PS15m_ct1	2109310	2119013	9704	2114067	318	121.612	5.27783	120.105	PS15p_K9me2_peak_247l
PS15m_ct1	2109310	2119013	9704	2114669	518	290.539	8.58681	288.31	PS15p_K9me2_peak_247m
PS15m_ct1	2109310	2119013	9704	2115125	233	64.9071	3.87151	63.7166	PS15p_K9me2_peak_247n
PS15m_ct1	2109310	2119013	9704	2115541	192	42.0931	3.19317	41.034	PS15p_K9me2_peak_247o
PS15m_ct1	2109310	2119013	9704	2115873	308	114.373	5.11238	112.905	PS15p_K9me2_peak_247p
PS15m_ct1	2109310	2119013	9704	2116481	281	95.543	4.66567	94.1774	PS15p_K9me2_peak_247q
PS15m_ct1	2109310	2119013	9704	2116853	285	98.2645	4.73184	96.8843	PS15p_K9me2_peak_247r
PS15m_ct1	2109310	2119013	9704	2117543	371	162.147	6.15471	160.435	PS15p_K9me2_peak_247s
PS15m_ct1	2109310	2119013	9704	2118067	163	28.188	2.71337	27.2132	PS15p_K9me2_peak_247t
PS15m_ct1	2109310	2119013	9704	2118328	270	88.1863	4.48367	86.8615	PS15p_K9me2_peak_247u
PS15m_ct1	2109310	2119013	9704	2118869	171	31.8188	2.84572	30.8214	PS15p_K9me2_peak_247v
PS15m_ct1	2119220	2119754	535	2119345	175	31.7201	2.80167	30.7253	PS15p_K9me2_peak_248a
PS15m_ct1	2119220	2119754	535	2119656	128	14.3911	2.13429	13.5112	PS15p_K9me2_peak_248b
PS15m_ct1	2127199	2127480	282	2127345	153	21.1655	2.38479	20.2371	PS15p_K9me2_peak_249
PS15m_ct1	2187874	2189769	1896	2188065	235	66.1041	3.9046	64.9069	PS15p_K9me2_peak_250a
PS15m_ct1	2187874	2189769	1896	2188532	138	17.9612	2.29974	17.0543	PS15p_K9me2_peak_250b
PS15m_ct1	2187874	2189769	1896	2188833	227	61.3605	3.77224	60.1904	PS15p_K9me2_peak_250c
PS15m_ct1	2187874	2189769	1896	2189192	218	56.1691	3.62334	55.0286	PS15p_K9me2_peak_250d
PS15m_ct1	2187874	2189769	1896	2189525	240	69.1286	3.98732	67.9142	PS15p_K9me2_peak_250e
PS15m_ct1	2189940	2190295	356	2190074	179	35.6096	2.97808	34.589	PS15p_K9me2_peak_251
PS15m_ct1	2191359	2191751	393	2191452	105	7.47455	1.75376	6.6599	PS15p_K9me2_peak_252
PS15m_ct1	2194453	2194661	209	2194550	84	2.97762	1.40632	2.22848	PS15p_K9me2_peak_253
PS15m_ct1	2196839	2197924	1086	2196889	85	3.14757	1.42286	2.395	PS15p_K9me2_peak_254a
PS15m_ct1	2196839	2197924	1086	2197229	385	173.421	6.38634	171.657	PS15p_K9me2_peak_254b
PS15m_ct1	2196839	2197924	1086	2197757	220	57.3092	3.65643	56.1623	PS15p_K9me2_peak_254c
PS15m_ct1	2198381	2200803	2423	2198590	346	142.588	5.74108	140.972	PS15p_K9me2_peak_255a
PS15m_ct1	2198381	2200803	2423	2198882	197	44.6886	3.27589	43.6143	PS15p_K9me2_peak_255b
PS15m_ct1	2198381	2200803	2423	2199256	297	106.573	4.93038	105.147	PS15p_K9me2_peak_255c
PS15m_ct1	2198381	2200803	2423	2199806	517	289.598	8.57026	287.372	PS15p_K9me2_peak_255d
PS15m_ct1	2198381	2200803	2423	2200534	236	66.7054	3.92114	65.5047	PS15p_K9me2_peak_255e
PS15m_ct1	2201426	2201677	252	2201548	115	10.2469	1.91921	9.40325	PS15p_K9me2_peak_256
PS15m_ct1	2201861	2204384	2524	2202274	230	63.1254	3.82187	61.945	PS15p_K9me2_peak_257a
PS15m_ct1	2201861	2204384	2524	2202858	162	14.1311	1.93481	13.2538	PS15p_K9me2_peak_257b
PS15m_ct1	2201861	2204384	2524	2203240	257	79.7418	4.26859	78.466	PS15p_K9me2_peak_257c
PS15m_ct1	2201861	2204384	2524	2203668	262	82.9569	4.35131	81.6625	PS15p_K9me2_peak_257d
PS15m_ct1	2201861	2204384	2524	2204300	172	17.8924	2.08834	16.9878	PS15p_K9me2_peak_257e
PS15m_ct1	2204604	2204847	244	2204720	147	11.6675	1.85744	10.8119	PS15p_K9me2_peak_258
PS15m_ct1	2215065	2215843	779	2215348	158	14.8744	1.99373	13.9915	PS15p_K9me2_peak_259a
PS15m_ct1	2215065	2215843	779	2215663	233	23.8538	2.09596	22.9088	PS15p_K9me2_peak_259b
PS15m_ct1	2216481	2217123	643	2216783	190	41.0704	3.16008	40.0174	PS15p_K9me2_peak_260
PS15m_ct1	2217298	2217750	453	2217517	198	45.2143	3.29244	44.1371	PS15p_K9me2_peak_261
PS15m_ct1	2219644	2220283	640	2219848	255	78.4674	4.2355	77.1991	PS15p_K9me2_peak_262a
PS15m_ct1	2219644	2220283	640	2220100	253	77.1998	4.20241	75.9388	PS15p_K9me2_peak_262b
PS15m_ct1	2222550	2222937	388	2222640	107	7.9985	1.78685	7.17798	PS15p_K9me2_peak_263
PS15m_ct1	2225648	2225847	200	2225745	98	5.76668	1.63795	4.97297	PS15p_K9me2_peak_264
PS15m_ct1	2228303	2228546	244	2228424	253	77.1998	4.20241	75.9388	PS15p_K9me2_peak_265
PS15m_ct1	2230531	2230861	331	2230619	98	5.76668	1.63795	4.97297	PS15p_K9me2_peak_266a
PS15m_ct1	2230531	2230861	331	2230727	89	3.8735	1.48904	3.1078	PS15p_K9me2_peak_266b
PS15m_ct1	2231751	2233162	1412	2231877	118	11.1509	1.96884	10.2987	PS15p_K9me2_peak_267a
PS15m_ct1	2231751	2233162	1412	2232239	347	134.983	5.389	133.406	PS15p_K9me2_peak_267b
PS15m_ct1	2231751	2233162	1412	2232939	142	19.4764	2.36592	18.5589	PS15p_K9me2_peak_267c
PS15m_ct1	2233555	2235138	1584	2233730	171	31.8188	2.84572	30.8214	PS15p_K9me2_peak_268a
PS15m_ct1	2233555	2235138	1584	2234096	105	7.47455	1.75376	6.6599	PS15p_K9me2_peak_268b
PS15m_ct1	2233555	2235138	1584	2234214	96	5.31581	1.60486	4.52816	PS15p_K9me2_peak_268c
PS15m_ct1	2233555	2235138	1584	2234564	249	74.685	4.13623	73.4385	PS15p_K9me2_peak_268d
PS15m_ct1	2233555	2235138	1584	2235028	119	11.4594	1.98539	10.6043	PS15p_K9me2_peak_268e
PS15m_ct1	2315724	2317462	1739	2315847	187	31.8803	2.70529	30.8828	PS15p_K9me2_peak_269a
PS15m_ct1	2315724	2317462	1739	2316051	133	14.9521	2.13835	14.0691	PS15p_K9me2_peak_269b
PS15m_ct1	2315724	2317462	1739	2316530	230	63.1254	3.82187	61.945	PS15p_K9me2_peak_269c
PS15m_ct1	2315724	2317462	1739	2316857	173	32.7518	2.87881	31.7486	PS15p_K9me2_peak_269d
PS15m_ct1	2317618	2319537	1920	2317832	197	44.6886	3.27589	43.6143	PS15p_K9me2_peak_270a
PS15m_ct1	2317618	2319537	1920	2318133	355	149.542	5.88999	147.892	PS15p_K9me2_peak_270b
PS15m_ct1	2317618	2319537	1920	2318603	294	104.476	4.88075	103.061	PS15p_K9me2_peak_270c
PS15m_ct1	2317618	2319537	1920	2318914	262	82.9569	4.35131	81.6625	PS15p_K9me2_peak_270d
PS15m_ct1	2317618	2319537	1920	2319182	522	294.313	8.65299	292.071	PS15p_K9me2_peak_270e
PS15m_ct1	2319851	2322306	2456	2320239	383	171.797	6.35325	170.041	PS15p_K9me2_peak_271a
PS15m_ct1	2319851	2322306	2456	2320676	281	95.543	4.66567	94.1774	PS15p_K9me2_peak_271b
PS15m_ct1	2319851	2322306	2456	2320885	263	83.6049	4.36786	82.3067	PS15p_K9me2_peak_271c
PS15m_ct1	2319851	2322306	2456	2321280	433	213.701	7.18049	211.756	PS15p_K9me2_peak_271d
PS15m_ct1	2319851	2322306	2456	2321722	387	175.05	6.41943	173.278	PS15p_K9me2_peak_271e
PS15m_ct1	2322799	2323493	695	2323066	279	94.1914	4.63258	92.8332	PS15p_K9me2_peak_272a
PS15m_ct1	2322799	2323493	695	2323340	198	45.2143	3.29244	44.1371	PS15p_K9me2_peak_272b
PS15m_ct1	2323711	2324935	1225	2323970	349	144.895	5.79072	143.268	PS15p_K9me2_peak_273a
PS15m_ct1	2323711	2324935	1225	2324325	303	110.806	5.02965	109.357	PS15p_K9me2_peak_273b
PS15m_ct1	2323711	2324935	1225	2324872	107	7.9985	1.78685	7.17798	PS15p_K9me2_peak_273c
PS15m_ct1	2325910	2326487	578	2325967	85	3.14757	1.42286	2.395	PS15p_K9me2_peak_274a
PS15m_ct1	2325910	2326487	578	2326307	156	25.1483	2.59755	24.1928	PS15p_K9me2_peak_274b
PS15m_ct1	2329797	2331245	1449	2330053	229	62.5352	3.80533	61.3582	PS15p_K9me2_peak_275a
PS15m_ct1	2329797	2331245	1449	2330677	332	131.972	5.50946	130.411	PS15p_K9me2_peak_275b
PS15m_ct1	2329797	2331245	1449	2331094	220	57.3092	3.65643	56.1623	PS15p_K9me2_peak_275c
PS15m_ct1	2331797	2334717	2921	2332288	334	133.474	5.54255	131.905	PS15p_K9me2_peak_276a
PS15m_ct1	2331797	2334717	2921	2332830	380	169.369	6.30361	167.624	PS15p_K9me2_peak_276b
PS15m_ct1	2331797	2334717	2921	2333405	301	109.39	4.99656	107.948	PS15p_K9me2_peak_276c
PS15m_ct1	2331797	2334717	2921	2333870	304	111.517	5.0462	110.064	PS15p_K9me2_peak_276d
PS15m_ct1	2331797	2334717	2921	2334399	520	292.424	8.6199	290.189	PS15p_K9me2_peak_276e
PS15m_ct1	2336976	2337248	273	2337120	191	41.5806	3.17662	40.5246	PS15p_K9me2_peak_277
PS15m_ct1	2337921	2338249	329	2338018	104	7.21848	1.73722	6.40675	PS15p_K9me2_peak_278
PS15m_ct1	2339246	2339455	210	2339353	107	7.9985	1.78685	7.17798	PS15p_K9me2_peak_279
PS15m_ct1	2341406	2342836	1431	2341822	347	143.356	5.75763	141.736	PS15p_K9me2_peak_280a
PS15m_ct1	2341406	2342836	1431	2342273	162	27.7458	2.69682	26.7737	PS15p_K9me2_peak_280b
PS15m_ct1	2341406	2342836	1431	2342786	141	7.47046	1.61808	6.65784	PS15p_K9me2_peak_280c
PS15m_ct1	2343240	2343557	318	2343404	251	48.9888	2.97635	47.8898	PS15p_K9me2_peak_281
PS15m_ct1	2344514	2344713	200	2344562	124	8.55574	1.75094	7.72916	PS15p_K9me2_peak_282
PS15m_ct1	2374557	2374769	213	2374737	179	29.905	2.66812	28.9214	PS15p_K9me2_peak_283
PS15m_ct1	2385416	2386214	799	2385661	148	21.8386	2.46519	20.9049	PS15p_K9me2_peak_284a
PS15m_ct1	2385416	2386214	799	2386047	161	27.3062	2.68028	26.3369	PS15p_K9me2_peak_284b
PS15m_ct1	2387078	2389274	2197	2387172	141	6.25547	1.53805	5.45553	PS15p_K9me2_peak_285a
PS15m_ct1	2387078	2389274	2197	2387901	278	93.5179	4.61603	92.1634	PS15p_K9me2_peak_285b
PS15m_ct1	2387078	2389274	2197	2388215	253	77.1998	4.20241	75.9388	PS15p_K9me2_peak_285c
PS15m_ct1	2387078	2389274	2197	2388475	331	131.224	5.49291	129.666	PS15p_K9me2_peak_285d
PS15m_ct1	2387078	2389274	2197	2388848	223	59.0339	3.70606	57.8772	PS15p_K9me2_peak_285e
PS15m_ct1	2389575	2393496	3922	2389863	227	61.3605	3.77224	60.1904	PS15p_K9me2_peak_286a
PS15m_ct1	2389575	2393496	3922	2390179	194	43.1247	3.22626	42.0594	PS15p_K9me2_peak_286b
PS15m_ct1	2389575	2393496	3922	2390421	199	45.7421	3.30898	44.6617	PS15p_K9me2_peak_286c
PS15m_ct1	2389575	2393496	3922	2390686	367	158.967	6.08853	157.271	PS15p_K9me2_peak_286d
PS15m_ct1	2389575	2393496	3922	2391389	415	198.312	6.88268	196.433	PS15p_K9me2_peak_286e
PS15m_ct1	2389575	2393496	3922	2391790	382	170.987	6.3367	169.234	PS15p_K9me2_peak_286f
PS15m_ct1	2389575	2393496	3922	2392168	397	183.261	6.58487	181.45	PS15p_K9me2_peak_286g
PS15m_ct1	2389575	2393496	3922	2392600	460	237.387	7.6272	235.347	PS15p_K9me2_peak_286h
PS15m_ct1	2389575	2393496	3922	2393122	240	69.1286	3.98732	67.9142	PS15p_K9me2_peak_286i
PS15m_ct1	2393654	2393978	325	2393929	94	3.39891	1.42464	2.64236	PS15p_K9me2_peak_287
PS15m_ct1	2394256	2394847	592	2394380	142	19.4764	2.36592	18.5589	PS15p_K9me2_peak_288a
PS15m_ct1	2394256	2394847	592	2394707	99	5.9984	1.65449	5.2017	PS15p_K9me2_peak_288b
PS15m_ct1	2395826	2396025	200	2395899	115	10.2469	1.91921	9.40325	PS15p_K9me2_peak_289
PS15m_ct1	2443007	2443206	200	2443140	173	27.6161	2.59431	26.6465	PS15p_K9me2_peak_290
PS15m_ct1	2454149	2454591	443	2454209	113	5.32996	1.54604	4.54224	PS15p_K9me2_peak_291
PS15m_ct1	2459383	2459748	366	2459611	125	5.19292	1.50188	4.40786	PS15p_K9me2_peak_292
PS15m_ct1	2460204	2462351	2148	2460290	132	9.44232	1.77897	8.60697	PS15p_K9me2_peak_293a
PS15m_ct1	2460204	2462351	2148	2460578	91	3.96558	1.49187	3.19923	PS15p_K9me2_peak_293b
PS15m_ct1	2460204	2462351	2148	2460934	102	6.71829	1.70413	5.91242	PS15p_K9me2_peak_293c
PS15m_ct1	2460204	2462351	2148	2461431	356	141.685	5.52837	140.077	PS15p_K9me2_peak_293d
PS15m_ct1	2460204	2462351	2148	2461985	161	17.5513	2.1269	16.6493	PS15p_K9me2_peak_293e
PS15m_ct1	2462564	2468895	6332	2462701	164	28.6329	2.72991	27.6552	PS15p_K9me2_peak_294a
PS15m_ct1	2462564	2468895	6332	2463151	232	64.3113	3.85496	63.1244	PS15p_K9me2_peak_294b
PS15m_ct1	2462564	2468895	6332	2463820	392	179.142	6.50215	177.351	PS15p_K9me2_peak_294c
PS15m_ct1	2462564	2468895	6332	2464070	478	253.562	7.92501	251.461	PS15p_K9me2_peak_294d
PS15m_ct1	2462564	2468895	6332	2464348	331	131.224	5.49291	129.666	PS15p_K9me2_peak_294e
PS15m_ct1	2462564	2468895	6332	2464700	192	42.0931	3.19317	41.034	PS15p_K9me2_peak_294f
PS15m_ct1	2462564	2468895	6332	2465019	255	78.4674	4.2355	77.1991	PS15p_K9me2_peak_294g
PS15m_ct1	2462564	2468895	6332	2465375	191	41.5806	3.17662	40.5246	PS15p_K9me2_peak_294h
PS15m_ct1	2462564	2468895	6332	2465498	190	41.0704	3.16008	40.0174	PS15p_K9me2_peak_294i
PS15m_ct1	2462564	2468895	6332	2465790	254	77.8327	4.21895	76.5682	PS15p_K9me2_peak_294j
PS15m_ct1	2462564	2468895	6332	2466325	475	250.845	7.87538	248.754	PS15p_K9me2_peak_294k
PS15m_ct1	2462564	2468895	6332	2466610	442	221.518	7.3294	219.541	PS15p_K9me2_peak_294l
PS15m_ct1	2462564	2468895	6332	2467211	544	295.487	8.21622	293.242	PS15p_K9me2_peak_294m
PS15m_ct1	2462564	2468895	6332	2467644	273	90.1739	4.53331	88.8379	PS15p_K9me2_peak_294n
PS15m_ct1	2462564	2468895	6332	2468031	343	140.292	5.69145	138.688	PS15p_K9me2_peak_294o
PS15m_ct1	2462564	2468895	6332	2468464	316	120.153	5.24474	118.654	PS15p_K9me2_peak_294p
PS15m_ct1	2462564	2468895	6332	2468721	208	50.5885	3.45789	49.4801	PS15p_K9me2_peak_294q
PS15m_ct1	2469076	2475556	6481	2469265	159	26.435	2.64719	25.4712	PS15p_K9me2_peak_295a
PS15m_ct1	2469076	2475556	6481	2469847	347	143.356	5.75763	141.736	PS15p_K9me2_peak_295b
PS15m_ct1	2469076	2475556	6481	2470557	267	86.2132	4.43404	84.8996	PS15p_K9me2_peak_295c
PS15m_ct1	2469076	2475556	6481	2471248	723	499.187	11.9785	496.436	PS15p_K9me2_peak_295d
PS15m_ct1	2469076	2475556	6481	2471551	493	267.265	8.17319	265.115	PS15p_K9me2_peak_295e
PS15m_ct1	2469076	2475556	6481	2471958	233	64.9071	3.87151	63.7166	PS15p_K9me2_peak_295f
PS15m_ct1	2469076	2475556	6481	2472287	193	42.6078	3.20971	41.5456	PS15p_K9me2_peak_295g
PS15m_ct1	2469076	2475556	6481	2472714	220	57.3092	3.65643	56.1623	PS15p_K9me2_peak_295h
PS15m_ct1	2469076	2475556	6481	2473042	225	60.1934	3.73915	59.03	PS15p_K9me2_peak_295i
PS15m_ct1	2469076	2475556	6481	2473388	354	148.765	5.87344	147.118	PS15p_K9me2_peak_295j
PS15m_ct1	2469076	2475556	6481	2473677	485	259.931	8.04083	257.808	PS15p_K9me2_peak_295k
PS15m_ct1	2469076	2475556	6481	2473962	377	166.952	6.25398	165.217	PS15p_K9me2_peak_295l
PS15m_ct1	2469076	2475556	6481	2474360	310	115.81	5.14547	114.333	PS15p_K9me2_peak_295m
PS15m_ct1	2469076	2475556	6481	2474668	221	57.8822	3.67297	56.7319	PS15p_K9me2_peak_295n
PS15m_ct1	2469076	2475556	6481	2475172	456	233.834	7.56102	231.807	PS15p_K9me2_peak_295o
PS15m_ct1	2469076	2475556	6481	2475404	385	173.421	6.38634	171.657	PS15p_K9me2_peak_295p
PS15m_ct1	2475788	2476035	248	2475894	162	18.2526	2.15995	17.3453	PS15p_K9me2_peak_296
PS15m_ct1	2480809	2481302	494	2480915	110	8.81342	1.83649	7.98405	PS15p_K9me2_peak_297a
PS15m_ct1	2480809	2481302	494	2481286	91	3.62174	1.45636	2.86166	PS15p_K9me2_peak_297b
PS15m_ct1	2489656	2489855	200	2489746	114	8.56987	1.79707	7.74325	PS15p_K9me2_peak_298
PS15m_ct1	2557151	2557370	220	2557258	181	30.3094	2.67299	29.323	PS15p_K9me2_peak_299
PS15m_ct1	2557913	2558346	434	2558087	183	37.5627	3.04426	36.5305	PS15p_K9me2_peak_300
PS15m_ct1	2558867	2559224	358	2558955	102	6.71829	1.70413	5.91242	PS15p_K9me2_peak_301
PS15m_ct1	2559488	2560396	909	2559617	183	37.5627	3.04426	36.5305	PS15p_K9me2_peak_302a
PS15m_ct1	2559488	2560396	909	2560000	147	21.4376	2.44865	20.5066	PS15p_K9me2_peak_302b
PS15m_ct1	2559488	2560396	909	2560261	187	38.6468	3.06115	37.6086	PS15p_K9me2_peak_302c
PS15m_ct1	2564219	2564580	362	2564468	116	10.5447	1.93575	9.69811	PS15p_K9me2_peak_303
PS15m_ct1	2565185	2565977	793	2565412	567	337.651	9.39751	335.277	PS15p_K9me2_peak_304a
PS15m_ct1	2565185	2565977	793	2565829	223	59.0339	3.70606	57.8772	PS15p_K9me2_peak_304b
PS15m_ct1	2567444	2572355	4912	2567664	270	88.1863	4.48367	86.8615	PS15p_K9me2_peak_305a
PS15m_ct1	2567444	2572355	4912	2568057	271	88.8473	4.50022	87.5187	PS15p_K9me2_peak_305b
PS15m_ct1	2567444	2572355	4912	2568496	221	57.8822	3.67297	56.7319	PS15p_K9me2_peak_305c
PS15m_ct1	2567444	2572355	4912	2568694	298	107.275	4.94693	105.845	PS15p_K9me2_peak_305d
PS15m_ct1	2567444	2572355	4912	2568944	309	115.091	5.12892	113.618	PS15p_K9me2_peak_305e
PS15m_ct1	2567444	2572355	4912	2569737	361	154.233	5.98926	152.56	PS15p_K9me2_peak_305f
PS15m_ct1	2567444	2572355	4912	2569992	501	274.654	8.30555	272.479	PS15p_K9me2_peak_305g
PS15m_ct1	2567444	2572355	4912	2570383	312	117.252	5.17856	115.768	PS15p_K9me2_peak_305h
PS15m_ct1	2567444	2572355	4912	2570734	322	124.545	5.34401	123.023	PS15p_K9me2_peak_305i
PS15m_ct1	2567444	2572355	4912	2571337	367	158.967	6.08853	157.271	PS15p_K9me2_peak_305j
PS15m_ct1	2567444	2572355	4912	2571722	236	66.7054	3.92114	65.5047	PS15p_K9me2_peak_305k
PS15m_ct1	2567444	2572355	4912	2572022	256	79.1037	4.25204	77.8318	PS15p_K9me2_peak_305l
PS15m_ct1	2572824	2575228	2405	2572959	192	42.0931	3.19317	41.034	PS15p_K9me2_peak_306a
PS15m_ct1	2572824	2575228	2405	2573304	589	359.409	9.7615	356.975	PS15p_K9me2_peak_306b
PS15m_ct1	2572824	2575228	2405	2573739	279	94.1914	4.63258	92.8332	PS15p_K9me2_peak_306c
PS15m_ct1	2572824	2575228	2405	2574032	244	71.5805	4.0535	70.3521	PS15p_K9me2_peak_306d
PS15m_ct1	2572824	2575228	2405	2574387	349	144.895	5.79072	143.268	PS15p_K9me2_peak_306e
PS15m_ct1	2572824	2575228	2405	2574685	260	81.6659	4.31822	80.379	PS15p_K9me2_peak_306f
PS15m_ct1	2572824	2575228	2405	2575054	260	81.6659	4.31822	80.379	PS15p_K9me2_peak_306g
PS15m_ct1	2575388	2577671	2284	2575525	175	33.6946	2.9119	32.6857	PS15p_K9me2_peak_307a
PS15m_ct1	2575388	2577671	2284	2575785	128	14.3911	2.13429	13.5112	PS15p_K9me2_peak_307b
PS15m_ct1	2575388	2577671	2284	2576289	296	105.873	4.91384	104.45	PS15p_K9me2_peak_307c
PS15m_ct1	2575388	2577671	2284	2576782	239	68.5201	3.97078	67.3092	PS15p_K9me2_peak_307d
PS15m_ct1	2575388	2577671	2284	2576995	223	59.0339	3.70606	57.8772	PS15p_K9me2_peak_307e
PS15m_ct1	2575388	2577671	2284	2577546	141	19.0931	2.34938	18.1783	PS15p_K9me2_peak_307f
PS15m_ct1	2577828	2578182	355	2577940	143	19.8628	2.38247	18.9426	PS15p_K9me2_peak_308
PS15m_ct1	2578470	2578929	460	2578603	144	20.2521	2.39901	19.3291	PS15p_K9me2_peak_309
PS15m_ct1	2579448	2579957	510	2579539	94	4.88194	1.57177	4.10044	PS15p_K9me2_peak_310a
PS15m_ct1	2579448	2579957	510	2579853	112	9.37568	1.86958	8.54052	PS15p_K9me2_peak_310b
PS15m_ct1	2665185	2670276	5092	2665325	195	43.6438	3.2428	42.5756	PS15p_K9me2_peak_311a
PS15m_ct1	2665185	2670276	5092	2665561	186	39.0522	3.0939	38.0112	PS15p_K9me2_peak_311b
PS15m_ct1	2665185	2670276	5092	2665807	265	84.9058	4.40095	83.5998	PS15p_K9me2_peak_311c
PS15m_ct1	2665185	2670276	5092	2666299	270	88.1863	4.48367	86.8615	PS15p_K9me2_peak_311d
PS15m_ct1	2665185	2670276	5092	2666685	258	80.3815	4.28513	79.1021	PS15p_K9me2_peak_311e
PS15m_ct1	2665185	2670276	5092	2667141	429	210.253	7.11431	208.323	PS15p_K9me2_peak_311f
PS15m_ct1	2665185	2670276	5092	2667569	223	59.0339	3.70606	57.8772	PS15p_K9me2_peak_311g
PS15m_ct1	2665185	2670276	5092	2667846	278	93.5179	4.61603	92.1634	PS15p_K9me2_peak_311h
PS15m_ct1	2665185	2670276	5092	2668058	327	128.242	5.42673	126.701	PS15p_K9me2_peak_311i
PS15m_ct1	2665185	2670276	5092	2668589	295	105.174	4.89729	103.755	PS15p_K9me2_peak_311j
PS15m_ct1	2665185	2670276	5092	2669210	294	104.476	4.88075	103.061	PS15p_K9me2_peak_311k
PS15m_ct1	2665185	2670276	5092	2670006	276	92.1756	4.58294	90.8285	PS15p_K9me2_peak_311l
PS15m_ct1	2670577	2673680	3104	2670790	238	67.9134	3.95423	66.706	PS15p_K9me2_peak_312a
PS15m_ct1	2670577	2673680	3104	2671501	414	197.467	6.86614	195.591	PS15p_K9me2_peak_312b
PS15m_ct1	2670577	2673680	3104	2671682	403	188.239	6.68414	186.406	PS15p_K9me2_peak_312c
PS15m_ct1	2670577	2673680	3104	2672101	424	205.965	7.03159	204.053	PS15p_K9me2_peak_312d
PS15m_ct1	2670577	2673680	3104	2672526	244	71.5805	4.0535	70.3521	PS15p_K9me2_peak_312e
PS15m_ct1	2670577	2673680	3104	2672924	118	11.1509	1.96884	10.2987	PS15p_K9me2_peak_312f
PS15m_ct1	2670577	2673680	3104	2673254	116	10.5447	1.93575	9.69811	PS15p_K9me2_peak_312g
PS15m_ct1	2670577	2673680	3104	2673370	114	9.95284	1.90266	9.11206	PS15p_K9me2_peak_312h
PS15m_ct1	2670577	2673680	3104	2673581	112	9.37568	1.86958	8.54052	PS15p_K9me2_peak_312i
PS15m_ct1	2673923	2674323	401	2673988	113	9.66241	1.88612	8.82446	PS15p_K9me2_peak_313a
PS15m_ct1	2673923	2674323	401	2674279	119	11.4594	1.98539	10.6043	PS15p_K9me2_peak_313b
PS15m_ct1	2679377	2679627	251	2679487	181	21.8284	2.24068	20.8969	PS15p_K9me2_peak_314
PS15m_ct1	2692543	2692742	200	2692628	120	7.27359	1.6735	6.46166	PS15p_K9me2_peak_315
PS15m_ct1	2693292	2694051	760	2693572	142	19.4764	2.36592	18.5589	PS15p_K9me2_peak_316
PS15m_ct1	2694347	2702179	7833	2694733	211	48.1927	3.30091	47.0996	PS15p_K9me2_peak_317a
PS15m_ct1	2694347	2702179	7833	2695261	337	135.735	5.59218	134.154	PS15p_K9me2_peak_317b
PS15m_ct1	2694347	2702179	7833	2695669	372	162.945	6.17125	161.229	PS15p_K9me2_peak_317c
PS15m_ct1	2694347	2702179	7833	2696100	254	77.8327	4.21895	76.5682	PS15p_K9me2_peak_317d
PS15m_ct1	2694347	2702179	7833	2696441	334	133.474	5.54255	131.905	PS15p_K9me2_peak_317e
PS15m_ct1	2694347	2702179	7833	2696791	263	83.6049	4.36786	82.3067	PS15p_K9me2_peak_317f
PS15m_ct1	2694347	2702179	7833	2697094	210	51.6884	3.49098	50.5736	PS15p_K9me2_peak_317g
PS15m_ct1	2694347	2702179	7833	2697678	439	218.903	7.27976	216.937	PS15p_K9me2_peak_317h
PS15m_ct1	2694347	2702179	7833	2698683	261	82.3106	4.33477	81.02	PS15p_K9me2_peak_317i
PS15m_ct1	2694347	2702179	7833	2699092	390	177.502	6.46906	175.718	PS15p_K9me2_peak_317j
PS15m_ct1	2694347	2702179	7833	2699363	241	69.7389	4.00387	68.5209	PS15p_K9me2_peak_317k
PS15m_ct1	2694347	2702179	7833	2699599	229	62.5352	3.80533	61.3582	PS15p_K9me2_peak_317l
PS15m_ct1	2694347	2702179	7833	2700046	177	34.6473	2.94499	33.6326	PS15p_K9me2_peak_317m
PS15m_ct1	2694347	2702179	7833	2700401	143	19.8628	2.38247	18.9426	PS15p_K9me2_peak_317n
PS15m_ct1	2694347	2702179	7833	2700817	351	146.439	5.82381	144.804	PS15p_K9me2_peak_317o
PS15m_ct1	2694347	2702179	7833	2701356	250	75.3111	4.15277	74.061	PS15p_K9me2_peak_317p
PS15m_ct1	2694347	2702179	7833	2701609	224	59.6127	3.72261	58.4527	PS15p_K9me2_peak_317q
PS15m_ct1	2694347	2702179	7833	2701943	155	24.7248	2.58101	23.772	PS15p_K9me2_peak_317r
PS15m_ct1	2703995	2704194	200	2704070	118	5.6335	1.55518	4.8424	PS15p_K9me2_peak_318
PS15m_ct1	2707548	2709518	1971	2707943	226	60.776	3.75569	59.6092	PS15p_K9me2_peak_319a
PS15m_ct1	2707548	2709518	1971	2708190	282	96.2211	4.68221	94.8519	PS15p_K9me2_peak_319b
PS15m_ct1	2707548	2709518	1971	2708646	292	103.085	4.84766	101.678	PS15p_K9me2_peak_319c
PS15m_ct1	2707548	2709518	1971	2708981	332	130.004	5.42029	128.454	PS15p_K9me2_peak_319d
PS15m_ct1	2710501	2711081	581	2710612	114	9.15943	1.84217	8.32687	PS15p_K9me2_peak_320a
PS15m_ct1	2710501	2711081	581	2710943	179	34.1342	2.89644	33.1249	PS15p_K9me2_peak_320b
PS15m_ct1	2711303	2711630	328	2711471	109	8.16918	1.79049	7.34808	PS15p_K9me2_peak_321
PS15m_ct1	2711857	2712056	200	2711976	174	22.7699	2.32981	21.8307	PS15p_K9me2_peak_322
PS15m_ct1	2788820	2789128	309	2788871	103	3.73392	1.4342	2.97113	PS15p_K9me2_peak_323
PS15m_ct1	2791219	2791564	346	2791456	164	21.5176	2.32727	20.5865	PS15p_K9me2_peak_324
PS15m_ct1	2792724	2793892	1169	2792794	122	12.4059	2.03502	11.5424	PS15p_K9me2_peak_325a
PS15m_ct1	2792724	2793892	1169	2793087	167	29.983	2.77955	28.9969	PS15p_K9me2_peak_325b
PS15m_ct1	2792724	2793892	1169	2793474	118	11.1509	1.96884	10.2987	PS15p_K9me2_peak_325c
PS15m_ct1	2794181	2795168	988	2794462	186	39.0522	3.0939	38.0112	PS15p_K9me2_peak_326a
PS15m_ct1	2794181	2795168	988	2794995	354	148.765	5.87344	147.118	PS15p_K9me2_peak_326b
PS15m_ct1	2795363	2798656	3294	2795506	197	44.6886	3.27589	43.6143	PS15p_K9me2_peak_327a
PS15m_ct1	2795363	2798656	3294	2795917	265	84.9058	4.40095	83.5998	PS15p_K9me2_peak_327b
PS15m_ct1	2795363	2798656	3294	2796208	250	75.3111	4.15277	74.061	PS15p_K9me2_peak_327c
PS15m_ct1	2795363	2798656	3294	2796604	371	162.147	6.15471	160.435	PS15p_K9me2_peak_327d
PS15m_ct1	2795363	2798656	3294	2796939	393	179.963	6.5187	178.168	PS15p_K9me2_peak_327e
PS15m_ct1	2795363	2798656	3294	2797225	349	144.895	5.79072	143.268	PS15p_K9me2_peak_327f
PS15m_ct1	2795363	2798656	3294	2797661	487	261.759	8.07392	259.629	PS15p_K9me2_peak_327g
PS15m_ct1	2795363	2798656	3294	2798495	195	43.6438	3.2428	42.5756	PS15p_K9me2_peak_327h
PS15m_ct1	2798859	2807774	8916	2799220	259	81.0228	4.30168	79.7397	PS15p_K9me2_peak_328a
PS15m_ct1	2798859	2807774	8916	2799397	282	96.2211	4.68221	94.8519	PS15p_K9me2_peak_328b
PS15m_ct1	2798859	2807774	8916	2799626	240	69.1286	3.98732	67.9142	PS15p_K9me2_peak_328c
PS15m_ct1	2798859	2807774	8916	2799847	470	246.336	7.79265	244.262	PS15p_K9me2_peak_328d
PS15m_ct1	2798859	2807774	8916	2800581	348	144.125	5.77417	142.501	PS15p_K9me2_peak_328e
PS15m_ct1	2798859	2807774	8916	2801356	436	216.298	7.23013	214.342	PS15p_K9me2_peak_328f
PS15m_ct1	2798859	2807774	8916	2801847	455	232.948	7.54448	230.925	PS15p_K9me2_peak_328g
PS15m_ct1	2798859	2807774	8916	2802532	472	248.137	7.82574	246.056	PS15p_K9me2_peak_328h
PS15m_ct1	2798859	2807774	8916	2802904	417	200.005	6.91577	198.119	PS15p_K9me2_peak_328i
PS15m_ct1	2798859	2807774	8916	2803088	410	194.097	6.79996	192.236	PS15p_K9me2_peak_328j
PS15m_ct1	2798859	2807774	8916	2803423	368	159.761	6.10507	158.06	PS15p_K9me2_peak_328k
PS15m_ct1	2798859	2807774	8916	2803821	559	329.83	9.26515	327.477	PS15p_K9me2_peak_328l
PS15m_ct1	2798859	2807774	8916	2804213	265	84.9058	4.40095	83.5998	PS15p_K9me2_peak_328m
PS15m_ct1	2798859	2807774	8916	2804557	330	130.476	5.47637	128.923	PS15p_K9me2_peak_328n
PS15m_ct1	2798859	2807774	8916	2804832	454	232.063	7.52794	230.043	PS15p_K9me2_peak_328o
PS15m_ct1	2798859	2807774	8916	2805518	298	107.275	4.94693	105.845	PS15p_K9me2_peak_328p
PS15m_ct1	2798859	2807774	8916	2805709	314	118.7	5.21165	117.208	PS15p_K9me2_peak_328q
PS15m_ct1	2798859	2807774	8916	2806463	223	59.0339	3.70606	57.8772	PS15p_K9me2_peak_328r
PS15m_ct1	2798859	2807774	8916	2807285	234	65.5047	3.88805	64.3109	PS15p_K9me2_peak_328s
PS15m_ct1	2798859	2807774	8916	2807617	167	29.983	2.77955	28.9969	PS15p_K9me2_peak_328t
PS15m_ct1	2808130	2808803	674	2808328	118	11.1509	1.96884	10.2987	PS15p_K9me2_peak_329a
PS15m_ct1	2808130	2808803	674	2808707	185	38.5534	3.07735	37.5153	PS15p_K9me2_peak_329b
PS15m_ct1	2809086	2809319	234	2809146	113	6.50204	1.64044	5.69906	PS15p_K9me2_peak_330
PS15m_ct1	2809815	2810733	919	2809966	124	13.0541	2.06811	12.1853	PS15p_K9me2_peak_331a
PS15m_ct1	2809815	2810733	919	2810345	141	19.0931	2.34938	18.1783	PS15p_K9me2_peak_331b
PS15m_ct1	3028016	3028235	220	3028133	127	14.0519	2.11775	13.1747	PS15p_K9me2_peak_332
PS15m_ct1	3028617	3034640	6024	3029356	221	57.8822	3.67297	56.7319	PS15p_K9me2_peak_333a
PS15m_ct1	3028617	3034640	6024	3030001	242	70.351	4.02041	69.1295	PS15p_K9me2_peak_333b
PS15m_ct1	3028617	3034640	6024	3030506	144	20.2521	2.39901	19.3291	PS15p_K9me2_peak_333c
PS15m_ct1	3028617	3034640	6024	3030853	242	70.351	4.02041	69.1295	PS15p_K9me2_peak_333d
PS15m_ct1	3028617	3034640	6024	3031035	308	114.373	5.11238	112.905	PS15p_K9me2_peak_333e
PS15m_ct1	3028617	3034640	6024	3031422	383	171.797	6.35325	170.041	PS15p_K9me2_peak_333f
PS15m_ct1	3028617	3034640	6024	3031973	361	154.233	5.98926	152.56	PS15p_K9me2_peak_333g
PS15m_ct1	3028617	3034640	6024	3032477	574	344.535	9.51332	342.14	PS15p_K9me2_peak_333h
PS15m_ct1	3028617	3034640	6024	3032843	150	22.6491	2.49828	21.7101	PS15p_K9me2_peak_333i
PS15m_ct1	3028617	3034640	6024	3033371	324	126.02	5.3771	124.49	PS15p_K9me2_peak_333j
PS15m_ct1	3028617	3034640	6024	3034025	142	19.4764	2.36592	18.5589	PS15p_K9me2_peak_333k
PS15m_ct1	3028617	3034640	6024	3034269	190	41.0704	3.16008	40.0174	PS15p_K9me2_peak_333l
PS15m_ct1	3028617	3034640	6024	3034560	110	8.81342	1.83649	7.98405	PS15p_K9me2_peak_333m
PS15m_ct1	3035353	3035946	594	3035448	92	4.46535	1.53868	3.68992	PS15p_K9me2_peak_334a
PS15m_ct1	3035353	3035946	594	3035664	85	3.14757	1.42286	2.395	PS15p_K9me2_peak_334b
PS15m_ct1	3058692	3058922	231	3058801	173	10.1026	1.68239	9.2614	PS15p_K9me2_peak_335
PS15m_ct1	3059579	3060698	1120	3059697	216	27.4834	2.31517	26.5139	PS15p_K9me2_peak_336a
PS15m_ct1	3059579	3060698	1120	3060005	179	25.3919	2.43278	24.4362	PS15p_K9me2_peak_336b
PS15m_ct1	3059579	3060698	1120	3060275	118	11.1509	1.96884	10.2987	PS15p_K9me2_peak_336c
PS15m_ct1	3059579	3060698	1120	3060585	283	96.9007	4.69875	95.5278	PS15p_K9me2_peak_336d
PS15m_ct1	3061211	3061515	305	3061364	200	44.9196	3.25422	43.8452	PS15p_K9me2_peak_337
PS15m_ct1	3061724	3062020	297	3061811	111	8.58552	1.8133	7.75885	PS15p_K9me2_peak_338
PS15m_ct1	3062240	3074117	11878	3062352	97	5.53914	1.6214	4.74847	PS15p_K9me2_peak_339a
PS15m_ct1	3062240	3074117	11878	3062739	161	27.3062	2.68028	26.3369	PS15p_K9me2_peak_339b
PS15m_ct1	3062240	3074117	11878	3063012	228	61.9469	3.78878	60.7733	PS15p_K9me2_peak_339c
PS15m_ct1	3062240	3074117	11878	3063381	411	194.938	6.8165	193.074	PS15p_K9me2_peak_339d
PS15m_ct1	3062240	3074117	11878	3063691	357	151.101	5.92308	149.443	PS15p_K9me2_peak_339e
PS15m_ct1	3062240	3074117	11878	3064143	383	171.797	6.35325	170.041	PS15p_K9me2_peak_339f
PS15m_ct1	3062240	3074117	11878	3064536	417	193.317	6.62876	191.461	PS15p_K9me2_peak_339g
PS15m_ct1	3062240	3074117	11878	3064951	568	324.854	8.85274	322.518	PS15p_K9me2_peak_339h
PS15m_ct1	3062240	3074117	11878	3065798	398	144.117	5.01773	142.496	PS15p_K9me2_peak_339i
PS15m_ct1	3062240	3074117	11878	3066442	379	119.89	4.39444	118.395	PS15p_K9me2_peak_339j
PS15m_ct1	3062240	3074117	11878	3066662	417	143.272	4.76575	141.656	PS15p_K9me2_peak_339k
PS15m_ct1	3062240	3074117	11878	3066941	283	59.7854	3.15164	58.6252	PS15p_K9me2_peak_339l
PS15m_ct1	3062240	3074117	11878	3067306	411	130.924	4.43149	129.371	PS15p_K9me2_peak_339m
PS15m_ct1	3062240	3074117	11878	3067984	1713	1258.7	13.5606	1255.17	PS15p_K9me2_peak_339n
PS15m_ct1	3062240	3074117	11878	3069000	1821	780.96	6.16903	777.776	PS15p_K9me2_peak_339o
PS15m_ct1	3062240	3074117	11878	3069340	2141	1244.66	9.24191	1241.15	PS15p_K9me2_peak_339p
PS15m_ct1	3062240	3074117	11878	3070018	1883	1178.18	10.3378	1174.7	PS15p_K9me2_peak_339q
PS15m_ct1	3062240	3074117	11878	3070432	1594	598.937	5.31822	596.009	PS15p_K9me2_peak_339r
PS15m_ct1	3062240	3074117	11878	3070954	1541	826.742	8.20806	823.508	PS15p_K9me2_peak_339s
PS15m_ct1	3062240	3074117	11878	3071659	1140	648.898	8.90349	645.887	PS15p_K9me2_peak_339t
PS15m_ct1	3062240	3074117	11878	3071899	994	466.578	6.84493	463.891	PS15p_K9me2_peak_339u
PS15m_ct1	3062240	3074117	11878	3072244	799	299.387	5.26675	297.13	PS15p_K9me2_peak_339v
PS15m_ct1	3062240	3074117	11878	3072611	1338	601.255	6.50702	598.323	PS15p_K9me2_peak_339w
PS15m_ct1	3062240	3074117	11878	3073509	1640	985.561	9.69583	982.203	PS15p_K9me2_peak_339x
PS15m_ct1	3062240	3074117	11878	3073811	1274	483.948	5.3709	481.226	PS15p_K9me2_peak_339y
PS15m_ct1	3074589	3074846	258	3074717	369	115.504	4.34911	114.032	PS15p_K9me2_peak_340
PS15m_ct1	3075385	3085432	10048	3075828	766	518	11.5814	515.213	PS15p_K9me2_peak_341a
PS15m_ct1	3075385	3085432	10048	3076100	665	433.941	10.8841	431.325	PS15p_K9me2_peak_341b
PS15m_ct1	3075385	3085432	10048	3076805	234	65.5047	3.88805	64.3109	PS15p_K9me2_peak_341c
PS15m_ct1	3075385	3085432	10048	3077142	258	80.3815	4.28513	79.1021	PS15p_K9me2_peak_341d
PS15m_ct1	3075385	3085432	10048	3077592	364	156.595	6.03889	154.91	PS15p_K9me2_peak_341e
PS15m_ct1	3075385	3085432	10048	3077768	306	112.942	5.07929	111.481	PS15p_K9me2_peak_341f
PS15m_ct1	3075385	3085432	10048	3078107	276	92.1756	4.58294	90.8285	PS15p_K9me2_peak_341g
PS15m_ct1	3075385	3085432	10048	3078617	412	195.78	6.83305	193.912	PS15p_K9me2_peak_341h
PS15m_ct1	3075385	3085432	10048	3078941	442	221.518	7.3294	219.541	PS15p_K9me2_peak_341i
PS15m_ct1	3075385	3085432	10048	3079180	545	316.262	9.03352	313.951	PS15p_K9me2_peak_341j
PS15m_ct1	3075385	3085432	10048	3079961	484	259.019	8.02428	256.898	PS15p_K9me2_peak_341k
PS15m_ct1	3075385	3085432	10048	3080532	559	329.83	9.26515	327.477	PS15p_K9me2_peak_341l
PS15m_ct1	3075385	3085432	10048	3080889	513	285.842	8.50408	283.628	PS15p_K9me2_peak_341m
PS15m_ct1	3075385	3085432	10048	3081209	292	103.085	4.84766	101.678	PS15p_K9me2_peak_341n
PS15m_ct1	3075385	3085432	10048	3081451	277	92.846	4.59949	91.4951	PS15p_K9me2_peak_341o
PS15m_ct1	3075385	3085432	10048	3081804	263	83.6049	4.36786	82.3067	PS15p_K9me2_peak_341p
PS15m_ct1	3075385	3085432	10048	3082603	282	96.2211	4.68221	94.8519	PS15p_K9me2_peak_341q
PS15m_ct1	3075385	3085432	10048	3082907	300	108.683	4.98002	107.245	PS15p_K9me2_peak_341r
PS15m_ct1	3075385	3085432	10048	3083204	301	109.39	4.99656	107.948	PS15p_K9me2_peak_341s
PS15m_ct1	3075385	3085432	10048	3083719	181	36.5814	3.01117	35.5551	PS15p_K9me2_peak_341t
PS15m_ct1	3075385	3085432	10048	3084048	299	107.978	4.96347	106.544	PS15p_K9me2_peak_341u
PS15m_ct1	3075385	3085432	10048	3084416	259	81.0228	4.30168	79.7397	PS15p_K9me2_peak_341v
PS15m_ct1	3075385	3085432	10048	3084671	292	103.085	4.84766	101.678	PS15p_K9me2_peak_341w
PS15m_ct1	3085637	3086709	1073	3085883	221	57.8822	3.67297	56.7319	PS15p_K9me2_peak_342a
PS15m_ct1	3085637	3086709	1073	3086169	246	72.817	4.08659	71.5815	PS15p_K9me2_peak_342b
PS15m_ct1	3085637	3086709	1073	3086347	257	79.7418	4.26859	78.466	PS15p_K9me2_peak_342c
PS15m_ct1	3087091	3088323	1233	3087338	207	50.0416	3.44134	48.9364	PS15p_K9me2_peak_343a
PS15m_ct1	3087091	3088323	1233	3087606	269	87.527	4.46713	86.2059	PS15p_K9me2_peak_343b
PS15m_ct1	3087091	3088323	1233	3087811	258	80.3815	4.28513	79.1021	PS15p_K9me2_peak_343c
PS15m_ct1	3088529	3090390	1862	3088799	236	66.7054	3.92114	65.5047	PS15p_K9me2_peak_344a
PS15m_ct1	3088529	3090390	1862	3089105	245	72.1979	4.07005	70.966	PS15p_K9me2_peak_344b
PS15m_ct1	3088529	3090390	1862	3089933	233	64.9071	3.87151	63.7166	PS15p_K9me2_peak_344c
PS15m_ct1	3088529	3090390	1862	3090217	216	55.0369	3.59025	53.903	PS15p_K9me2_peak_344d
PS15m_ct1	3090547	3095614	5068	3090727	205	48.9541	3.40825	47.8551	PS15p_K9me2_peak_345a
PS15m_ct1	3090547	3095614	5068	3091367	277	92.846	4.59949	91.4951	PS15p_K9me2_peak_345b
PS15m_ct1	3090547	3095614	5068	3091694	174	33.222	2.89536	32.2159	PS15p_K9me2_peak_345c
PS15m_ct1	3090547	3095614	5068	3092207	223	59.0339	3.70606	57.8772	PS15p_K9me2_peak_345d
PS15m_ct1	3090547	3095614	5068	3092817	281	95.543	4.66567	94.1774	PS15p_K9me2_peak_345e
PS15m_ct1	3090547	3095614	5068	3093185	251	75.9389	4.16932	74.6852	PS15p_K9me2_peak_345f
PS15m_ct1	3090547	3095614	5068	3093441	278	93.5179	4.61603	92.1634	PS15p_K9me2_peak_345g
PS15m_ct1	3090547	3095614	5068	3094055	193	42.6078	3.20971	41.5456	PS15p_K9me2_peak_345h
PS15m_ct1	3090547	3095614	5068	3094300	256	79.1037	4.25204	77.8318	PS15p_K9me2_peak_345i
PS15m_ct1	3090547	3095614	5068	3094636	252	76.5685	4.18586	75.3112	PS15p_K9me2_peak_345j
PS15m_ct1	3090547	3095614	5068	3094896	297	106.573	4.93038	105.147	PS15p_K9me2_peak_345k
PS15m_ct1	3090547	3095614	5068	3095137	275	91.5068	4.5664	90.1633	PS15p_K9me2_peak_345l
PS15m_ct1	3095787	3097102	1316	3096379	320	123.076	5.31092	121.561	PS15p_K9me2_peak_346a
PS15m_ct1	3095787	3097102	1316	3096578	302	110.097	5.01311	108.652	PS15p_K9me2_peak_346b
PS15m_ct1	3097321	3098538	1218	3097832	301	109.39	4.99656	107.948	PS15p_K9me2_peak_347a
PS15m_ct1	3097321	3098538	1218	3098336	194	43.1247	3.22626	42.0594	PS15p_K9me2_peak_347b
PS15m_ct1	3098777	3101431	2655	3099048	230	63.1254	3.82187	61.945	PS15p_K9me2_peak_348a
PS15m_ct1	3098777	3101431	2655	3099304	286	98.9487	4.74839	97.5646	PS15p_K9me2_peak_348b
PS15m_ct1	3098777	3101431	2655	3100111	272	89.5098	4.51676	88.1776	PS15p_K9me2_peak_348c
PS15m_ct1	3098777	3101431	2655	3100469	272	89.5098	4.51676	88.1776	PS15p_K9me2_peak_348d
PS15m_ct1	3098777	3101431	2655	3100787	263	83.6049	4.36786	82.3067	PS15p_K9me2_peak_348e
PS15m_ct1	3101856	3104389	2534	3102218	248	74.0606	4.11968	72.8177	PS15p_K9me2_peak_349a
PS15m_ct1	3101856	3104389	2534	3102435	229	62.5352	3.80533	61.3582	PS15p_K9me2_peak_349b
PS15m_ct1	3101856	3104389	2534	3103049	277	92.846	4.59949	91.4951	PS15p_K9me2_peak_349c
PS15m_ct1	3101856	3104389	2534	3103444	285	98.2645	4.73184	96.8843	PS15p_K9me2_peak_349d
PS15m_ct1	3101856	3104389	2534	3103622	278	93.5179	4.61603	92.1634	PS15p_K9me2_peak_349e
PS15m_ct1	3101856	3104389	2534	3104233	171	31.8188	2.84572	30.8214	PS15p_K9me2_peak_349f
PS15m_ct1	3104625	3110267	5643	3105135	303	110.806	5.02965	109.357	PS15p_K9me2_peak_350a
PS15m_ct1	3104625	3110267	5643	3105672	203	47.875	3.37516	46.7821	PS15p_K9me2_peak_350b
PS15m_ct1	3104625	3110267	5643	3105974	275	91.5068	4.5664	90.1633	PS15p_K9me2_peak_350c
PS15m_ct1	3104625	3110267	5643	3106600	286	98.9487	4.74839	97.5646	PS15p_K9me2_peak_350d
PS15m_ct1	3104625	3110267	5643	3107418	287	99.6344	4.76493	98.2466	PS15p_K9me2_peak_350e
PS15m_ct1	3104625	3110267	5643	3108055	296	105.873	4.91384	104.45	PS15p_K9me2_peak_350f
PS15m_ct1	3104625	3110267	5643	3108891	310	115.81	5.14547	114.333	PS15p_K9me2_peak_350g
PS15m_ct1	3104625	3110267	5643	3109246	264	84.2545	4.3844	82.9524	PS15p_K9me2_peak_350h
PS15m_ct1	3104625	3110267	5643	3109503	309	115.091	5.12892	113.618	PS15p_K9me2_peak_350i
PS15m_ct1	3104625	3110267	5643	3109751	241	69.7389	4.00387	68.5209	PS15p_K9me2_peak_350j
PS15m_ct1	3110466	3111300	835	3110710	168	30.4381	2.79609	29.4492	PS15p_K9me2_peak_351a
PS15m_ct1	3110466	3111300	835	3110979	194	43.1247	3.22626	42.0594	PS15p_K9me2_peak_351b
PS15m_ct1	3111629	3111976	348	3111870	104	3.92354	1.4494	3.15749	PS15p_K9me2_peak_352
PS15m_ct1	3112982	3113289	308	3113060	119	3.37773	1.36739	2.62133	PS15p_K9me2_peak_353
PS15m_ct1	3176774	3177007	234	3176933	156	21.2373	2.36687	20.3087	PS15p_K9me2_peak_354
PS15m_ct1	3177185	3180434	3250	3177569	306	112.942	5.07929	111.481	PS15p_K9me2_peak_355a
PS15m_ct1	3177185	3180434	3250	3177920	173	27.6412	2.59567	26.6715	PS15p_K9me2_peak_355b
PS15m_ct1	3177185	3180434	3250	3178324	348	144.125	5.77417	142.501	PS15p_K9me2_peak_355c
PS15m_ct1	3177185	3180434	3250	3178594	255	78.4674	4.2355	77.1991	PS15p_K9me2_peak_355d
PS15m_ct1	3177185	3180434	3250	3179057	142	19.4764	2.36592	18.5589	PS15p_K9me2_peak_355e
PS15m_ct1	3177185	3180434	3250	3179711	259	81.0228	4.30168	79.7397	PS15p_K9me2_peak_355f
PS15m_ct1	3177185	3180434	3250	3180101	279	94.1914	4.63258	92.8332	PS15p_K9me2_peak_355g
PS15m_ct1	3182274	3183363	1090	3182799	395	181.61	6.55178	179.807	PS15p_K9me2_peak_356a
PS15m_ct1	3182274	3183363	1090	3183078	309	115.091	5.12892	113.618	PS15p_K9me2_peak_356b
PS15m_ct1	3183640	3185391	1752	3183832	134	16.4951	2.23356	15.5989	PS15p_K9me2_peak_357a
PS15m_ct1	3183640	3185391	1752	3184077	156	25.1483	2.59755	24.1928	PS15p_K9me2_peak_357b
PS15m_ct1	3183640	3185391	1752	3184484	217	55.6021	3.60679	54.4649	PS15p_K9me2_peak_357c
PS15m_ct1	3183640	3185391	1752	3184712	240	69.1286	3.98732	67.9142	PS15p_K9me2_peak_357d
PS15m_ct1	3183640	3185391	1752	3185210	320	123.076	5.31092	121.561	PS15p_K9me2_peak_357e
PS15m_ct1	3185653	3186143	491	3185952	534	305.711	8.85153	303.433	PS15p_K9me2_peak_358
PS15m_ct1	3186505	3190035	3531	3186675	200	46.2721	3.32553	45.1887	PS15p_K9me2_peak_359a
PS15m_ct1	3186505	3190035	3531	3187031	343	140.292	5.69145	138.688	PS15p_K9me2_peak_359b
PS15m_ct1	3186505	3190035	3531	3187413	151	23.0587	2.51483	22.1169	PS15p_K9me2_peak_359c
PS15m_ct1	3186505	3190035	3531	3187537	144	20.2521	2.39901	19.3291	PS15p_K9me2_peak_359d
PS15m_ct1	3186505	3190035	3531	3187810	211	52.2414	3.50752	51.1233	PS15p_K9me2_peak_359e
PS15m_ct1	3186505	3190035	3531	3188065	118	11.1509	1.96884	10.2987	PS15p_K9me2_peak_359f
PS15m_ct1	3186505	3190035	3531	3188387	134	16.4951	2.23356	15.5989	PS15p_K9me2_peak_359g
PS15m_ct1	3186505	3190035	3531	3189027	131	15.4286	2.18393	14.5406	PS15p_K9me2_peak_359h
PS15m_ct1	3186505	3190035	3531	3189669	85	3.14757	1.42286	2.395	PS15p_K9me2_peak_359i
PS15m_ct1	3190196	3190486	291	3190354	151	23.0587	2.51483	22.1169	PS15p_K9me2_peak_360
PS15m_ct1	3194891	3195090	200	3194993	148	10.3759	1.77604	9.53185	PS15p_K9me2_peak_361
PS15m_ct1	3203491	3203725	235	3203618	210	42.0475	3.00949	40.9911	PS15p_K9me2_peak_362
PS15m_ct1	3203879	3204078	200	3204004	139	14	2.03994	13.1251	PS15p_K9me2_peak_363
PS15m_ct1	3208687	3209034	348	3208878	127	14.0519	2.11775	13.1747	PS15p_K9me2_peak_364
PS15m_ct1	3209744	3210208	465	3210089	123	12.7283	2.05157	11.8622	PS15p_K9me2_peak_365
PS15m_ct1	3210812	3211170	359	3210973	165	21.8951	2.34138	20.9614	PS15p_K9me2_peak_366
PS15m_ct1	3211967	3215190	3224	3212081	114	9.95284	1.90266	9.11206	PS15p_K9me2_peak_367a
PS15m_ct1	3211967	3215190	3224	3212665	350	145.667	5.80726	144.035	PS15p_K9me2_peak_367b
PS15m_ct1	3211967	3215190	3224	3213330	235	66.1041	3.9046	64.9069	PS15p_K9me2_peak_367c
PS15m_ct1	3211967	3215190	3224	3213550	207	50.0416	3.44134	48.9364	PS15p_K9me2_peak_367d
PS15m_ct1	3211967	3215190	3224	3213935	208	50.5885	3.45789	49.4801	PS15p_K9me2_peak_367e
PS15m_ct1	3211967	3215190	3224	3214180	212	52.7965	3.52407	51.6752	PS15p_K9me2_peak_367f
PS15m_ct1	3211967	3215190	3224	3214503	173	32.7518	2.87881	31.7486	PS15p_K9me2_peak_367g
PS15m_ct1	3211967	3215190	3224	3214865	514	286.78	8.52063	284.563	PS15p_K9me2_peak_367h
PS15m_ct1	3215397	3215761	365	3215575	283	96.9007	4.69875	95.5278	PS15p_K9me2_peak_368
PS15m_ct1	3216030	3221937	5908	3216230	277	92.846	4.59949	91.4951	PS15p_K9me2_peak_369a
PS15m_ct1	3216030	3221937	5908	3216799	194	43.1247	3.22626	42.0594	PS15p_K9me2_peak_369b
PS15m_ct1	3216030	3221937	5908	3217617	476	251.75	7.89192	249.655	PS15p_K9me2_peak_369c
PS15m_ct1	3216030	3221937	5908	3218052	598	368.414	9.9104	365.957	PS15p_K9me2_peak_369d
PS15m_ct1	3216030	3221937	5908	3218519	527	299.048	8.73571	296.791	PS15p_K9me2_peak_369e
PS15m_ct1	3216030	3221937	5908	3218926	157	25.5745	2.6141	24.6162	PS15p_K9me2_peak_369f
PS15m_ct1	3216030	3221937	5908	3219256	167	29.983	2.77955	28.9969	PS15p_K9me2_peak_369g
PS15m_ct1	3216030	3221937	5908	3219533	189	40.5625	3.14353	39.5125	PS15p_K9me2_peak_369h
PS15m_ct1	3216030	3221937	5908	3219638	236	66.7054	3.92114	65.5047	PS15p_K9me2_peak_369i
PS15m_ct1	3216030	3221937	5908	3219953	229	62.5352	3.80533	61.3582	PS15p_K9me2_peak_369j
PS15m_ct1	3216030	3221937	5908	3220587	417	200.005	6.91577	198.119	PS15p_K9me2_peak_369k
PS15m_ct1	3216030	3221937	5908	3220825	121	12.0869	2.01848	11.2262	PS15p_K9me2_peak_369l
PS15m_ct1	3216030	3221937	5908	3221239	231	63.7174	3.83842	62.5339	PS15p_K9me2_peak_369m
PS15m_ct1	3216030	3221937	5908	3221449	280	94.8664	4.64912	93.5047	PS15p_K9me2_peak_369n
PS15m_ct1	3216030	3221937	5908	3221716	234	65.5047	3.88805	64.3109	PS15p_K9me2_peak_369o
PS15m_ct1	3222344	3223372	1029	3222646	191	41.5806	3.17662	40.5246	PS15p_K9me2_peak_370a
PS15m_ct1	3222344	3223372	1029	3223055	125	13.3833	2.08466	12.5117	PS15p_K9me2_peak_370b
PS15m_ct1	3223826	3224213	388	3224181	138	14.6098	2.08447	13.7295	PS15p_K9me2_peak_371
PS15m_ct1	3224478	3224788	311	3224611	162	24.0534	2.48363	23.1058	PS15p_K9me2_peak_372
PS15m_ct1	3254701	3254900	200	3254860	106	4.97665	1.53816	4.19466	PS15p_K9me2_peak_373
PS15m_ct1	3260825	3261252	428	3261111	139	18.3355	2.31629	17.4259	PS15p_K9me2_peak_374
PS15m_ct1	3261674	3263930	2257	3261805	130	15.0795	2.16738	14.1942	PS15p_K9me2_peak_375a
PS15m_ct1	3261674	3263930	2257	3262160	205	48.9541	3.40825	47.8551	PS15p_K9me2_peak_375b
PS15m_ct1	3261674	3263930	2257	3262349	253	77.1998	4.20241	75.9388	PS15p_K9me2_peak_375c
PS15m_ct1	3261674	3263930	2257	3262775	237	67.3085	3.93769	66.1045	PS15p_K9me2_peak_375d
PS15m_ct1	3261674	3263930	2257	3263235	379	168.562	6.28707	166.821	PS15p_K9me2_peak_375e
PS15m_ct1	3261674	3263930	2257	3263701	182	37.0709	3.02772	36.0416	PS15p_K9me2_peak_375f
PS15m_ct1	3266907	3267106	200	3267008	143	19.8628	2.38247	18.9426	PS15p_K9me2_peak_376
PS15m_ct1	3267865	3268183	319	3268013	186	39.0522	3.0939	38.0112	PS15p_K9me2_peak_377
PS15m_ct1	3271560	3273203	1644	3271818	321	123.81	5.32746	122.292	PS15p_K9me2_peak_378a
PS15m_ct1	3271560	3273203	1644	3272192	355	149.542	5.88999	147.892	PS15p_K9me2_peak_378b
PS15m_ct1	3271560	3273203	1644	3272420	301	92.6579	4.25961	91.3105	PS15p_K9me2_peak_378c
PS15m_ct1	3271560	3273203	1644	3272979	453	231.179	7.51139	229.163	PS15p_K9me2_peak_378d
PS15m_ct1	3276189	3278211	2023	3276427	190	41.0704	3.16008	40.0174	PS15p_K9me2_peak_379a
PS15m_ct1	3276189	3278211	2023	3276697	137	17.59	2.2832	16.6858	PS15p_K9me2_peak_379b
PS15m_ct1	3276189	3278211	2023	3277040	256	79.1037	4.25204	77.8318	PS15p_K9me2_peak_379c
PS15m_ct1	3276189	3278211	2023	3277566	204	48.4135	3.39171	47.3176	PS15p_K9me2_peak_379d
PS15m_ct1	3276189	3278211	2023	3278001	120	11.7714	2.00193	10.9135	PS15p_K9me2_peak_379e
PS15m_ct1	3278440	3279134	695	3278565	197	44.6886	3.27589	43.6143	PS15p_K9me2_peak_380a
PS15m_ct1	3278440	3279134	695	3278986	132	10.7588	1.86667	9.91173	PS15p_K9me2_peak_380b
PS15m_ct1	3329817	3330105	289	3329937	122	5.70744	1.54914	4.91601	PS15p_K9me2_peak_381
PS15m_ct1	3332225	3332488	264	3332326	99	5.9984	1.65449	5.2017	PS15p_K9me2_peak_382
PS15m_ct1	3332811	3333323	513	3333212	112	9.26818	1.86124	8.43533	PS15p_K9me2_peak_383
PS15m_ct1	3333533	3334363	831	3333877	91	4.26362	1.52213	3.49141	PS15p_K9me2_peak_384a
PS15m_ct1	3333533	3334363	831	3334183	194	43.1247	3.22626	42.0594	PS15p_K9me2_peak_384b
PS15m_ct1	3334541	3345391	10851	3334708	171	31.8188	2.84572	30.8214	PS15p_K9me2_peak_385a
PS15m_ct1	3334541	3345391	10851	3335045	197	44.6886	3.27589	43.6143	PS15p_K9me2_peak_385b
PS15m_ct1	3334541	3345391	10851	3335327	144	20.2521	2.39901	19.3291	PS15p_K9me2_peak_385c
PS15m_ct1	3334541	3345391	10851	3335793	196	44.1651	3.25935	43.0939	PS15p_K9me2_peak_385d
PS15m_ct1	3334541	3345391	10851	3336089	248	74.0606	4.11968	72.8177	PS15p_K9me2_peak_385e
PS15m_ct1	3334541	3345391	10851	3336445	349	144.895	5.79072	143.268	PS15p_K9me2_peak_385f
PS15m_ct1	3334541	3345391	10851	3336860	406	190.743	6.73378	188.898	PS15p_K9me2_peak_385g
PS15m_ct1	3334541	3345391	10851	3337356	193	42.6078	3.20971	41.5456	PS15p_K9me2_peak_385h
PS15m_ct1	3334541	3345391	10851	3337976	258	80.3815	4.28513	79.1021	PS15p_K9me2_peak_385i
PS15m_ct1	3334541	3345391	10851	3338435	397	183.261	6.58487	181.45	PS15p_K9me2_peak_385j
PS15m_ct1	3334541	3345391	10851	3338702	223	59.0339	3.70606	57.8772	PS15p_K9me2_peak_385k
PS15m_ct1	3334541	3345391	10851	3339403	238	67.9134	3.95423	66.706	PS15p_K9me2_peak_385l
PS15m_ct1	3334541	3345391	10851	3339862	147	21.4376	2.44865	20.5066	PS15p_K9me2_peak_385m
PS15m_ct1	3334541	3345391	10851	3340188	186	39.0522	3.0939	38.0112	PS15p_K9me2_peak_385n
PS15m_ct1	3334541	3345391	10851	3340600	187	39.5533	3.11044	38.5093	PS15p_K9me2_peak_385o
PS15m_ct1	3334541	3345391	10851	3340865	263	83.6049	4.36786	82.3067	PS15p_K9me2_peak_385p
PS15m_ct1	3334541	3345391	10851	3341298	216	55.0369	3.59025	53.903	PS15p_K9me2_peak_385q
PS15m_ct1	3334541	3345391	10851	3341755	341	138.768	5.65836	137.172	PS15p_K9me2_peak_385r
PS15m_ct1	3334541	3345391	10851	3341997	288	100.322	4.78148	98.9299	PS15p_K9me2_peak_385s
PS15m_ct1	3334541	3345391	10851	3342658	317	120.882	5.26128	119.379	PS15p_K9me2_peak_385t
PS15m_ct1	3334541	3345391	10851	3343068	357	151.101	5.92308	149.443	PS15p_K9me2_peak_385u
PS15m_ct1	3334541	3345391	10851	3343655	177	34.6473	2.94499	33.6326	PS15p_K9me2_peak_385v
PS15m_ct1	3334541	3345391	10851	3343915	187	39.5533	3.11044	38.5093	PS15p_K9me2_peak_385w
PS15m_ct1	3334541	3345391	10851	3344326	394	180.786	6.53524	178.987	PS15p_K9me2_peak_385x
PS15m_ct1	3334541	3345391	10851	3345227	199	45.7421	3.30898	44.6617	PS15p_K9me2_peak_385y
PS15m_ct1	3345727	3346322	596	3345966	270	88.1863	4.48367	86.8615	PS15p_K9me2_peak_386
PS15m_ct1	3346506	3350439	3934	3346751	187	39.5533	3.11044	38.5093	PS15p_K9me2_peak_387a
PS15m_ct1	3346506	3350439	3934	3347124	140	18.7128	2.33283	17.8007	PS15p_K9me2_peak_387b
PS15m_ct1	3346506	3350439	3934	3347467	172	32.284	2.86227	31.2839	PS15p_K9me2_peak_387c
PS15m_ct1	3346506	3350439	3934	3347695	87	3.50139	1.45595	2.74214	PS15p_K9me2_peak_387d
PS15m_ct1	3346506	3350439	3934	3347795	84	2.97762	1.40632	2.22848	PS15p_K9me2_peak_387e
PS15m_ct1	3346506	3350439	3934	3348483	219	56.7382	3.63988	55.5944	PS15p_K9me2_peak_387f
PS15m_ct1	3346506	3350439	3934	3348962	292	103.085	4.84766	101.678	PS15p_K9me2_peak_387g
PS15m_ct1	3346506	3350439	3934	3349465	178	35.1272	2.96154	34.1096	PS15p_K9me2_peak_387h
PS15m_ct1	3346506	3350439	3934	3349937	224	59.6127	3.72261	58.4527	PS15p_K9me2_peak_387i
PS15m_ct1	3346506	3350439	3934	3350336	128	14.3911	2.13429	13.5112	PS15p_K9me2_peak_387j
PS15m_ct1	3350882	3352349	1468	3351069	310	115.81	5.14547	114.333	PS15p_K9me2_peak_388a
PS15m_ct1	3350882	3352349	1468	3351368	139	18.3355	2.31629	17.4259	PS15p_K9me2_peak_388b
PS15m_ct1	3350882	3352349	1468	3351503	100	6.23427	1.67104	5.43443	PS15p_K9me2_peak_388c
PS15m_ct1	3350882	3352349	1468	3352209	215	45.0827	3.10821	44.0082	PS15p_K9me2_peak_388d
PS15m_ct1	3382347	3383099	753	3382467	101	5.15149	1.57065	4.36665	PS15p_K9me2_peak_389a
PS15m_ct1	3382347	3383099	753	3382956	138	15.3201	2.1298	14.4343	PS15p_K9me2_peak_389b
PS15m_ct1	3383557	3384023	467	3383804	145	20.6443	2.41556	19.7187	PS15p_K9me2_peak_390
PS15m_ct1	3384185	3385837	1653	3384357	428	209.393	7.09777	207.467	PS15p_K9me2_peak_391a
PS15m_ct1	3384185	3385837	1653	3384664	230	63.1254	3.82187	61.945	PS15p_K9me2_peak_391b
PS15m_ct1	3384185	3385837	1653	3384998	220	57.3092	3.65643	56.1623	PS15p_K9me2_peak_391c
PS15m_ct1	3384185	3385837	1653	3385335	239	68.5201	3.97078	67.3092	PS15p_K9me2_peak_391d
PS15m_ct1	3384185	3385837	1653	3385688	176	34.1697	2.92845	33.1579	PS15p_K9me2_peak_391e
PS15m_ct1	3386039	3389362	3324	3386189	178	35.1272	2.96154	34.1096	PS15p_K9me2_peak_392a
PS15m_ct1	3386039	3389362	3324	3386422	156	25.1483	2.59755	24.1928	PS15p_K9me2_peak_392b
PS15m_ct1	3386039	3389362	3324	3386844	259	81.0228	4.30168	79.7397	PS15p_K9me2_peak_392c
PS15m_ct1	3386039	3389362	3324	3387100	275	75.7076	3.8547	74.4573	PS15p_K9me2_peak_392d
PS15m_ct1	3386039	3389362	3324	3387659	406	138.588	4.73244	136.995	PS15p_K9me2_peak_392e
PS15m_ct1	3386039	3389362	3324	3388306	251	75.9389	4.16932	74.6852	PS15p_K9me2_peak_392f
PS15m_ct1	3386039	3389362	3324	3388841	151	23.0587	2.51483	22.1169	PS15p_K9me2_peak_392g
PS15m_ct1	3386039	3389362	3324	3389185	177	34.6473	2.94499	33.6326	PS15p_K9me2_peak_392h
PS15m_ct1	3389630	3391951	2322	3389773	141	19.0931	2.34938	18.1783	PS15p_K9me2_peak_393a
PS15m_ct1	3389630	3391951	2322	3390142	150	22.6491	2.49828	21.7101	PS15p_K9me2_peak_393b
PS15m_ct1	3389630	3391951	2322	3390356	173	32.7518	2.87881	31.7486	PS15p_K9me2_peak_393c
PS15m_ct1	3389630	3391951	2322	3390578	226	60.776	3.75569	59.6092	PS15p_K9me2_peak_393d
PS15m_ct1	3389630	3391951	2322	3391072	221	57.8822	3.67297	56.7319	PS15p_K9me2_peak_393e
PS15m_ct1	3389630	3391951	2322	3391473	246	72.817	4.08659	71.5815	PS15p_K9me2_peak_393f
PS15m_ct1	3389630	3391951	2322	3391808	171	31.8188	2.84572	30.8214	PS15p_K9me2_peak_393g
PS15m_ct1	3392152	3395458	3307	3392290	176	34.1697	2.92845	33.1579	PS15p_K9me2_peak_394a
PS15m_ct1	3392152	3395458	3307	3392554	148	21.8386	2.46519	20.9049	PS15p_K9me2_peak_394b
PS15m_ct1	3392152	3395458	3307	3392971	262	82.9569	4.35131	81.6625	PS15p_K9me2_peak_394c
PS15m_ct1	3392152	3395458	3307	3393257	277	64.6559	3.38453	63.4687	PS15p_K9me2_peak_394d
PS15m_ct1	3392152	3395458	3307	3393796	385	113.284	4.11823	111.823	PS15p_K9me2_peak_394e
PS15m_ct1	3392152	3395458	3307	3394370	235	66.1041	3.9046	64.9069	PS15p_K9me2_peak_394f
PS15m_ct1	3392152	3395458	3307	3394916	146	21.0395	2.4321	20.1112	PS15p_K9me2_peak_394g
PS15m_ct1	3392152	3395458	3307	3395227	159	26.435	2.64719	25.4712	PS15p_K9me2_peak_394h
PS15m_ct1	3395717	3397525	1809	3395884	126	13.7159	2.1012	12.8415	PS15p_K9me2_peak_395a
PS15m_ct1	3395717	3397525	1809	3396387	149	22.2424	2.48174	21.306	PS15p_K9me2_peak_395b
PS15m_ct1	3395717	3397525	1809	3396692	215	54.4738	3.5737	53.343	PS15p_K9me2_peak_395c
PS15m_ct1	3395717	3397525	1809	3397400	151	23.0587	2.51483	22.1169	PS15p_K9me2_peak_395d
PS15m_ct1	3400502	3401587	1086	3400657	514	286.78	8.52063	284.563	PS15p_K9me2_peak_396a
PS15m_ct1	3400502	3401587	1086	3401260	234	65.5047	3.88805	64.3109	PS15p_K9me2_peak_396b
PS15m_ct1	3402140	3402691	552	3402307	350	145.667	5.80726	144.035	PS15p_K9me2_peak_397a
PS15m_ct1	3402140	3402691	552	3402512	362	155.019	6.0058	153.342	PS15p_K9me2_peak_397b
PS15m_ct1	3405037	3406281	1245	3405352	287	99.6344	4.76493	98.2466	PS15p_K9me2_peak_398a
PS15m_ct1	3405037	3406281	1245	3405931	244	71.5805	4.0535	70.3521	PS15p_K9me2_peak_398b
PS15m_ct1	3406689	3408152	1464	3407100	387	175.05	6.41943	173.278	PS15p_K9me2_peak_399a
PS15m_ct1	3406689	3408152	1464	3407553	398	184.088	6.60142	182.274	PS15p_K9me2_peak_399b
PS15m_ct1	3406689	3408152	1464	3407809	258	80.3815	4.28513	79.1021	PS15p_K9me2_peak_399c
PS15m_ct1	3408409	3409669	1261	3408547	153	23.8862	2.54792	22.9388	PS15p_K9me2_peak_400a
PS15m_ct1	3408409	3409669	1261	3409081	238	67.9134	3.95423	66.706	PS15p_K9me2_peak_400b
PS15m_ct1	3408409	3409669	1261	3409444	105	7.47455	1.75376	6.6599	PS15p_K9me2_peak_400c
PS15m_ct1	3410548	3410817	270	3410749	101	3.2331	1.39046	2.47982	PS15p_K9me2_peak_401
PS15m_ct1	3412478	3412677	200	3412655	126	10.7092	1.89276	9.86227	PS15p_K9me2_peak_402
PS15m_ct1	3454907	3455356	450	3455225	107	7.9985	1.78685	7.17798	PS15p_K9me2_peak_403
PS15m_ct1	3455610	3456030	421	3455788	334	133.474	5.54255	131.905	PS15p_K9me2_peak_404
PS15m_ct1	3456422	3458138	1717	3456516	132	15.7809	2.20047	14.8902	PS15p_K9me2_peak_405a
PS15m_ct1	3456422	3458138	1717	3456930	162	27.7458	2.69682	26.7737	PS15p_K9me2_peak_405b
PS15m_ct1	3456422	3458138	1717	3457174	258	80.3815	4.28513	79.1021	PS15p_K9me2_peak_405c
PS15m_ct1	3456422	3458138	1717	3457417	228	61.9469	3.78878	60.7733	PS15p_K9me2_peak_405d
PS15m_ct1	3456422	3458138	1717	3457769	240	69.1286	3.98732	67.9142	PS15p_K9me2_peak_405e
PS15m_ct1	3458579	3459581	1003	3458719	235	66.1041	3.9046	64.9069	PS15p_K9me2_peak_406a
PS15m_ct1	3458579	3459581	1003	3459212	148	21.8386	2.46519	20.9049	PS15p_K9me2_peak_406b
PS15m_ct1	3458579	3459581	1003	3459477	178	35.1272	2.96154	34.1096	PS15p_K9me2_peak_406c
PS15m_ct1	3460622	3461103	482	3460794	192	31.1782	2.63096	30.1863	PS15p_K9me2_peak_407
PS15m_ct1	3510343	3510958	616	3510562	168	30.4381	2.79609	29.4492	PS15p_K9me2_peak_408
PS15m_ct1	3512007	3512427	421	3512339	146	21.0395	2.4321	20.1112	PS15p_K9me2_peak_409
PS15m_ct1	3513059	3513484	426	3513236	173	32.7518	2.87881	31.7486	PS15p_K9me2_peak_410
PS15m_ct1	3514318	3516966	2649	3514684	687	428.774	10.1464	426.17	PS15p_K9me2_peak_411a
PS15m_ct1	3514318	3516966	2649	3515374	937	744.133	15.5191	740.99	PS15p_K9me2_peak_411b
PS15m_ct1	3514318	3516966	2649	3516070	179	35.6096	2.97808	34.589	PS15p_K9me2_peak_411c
PS15m_ct1	3514318	3516966	2649	3516534	353	147.988	5.8569	146.345	PS15p_K9me2_peak_411d
PS15m_ct1	3514318	3516966	2649	3516920	109	8.53795	1.81994	7.71143	PS15p_K9me2_peak_411e
PS15m_ct1	3517159	3519535	2377	3517453	217	55.6021	3.60679	54.4649	PS15p_K9me2_peak_412a
PS15m_ct1	3517159	3519535	2377	3517730	450	228.532	7.46176	226.527	PS15p_K9me2_peak_412b
PS15m_ct1	3517159	3519535	2377	3518077	513	285.842	8.50408	283.628	PS15p_K9me2_peak_412c
PS15m_ct1	3517159	3519535	2377	3518827	165	29.0803	2.74646	28.0999	PS15p_K9me2_peak_412d
PS15m_ct1	3517159	3519535	2377	3519126	131	15.4286	2.18393	14.5406	PS15p_K9me2_peak_412e
PS15m_ct1	3517159	3519535	2377	3519390	181	36.5814	3.01117	35.5551	PS15p_K9me2_peak_412f
PS15m_ct1	3520170	3520676	507	3520497	202	47.3386	3.35862	46.2488	PS15p_K9me2_peak_413
PS15m_ct1	3521541	3522801	1261	3521807	230	63.1254	3.82187	61.945	PS15p_K9me2_peak_414a
PS15m_ct1	3521541	3522801	1261	3522125	200	46.2721	3.32553	45.1887	PS15p_K9me2_peak_414b
PS15m_ct1	3521541	3522801	1261	3522670	273	90.1739	4.53331	88.8379	PS15p_K9me2_peak_414c
PS15m_ct1	3523047	3523530	484	3523199	196	44.1651	3.25935	43.0939	PS15p_K9me2_peak_415a
PS15m_ct1	3523047	3523530	484	3523396	204	48.4135	3.39171	47.3176	PS15p_K9me2_peak_415b
PS15m_ct1	3523730	3524337	608	3523823	116	10.5447	1.93575	9.69811	PS15p_K9me2_peak_416a
PS15m_ct1	3523730	3524337	608	3524157	162	27.7458	2.69682	26.7737	PS15p_K9me2_peak_416b
PS15m_ct1	3524514	3527204	2691	3524664	272	89.5098	4.51676	88.1776	PS15p_K9me2_peak_417a
PS15m_ct1	3524514	3527204	2691	3524836	260	81.6659	4.31822	80.379	PS15p_K9me2_peak_417b
PS15m_ct1	3524514	3527204	2691	3525581	312	117.252	5.17856	115.768	PS15p_K9me2_peak_417c
PS15m_ct1	3524514	3527204	2691	3526130	200	46.2721	3.32553	45.1887	PS15p_K9me2_peak_417d
PS15m_ct1	3524514	3527204	2691	3526607	179	35.6096	2.97808	34.589	PS15p_K9me2_peak_417e
PS15m_ct1	3524514	3527204	2691	3526957	115	10.2469	1.91921	9.40325	PS15p_K9me2_peak_417f
PS15m_ct1	3524514	3527204	2691	3527085	105	7.47455	1.75376	6.6599	PS15p_K9me2_peak_417g
PS15m_ct1	3527419	3527728	310	3527592	314	118.7	5.21165	117.208	PS15p_K9me2_peak_418
PS15m_ct1	3528162	3531234	3073	3528372	303	110.806	5.02965	109.357	PS15p_K9me2_peak_419a
PS15m_ct1	3528162	3531234	3073	3528872	390	162.495	5.8328	160.783	PS15p_K9me2_peak_419b
PS15m_ct1	3528162	3531234	3073	3529592	447	225.895	7.41212	223.9	PS15p_K9me2_peak_419c
PS15m_ct1	3528162	3531234	3073	3529955	357	151.101	5.92308	149.443	PS15p_K9me2_peak_419d
PS15m_ct1	3528162	3531234	3073	3530704	212	52.7965	3.52407	51.6752	PS15p_K9me2_peak_419e
PS15m_ct1	3528162	3531234	3073	3531029	179	35.6096	2.97808	34.589	PS15p_K9me2_peak_419f
PS15m_ct1	3531703	3532251	549	3531806	110	5.30407	1.55331	4.51849	PS15p_K9me2_peak_420
PS15m_ct1	3534501	3535098	598	3534786	248	34.3502	2.42901	33.3383	PS15p_K9me2_peak_421
PS15m_ct1	3545451	3547660	2210	3545608	178	35.1272	2.96154	34.1096	PS15p_K9me2_peak_422a
PS15m_ct1	3545451	3547660	2210	3545961	228	61.9469	3.78878	60.7733	PS15p_K9me2_peak_422b
PS15m_ct1	3545451	3547660	2210	3546236	222	58.4571	3.68952	57.3035	PS15p_K9me2_peak_422c
PS15m_ct1	3545451	3547660	2210	3546636	183	37.5627	3.04426	36.5305	PS15p_K9me2_peak_422d
PS15m_ct1	3545451	3547660	2210	3547151	322	124.545	5.34401	123.023	PS15p_K9me2_peak_422e
PS15m_ct1	3545451	3547660	2210	3547475	209	51.1374	3.47443	50.0259	PS15p_K9me2_peak_422f
PS15m_ct1	3548253	3548514	262	3548405	121	12.0869	2.01848	11.2262	PS15p_K9me2_peak_423
PS15m_ct1	3548713	3556927	8215	3548822	132	15.7809	2.20047	14.8902	PS15p_K9me2_peak_424a
PS15m_ct1	3548713	3556927	8215	3549100	323	125.282	5.36055	123.756	PS15p_K9me2_peak_424b
PS15m_ct1	3548713	3556927	8215	3549470	266	85.5587	4.41749	84.249	PS15p_K9me2_peak_424c
PS15m_ct1	3548713	3556927	8215	3550312	280	94.8664	4.64912	93.5047	PS15p_K9me2_peak_424d
PS15m_ct1	3548713	3556927	8215	3550769	243	70.9649	4.03696	69.74	PS15p_K9me2_peak_424e
PS15m_ct1	3548713	3556927	8215	3551047	327	128.242	5.42673	126.701	PS15p_K9me2_peak_424f
PS15m_ct1	3548713	3556927	8215	3551328	296	105.873	4.91384	104.45	PS15p_K9me2_peak_424g
PS15m_ct1	3548713	3556927	8215	3551540	316	120.153	5.24474	118.654	PS15p_K9me2_peak_424h
PS15m_ct1	3548713	3556927	8215	3552040	414	197.467	6.86614	195.591	PS15p_K9me2_peak_424i
PS15m_ct1	3548713	3556927	8215	3552310	319	122.343	5.29437	120.832	PS15p_K9me2_peak_424j
PS15m_ct1	3548713	3556927	8215	3552751	513	285.842	8.50408	283.628	PS15p_K9me2_peak_424k
PS15m_ct1	3548713	3556927	8215	3553223	142	19.4764	2.36592	18.5589	PS15p_K9me2_peak_424l
PS15m_ct1	3548713	3556927	8215	3553677	237	67.3085	3.93769	66.1045	PS15p_K9me2_peak_424m
PS15m_ct1	3548713	3556927	8215	3554648	378	167.756	6.27052	166.019	PS15p_K9me2_peak_424n
PS15m_ct1	3548713	3556927	8215	3554924	249	74.685	4.13623	73.4385	PS15p_K9me2_peak_424o
PS15m_ct1	3548713	3556927	8215	3555755	199	45.7421	3.30898	44.6617	PS15p_K9me2_peak_424p
PS15m_ct1	3548713	3556927	8215	3555919	129	14.7337	2.15084	13.851	PS15p_K9me2_peak_424q
PS15m_ct1	3548713	3556927	8215	3556633	201	46.8043	3.34207	45.7177	PS15p_K9me2_peak_424r
PS15m_ct1	3557488	3557693	206	3557585	207	33.7724	2.64544	32.7634	PS15p_K9me2_peak_425
PS15m_ct1	3558544	3559003	460	3558822	157	12.0052	1.83716	11.1468	PS15p_K9me2_peak_426
PS15m_ct1	3560719	3561053	335	3560818	140	7.44999	1.61965	6.63745	PS15p_K9me2_peak_427
PS15m_ct1	3566317	3566590	274	3566484	122	11.3211	1.95755	10.4685	PS15p_K9me2_peak_428
PS15m_ct1	3619049	3619814	766	3619178	158	20.1063	2.28799	19.1857	PS15p_K9me2_peak_429a
PS15m_ct1	3619049	3619814	766	3619477	176	33.2814	2.87875	32.2753	PS15p_K9me2_peak_429b
PS15m_ct1	3619049	3619814	766	3619715	116	8.91899	1.81379	8.0893	PS15p_K9me2_peak_429c
PS15m_ct1	3621028	3621850	823	3621345	134	16.4951	2.23356	15.5989	PS15p_K9me2_peak_430a
PS15m_ct1	3621028	3621850	823	3621690	188	40.0568	3.12699	39.0098	PS15p_K9me2_peak_430b
PS15m_ct1	3622468	3622810	343	3622664	217	55.6021	3.60679	54.4649	PS15p_K9me2_peak_431
PS15m_ct1	3627573	3628013	441	3627704	147	21.4376	2.44865	20.5066	PS15p_K9me2_peak_432
PS15m_ct1	3630082	3630435	354	3630242	215	54.4738	3.5737	53.343	PS15p_K9me2_peak_433
PS15m_ct1	3630796	3631096	301	3630931	336	114.053	4.68367	112.588	PS15p_K9me2_peak_434
PS15m_ct1	3651682	3652124	443	3651784	149	22.2424	2.48174	21.306	PS15p_K9me2_peak_435
PS15m_ct1	3652362	3653328	967	3652457	163	16.6541	2.06736	15.7577	PS15p_K9me2_peak_436a
PS15m_ct1	3652362	3653328	967	3652733	131	15.0984	2.16168	14.213	PS15p_K9me2_peak_436b
PS15m_ct1	3652362	3653328	967	3653080	140	18.7128	2.33283	17.8007	PS15p_K9me2_peak_436c
PS15m_ct1	3653484	3655546	2063	3653964	412	195.78	6.83305	193.912	PS15p_K9me2_peak_437a
PS15m_ct1	3653484	3655546	2063	3654523	245	72.1979	4.07005	70.966	PS15p_K9me2_peak_437b
PS15m_ct1	3653484	3655546	2063	3654896	179	35.6096	2.97808	34.589	PS15p_K9me2_peak_437c
PS15m_ct1	3653484	3655546	2063	3655135	227	61.3605	3.77224	60.1904	PS15p_K9me2_peak_437d
PS15m_ct1	3653484	3655546	2063	3655353	172	32.284	2.86227	31.2839	PS15p_K9me2_peak_437e
PS15m_ct1	3655738	3671039	15302	3656142	351	146.439	5.82381	144.804	PS15p_K9me2_peak_438a
PS15m_ct1	3655738	3671039	15302	3656479	218	56.1691	3.62334	55.0286	PS15p_K9me2_peak_438b
PS15m_ct1	3655738	3671039	15302	3656783	263	83.6049	4.36786	82.3067	PS15p_K9me2_peak_438c
PS15m_ct1	3655738	3671039	15302	3657048	288	100.322	4.78148	98.9299	PS15p_K9me2_peak_438d
PS15m_ct1	3655738	3671039	15302	3657439	264	84.2545	4.3844	82.9524	PS15p_K9me2_peak_438e
PS15m_ct1	3655738	3671039	15302	3657824	343	140.292	5.69145	138.688	PS15p_K9me2_peak_438f
PS15m_ct1	3655738	3671039	15302	3658342	357	151.101	5.92308	149.443	PS15p_K9me2_peak_438g
PS15m_ct1	3655738	3671039	15302	3658894	254	77.8327	4.21895	76.5682	PS15p_K9me2_peak_438h
PS15m_ct1	3655738	3671039	15302	3659348	224	59.6127	3.72261	58.4527	PS15p_K9me2_peak_438i
PS15m_ct1	3655738	3671039	15302	3660054	286	98.9487	4.74839	97.5646	PS15p_K9me2_peak_438j
PS15m_ct1	3655738	3671039	15302	3660213	299	107.978	4.96347	106.544	PS15p_K9me2_peak_438k
PS15m_ct1	3655738	3671039	15302	3660564	301	109.39	4.99656	107.948	PS15p_K9me2_peak_438l
PS15m_ct1	3655738	3671039	15302	3660993	321	123.81	5.32746	122.292	PS15p_K9me2_peak_438m
PS15m_ct1	3655738	3671039	15302	3661440	428	209.393	7.09777	207.467	PS15p_K9me2_peak_438n
PS15m_ct1	3655738	3671039	15302	3661806	315	119.426	5.22819	117.93	PS15p_K9me2_peak_438o
PS15m_ct1	3655738	3671039	15302	3662205	304	111.517	5.0462	110.064	PS15p_K9me2_peak_438p
PS15m_ct1	3655738	3671039	15302	3662428	319	122.343	5.29437	120.832	PS15p_K9me2_peak_438q
PS15m_ct1	3655738	3671039	15302	3662772	463	240.062	7.67684	238.011	PS15p_K9me2_peak_438r
PS15m_ct1	3655738	3671039	15302	3663778	472	248.137	7.82574	246.056	PS15p_K9me2_peak_438s
PS15m_ct1	3655738	3671039	15302	3664148	466	242.745	7.72647	240.685	PS15p_K9me2_peak_438t
PS15m_ct1	3655738	3671039	15302	3664716	465	198.02	6.00731	196.145	PS15p_K9me2_peak_438u
PS15m_ct1	3655738	3671039	15302	3665131	316	120.153	5.24474	118.654	PS15p_K9me2_peak_438v
PS15m_ct1	3655738	3671039	15302	3665391	311	116.53	5.16201	115.05	PS15p_K9me2_peak_438w
PS15m_ct1	3655738	3671039	15302	3665807	230	63.1254	3.82187	61.945	PS15p_K9me2_peak_438x
PS15m_ct1	3655738	3671039	15302	3666141	252	76.5685	4.18586	75.3112	PS15p_K9me2_peak_438y
PS15m_ct1	3655738	3671039	15302	3666600	231	63.7174	3.83842	62.5339	PS15p_K9me2_peak_438z
PS15m_ct1	3655738	3671039	15302	3666990	390	177.502	6.46906	175.718	PS15p_K9me2_peak_438ba
PS15m_ct1	3655738	3671039	15302	3667428	538	309.537	8.91771	307.246	PS15p_K9me2_peak_438bb
PS15m_ct1	3655738	3671039	15302	3667705	507	280.233	8.40481	278.038	PS15p_K9me2_peak_438bc
PS15m_ct1	3655738	3671039	15302	3668394	293	103.78	4.8642	102.369	PS15p_K9me2_peak_438bd
PS15m_ct1	3655738	3671039	15302	3668706	308	114.373	5.11238	112.905	PS15p_K9me2_peak_438be
PS15m_ct1	3655738	3671039	15302	3669743	262	82.9569	4.35131	81.6625	PS15p_K9me2_peak_438bf
PS15m_ct1	3655738	3671039	15302	3670145	233	64.9071	3.87151	63.7166	PS15p_K9me2_peak_438bg
PS15m_ct1	3655738	3671039	15302	3670303	290	101.7	4.81457	100.301	PS15p_K9me2_peak_438bh
PS15m_ct1	3655738	3671039	15302	3670853	266	85.5587	4.41749	84.249	PS15p_K9me2_peak_438bi
PS15m_ct1	3671264	3671938	675	3671393	179	35.6096	2.97808	34.589	PS15p_K9me2_peak_439a
PS15m_ct1	3671264	3671938	675	3671801	268	38.6528	2.48773	37.6145	PS15p_K9me2_peak_439b
PS15m_ct1	3707513	3708212	700	3707671	196	14.5067	1.83139	13.6266	PS15p_K9me2_peak_440a
PS15m_ct1	3707513	3708212	700	3708045	642	177.387	3.9381	175.607	PS15p_K9me2_peak_440b
PS15m_ct1	3737484	3737771	288	3737562	99	4.07417	1.47752	3.30513	PS15p_K9me2_peak_441
PS15m_ct1	3739940	3740244	305	3740068	148	16.3722	2.1333	15.4784	PS15p_K9me2_peak_442
PS15m_ct1	3740493	3740870	378	3740552	94	4.88194	1.57177	4.10044	PS15p_K9me2_peak_443
PS15m_ct1	3741106	3743860	2755	3741203	177	34.6473	2.94499	33.6326	PS15p_K9me2_peak_444a
PS15m_ct1	3741106	3743860	2755	3741525	193	42.6078	3.20971	41.5456	PS15p_K9me2_peak_444b
PS15m_ct1	3741106	3743860	2755	3742056	262	82.9569	4.35131	81.6625	PS15p_K9me2_peak_444c
PS15m_ct1	3741106	3743860	2755	3742374	216	55.0369	3.59025	53.903	PS15p_K9me2_peak_444d
PS15m_ct1	3741106	3743860	2755	3742700	243	70.9649	4.03696	69.74	PS15p_K9me2_peak_444e
PS15m_ct1	3741106	3743860	2755	3743087	273	90.1739	4.53331	88.8379	PS15p_K9me2_peak_444f
PS15m_ct1	3741106	3743860	2755	3743513	177	34.6473	2.94499	33.6326	PS15p_K9me2_peak_444g
PS15m_ct1	3744033	3745395	1363	3744221	1071	908.685	17.7361	905.382	PS15p_K9me2_peak_445a
PS15m_ct1	3744033	3745395	1363	3744935	211	52.2414	3.50752	51.1233	PS15p_K9me2_peak_445b
PS15m_ct1	3745633	3747165	1533	3745743	126	13.7159	2.1012	12.8415	PS15p_K9me2_peak_446a
PS15m_ct1	3745633	3747165	1533	3745979	139	18.3355	2.31629	17.4259	PS15p_K9me2_peak_446b
PS15m_ct1	3745633	3747165	1533	3746657	455	232.948	7.54448	230.925	PS15p_K9me2_peak_446c
PS15m_ct1	3747894	3748210	317	3748097	113	9.66241	1.88612	8.82446	PS15p_K9me2_peak_447
PS15m_ct1	3748772	3749353	582	3748888	163	28.188	2.71337	27.2132	PS15p_K9me2_peak_448a
PS15m_ct1	3748772	3749353	582	3749202	219	56.7382	3.63988	55.5944	PS15p_K9me2_peak_448b
PS15m_ct1	3749684	3751918	2235	3749845	229	62.5352	3.80533	61.3582	PS15p_K9me2_peak_449a
PS15m_ct1	3749684	3751918	2235	3750143	118	11.1509	1.96884	10.2987	PS15p_K9me2_peak_449b
PS15m_ct1	3749684	3751918	2235	3750472	294	104.476	4.88075	103.061	PS15p_K9me2_peak_449c
PS15m_ct1	3749684	3751918	2235	3750721	360	153.449	5.97271	151.779	PS15p_K9me2_peak_449d
PS15m_ct1	3749684	3751918	2235	3751023	281	95.543	4.66567	94.1774	PS15p_K9me2_peak_449e
PS15m_ct1	3749684	3751918	2235	3751274	162	27.7458	2.69682	26.7737	PS15p_K9me2_peak_449f
PS15m_ct1	3749684	3751918	2235	3751682	494	268.185	8.18973	266.033	PS15p_K9me2_peak_449g
PS15m_ct1	3752379	3752839	461	3752554	225	60.1934	3.73915	59.03	PS15p_K9me2_peak_450
PS15m_ct1	3753049	3763163	10115	3753305	438	144.851	4.59754	143.227	PS15p_K9me2_peak_451a
PS15m_ct1	3753049	3763163	10115	3753947	330	130.476	5.47637	128.923	PS15p_K9me2_peak_451b
PS15m_ct1	3753049	3763163	10115	3754467	365	157.385	6.05544	155.696	PS15p_K9me2_peak_451c
PS15m_ct1	3753049	3763163	10115	3754704	378	167.756	6.27052	166.019	PS15p_K9me2_peak_451d
PS15m_ct1	3753049	3763163	10115	3755385	109	8.53795	1.81994	7.71143	PS15p_K9me2_peak_451e
PS15m_ct1	3753049	3763163	10115	3755939	247	73.438	4.10314	72.1988	PS15p_K9me2_peak_451f
PS15m_ct1	3753049	3763163	10115	3756421	322	124.545	5.34401	123.023	PS15p_K9me2_peak_451g
PS15m_ct1	3753049	3763163	10115	3757057	323	125.282	5.36055	123.756	PS15p_K9me2_peak_451h
PS15m_ct1	3753049	3763163	10115	3757309	304	111.517	5.0462	110.064	PS15p_K9me2_peak_451i
PS15m_ct1	3753049	3763163	10115	3757533	223	59.0339	3.70606	57.8772	PS15p_K9me2_peak_451j
PS15m_ct1	3753049	3763163	10115	3757672	210	51.6884	3.49098	50.5736	PS15p_K9me2_peak_451k
PS15m_ct1	3753049	3763163	10115	3758425	592	362.404	9.81113	359.963	PS15p_K9me2_peak_451l
PS15m_ct1	3753049	3763163	10115	3758606	586	356.421	9.71186	353.994	PS15p_K9me2_peak_451m
PS15m_ct1	3753049	3763163	10115	3759115	216	55.0369	3.59025	53.903	PS15p_K9me2_peak_451n
PS15m_ct1	3753049	3763163	10115	3759516	305	112.229	5.06274	110.772	PS15p_K9me2_peak_451o
PS15m_ct1	3753049	3763163	10115	3759987	244	71.5805	4.0535	70.3521	PS15p_K9me2_peak_451p
PS15m_ct1	3753049	3763163	10115	3760314	159	26.435	2.64719	25.4712	PS15p_K9me2_peak_451q
PS15m_ct1	3753049	3763163	10115	3760731	335	134.226	5.55909	132.653	PS15p_K9me2_peak_451r
PS15m_ct1	3753049	3763163	10115	3761191	260	81.6659	4.31822	80.379	PS15p_K9me2_peak_451s
PS15m_ct1	3753049	3763163	10115	3761495	193	42.6078	3.20971	41.5456	PS15p_K9me2_peak_451t
PS15m_ct1	3753049	3763163	10115	3761856	276	92.1756	4.58294	90.8285	PS15p_K9me2_peak_451u
PS15m_ct1	3753049	3763163	10115	3762288	196	44.1651	3.25935	43.0939	PS15p_K9me2_peak_451v
PS15m_ct1	3753049	3763163	10115	3762631	182	37.0709	3.02772	36.0416	PS15p_K9me2_peak_451w
PS15m_ct1	3753049	3763163	10115	3762915	230	63.1254	3.82187	61.945	PS15p_K9me2_peak_451x
PS15m_ct1	3776886	3777085	200	3776985	143	12.2306	1.90924	11.3697	PS15p_K9me2_peak_452
PS15m_ct1	3786748	3787110	363	3786800	88	3.31787	1.43294	2.56393	PS15p_K9me2_peak_453
PS15m_ct1	3787423	3787740	318	3787472	91	4.05269	1.50076	3.28577	PS15p_K9me2_peak_454
PS15m_ct1	3787988	3788187	200	3788043	125	10.5039	1.88357	9.65955	PS15p_K9me2_peak_455
PS15m_ct1	3788926	3798396	9471	3789090	230	63.1254	3.82187	61.945	PS15p_K9me2_peak_456a
PS15m_ct1	3788926	3798396	9471	3789252	232	64.3113	3.85496	63.1244	PS15p_K9me2_peak_456b
PS15m_ct1	3788926	3798396	9471	3789862	398	184.088	6.60142	182.274	PS15p_K9me2_peak_456c
PS15m_ct1	3788926	3798396	9471	3790333	353	147.988	5.8569	146.345	PS15p_K9me2_peak_456d
PS15m_ct1	3788926	3798396	9471	3790858	612	382.537	10.142	380.045	PS15p_K9me2_peak_456e
PS15m_ct1	3788926	3798396	9471	3791040	521	279.916	8.0835	277.724	PS15p_K9me2_peak_456f
PS15m_ct1	3788926	3798396	9471	3791448	316	120.153	5.24474	118.654	PS15p_K9me2_peak_456g
PS15m_ct1	3788926	3798396	9471	3791911	283	96.9007	4.69875	95.5278	PS15p_K9me2_peak_456h
PS15m_ct1	3788926	3798396	9471	3792151	326	127.5	5.41019	125.963	PS15p_K9me2_peak_456i
PS15m_ct1	3788926	3798396	9471	3792649	153	23.8862	2.54792	22.9388	PS15p_K9me2_peak_456j
PS15m_ct1	3788926	3798396	9471	3792960	259	81.0228	4.30168	79.7397	PS15p_K9me2_peak_456k
PS15m_ct1	3788926	3798396	9471	3793238	381	170.177	6.32016	168.428	PS15p_K9me2_peak_456l
PS15m_ct1	3788926	3798396	9471	3793736	212	52.7965	3.52407	51.6752	PS15p_K9me2_peak_456m
PS15m_ct1	3788926	3798396	9471	3794133	290	101.7	4.81457	100.301	PS15p_K9me2_peak_456n
PS15m_ct1	3788926	3798396	9471	3794774	239	68.5201	3.97078	67.3092	PS15p_K9me2_peak_456o
PS15m_ct1	3788926	3798396	9471	3795379	300	108.683	4.98002	107.245	PS15p_K9me2_peak_456p
PS15m_ct1	3788926	3798396	9471	3795726	305	112.229	5.06274	110.772	PS15p_K9me2_peak_456q
PS15m_ct1	3788926	3798396	9471	3796372	392	179.142	6.50215	177.351	PS15p_K9me2_peak_456r
PS15m_ct1	3788926	3798396	9471	3796649	178	35.1272	2.96154	34.1096	PS15p_K9me2_peak_456s
PS15m_ct1	3788926	3798396	9471	3797051	241	69.7389	4.00387	68.5209	PS15p_K9me2_peak_456t
PS15m_ct1	3788926	3798396	9471	3797511	284	97.5819	4.7153	96.2053	PS15p_K9me2_peak_456u
PS15m_ct1	3788926	3798396	9471	3797845	192	42.0931	3.19317	41.034	PS15p_K9me2_peak_456v
PS15m_ct1	3788926	3798396	9471	3798247	236	66.7054	3.92114	65.5047	PS15p_K9me2_peak_456w
PS15m_ct1	3798718	3799186	469	3798923	552	323.027	9.14934	320.695	PS15p_K9me2_peak_457
PS15m_ct1	3799709	3800745	1037	3800002	422	204.257	6.9985	202.352	PS15p_K9me2_peak_458a
PS15m_ct1	3799709	3800745	1037	3800484	276	92.1756	4.58294	90.8285	PS15p_K9me2_peak_458b
PS15m_ct1	3801244	3802510	1267	3801395	227	61.3605	3.77224	60.1904	PS15p_K9me2_peak_459a
PS15m_ct1	3801244	3802510	1267	3801869	178	35.1272	2.96154	34.1096	PS15p_K9me2_peak_459b
PS15m_ct1	3801244	3802510	1267	3802234	427	156.239	5.08037	154.558	PS15p_K9me2_peak_459c
PS15m_ct1	3803134	3803580	447	3803257	236	51.6975	3.21537	50.5827	PS15p_K9me2_peak_460
PS15m_ct1	3837769	3837981	213	3837872	219	53.24	3.46335	52.1184	PS15p_K9me2_peak_461
PS15m_ct1	3839458	3843777	4320	3839560	88	3.68517	1.4725	2.92269	PS15p_K9me2_peak_462a
PS15m_ct1	3839458	3843777	4320	3840017	137	17.59	2.2832	16.6858	PS15p_K9me2_peak_462b
PS15m_ct1	3839458	3843777	4320	3840346	99	5.9984	1.65449	5.2017	PS15p_K9me2_peak_462c
PS15m_ct1	3839458	3843777	4320	3840691	225	60.1934	3.73915	59.03	PS15p_K9me2_peak_462d
PS15m_ct1	3839458	3843777	4320	3841022	236	66.7054	3.92114	65.5047	PS15p_K9me2_peak_462e
PS15m_ct1	3839458	3843777	4320	3841381	406	190.743	6.73378	188.898	PS15p_K9me2_peak_462f
PS15m_ct1	3839458	3843777	4320	3842103	354	148.765	5.87344	147.118	PS15p_K9me2_peak_462g
PS15m_ct1	3839458	3843777	4320	3842529	262	82.9569	4.35131	81.6625	PS15p_K9me2_peak_462h
PS15m_ct1	3839458	3843777	4320	3842879	230	63.1254	3.82187	61.945	PS15p_K9me2_peak_462i
PS15m_ct1	3839458	3843777	4320	3843163	338	136.491	5.60873	134.907	PS15p_K9me2_peak_462j
PS15m_ct1	3839458	3843777	4320	3843688	124	13.0541	2.06811	12.1853	PS15p_K9me2_peak_462k
PS15m_ct1	3844109	3845981	1873	3844192	89	3.8735	1.48904	3.1078	PS15p_K9me2_peak_463a
PS15m_ct1	3844109	3845981	1873	3844760	363	155.807	6.02235	154.126	PS15p_K9me2_peak_463b
PS15m_ct1	3844109	3845981	1873	3845147	212	52.7965	3.52407	51.6752	PS15p_K9me2_peak_463c
PS15m_ct1	3844109	3845981	1873	3845504	204	48.4135	3.39171	47.3176	PS15p_K9me2_peak_463d
PS15m_ct1	3844109	3845981	1873	3845881	108	8.2663	1.8034	7.44274	PS15p_K9me2_peak_463e
PS15m_ct1	3846197	3846737	541	3846279	123	12.7283	2.05157	11.8622	PS15p_K9me2_peak_464a
PS15m_ct1	3846197	3846737	541	3846611	207	50.0416	3.44134	48.9364	PS15p_K9me2_peak_464b
PS15m_ct1	3846976	3847190	215	3847076	139	18.3355	2.31629	17.4259	PS15p_K9me2_peak_465
PS15m_ct1	3847652	3848285	634	3847742	134	16.4951	2.23356	15.5989	PS15p_K9me2_peak_466a
PS15m_ct1	3847652	3848285	634	3848135	151	23.0587	2.51483	22.1169	PS15p_K9me2_peak_466b
PS15m_ct1	3848695	3849131	437	3848806	124	13.0541	2.06811	12.1853	PS15p_K9me2_peak_467a
PS15m_ct1	3848695	3849131	437	3849024	110	8.81342	1.83649	7.98405	PS15p_K9me2_peak_467b
PS15m_ct1	3857872	3858441	570	3857993	127	12.7377	2.02715	11.8716	PS15p_K9me2_peak_468a
PS15m_ct1	3857872	3858441	570	3858373	161	23.6962	2.47104	22.7514	PS15p_K9me2_peak_468b
PS15m_ct1	3859626	3860404	779	3859964	342	139.53	5.6749	137.929	PS15p_K9me2_peak_469a
PS15m_ct1	3859626	3860404	779	3860258	248	74.0606	4.11968	72.8177	PS15p_K9me2_peak_469b
PS15m_ct1	3860576	3864181	3606	3860789	256	79.1037	4.25204	77.8318	PS15p_K9me2_peak_470a
PS15m_ct1	3860576	3864181	3606	3860983	360	153.449	5.97271	151.779	PS15p_K9me2_peak_470b
PS15m_ct1	3860576	3864181	3606	3861701	258	80.3815	4.28513	79.1021	PS15p_K9me2_peak_470c
PS15m_ct1	3860576	3864181	3606	3861994	230	63.1254	3.82187	61.945	PS15p_K9me2_peak_470d
PS15m_ct1	3860576	3864181	3606	3862551	405	189.907	6.71723	188.066	PS15p_K9me2_peak_470e
PS15m_ct1	3860576	3864181	3606	3863155	264	84.2545	4.3844	82.9524	PS15p_K9me2_peak_470f
PS15m_ct1	3860576	3864181	3606	3863522	112	9.33781	1.86664	8.50474	PS15p_K9me2_peak_470g
PS15m_ct1	3860576	3864181	3606	3863956	227	61.3605	3.77224	60.1904	PS15p_K9me2_peak_470h
PS15m_ct1	3864629	3864828	200	3864706	156	16.238	2.08044	15.3444	PS15p_K9me2_peak_471
PS15m_ct1	3867187	3867386	200	3867308	133	7.00733	1.61073	6.19833	PS15p_K9me2_peak_472
PS15m_ct1	3889442	3889883	442	3889556	299	70.149	3.40485	68.9309	PS15p_K9me2_peak_473
PS15m_ct1	3890134	3892676	2543	3890383	148	21.4641	2.44205	20.533	PS15p_K9me2_peak_474a
PS15m_ct1	3890134	3892676	2543	3890702	192	42.0931	3.19317	41.034	PS15p_K9me2_peak_474b
PS15m_ct1	3890134	3892676	2543	3890869	156	25.1483	2.59755	24.1928	PS15p_K9me2_peak_474c
PS15m_ct1	3890134	3892676	2543	3891435	450	228.532	7.46176	226.527	PS15p_K9me2_peak_474d
PS15m_ct1	3890134	3892676	2543	3891912	309	73.6759	3.44959	72.4366	PS15p_K9me2_peak_474e
PS15m_ct1	3890134	3892676	2543	3892221	298	107.275	4.94693	105.845	PS15p_K9me2_peak_474f
PS15m_ct1	3894282	3895861	1580	3894472	279	94.1914	4.63258	92.8332	PS15p_K9me2_peak_475a
PS15m_ct1	3894282	3895861	1580	3894608	291	102.392	4.83111	100.989	PS15p_K9me2_peak_475b
PS15m_ct1	3894282	3895861	1580	3895364	311	116.53	5.16201	115.05	PS15p_K9me2_peak_475c
PS15m_ct1	3894282	3895861	1580	3895675	148	21.8386	2.46519	20.9049	PS15p_K9me2_peak_475d
PS15m_ct1	3897641	3898657	1017	3898016	362	155.019	6.0058	153.342	PS15p_K9me2_peak_476a
PS15m_ct1	3897641	3898657	1017	3898477	434	214.565	7.19704	212.617	PS15p_K9me2_peak_476b
PS15m_ct1	3898815	3900485	1671	3898999	191	41.5806	3.17662	40.5246	PS15p_K9me2_peak_477a
PS15m_ct1	3898815	3900485	1671	3899437	165	29.0803	2.74646	28.0999	PS15p_K9me2_peak_477b
PS15m_ct1	3898815	3900485	1671	3900125	357	151.101	5.92308	149.443	PS15p_K9me2_peak_477c
PS15m_ct1	3929151	3929465	315	3929279	405	63.0925	2.62195	61.9151	PS15p_K9me2_peak_478
PS15m_ct1	3959088	3959293	206	3959189	183	36.0447	2.96114	35.0238	PS15p_K9me2_peak_479
PS15m_ct1	3963953	3967912	3960	3964107	134	16.4951	2.23356	15.5989	PS15p_K9me2_peak_480a
PS15m_ct1	3963953	3967912	3960	3964460	217	55.6021	3.60679	54.4649	PS15p_K9me2_peak_480b
PS15m_ct1	3963953	3967912	3960	3964897	271	88.8473	4.50022	87.5187	PS15p_K9me2_peak_480c
PS15m_ct1	3963953	3967912	3960	3965212	251	75.9389	4.16932	74.6852	PS15p_K9me2_peak_480d
PS15m_ct1	3963953	3967912	3960	3965448	371	162.147	6.15471	160.435	PS15p_K9me2_peak_480e
PS15m_ct1	3963953	3967912	3960	3965784	246	72.817	4.08659	71.5815	PS15p_K9me2_peak_480f
PS15m_ct1	3963953	3967912	3960	3966214	217	55.6021	3.60679	54.4649	PS15p_K9me2_peak_480g
PS15m_ct1	3963953	3967912	3960	3966541	294	104.476	4.88075	103.061	PS15p_K9me2_peak_480h
PS15m_ct1	3963953	3967912	3960	3966691	241	69.7389	4.00387	68.5209	PS15p_K9me2_peak_480i
PS15m_ct1	3963953	3967912	3960	3967358	299	107.978	4.96347	106.544	PS15p_K9me2_peak_480j
PS15m_ct1	3963953	3967912	3960	3967546	361	154.233	5.98926	152.56	PS15p_K9me2_peak_480k
PS15m_ct1	3968120	3969748	1629	3968291	145	20.6443	2.41556	19.7187	PS15p_K9me2_peak_481a
PS15m_ct1	3968120	3969748	1629	3968570	202	47.3386	3.35862	46.2488	PS15p_K9me2_peak_481b
PS15m_ct1	3968120	3969748	1629	3968905	196	44.1651	3.25935	43.0939	PS15p_K9me2_peak_481c
PS15m_ct1	3968120	3969748	1629	3969370	257	79.7418	4.26859	78.466	PS15p_K9me2_peak_481d
PS15m_ct1	3970028	3970445	418	3970171	177	34.6473	2.94499	33.6326	PS15p_K9me2_peak_482
PS15m_ct1	3970804	3971428	625	3971014	174	33.222	2.89536	32.2159	PS15p_K9me2_peak_483a
PS15m_ct1	3970804	3971428	625	3971257	139	16.5847	2.20395	15.6884	PS15p_K9me2_peak_483b
PS15m_ct1	3995424	3995698	275	3995554	170	27.1782	2.5947	26.2113	PS15p_K9me2_peak_484
PS15m_ct1	4006604	4006803	200	4006776	184	24.2314	2.34245	23.2837	PS15p_K9me2_peak_485
PS15m_ct1	4012599	4013305	707	4012696	131	15.4286	2.18393	14.5406	PS15p_K9me2_peak_486a
PS15m_ct1	4012599	4013305	707	4012962	85	3.14757	1.42286	2.395	PS15p_K9me2_peak_486b
PS15m_ct1	4012599	4013305	707	4013296	111	7.46565	1.72501	6.65305	PS15p_K9me2_peak_486c
PS15m_ct1	4014348	4014673	326	4014499	282	96.2211	4.68221	94.8519	PS15p_K9me2_peak_487
PS15m_ct1	4014835	4015090	256	4014961	152	23.471	2.53137	22.5264	PS15p_K9me2_peak_488
PS15m_ct1	4015415	4019522	4108	4015682	171	31.8188	2.84572	30.8214	PS15p_K9me2_peak_489a
PS15m_ct1	4015415	4019522	4108	4016148	183	37.5627	3.04426	36.5305	PS15p_K9me2_peak_489b
PS15m_ct1	4015415	4019522	4108	4016728	430	211.113	7.13086	209.18	PS15p_K9me2_peak_489c
PS15m_ct1	4015415	4019522	4108	4017127	348	144.125	5.77417	142.501	PS15p_K9me2_peak_489d
PS15m_ct1	4015415	4019522	4108	4017810	366	158.176	6.07198	156.483	PS15p_K9me2_peak_489e
PS15m_ct1	4015415	4019522	4108	4018359	305	107.443	4.844	106.013	PS15p_K9me2_peak_489f
PS15m_ct1	4015415	4019522	4108	4019181	211	51.1661	3.45194	50.0546	PS15p_K9me2_peak_489g
PS15m_ct1	4015415	4019522	4108	4019335	216	55.0369	3.59025	53.903	PS15p_K9me2_peak_489h
PS15m_ct1	4019737	4021974	2238	4019957	274	86.2925	4.33639	84.9789	PS15p_K9me2_peak_490a
PS15m_ct1	4019737	4021974	2238	4020290	194	38.0281	2.95855	36.9956	PS15p_K9me2_peak_490b
PS15m_ct1	4019737	4021974	2238	4020507	212	45.3625	3.15071	44.2852	PS15p_K9me2_peak_490c
PS15m_ct1	4019737	4021974	2238	4020814	178	28.9355	2.62487	27.9576	PS15p_K9me2_peak_490d
PS15m_ct1	4019737	4021974	2238	4021118	212	44.319	3.10014	43.2477	PS15p_K9me2_peak_490e
PS15m_ct1	4019737	4021974	2238	4021386	144	15.6885	2.11583	14.8	PS15p_K9me2_peak_490f
PS15m_ct1	4086800	4086999	200	4086965	103	6.96638	1.72067	6.15753	PS15p_K9me2_peak_491
PS15m_ct1	4087626	4089179	1554	4087749	138	17.9612	2.29974	17.0543	PS15p_K9me2_peak_492a
PS15m_ct1	4087626	4089179	1554	4087981	105	7.47455	1.75376	6.6599	PS15p_K9me2_peak_492b
PS15m_ct1	4087626	4089179	1554	4088405	98	5.76668	1.63795	4.97297	PS15p_K9me2_peak_492c
PS15m_ct1	4087626	4089179	1554	4088709	156	25.1483	2.59755	24.1928	PS15p_K9me2_peak_492d
PS15m_ct1	4087626	4089179	1554	4089052	157	25.5745	2.6141	24.6162	PS15p_K9me2_peak_492e
PS15m_ct1	4089391	4089716	326	4089494	105	7.47455	1.75376	6.6599	PS15p_K9me2_peak_493
PS15m_ct1	4090422	4093045	2624	4090589	344	141.056	5.70799	139.448	PS15p_K9me2_peak_494a
PS15m_ct1	4090422	4093045	2624	4091034	336	134.98	5.57564	133.403	PS15p_K9me2_peak_494b
PS15m_ct1	4090422	4093045	2624	4091222	276	92.1756	4.58294	90.8285	PS15p_K9me2_peak_494c
PS15m_ct1	4090422	4093045	2624	4091818	348	144.125	5.77417	142.501	PS15p_K9me2_peak_494d
PS15m_ct1	4090422	4093045	2624	4092272	299	107.978	4.96347	106.544	PS15p_K9me2_peak_494e
PS15m_ct1	4090422	4093045	2624	4092656	202	47.3386	3.35862	46.2488	PS15p_K9me2_peak_494f
PS15m_ct1	4090422	4093045	2624	4092955	133	16.1364	2.21702	15.243	PS15p_K9me2_peak_494g
PS15m_ct1	4093584	4095307	1724	4093765	229	62.5352	3.80533	61.3582	PS15p_K9me2_peak_495a
PS15m_ct1	4093584	4095307	1724	4093906	233	64.9071	3.87151	63.7166	PS15p_K9me2_peak_495b
PS15m_ct1	4093584	4095307	1724	4094194	212	52.7965	3.52407	51.6752	PS15p_K9me2_peak_495c
PS15m_ct1	4093584	4095307	1724	4094470	327	128.242	5.42673	126.701	PS15p_K9me2_peak_495d
PS15m_ct1	4093584	4095307	1724	4094923	216	55.0369	3.59025	53.903	PS15p_K9me2_peak_495e
PS15m_ct1	4093584	4095307	1724	4095156	239	68.5201	3.97078	67.3092	PS15p_K9me2_peak_495f
PS15m_ct1	4106545	4106744	200	4106614	127	10.6245	1.88185	9.77774	PS15p_K9me2_peak_496
PS15m_ct1	4106972	4107318	347	4107140	96	4.24832	1.50358	3.47812	PS15p_K9me2_peak_497
PS15m_ct1	4108750	4109265	516	4108885	175	31.6636	2.79854	30.6688	PS15p_K9me2_peak_498a
PS15m_ct1	4108750	4109265	516	4109157	128	14.3911	2.13429	13.5112	PS15p_K9me2_peak_498b
PS15m_ct1	4111389	4112327	939	4111557	91	4.26362	1.52213	3.49141	PS15p_K9me2_peak_499a
PS15m_ct1	4111389	4112327	939	4111787	131	15.4286	2.18393	14.5406	PS15p_K9me2_peak_499b
PS15m_ct1	4111389	4112327	939	4112277	122	12.4059	2.03502	11.5424	PS15p_K9me2_peak_499c
PS15m_ct1	4112568	4115521	2954	4112818	212	52.7965	3.52407	51.6752	PS15p_K9me2_peak_500a
PS15m_ct1	4112568	4115521	2954	4113145	148	21.8386	2.46519	20.9049	PS15p_K9me2_peak_500b
PS15m_ct1	4112568	4115521	2954	4113610	235	66.1041	3.9046	64.9069	PS15p_K9me2_peak_500c
PS15m_ct1	4112568	4115521	2954	4114103	426	207.677	7.06468	205.758	PS15p_K9me2_peak_500d
PS15m_ct1	4112568	4115521	2954	4114560	433	213.701	7.18049	211.756	PS15p_K9me2_peak_500e
PS15m_ct1	4112568	4115521	2954	4114773	429	210.253	7.11431	208.323	PS15p_K9me2_peak_500f
PS15m_ct1	4112568	4115521	2954	4115141	240	69.1286	3.98732	67.9142	PS15p_K9me2_peak_500g
PS15m_ct1	4115774	4117317	1544	4115971	179	35.6096	2.97808	34.589	PS15p_K9me2_peak_501a
PS15m_ct1	4115774	4117317	1544	4116283	134	16.4951	2.23356	15.5989	PS15p_K9me2_peak_501b
PS15m_ct1	4115774	4117317	1544	4116723	157	25.5745	2.6141	24.6162	PS15p_K9me2_peak_501c
PS15m_ct1	4115774	4117317	1544	4117108	198	45.2143	3.29244	44.1371	PS15p_K9me2_peak_501d
PS15m_ct1	4117591	4118109	519	4117689	164	28.6329	2.72991	27.6552	PS15p_K9me2_peak_502a
PS15m_ct1	4117591	4118109	519	4118028	102	6.71829	1.70413	5.91242	PS15p_K9me2_peak_502b
PS15m_ct1	4118292	4118984	693	4118390	153	23.8862	2.54792	22.9388	PS15p_K9me2_peak_503a
PS15m_ct1	4118292	4118984	693	4118786	92	4.46535	1.53868	3.68992	PS15p_K9me2_peak_503b
PS15m_ct1	4118292	4118984	693	4118875	111	9.09267	1.85303	8.26032	PS15p_K9me2_peak_503c
PS15m_ct1	4120221	4120675	455	4120329	109	6.55341	1.66008	5.75025	PS15p_K9me2_peak_504
PS15m_ct1	4147677	4148060	384	4147768	135	12.7684	1.98328	11.9022	PS15p_K9me2_peak_505a
PS15m_ct1	4147677	4148060	384	4148042	102	4.91179	1.54559	4.13015	PS15p_K9me2_peak_505b
PS15m_ct1	4150028	4150402	375	4150162	161	27.3062	2.68028	26.3369	PS15p_K9me2_peak_506
PS15m_ct1	4151501	4151763	263	4151639	230	51.0313	3.24212	49.9226	PS15p_K9me2_peak_507
PS15m_ct1	4151985	4152790	806	4152095	144	16.6429	2.17445	15.7465	PS15p_K9me2_peak_508a
PS15m_ct1	4151985	4152790	806	4152630	190	41.0704	3.16008	40.0174	PS15p_K9me2_peak_508b
PS15m_ct1	4153046	4155027	1982	4153270	209	51.1374	3.47443	50.0259	PS15p_K9me2_peak_509a
PS15m_ct1	4153046	4155027	1982	4153676	178	35.1272	2.96154	34.1096	PS15p_K9me2_peak_509b
PS15m_ct1	4153046	4155027	1982	4153998	443	222.391	7.34594	220.411	PS15p_K9me2_peak_509c
PS15m_ct1	4153046	4155027	1982	4154247	380	169.369	6.30361	167.624	PS15p_K9me2_peak_509d
PS15m_ct1	4153046	4155027	1982	4154618	146	21.0395	2.4321	20.1112	PS15p_K9me2_peak_509e
PS15m_ct1	4153046	4155027	1982	4154839	144	20.2521	2.39901	19.3291	PS15p_K9me2_peak_509f
PS15m_ct1	4155976	4161805	5830	4156205	288	100.322	4.78148	98.9299	PS15p_K9me2_peak_510a
PS15m_ct1	4155976	4161805	5830	4156536	415	198.312	6.88268	196.433	PS15p_K9me2_peak_510b
PS15m_ct1	4155976	4161805	5830	4156714	383	171.797	6.35325	170.041	PS15p_K9me2_peak_510c
PS15m_ct1	4155976	4161805	5830	4157049	406	190.743	6.73378	188.898	PS15p_K9me2_peak_510d
PS15m_ct1	4155976	4161805	5830	4157555	346	142.588	5.74108	140.972	PS15p_K9me2_peak_510e
PS15m_ct1	4155976	4161805	5830	4157971	741	518.832	12.2763	516.042	PS15p_K9me2_peak_510f
PS15m_ct1	4155976	4161805	5830	4158174	725	501.361	12.0116	498.606	PS15p_K9me2_peak_510g
[truncated: 14,991 more rows]

## Sheet: E10+ H3K9me2 peaks
# This file is generated by MACS version 2.2.9.1
# Command line: callpeak -t R10p_K9me2.bam -c R10p_Input.bam -g 37441900 -n R10p_K9me2 --keep-dup all --extsize 200 --nomodel --call-summits -q 0.01 --outdir ./
# ARGUMENTS LIST:
# name = R10p_K9me2
# format = AUTO
# ChIP-seq file = ['R10p_K9me2.bam']
# control file = ['R10p_Input.bam']
# effective genome size = 3.74e+07
# band width = 300
# model fold = [5, 50]
# qvalue cutoff = 1.00e-02
# The maximum gap between significant sites is assigned as the read length/tag size.
# The minimum length of peaks is assigned as the predicted fragment length "d".
# Larger dataset will be scaled towards smaller dataset.
# Range for calculating regional lambda is: 1000 bps and 10000 bps
# Broad region calling is off
# Paired-End mode is off
# Searching for subpeak summits is on
# tag size is determined as 141 bps
# total tags in treatment: 28355816
# total tags in control: 35120410
# d = 200
chr	start	end	length	abs_summit	pileup	-LOG10(pvalue)	fold_enrichment	-LOG10(qvalue)	name
PS15m_ct1	6862	7220	359	7101	284	21.549	1.86927	20.5975	R10p_K9me2_peak_1
PS15m_ct1	14953	15173	221	15067	296	24.9794	1.94798	24.0171	R10p_K9me2_peak_2
PS15m_ct1	15927	21373	5447	16091	1064	507.196	6.98518	505.434	R10p_K9me2_peak_3a
PS15m_ct1	15927	21373	5447	16713	2537	2072.58	16.6464	2069.87	R10p_K9me2_peak_3b
PS15m_ct1	15927	21373	5447	17252	3583	1968.31	8.53263	1965.64	R10p_K9me2_peak_3c
PS15m_ct1	15927	21373	5447	17860	761	271.243	4.99785	269.858	R10p_K9me2_peak_3d
PS15m_ct1	15927	21373	5447	18199	1147	578.891	7.52956	577.041	R10p_K9me2_peak_3e
PS15m_ct1	15927	21373	5447	18631	1087	526.791	7.13603	525.004	R10p_K9me2_peak_3f
PS15m_ct1	15927	21373	5447	19626	2987	2135.57	12.9745	2132.84	R10p_K9me2_peak_3g
PS15m_ct1	15927	21373	5447	20368	2091	1544.66	13.7211	1542.17	R10p_K9me2_peak_3h
PS15m_ct1	15927	21373	5447	20717	1444	855.611	9.47754	853.524	R10p_K9me2_peak_3i
PS15m_ct1	15927	21373	5447	21058	1001	454.641	6.57197	452.953	R10p_K9me2_peak_3j
PS15m_ct1	22065	22304	240	22187	311	29.5592	2.04636	28.5836	R10p_K9me2_peak_4
PS15m_ct1	55082	55309	228	55200	243	11.5184	1.60036	10.6086	R10p_K9me2_peak_5
PS15m_ct1	55471	56970	1500	55570	271	18.0773	1.78401	17.1385	R10p_K9me2_peak_6a
PS15m_ct1	55471	56970	1500	55915	245	11.9434	1.61348	11.0314	R10p_K9me2_peak_6b
PS15m_ct1	55471	56970	1500	56526	255	14.1705	1.67907	13.2479	R10p_K9me2_peak_6c
PS15m_ct1	57462	57799	338	57590	312	29.8757	2.05292	28.8992	R10p_K9me2_peak_7
PS15m_ct1	57960	59190	1231	58134	668	208.518	4.38787	207.236	R10p_K9me2_peak_8a
PS15m_ct1	57960	59190	1231	58709	1216	640.485	7.98212	638.569	R10p_K9me2_peak_8b
PS15m_ct1	59636	60103	468	59763	403	63.9562	2.64978	62.9047	R10p_K9me2_peak_9a
PS15m_ct1	59636	60103	468	59965	325	34.1138	2.13819	33.1261	R10p_K9me2_peak_9b
PS15m_ct1	67821	68641	821	68053	342	39.9914	2.24969	38.9892	R10p_K9me2_peak_10a
PS15m_ct1	67821	68641	821	68406	2539	1910.64	14.2197	1908	R10p_K9me2_peak_10b
PS15m_ct1	73183	73785	603	73338	338	38.5751	2.22345	37.5762	R10p_K9me2_peak_11a
PS15m_ct1	73183	73785	603	73680	277	4.27476	1.26944	3.41369	R10p_K9me2_peak_11b
PS15m_ct1	150633	153503	2871	150747	369	50.0661	2.42678	49.0418	R10p_K9me2_peak_12a
PS15m_ct1	150633	153503	2871	151197	736	253.871	4.83387	252.515	R10p_K9me2_peak_12b
PS15m_ct1	150633	153503	2871	151788	748	262.164	4.91258	260.794	R10p_K9me2_peak_12c
PS15m_ct1	150633	153503	2871	152266	663	205.298	4.35508	204.021	R10p_K9me2_peak_12d
PS15m_ct1	150633	153503	2871	152692	660	203.374	4.3354	202.099	R10p_K9me2_peak_12e
PS15m_ct1	150633	153503	2871	153181	525	123.348	3.44996	122.198	R10p_K9me2_peak_12f
PS15m_ct1	181280	181689	410	181434	341	21.8615	1.77057	20.909	R10p_K9me2_peak_13
PS15m_ct1	181846	182716	871	182079	372	51.2392	2.44645	50.2124	R10p_K9me2_peak_14a
PS15m_ct1	181846	182716	871	182430	455	87.5611	2.99084	86.4689	R10p_K9me2_peak_14b
PS15m_ct1	183393	184950	1558	183618	984	440.749	6.46047	439.082	R10p_K9me2_peak_15a
PS15m_ct1	183393	184950	1558	183940	346	41.4278	2.27592	40.4222	R10p_K9me2_peak_15b
PS15m_ct1	183393	184950	1558	184381	1154	585.059	7.57548	583.202	R10p_K9me2_peak_15c
PS15m_ct1	183393	184950	1558	184743	904	377.125	5.93576	375.561	R10p_K9me2_peak_15d
PS15m_ct1	185434	187481	2048	185936	1076	517.393	7.06388	515.618	R10p_K9me2_peak_16a
PS15m_ct1	185434	187481	2048	186665	866	347.962	5.68653	346.448	R10p_K9me2_peak_16b
PS15m_ct1	185434	187481	2048	186989	358	45.8553	2.35463	44.84	R10p_K9me2_peak_16c
PS15m_ct1	185434	187481	2048	187292	516	118.508	3.39093	117.367	R10p_K9me2_peak_16d
PS15m_ct1	188531	189309	779	188726	250	13.0357	1.64627	12.1184	R10p_K9me2_peak_17a
PS15m_ct1	188531	189309	779	189110	388	57.6694	2.55139	56.6298	R10p_K9me2_peak_17b
PS15m_ct1	190455	191960	1506	191086	3159	1280.1	5.79625	1277.73	R10p_K9me2_peak_18a
PS15m_ct1	190455	191960	1506	191517	2099	1132.42	8.29292	1130.15	R10p_K9me2_peak_18b
PS15m_ct1	192215	194050	1836	192359	597	164.373	3.92219	163.16	R10p_K9me2_peak_19a
PS15m_ct1	192215	194050	1836	193031	707	234.181	4.64367	232.858	R10p_K9me2_peak_19b
PS15m_ct1	192215	194050	1836	193490	1593	1004.82	10.4548	1002.63	R10p_K9me2_peak_19c
PS15m_ct1	192215	194050	1836	193941	300	26.1695	1.97421	25.2037	R10p_K9me2_peak_19d
PS15m_ct1	218120	218579	460	218337	527	33.4726	1.77978	32.4866	R10p_K9me2_peak_20
PS15m_ct1	218881	219874	994	219240	689	54.6002	1.93071	53.567	R10p_K9me2_peak_21a
PS15m_ct1	218881	219874	994	219755	1161	39.5519	1.51298	38.5514	R10p_K9me2_peak_21b
PS15m_ct1	222905	223273	369	223022	274	5.94945	1.34436	5.07383	R10p_K9me2_peak_22
PS15m_ct1	223501	224015	515	223827	511	81.9127	2.6764	80.8299	R10p_K9me2_peak_23
PS15m_ct1	224305	227976	3672	224927	717	226.167	4.43494	224.858	R10p_K9me2_peak_24a
PS15m_ct1	224305	227976	3672	225846	1476	638.044	6.21725	636.131	R10p_K9me2_peak_24b
PS15m_ct1	224305	227976	3672	226267	1224	429.192	4.94152	427.543	R10p_K9me2_peak_24c
PS15m_ct1	224305	227976	3672	226655	2110	890.856	6.06301	888.746	R10p_K9me2_peak_24d
PS15m_ct1	224305	227976	3672	227462	1593	971.109	9.90906	968.946	R10p_K9me2_peak_24e
PS15m_ct1	224305	227976	3672	227824	367	49.2899	2.41366	48.2672	R10p_K9me2_peak_24f
PS15m_ct1	228191	230525	2335	228401	3047	2717.85	19.9914	2714.9	R10p_K9me2_peak_25a
PS15m_ct1	228191	230525	2335	228778	1606	1018.13	10.5401	1015.94	R10p_K9me2_peak_25b
PS15m_ct1	228191	230525	2335	229239	1477	825.176	8.69068	823.11	R10p_K9me2_peak_25c
PS15m_ct1	228191	230525	2335	229639	1319	598.677	6.58601	596.805	R10p_K9me2_peak_25d
PS15m_ct1	228191	230525	2335	230355	828	319.523	5.43729	318.057	R10p_K9me2_peak_25e
PS15m_ct1	230836	231326	491	231184	488	103.892	3.20728	102.774	R10p_K9me2_peak_26
PS15m_ct1	231923	232134	212	232023	358	45.8553	2.35463	44.84	R10p_K9me2_peak_27
PS15m_ct1	232299	232840	542	232649	406	65.2427	2.66945	64.1889	R10p_K9me2_peak_28
PS15m_ct1	233146	234340	1195	233545	585	157.262	3.84349	156.06	R10p_K9me2_peak_29a
PS15m_ct1	233146	234340	1195	234170	504	112.162	3.31222	111.03	R10p_K9me2_peak_29b
PS15m_ct1	234546	234798	253	234684	319	32.1295	2.09883	31.1469	R10p_K9me2_peak_30
PS15m_ct1	235345	236164	820	235589	675	213.053	4.43378	211.764	R10p_K9me2_peak_31a
PS15m_ct1	235345	236164	820	236037	582	85.3161	2.54937	84.2278	R10p_K9me2_peak_31b
PS15m_ct1	239054	239866	813	239397	897	371.7	5.88985	370.145	R10p_K9me2_peak_32
PS15m_ct1	240016	241587	1572	240542	1000	453.82	6.56541	452.133	R10p_K9me2_peak_33a
PS15m_ct1	240016	241587	1572	240993	259	15.1082	1.7053	14.1815	R10p_K9me2_peak_33b
PS15m_ct1	240016	241587	1572	241402	485	102.367	3.1876	101.251	R10p_K9me2_peak_33c
PS15m_ct1	242324	242731	408	242577	448	84.2273	2.94493	83.1405	R10p_K9me2_peak_34
PS15m_ct1	244191	244781	591	244489	359	46.2322	2.36119	45.216	R10p_K9me2_peak_35
PS15m_ct1	263526	268439	4914	263983	1158	371.106	4.52496	369.552	R10p_K9me2_peak_36a
PS15m_ct1	263526	268439	4914	264659	865	268.807	4.3844	267.427	R10p_K9me2_peak_36b
PS15m_ct1	263526	268439	4914	265035	1071	251.024	3.47358	249.674	R10p_K9me2_peak_36c
PS15m_ct1	263526	268439	4914	265322	1018	338.709	4.68416	337.211	R10p_K9me2_peak_36d
PS15m_ct1	263526	268439	4914	266073	1012	415.017	5.82917	413.391	R10p_K9me2_peak_36e
PS15m_ct1	263526	268439	4914	266660	710	236.194	4.66334	234.868	R10p_K9me2_peak_36f
PS15m_ct1	263526	268439	4914	266881	648	195.737	4.2567	194.474	R10p_K9me2_peak_36g
PS15m_ct1	263526	268439	4914	267146	966	303.33	4.43197	301.892	R10p_K9me2_peak_36h
PS15m_ct1	263526	268439	4914	267574	1711	419.116	3.60469	417.484	R10p_K9me2_peak_36i
PS15m_ct1	269178	270999	1822	269543	1131	564.862	7.42462	563.028	R10p_K9me2_peak_37a
PS15m_ct1	269178	270999	1822	270076	2080	1532.13	13.649	1529.64	R10p_K9me2_peak_37b
PS15m_ct1	269178	270999	1822	270438	613	174.017	4.02714	172.789	R10p_K9me2_peak_37c
PS15m_ct1	269178	270999	1822	270824	839	327.679	5.50944	326.199	R10p_K9me2_peak_37d
PS15m_ct1	273539	274437	899	274239	6830	3545.14	7.89797	3541.94	R10p_K9me2_peak_38
PS15m_ct1	274597	274908	312	274726	927	279.749	4.27219	278.35	R10p_K9me2_peak_39
PS15m_ct1	276456	277745	1290	276682	1008	460.397	6.61788	458.701	R10p_K9me2_peak_40a
PS15m_ct1	276456	277745	1290	277083	1288	706.566	8.45436	704.59	R10p_K9me2_peak_40b
PS15m_ct1	276456	277745	1290	277552	1001	454.641	6.57197	452.953	R10p_K9me2_peak_40c
PS15m_ct1	278257	278860	604	278507	1342	655.035	7.21836	653.105	R10p_K9me2_peak_41
PS15m_ct1	279383	285034	5652	279784	3478	2745.2	15.5987	2742.24	R10p_K9me2_peak_42a
PS15m_ct1	279383	285034	5652	280665	2801	2032.89	13.3213	2030.2	R10p_K9me2_peak_42b
PS15m_ct1	279383	285034	5652	281372	3901	3320.61	18.151	3317.48	R10p_K9me2_peak_42c
PS15m_ct1	279383	285034	5652	282066	3850	1879.86	7.26824	1877.23	R10p_K9me2_peak_42d
PS15m_ct1	279383	285034	5652	282701	5743	3203.8	8.73736	3200.7	R10p_K9me2_peak_42e
PS15m_ct1	279383	285034	5652	283066	5476	3369.5	10.1272	3366.36	R10p_K9me2_peak_42f
PS15m_ct1	279383	285034	5652	283551	5242	2840.37	8.37865	2837.38	R10p_K9me2_peak_42g
PS15m_ct1	279383	285034	5652	283999	5805	2865.45	7.38124	2862.45	R10p_K9me2_peak_42h
PS15m_ct1	279383	285034	5652	284602	3465	2424.95	12.5069	2422.1	R10p_K9me2_peak_42i
PS15m_ct1	285308	286136	829	285719	1137	411.009	5.09356	409.39	R10p_K9me2_peak_43
PS15m_ct1	287084	287863	780	287273	787	219.075	3.97358	217.776	R10p_K9me2_peak_44a
PS15m_ct1	287084	287863	780	287662	506	69.1857	2.45065	68.1249	R10p_K9me2_peak_44b
PS15m_ct1	350698	351036	339	350803	411	14.7173	1.50866	13.7926	R10p_K9me2_peak_45
PS15m_ct1	351310	352372	1063	351519	384	56.0347	2.52516	54.9984	R10p_K9me2_peak_46a
PS15m_ct1	351310	352372	1063	352138	559	142.222	3.67296	141.044	R10p_K9me2_peak_46b
PS15m_ct1	352770	354138	1369	352955	943	407.774	6.19156	406.161	R10p_K9me2_peak_47a
PS15m_ct1	352770	354138	1369	353905	1035	482.797	6.79497	481.068	R10p_K9me2_peak_47b
PS15m_ct1	354644	355147	504	354974	494	106.967	3.24663	105.844	R10p_K9me2_peak_48
PS15m_ct1	356235	357749	1515	356427	693	224.859	4.55184	223.551	R10p_K9me2_peak_49a
PS15m_ct1	356235	357749	1515	356628	784	287.539	5.1487	286.127	R10p_K9me2_peak_49b
PS15m_ct1	356235	357749	1515	357032	289	22.9525	1.90207	21.9965	R10p_K9me2_peak_49c
PS15m_ct1	356235	357749	1515	357498	720	242.945	4.72893	241.607	R10p_K9me2_peak_49d
PS15m_ct1	357905	358514	610	357998	190	2.95789	1.25274	2.10983	R10p_K9me2_peak_50a
PS15m_ct1	357905	358514	610	358330	637	188.82	4.18455	187.569	R10p_K9me2_peak_50b
PS15m_ct1	359867	361466	1600	360049	515	117.975	3.38437	116.834	R10p_K9me2_peak_51a
PS15m_ct1	359867	361466	1600	360605	1100	537.96	7.2213	536.16	R10p_K9me2_peak_51b
PS15m_ct1	359867	361466	1600	360877	776	281.837	5.09623	280.434	R10p_K9me2_peak_51c
PS15m_ct1	359867	361466	1600	361166	369	50.0661	2.42678	49.0418	R10p_K9me2_peak_51d
PS15m_ct1	444029	444351	323	444252	421	21.3015	1.65278	20.351	R10p_K9me2_peak_52
PS15m_ct1	444925	446502	1578	445335	609	79.8412	2.4043	78.7623	R10p_K9me2_peak_53a
PS15m_ct1	444925	446502	1578	445710	548	75.1808	2.45797	74.1098	R10p_K9me2_peak_53b
PS15m_ct1	447113	447748	636	447362	324	18.7515	1.71117	17.8107	R10p_K9me2_peak_54
PS15m_ct1	462135	462527	393	462237	245	11.9434	1.61348	11.0314	R10p_K9me2_peak_55
PS15m_ct1	463106	463361	256	463234	358	45.8553	2.35463	44.84	R10p_K9me2_peak_56
PS15m_ct1	464082	464483	402	464323	876	355.568	5.75211	354.04	R10p_K9me2_peak_57
PS15m_ct1	465130	466556	1427	465393	842	329.914	5.52911	328.431	R10p_K9me2_peak_58a
PS15m_ct1	465130	466556	1427	466283	974	432.637	6.39488	430.983	R10p_K9me2_peak_58b
PS15m_ct1	473655	473881	227	473776	225	8.0132	1.4823	7.12282	R10p_K9me2_peak_59
PS15m_ct1	539792	540095	304	539927	392	59.3218	2.57763	58.2791	R10p_K9me2_peak_60
PS15m_ct1	542842	546001	3160	543048	1996	1437.28	13.098	1434.83	R10p_K9me2_peak_61a
PS15m_ct1	542842	546001	3160	543344	1192	610.747	7.6863	608.862	R10p_K9me2_peak_61b
PS15m_ct1	542842	546001	3160	543910	496	107.999	3.25975	106.874	R10p_K9me2_peak_61c
PS15m_ct1	542842	546001	3160	544173	421	71.8173	2.76784	70.7519	R10p_K9me2_peak_61d
PS15m_ct1	542842	546001	3160	544607	683	218.275	4.48626	216.977	R10p_K9me2_peak_61e
PS15m_ct1	542842	546001	3160	545255	672	211.106	4.41411	209.819	R10p_K9me2_peak_61f
PS15m_ct1	542842	546001	3160	545631	893	368.611	5.86361	367.061	R10p_K9me2_peak_61g
PS15m_ct1	546544	547294	751	546622	247	12.3752	1.6266	11.4611	R10p_K9me2_peak_62a
PS15m_ct1	546544	547294	751	547020	867	348.721	5.69308	347.205	R10p_K9me2_peak_62b
PS15m_ct1	547460	547962	503	547653	568	147.37	3.73199	146.184	R10p_K9me2_peak_63
PS15m_ct1	548942	549551	610	549272	683	218.275	4.48626	216.977	R10p_K9me2_peak_64
PS15m_ct1	550510	551879	1370	550673	443	81.8749	2.91213	80.7921	R10p_K9me2_peak_65a
PS15m_ct1	550510	551879	1370	551147	1353	767.726	8.88069	765.701	R10p_K9me2_peak_65b
PS15m_ct1	550510	551879	1370	551473	1278	697.281	8.38877	695.313	R10p_K9me2_peak_65c
PS15m_ct1	552393	552922	530	552653	780	284.684	5.12246	283.276	R10p_K9me2_peak_66
PS15m_ct1	553212	553547	336	553357	353	43.9892	2.32183	42.9778	R10p_K9me2_peak_67
PS15m_ct1	553762	554432	671	553954	406	65.2427	2.66945	64.1889	R10p_K9me2_peak_68a
PS15m_ct1	553762	554432	671	554229	608	170.984	3.99434	169.76	R10p_K9me2_peak_68b
PS15m_ct1	554687	556148	1462	554783	235	9.88878	1.54789	8.98752	R10p_K9me2_peak_69a
PS15m_ct1	554687	556148	1462	555317	685	219.587	4.49937	218.287	R10p_K9me2_peak_69b
PS15m_ct1	554687	556148	1462	555709	762	271.945	5.00441	270.559	R10p_K9me2_peak_69c
PS15m_ct1	556549	558735	2187	556812	931	398.268	6.11285	396.669	R10p_K9me2_peak_70a
PS15m_ct1	556549	558735	2187	557405	441	80.9407	2.89901	79.8596	R10p_K9me2_peak_70b
PS15m_ct1	556549	558735	2187	557750	484	101.86	3.18104	100.745	R10p_K9me2_peak_70c
PS15m_ct1	556549	558735	2187	558155	398	42.555	2.16522	41.5469	R10p_K9me2_peak_70d
PS15m_ct1	556549	558735	2187	558580	261	15.5869	1.71842	14.6581	R10p_K9me2_peak_70e
PS15m_ct1	560138	560388	251	560330	231	8.135	1.47965	7.24449	R10p_K9me2_peak_71
PS15m_ct1	637508	638316	809	637621	347	41.79	2.28248	40.7836	R10p_K9me2_peak_72a
PS15m_ct1	637508	638316	809	638106	344	40.7071	2.2628	39.7032	R10p_K9me2_peak_72b
PS15m_ct1	638511	638905	395	638733	370	50.4559	2.43333	49.4308	R10p_K9me2_peak_73
PS15m_ct1	639160	640362	1203	639300	361	46.9895	2.3743	45.9717	R10p_K9me2_peak_74a
PS15m_ct1	639160	640362	1203	639647	452	86.1266	2.97116	85.0367	R10p_K9me2_peak_74b
PS15m_ct1	639160	640362	1203	640165	711	236.867	4.6699	235.539	R10p_K9me2_peak_74c
PS15m_ct1	640984	641984	1001	641280	543	133.225	3.56802	132.061	R10p_K9me2_peak_75a
PS15m_ct1	640984	641984	1001	641849	442	81.4073	2.90557	80.3253	R10p_K9me2_peak_75b
PS15m_ct1	643234	644012	779	643332	264	16.3172	1.7381	15.3853	R10p_K9me2_peak_76a
PS15m_ct1	643234	644012	779	643710	270	17.8211	1.77745	16.8833	R10p_K9me2_peak_76b
PS15m_ct1	661254	661633	380	661305	461	8.4823	1.32384	7.58963	R10p_K9me2_peak_77a
PS15m_ct1	661254	661633	380	661443	911	8.39418	1.21689	7.50159	R10p_K9me2_peak_77b
PS15m_ct1	690768	691056	289	690895	254	13.9402	1.67251	13.0186	R10p_K9me2_peak_78
PS15m_ct1	692148	692636	489	692449	419	70.9272	2.75472	69.8633	R10p_K9me2_peak_79
PS15m_ct1	692884	693410	527	693116	526	123.889	3.45652	122.739	R10p_K9me2_peak_80
PS15m_ct1	693857	694307	451	694094	724	245.662	4.75517	244.32	R10p_K9me2_peak_81
PS15m_ct1	694907	695373	467	695205	741	257.316	4.86667	255.955	R10p_K9me2_peak_82
PS15m_ct1	696401	698429	2029	696636	649	196.369	4.26325	195.106	R10p_K9me2_peak_83a
PS15m_ct1	696401	698429	2029	696860	649	196.369	4.26325	195.106	R10p_K9me2_peak_83b
PS15m_ct1	696401	698429	2029	697194	760	270.541	4.99129	269.157	R10p_K9me2_peak_83c
PS15m_ct1	696401	698429	2029	697732	467	93.384	3.06954	92.2823	R10p_K9me2_peak_83d
PS15m_ct1	696401	698429	2029	698185	964	424.569	6.32929	422.928	R10p_K9me2_peak_83e
PS15m_ct1	698801	704564	5764	699011	1024	473.634	6.72282	471.918	R10p_K9me2_peak_84a
PS15m_ct1	698801	704564	5764	699303	1085	525.079	7.12291	523.294	R10p_K9me2_peak_84b
PS15m_ct1	698801	704564	5764	699881	1108	498.386	6.50243	496.636	R10p_K9me2_peak_84c
PS15m_ct1	698801	704564	5764	700243	893	368.611	5.86361	367.061	R10p_K9me2_peak_84d
PS15m_ct1	698801	704564	5764	701276	1856	1282.63	12.1798	1280.27	R10p_K9me2_peak_84e
PS15m_ct1	698801	704564	5764	701812	1979	1218.37	10.0821	1216.05	R10p_K9me2_peak_84f
PS15m_ct1	698801	704564	5764	702643	582	155.5	3.82381	154.302	R10p_K9me2_peak_84g
PS15m_ct1	698801	704564	5764	703624	1144	576.253	7.50989	574.406	R10p_K9me2_peak_84h
PS15m_ct1	698801	704564	5764	704244	1322	738.384	8.67736	736.382	R10p_K9me2_peak_84i
PS15m_ct1	705451	706434	984	705735	733	251.811	4.8142	250.458	R10p_K9me2_peak_85
PS15m_ct1	707156	707381	226	707271	303	27.0771	1.99389	26.1086	R10p_K9me2_peak_86
PS15m_ct1	707659	708416	758	708059	1134	567.485	7.4443	565.648	R10p_K9me2_peak_87
PS15m_ct1	708740	709841	1102	709339	987	443.191	6.48015	441.521	R10p_K9me2_peak_88
PS15m_ct1	710272	710711	440	710435	650	197.003	4.26981	195.738	R10p_K9me2_peak_89
PS15m_ct1	710860	711153	294	711023	360	46.6102	2.36775	45.5932	R10p_K9me2_peak_90
PS15m_ct1	711446	712145	700	711776	954	416.547	6.2637	414.919	R10p_K9me2_peak_91
PS15m_ct1	712295	712805	511	712473	1352	766.774	8.87413	764.75	R10p_K9me2_peak_92
PS15m_ct1	712960	713174	215	713078	356	45.1052	2.34151	44.0915	R10p_K9me2_peak_93
PS15m_ct1	713469	713739	271	713616	373	51.6325	2.45301	50.605	R10p_K9me2_peak_94
PS15m_ct1	714168	714572	405	714246	229	8.74152	1.50854	7.84677	R10p_K9me2_peak_95a
PS15m_ct1	714168	714572	405	714509	241	11.1005	1.58724	10.1928	R10p_K9me2_peak_95b
PS15m_ct1	715492	715729	238	715570	205	4.82652	1.35112	3.95942	R10p_K9me2_peak_96
PS15m_ct1	767577	768141	565	767758	407	65.6737	2.67601	64.6191	R10p_K9me2_peak_97
PS15m_ct1	768286	768839	554	768474	348	42.1534	2.28904	41.1463	R10p_K9me2_peak_98
PS15m_ct1	769398	770797	1400	769665	669	209.164	4.39443	207.88	R10p_K9me2_peak_99a
PS15m_ct1	769398	770797	1400	769981	935	401.429	6.13909	399.826	R10p_K9me2_peak_99b
PS15m_ct1	769398	770797	1400	770273	958	419.75	6.28994	418.117	R10p_K9me2_peak_99c
PS15m_ct1	769398	770797	1400	770539	798	297.602	5.24052	296.173	R10p_K9me2_peak_99d
PS15m_ct1	771080	772251	1172	771452	884	361.688	5.80458	360.15	R10p_K9me2_peak_100a
PS15m_ct1	771080	772251	1172	772037	817	311.43	5.36514	309.977	R10p_K9me2_peak_100b
PS15m_ct1	772885	778611	5727	773174	890	366.299	5.84394	364.753	R10p_K9me2_peak_101a
PS15m_ct1	772885	778611	5727	773501	1149	580.651	7.54268	578.799	R10p_K9me2_peak_101b
PS15m_ct1	772885	778611	5727	773717	1189	616.175	7.80504	614.284	R10p_K9me2_peak_101c
PS15m_ct1	772885	778611	5727	774443	981	375.429	5.39991	373.868	R10p_K9me2_peak_101d
PS15m_ct1	772885	778611	5727	775130	769	276.877	5.05032	275.483	R10p_K9me2_peak_101e
PS15m_ct1	772885	778611	5727	775526	924	392.753	6.06694	391.164	R10p_K9me2_peak_101f
PS15m_ct1	772885	778611	5727	776007	842	329.914	5.52911	328.431	R10p_K9me2_peak_101g
PS15m_ct1	772885	778611	5727	776583	1051	496.216	6.89991	494.468	R10p_K9me2_peak_101h
PS15m_ct1	772885	778611	5727	777187	1060	503.81	6.95894	502.052	R10p_K9me2_peak_101i
PS15m_ct1	772885	778611	5727	777611	1674	1088.51	10.9861	1086.27	R10p_K9me2_peak_101j
PS15m_ct1	772885	778611	5727	778289	1017	467.829	6.67691	466.122	R10p_K9me2_peak_101k
PS15m_ct1	779638	780000	363	779746	209	5.4017	1.37736	4.52975	R10p_K9me2_peak_102
PS15m_ct1	794114	795335	1222	794531	317	31.4788	2.08572	30.4979	R10p_K9me2_peak_103a
PS15m_ct1	794114	795335	1222	794843	374	45.9311	2.30801	44.9157	R10p_K9me2_peak_103b
PS15m_ct1	794114	795335	1222	795277	239	10.6895	1.57412	9.784	R10p_K9me2_peak_103c
PS15m_ct1	795733	796516	784	795981	375	52.4226	2.46613	51.3935	R10p_K9me2_peak_104a
PS15m_ct1	795733	796516	784	796339	420	71.3717	2.76128	70.3071	R10p_K9me2_peak_104b
PS15m_ct1	796824	798427	1604	797085	654	199.543	4.29605	198.275	R10p_K9me2_peak_105a
PS15m_ct1	796824	798427	1604	797690	854	338.902	5.60782	337.403	R10p_K9me2_peak_105b
PS15m_ct1	796824	798427	1604	797942	930	397.479	6.10629	395.881	R10p_K9me2_peak_105c
PS15m_ct1	798851	800569	1719	799105	798	297.602	5.24052	296.173	R10p_K9me2_peak_106a
PS15m_ct1	798851	800569	1719	799605	435	78.1618	2.85966	77.0853	R10p_K9me2_peak_106b
PS15m_ct1	798851	800569	1719	800399	496	107.999	3.25975	106.874	R10p_K9me2_peak_106c
PS15m_ct1	800774	801451	678	800904	280	20.4532	1.84304	19.5056	R10p_K9me2_peak_107a
PS15m_ct1	800774	801451	678	801270	318	31.8035	2.09227	30.8217	R10p_K9me2_peak_107b
PS15m_ct1	802774	802979	206	802872	374	38.9807	2.13802	37.9811	R10p_K9me2_peak_108
PS15m_ct1	863666	864343	678	864144	425	58.4726	2.45136	57.4322	R10p_K9me2_peak_109
PS15m_ct1	865199	866217	1019	865389	690	222.877	4.53217	221.572	R10p_K9me2_peak_110a
PS15m_ct1	865199	866217	1019	865926	726	247.024	4.76829	245.68	R10p_K9me2_peak_110b
PS15m_ct1	866417	868047	1631	866884	3688	1893.43	7.76734	1890.8	R10p_K9me2_peak_111a
PS15m_ct1	866417	868047	1631	867197	3301	1450.38	6.36793	1447.93	R10p_K9me2_peak_111b
PS15m_ct1	866417	868047	1631	867827	6573	5752.08	19.2836	5748.45	R10p_K9me2_peak_111c
PS15m_ct1	868216	874761	6546	868483	839	327.679	5.50944	326.199	R10p_K9me2_peak_112a
PS15m_ct1	868216	874761	6546	868730	991	446.454	6.50638	444.778	R10p_K9me2_peak_112b
PS15m_ct1	868216	874761	6546	869017	959	420.552	6.2965	418.918	R10p_K9me2_peak_112c
PS15m_ct1	868216	874761	6546	869573	747	261.47	4.90602	260.101	R10p_K9me2_peak_112d
PS15m_ct1	868216	874761	6546	869798	826	318.047	5.42417	316.583	R10p_K9me2_peak_112e
PS15m_ct1	868216	874761	6546	870738	1046	492.011	6.86712	490.269	R10p_K9me2_peak_112f
PS15m_ct1	868216	874761	6546	871205	655	200.18	4.30261	198.911	R10p_K9me2_peak_112g
PS15m_ct1	868216	874761	6546	871700	971	430.212	6.37521	428.562	R10p_K9me2_peak_112h
PS15m_ct1	868216	874761	6546	872225	899	373.247	5.90297	371.69	R10p_K9me2_peak_112i
PS15m_ct1	868216	874761	6546	872505	783	286.824	5.14214	285.413	R10p_K9me2_peak_112j
PS15m_ct1	868216	874761	6546	873052	932	399.058	6.11941	397.458	R10p_K9me2_peak_112k
PS15m_ct1	868216	874761	6546	873369	1024	473.634	6.72282	471.918	R10p_K9me2_peak_112l
PS15m_ct1	868216	874761	6546	874139	243	11.5184	1.60036	10.6086	R10p_K9me2_peak_112m
PS15m_ct1	868216	874761	6546	874494	685	219.587	4.49937	218.287	R10p_K9me2_peak_112n
PS15m_ct1	875685	876145	461	875889	419	70.9272	2.75472	69.8633	R10p_K9me2_peak_113
PS15m_ct1	877105	877465	361	877331	230	8.92819	1.51509	8.03237	R10p_K9me2_peak_114
PS15m_ct1	891693	893172	1480	892001	472	14.3008	1.45645	13.3781	R10p_K9me2_peak_115a
PS15m_ct1	891693	893172	1480	892495	433	77.2434	2.84654	76.1685	R10p_K9me2_peak_115b
PS15m_ct1	891693	893172	1480	892727	401	63.1039	2.63666	62.054	R10p_K9me2_peak_115c
PS15m_ct1	891693	893172	1480	892939	392	59.3218	2.57763	58.2791	R10p_K9me2_peak_115d
PS15m_ct1	894289	894672	384	894478	754	266.342	4.95193	264.965	R10p_K9me2_peak_116
PS15m_ct1	895217	898134	2918	895706	1360	774.394	8.9266	772.364	R10p_K9me2_peak_117a
PS15m_ct1	895217	898134	2918	896068	2017	1460.85	13.2358	1458.39	R10p_K9me2_peak_117b
PS15m_ct1	895217	898134	2918	896976	1704	1119.94	11.1828	1117.68	R10p_K9me2_peak_117c
PS15m_ct1	895217	898134	2918	897303	1102	539.684	7.23442	537.882	R10p_K9me2_peak_117d
PS15m_ct1	895217	898134	2918	897921	1104	541.41	7.24753	539.605	R10p_K9me2_peak_117e
PS15m_ct1	898355	898571	217	898467	328	35.1238	2.15786	34.1335	R10p_K9me2_peak_118
PS15m_ct1	899448	899649	202	899549	332	36.4888	2.1841	35.4951	R10p_K9me2_peak_119
PS15m_ct1	900751	902840	2090	900988	597	164.373	3.92219	163.16	R10p_K9me2_peak_120a
PS15m_ct1	900751	902840	2090	901712	2206	1677.15	14.4754	1674.6	R10p_K9me2_peak_120b
PS15m_ct1	900751	902840	2090	902179	1691	1106.29	11.0976	1104.04	R10p_K9me2_peak_120c
PS15m_ct1	903146	903960	815	903287	668	176.903	3.80372	175.671	R10p_K9me2_peak_121a
PS15m_ct1	903146	903960	815	903654	577	45.862	1.92838	44.8467	R10p_K9me2_peak_121b
PS15m_ct1	905055	905602	548	905243	943	407.774	6.19156	406.161	R10p_K9me2_peak_122
PS15m_ct1	907007	908294	1288	907615	1131	564.862	7.42462	563.028	R10p_K9me2_peak_123a
PS15m_ct1	907007	908294	1288	908265	212	5.8538	1.39704	4.97831	R10p_K9me2_peak_123b
PS15m_ct1	909147	910576	1430	909396	1309	542.652	5.91644	540.846	R10p_K9me2_peak_124a
PS15m_ct1	909147	910576	1430	910211	1620	874.89	8.28814	872.791	R10p_K9me2_peak_124b
PS15m_ct1	911455	912483	1029	911833	764	273.351	5.01752	271.963	R10p_K9me2_peak_125a
PS15m_ct1	911455	912483	1029	912285	385	56.4417	2.53172	55.4045	R10p_K9me2_peak_125b
PS15m_ct1	912679	914237	1559	912921	716	240.238	4.7027	238.904	R10p_K9me2_peak_126a
PS15m_ct1	912679	914237	1559	913479	958	419.75	6.28994	418.117	R10p_K9me2_peak_126b
PS15m_ct1	912679	914237	1559	913785	926	394.327	6.08006	392.734	R10p_K9me2_peak_126c
PS15m_ct1	914647	915248	602	914908	991	446.454	6.50638	444.778	R10p_K9me2_peak_127
PS15m_ct1	916287	917516	1230	916435	370	50.4559	2.43333	49.4308	R10p_K9me2_peak_128a
PS15m_ct1	916287	917516	1230	916767	254	13.9402	1.67251	13.0186	R10p_K9me2_peak_128b
PS15m_ct1	916287	917516	1230	917010	361	33.3931	2.03026	32.4079	R10p_K9me2_peak_128c
PS15m_ct1	916287	917516	1230	917356	403	24.0479	1.73599	23.0891	R10p_K9me2_peak_128d
PS15m_ct1	963361	968626	5266	963701	297	25.2748	1.95454	24.3116	R10p_K9me2_peak_129a
PS15m_ct1	963361	968626	5266	963994	226	8.19251	1.48886	7.30104	R10p_K9me2_peak_129b
PS15m_ct1	963361	968626	5266	964335	563	144.502	3.69919	143.321	R10p_K9me2_peak_129c
PS15m_ct1	963361	968626	5266	965096	990	445.638	6.49982	443.963	R10p_K9me2_peak_129d
PS15m_ct1	963361	968626	5266	965617	658	202.094	4.32228	200.822	R10p_K9me2_peak_129e
PS15m_ct1	963361	968626	5266	966081	1216	640.485	7.98212	638.569	R10p_K9me2_peak_129f
PS15m_ct1	963361	968626	5266	966435	1480	746.361	7.54119	744.352	R10p_K9me2_peak_129g
PS15m_ct1	963361	968626	5266	967138	627	182.604	4.11896	181.362	R10p_K9me2_peak_129h
PS15m_ct1	963361	968626	5266	967870	620	163.998	3.79603	162.786	R10p_K9me2_peak_129i
PS15m_ct1	963361	968626	5266	968459	537	95.0235	2.84255	93.9194	R10p_K9me2_peak_129j
PS15m_ct1	986338	986616	279	986443	227	8.37367	1.49542	7.48109	R10p_K9me2_peak_130
PS15m_ct1	987525	987760	236	987646	318	31.8035	2.09227	30.8217	R10p_K9me2_peak_131
PS15m_ct1	990483	992184	1702	990775	631	185.082	4.1452	183.836	R10p_K9me2_peak_132a
PS15m_ct1	990483	992184	1702	991131	771	278.292	5.06343	276.895	R10p_K9me2_peak_132b
PS15m_ct1	990483	992184	1702	991582	670	203.43	4.27863	202.156	R10p_K9me2_peak_132c
PS15m_ct1	990483	992184	1702	991966	442	81.4073	2.90557	80.3253	R10p_K9me2_peak_132d
PS15m_ct1	992863	993485	623	992968	358	36.4797	2.11495	35.4867	R10p_K9me2_peak_133a
PS15m_ct1	992863	993485	623	993345	242	11.3086	1.5938	10.3998	R10p_K9me2_peak_133b
PS15m_ct1	1007874	1008244	371	1007971	242	11.3086	1.5938	10.3998	R10p_K9me2_peak_134
PS15m_ct1	1008478	1009085	608	1008820	368	49.6774	2.42022	48.6539	R10p_K9me2_peak_135
PS15m_ct1	1009572	1012758	3187	1009973	734	252.497	4.82076	251.143	R10p_K9me2_peak_136a
PS15m_ct1	1009572	1012758	3187	1010666	997	232.672	3.46011	231.351	R10p_K9me2_peak_136b
PS15m_ct1	1009572	1012758	3187	1010925	922	195.693	3.22718	194.432	R10p_K9me2_peak_136c
PS15m_ct1	1009572	1012758	3187	1011374	285	21.8267	1.87583	20.8743	R10p_K9me2_peak_136d
PS15m_ct1	1009572	1012758	3187	1011924	1025	474.465	6.72938	472.748	R10p_K9me2_peak_136e
PS15m_ct1	1009572	1012758	3187	1012543	725	246.343	4.76173	245	R10p_K9me2_peak_136f
PS15m_ct1	1013075	1015921	2847	1013215	420	71.3717	2.76128	70.3071	R10p_K9me2_peak_137a
PS15m_ct1	1013075	1015921	2847	1013814	624	180.752	4.09928	179.513	R10p_K9me2_peak_137b
PS15m_ct1	1013075	1015921	2847	1014292	751	264.251	4.93226	262.877	R10p_K9me2_peak_137c
PS15m_ct1	1013075	1015921	2847	1014819	764	273.351	5.01752	271.963	R10p_K9me2_peak_137d
PS15m_ct1	1013075	1015921	2847	1015307	616	175.845	4.04681	174.614	R10p_K9me2_peak_137e
PS15m_ct1	1013075	1015921	2847	1015752	512	116.379	3.36469	115.241	R10p_K9me2_peak_137f
PS15m_ct1	1016766	1017887	1122	1016977	502	111.116	3.2991	109.986	R10p_K9me2_peak_138a
PS15m_ct1	1016766	1017887	1122	1017571	406	65.2427	2.66945	64.1889	R10p_K9me2_peak_138b
PS15m_ct1	1018526	1018788	263	1018680	281	20.7249	1.8496	19.7763	R10p_K9me2_peak_139
PS15m_ct1	1056391	1056614	224	1056569	230	6.49365	1.40774	5.61351	R10p_K9me2_peak_140
PS15m_ct1	1056783	1057391	609	1056964	385	6.67175	1.30539	5.79041	R10p_K9me2_peak_141a
PS15m_ct1	1056783	1057391	609	1057303	367	24.4739	1.79701	23.5133	R10p_K9me2_peak_141b
PS15m_ct1	1057600	1057898	299	1057742	396	54.8012	2.45561	53.768	R10p_K9me2_peak_142
PS15m_ct1	1058043	1058661	619	1058179	476	74.4022	2.63467	73.3328	R10p_K9me2_peak_143a
PS15m_ct1	1058043	1058661	619	1058535	478	98.8387	3.14169	97.7282	R10p_K9me2_peak_143b
PS15m_ct1	1061612	1062141	530	1061793	1693	1108.39	11.1107	1106.13	R10p_K9me2_peak_144
PS15m_ct1	1062429	1062807	379	1062601	989	444.822	6.49326	443.149	R10p_K9me2_peak_145
PS15m_ct1	1063403	1063922	520	1063681	1725	1142.08	11.3206	1139.8	R10p_K9me2_peak_146
PS15m_ct1	1065753	1068681	2929	1065877	331	36.1456	2.17754	35.1527	R10p_K9me2_peak_147a
PS15m_ct1	1065753	1068681	2929	1066426	939	404.598	6.16532	402.989	R10p_K9me2_peak_147b
PS15m_ct1	1065753	1068681	2929	1066804	710	236.194	4.66334	234.868	R10p_K9me2_peak_147c
PS15m_ct1	1065753	1068681	2929	1067416	728	248.389	4.7814	247.042	R10p_K9me2_peak_147d
PS15m_ct1	1065753	1068681	2929	1067820	632	185.703	4.15175	184.457	R10p_K9me2_peak_147e
PS15m_ct1	1065753	1068681	2929	1068149	804	301.948	5.27988	300.511	R10p_K9me2_peak_147f
PS15m_ct1	1065753	1068681	2929	1068359	797	296.88	5.23396	295.452	R10p_K9me2_peak_147g
PS15m_ct1	1069025	1069369	345	1069159	480	99.8423	3.15481	98.7301	R10p_K9me2_peak_148
PS15m_ct1	1069945	1072453	2509	1070293	597	164.373	3.92219	163.16	R10p_K9me2_peak_149a
PS15m_ct1	1069945	1072453	2509	1070707	706	233.511	4.63711	232.189	R10p_K9me2_peak_149b
PS15m_ct1	1069945	1072453	2509	1071198	746	260.776	4.89946	259.409	R10p_K9me2_peak_149c
PS15m_ct1	1069945	1072453	2509	1071394	720	242.945	4.72893	241.607	R10p_K9me2_peak_149d
PS15m_ct1	1069945	1072453	2509	1071747	932	399.058	6.11941	397.458	R10p_K9me2_peak_149e
PS15m_ct1	1069945	1072453	2509	1072222	1054	498.743	6.91959	496.992	R10p_K9me2_peak_149f
PS15m_ct1	1072828	1073381	554	1073009	769	276.877	5.05032	275.483	R10p_K9me2_peak_150
PS15m_ct1	1074855	1075322	468	1075001	249	12.8139	1.63971	11.8976	R10p_K9me2_peak_151
PS15m_ct1	1096068	1096310	243	1096219	390	29.2638	1.87531	28.289	R10p_K9me2_peak_152
PS15m_ct1	1096465	1097988	1524	1096778	399	62.2558	2.62354	61.2075	R10p_K9me2_peak_153a
PS15m_ct1	1096465	1097988	1524	1097332	861	344.178	5.65373	342.67	R10p_K9me2_peak_153b
PS15m_ct1	1096465	1097988	1524	1097681	854	280.626	4.61951	279.226	R10p_K9me2_peak_153c
PS15m_ct1	1098379	1098846	468	1098545	567	146.795	3.72543	145.61	R10p_K9me2_peak_154
PS15m_ct1	1099474	1099821	348	1099653	793	284.668	5.037	283.262	R10p_K9me2_peak_155
PS15m_ct1	1100074	1100847	774	1100274	634	186.948	4.16487	185.699	R10p_K9me2_peak_156a
PS15m_ct1	1100074	1100847	774	1100683	643	192.583	4.2239	191.325	R10p_K9me2_peak_156b
PS15m_ct1	1101763	1102628	866	1102237	1237	659.572	8.11986	657.638	R10p_K9me2_peak_157
PS15m_ct1	1102871	1103159	289	1103010	608	170.984	3.99434	169.76	R10p_K9me2_peak_158
PS15m_ct1	1103845	1105768	1924	1104340	1243	665.054	8.15921	663.115	R10p_K9me2_peak_159a
PS15m_ct1	1103845	1105768	1924	1104632	1351	672.185	7.40163	670.239	R10p_K9me2_peak_159b
PS15m_ct1	1103845	1105768	1924	1105358	886	363.223	5.8177	361.682	R10p_K9me2_peak_159c
PS15m_ct1	1106444	1106850	407	1106701	372	32.3207	1.98073	31.338	R10p_K9me2_peak_160
PS15m_ct1	1187268	1188383	1116	1187509	516	108.133	3.17503	107.008	R10p_K9me2_peak_161a
PS15m_ct1	1187268	1188383	1116	1187893	446	83.2834	2.93181	82.1982	R10p_K9me2_peak_161b
PS15m_ct1	1187268	1188383	1116	1188243	287	22.3866	1.88895	21.4324	R10p_K9me2_peak_161c
PS15m_ct1	1188793	1193767	4975	1189389	1824	1247.92	11.9699	1245.57	R10p_K9me2_peak_162a
PS15m_ct1	1188793	1193767	4975	1189680	1356	769.465	8.88153	767.439	R10p_K9me2_peak_162b
PS15m_ct1	1188793	1193767	4975	1190632	820	313.631	5.38482	312.174	R10p_K9me2_peak_162c
PS15m_ct1	1188793	1193767	4975	1191461	1639	864.5	8.02105	862.407	R10p_K9me2_peak_162d
PS15m_ct1	1188793	1193767	4975	1191805	1406	611.79	6.26317	609.904	R10p_K9me2_peak_162e
PS15m_ct1	1188793	1193767	4975	1192246	2004	1446.25	13.1505	1443.8	R10p_K9me2_peak_162f
PS15m_ct1	1188793	1193767	4975	1192835	827	318.784	5.43073	317.32	R10p_K9me2_peak_162g
PS15m_ct1	1188793	1193767	4975	1193549	668	208.518	4.38787	207.236	R10p_K9me2_peak_162h
PS15m_ct1	1193957	1199600	5644	1194038	222	7.48645	1.46262	6.59941	R10p_K9me2_peak_163a
PS15m_ct1	1193957	1199600	5644	1194383	1544	955.054	10.1334	952.9	R10p_K9me2_peak_163b
PS15m_ct1	1193957	1199600	5644	1194658	1351	765.823	8.86757	763.8	R10p_K9me2_peak_163c
PS15m_ct1	1193957	1199600	5644	1194862	996	394.528	5.60685	392.936	R10p_K9me2_peak_163d
PS15m_ct1	1193957	1199600	5644	1195423	1152	583.295	7.56236	581.44	R10p_K9me2_peak_163e
PS15m_ct1	1193957	1199600	5644	1196057	911	382.573	5.98167	381	R10p_K9me2_peak_163f
PS15m_ct1	1193957	1199600	5644	1196513	1165	545.517	6.83664	543.708	R10p_K9me2_peak_163g
PS15m_ct1	1193957	1199600	5644	1196790	1534	700.331	6.64198	698.36	R10p_K9me2_peak_163h
PS15m_ct1	1193957	1199600	5644	1197182	1252	673.301	8.21824	671.354	R10p_K9me2_peak_163i
PS15m_ct1	1193957	1199600	5644	1197553	779	283.971	5.11591	282.565	R10p_K9me2_peak_163j
PS15m_ct1	1193957	1199600	5644	1197954	882	360.155	5.79147	358.62	R10p_K9me2_peak_163k
PS15m_ct1	1193957	1199600	5644	1198766	1027	431.843	5.9991	430.19	R10p_K9me2_peak_163l
PS15m_ct1	1193957	1199600	5644	1198935	974	306.1	4.4358	304.657	R10p_K9me2_peak_163m
PS15m_ct1	1193957	1199600	5644	1199272	890	366.299	5.84394	364.753	R10p_K9me2_peak_163n
PS15m_ct1	1199956	1202293	2338	1200398	881	359.389	5.78491	357.855	R10p_K9me2_peak_164a
PS15m_ct1	1199956	1202293	2338	1200696	850	335.898	5.58158	334.404	R10p_K9me2_peak_164b
PS15m_ct1	1199956	1202293	2338	1201117	840	328.424	5.516	326.943	R10p_K9me2_peak_164c
PS15m_ct1	1199956	1202293	2338	1201370	807	304.128	5.29955	302.688	R10p_K9me2_peak_164d
PS15m_ct1	1199956	1202293	2338	1202105	559	142.222	3.67296	141.044	R10p_K9me2_peak_164e
PS15m_ct1	1202708	1202913	206	1202807	329	35.4631	2.16442	34.472	R10p_K9me2_peak_165
PS15m_ct1	1204391	1204632	242	1204533	292	14.5847	1.63292	13.661	R10p_K9me2_peak_166
PS15m_ct1	1249125	1249683	559	1249337	309	7.83873	1.38994	6.94943	R10p_K9me2_peak_167a
PS15m_ct1	1249125	1249683	559	1249642	213	6.00841	1.40359	5.13178	R10p_K9me2_peak_167b
PS15m_ct1	1250077	1250600	524	1250249	472	95.8497	3.10234	94.744	R10p_K9me2_peak_168a
PS15m_ct1	1250077	1250600	524	1250421	414	68.72	2.72192	67.66	R10p_K9me2_peak_168b
PS15m_ct1	1250786	1252492	1707	1251087	1180	608.131	7.74601	606.248	R10p_K9me2_peak_169a
PS15m_ct1	1250786	1252492	1707	1251512	1854	1280.46	12.1667	1278.09	R10p_K9me2_peak_169b
PS15m_ct1	1250786	1252492	1707	1252245	647	195.104	4.25014	193.843	R10p_K9me2_peak_169c
PS15m_ct1	1252753	1253446	694	1252864	315	30.8335	2.0726	29.8543	R10p_K9me2_peak_170a
PS15m_ct1	1252753	1253446	694	1253228	726	247.024	4.76829	245.68	R10p_K9me2_peak_170b
PS15m_ct1	1255089	1255348	260	1255228	266	16.8121	1.75121	15.8782	R10p_K9me2_peak_171
PS15m_ct1	1285371	1287891	2521	1285608	233	6.78995	1.41793	5.90846	R10p_K9me2_peak_172a
PS15m_ct1	1285371	1287891	2521	1285997	253	12.2822	1.61315	11.3691	R10p_K9me2_peak_172b
PS15m_ct1	1285371	1287891	2521	1286668	332	32.7651	2.08242	31.7816	R10p_K9me2_peak_172c
PS15m_ct1	1285371	1287891	2521	1287099	306	24.7994	1.91944	23.8379	R10p_K9me2_peak_172d
PS15m_ct1	1285371	1287891	2521	1287329	311	26.8055	1.96658	25.8378	R10p_K9me2_peak_172e
PS15m_ct1	1285371	1287891	2521	1287626	351	40.9922	2.24962	39.9883	R10p_K9me2_peak_172f
PS15m_ct1	1288106	1288521	416	1288308	553	138.824	3.6336	137.652	R10p_K9me2_peak_173
PS15m_ct1	1288697	1293593	4897	1289127	996	386.505	5.48239	384.925	R10p_K9me2_peak_174a
PS15m_ct1	1288697	1293593	4897	1289574	1554	692.074	6.44483	690.11	R10p_K9me2_peak_174b
PS15m_ct1	1288697	1293593	4897	1289988	1869	822.944	6.36576	820.879	R10p_K9me2_peak_174c
PS15m_ct1	1288697	1293593	4897	1290375	2850	1671.94	9.38537	1669.39	R10p_K9me2_peak_174d
PS15m_ct1	1288697	1293593	4897	1291030	1186	613.49	7.78536	611.602	R10p_K9me2_peak_174e
PS15m_ct1	1288697	1293593	4897	1291453	2727	1846.9	11.8041	1844.29	R10p_K9me2_peak_174f
PS15m_ct1	1288697	1293593	4897	1292307	533	127.705	3.50243	126.549	R10p_K9me2_peak_174g
PS15m_ct1	1288697	1293593	4897	1292708	263	16.0722	1.73154	15.1413	R10p_K9me2_peak_174h
PS15m_ct1	1288697	1293593	4897	1293090	500	110.074	3.28599	108.945	R10p_K9me2_peak_174i
PS15m_ct1	1288697	1293593	4897	1293400	721	243.623	4.73549	242.284	R10p_K9me2_peak_174j
PS15m_ct1	1293801	1295475	1675	1294260	6149	5532.82	20.4631	5529.24	R10p_K9me2_peak_175a
PS15m_ct1	1293801	1295475	1675	1294499	5717	4594.48	16.1973	4591.06	R10p_K9me2_peak_175b
PS15m_ct1	1293801	1295475	1675	1294956	7182	6382.91	19.9368	6379.18	R10p_K9me2_peak_175c
PS15m_ct1	1295638	1296042	405	1295777	361	46.9895	2.3743	45.9717	R10p_K9me2_peak_176
PS15m_ct1	1350473	1352523	2051	1350970	849	31.6716	1.54086	30.6906	R10p_K9me2_peak_177a
PS15m_ct1	1350473	1352523	2051	1351578	837	63.2076	1.90081	62.1577	R10p_K9me2_peak_177b
PS15m_ct1	1350473	1352523	2051	1352181	818	29.075	1.52255	28.1011	R10p_K9me2_peak_177c
PS15m_ct1	1368643	1369051	409	1368697	200	4.15257	1.31833	3.29173	R10p_K9me2_peak_178a
PS15m_ct1	1368643	1369051	409	1368977	239	10.6895	1.57412	9.784	R10p_K9me2_peak_178b
PS15m_ct1	1370636	1370837	202	1370740	247	12.3752	1.6266	11.4611	R10p_K9me2_peak_179
PS15m_ct1	1372319	1372815	497	1372647	592	161.397	3.8894	160.189	R10p_K9me2_peak_180
PS15m_ct1	1373024	1373691	668	1373195	539	131.007	3.54178	129.846	R10p_K9me2_peak_181a
PS15m_ct1	1373024	1373691	668	1373540	314	30.5129	2.06604	29.5346	R10p_K9me2_peak_181b
PS15m_ct1	1374368	1376451	2084	1374645	742	258.007	4.87323	256.644	R10p_K9me2_peak_182a
PS15m_ct1	1374368	1376451	2084	1374801	735	253.183	4.82732	251.829	R10p_K9me2_peak_182b
PS15m_ct1	1374368	1376451	2084	1375232	977	435.066	6.41456	433.408	R10p_K9me2_peak_182c
PS15m_ct1	1374368	1376451	2084	1375885	1397	809.899	9.16928	807.843	R10p_K9me2_peak_182d
PS15m_ct1	1374368	1376451	2084	1376268	628	183.222	4.12552	181.979	R10p_K9me2_peak_182e
PS15m_ct1	1376998	1377275	278	1377141	545	134.339	3.58113	133.173	R10p_K9me2_peak_183
PS15m_ct1	1379247	1379662	416	1379344	249	12.8139	1.63971	11.8976	R10p_K9me2_peak_184
PS15m_ct1	1440832	1441041	210	1440934	251	13.2593	1.65283	12.341	R10p_K9me2_peak_185
PS15m_ct1	1441986	1442582	597	1442364	834	323.964	5.47664	322.49	R10p_K9me2_peak_186
PS15m_ct1	1443097	1443513	417	1443296	557	141.086	3.65984	139.91	R10p_K9me2_peak_187
PS15m_ct1	1443676	1443915	240	1443795	411	67.4081	2.70225	66.3505	R10p_K9me2_peak_188
PS15m_ct1	1444103	1446785	2683	1444469	615	175.235	4.04025	174.005	R10p_K9me2_peak_189a
PS15m_ct1	1444103	1446785	2683	1445059	643	192.583	4.2239	191.325	R10p_K9me2_peak_189b
PS15m_ct1	1444103	1446785	2683	1445691	1012	463.696	6.64412	461.995	R10p_K9me2_peak_189c
PS15m_ct1	1444103	1446785	2683	1445988	987	443.191	6.48015	441.521	R10p_K9me2_peak_189d
PS15m_ct1	1444103	1446785	2683	1446350	896	370.927	5.88329	369.373	R10p_K9me2_peak_189e
PS15m_ct1	1450278	1451949	1672	1450697	1199	625.148	7.87062	623.248	R10p_K9me2_peak_190a
PS15m_ct1	1450278	1451949	1672	1451139	1419	831.212	9.31357	829.142	R10p_K9me2_peak_190b
PS15m_ct1	1450278	1451949	1672	1451715	782	286.11	5.13558	284.701	R10p_K9me2_peak_190c
PS15m_ct1	1453143	1454162	1020	1453333	836	325.448	5.48976	323.973	R10p_K9me2_peak_191a
PS15m_ct1	1453143	1454162	1020	1453934	884	361.688	5.80458	360.15	R10p_K9me2_peak_191b
PS15m_ct1	1454486	1454728	243	1454602	372	51.2392	2.44645	50.2124	R10p_K9me2_peak_192
PS15m_ct1	1454899	1455174	276	1455036	491	105.426	3.22696	104.305	R10p_K9me2_peak_193
PS15m_ct1	1455527	1457095	1569	1456133	1547	958.081	10.1531	955.926	R10p_K9me2_peak_194a
PS15m_ct1	1455527	1457095	1569	1456441	947	410.958	6.21779	409.339	R10p_K9me2_peak_194b
PS15m_ct1	1455527	1457095	1569	1456875	619	177.68	4.06649	176.446	R10p_K9me2_peak_194c
PS15m_ct1	1457292	1458185	894	1457525	981	438.311	6.44079	436.648	R10p_K9me2_peak_195a
PS15m_ct1	1457292	1458185	894	1457794	1003	456.283	6.58509	454.593	R10p_K9me2_peak_195b
PS15m_ct1	1458880	1459506	627	1459031	319	32.1295	2.09883	31.1469	R10p_K9me2_peak_196a
PS15m_ct1	1458880	1459506	627	1459394	227	8.37367	1.49542	7.48109	R10p_K9me2_peak_196b
PS15m_ct1	1459809	1460124	316	1459972	245	11.9434	1.61348	11.0314	R10p_K9me2_peak_197
PS15m_ct1	1460688	1461076	389	1460858	251	13.2593	1.65283	12.341	R10p_K9me2_peak_198
PS15m_ct1	1495052	1496787	1736	1495385	309	28.9303	2.03324	27.9564	R10p_K9me2_peak_199a
PS15m_ct1	1495052	1496787	1736	1495777	461	90.4557	3.03019	89.3587	R10p_K9me2_peak_199b
PS15m_ct1	1495052	1496787	1736	1496328	295	24.6855	1.94142	23.724	R10p_K9me2_peak_199c
PS15m_ct1	1495052	1496787	1736	1496509	300	26.1695	1.97421	25.2037	R10p_K9me2_peak_199d
PS15m_ct1	1497070	1499569	2500	1497241	392	59.3218	2.57763	58.2791	R10p_K9me2_peak_200a
PS15m_ct1	1497070	1499569	2500	1497561	322	33.1157	2.11851	32.1305	R10p_K9me2_peak_200b
PS15m_ct1	1497070	1499569	2500	1498337	446	83.2834	2.93181	82.1982	R10p_K9me2_peak_200c
PS15m_ct1	1497070	1499569	2500	1498744	309	28.9303	2.03324	27.9564	R10p_K9me2_peak_200d
PS15m_ct1	1497070	1499569	2500	1499065	344	40.7071	2.2628	39.7032	R10p_K9me2_peak_200e
PS15m_ct1	1497070	1499569	2500	1499469	212	5.8538	1.39704	4.97831	R10p_K9me2_peak_200f
PS15m_ct1	1560462	1560780	319	1560588	277	19.6473	1.82336	18.7026	R10p_K9me2_peak_201
PS15m_ct1	1561513	1561715	203	1561602	222	7.48645	1.46262	6.59941	R10p_K9me2_peak_202
PS15m_ct1	1562160	1562374	215	1562282	286	22.1059	1.88239	21.1526	R10p_K9me2_peak_203
PS15m_ct1	1563301	1565403	2103	1563610	771	278.292	5.06343	276.895	R10p_K9me2_peak_204a
PS15m_ct1	1563301	1565403	2103	1564030	591	160.804	3.88284	159.597	R10p_K9me2_peak_204b
PS15m_ct1	1563301	1565403	2103	1564521	713	238.213	4.68302	236.883	R10p_K9me2_peak_204c
PS15m_ct1	1563301	1565403	2103	1564751	630	184.461	4.13864	183.217	R10p_K9me2_peak_204d
PS15m_ct1	1563301	1565403	2103	1565070	351	43.2512	2.30872	42.2415	R10p_K9me2_peak_204e
PS15m_ct1	1563301	1565403	2103	1565292	254	13.9402	1.67251	13.0186	R10p_K9me2_peak_204f
PS15m_ct1	1565615	1567570	1956	1565927	562	143.931	3.69263	142.75	R10p_K9me2_peak_205a
PS15m_ct1	1565615	1567570	1956	1566521	752	264.947	4.93882	263.573	R10p_K9me2_peak_205b
PS15m_ct1	1565615	1567570	1956	1566908	765	274.055	5.02408	272.666	R10p_K9me2_peak_205c
PS15m_ct1	1565615	1567570	1956	1567319	690	222.877	4.53217	221.572	R10p_K9me2_peak_205d
PS15m_ct1	1569203	1569403	201	1569301	286	22.1059	1.88239	21.1526	R10p_K9me2_peak_206
PS15m_ct1	1569712	1571245	1534	1569843	339	38.9272	2.23001	37.9276	R10p_K9me2_peak_207a
PS15m_ct1	1569712	1571245	1534	1570396	900	374.022	5.90953	372.463	R10p_K9me2_peak_207b
PS15m_ct1	1569712	1571245	1534	1571137	284	21.549	1.86927	20.5975	R10p_K9me2_peak_207c
PS15m_ct1	1583559	1585729	2171	1584038	1210	635.06	7.94277	633.15	R10p_K9me2_peak_208a
PS15m_ct1	1583559	1585729	2171	1584440	683	218.275	4.48626	216.977	R10p_K9me2_peak_208b
PS15m_ct1	1583559	1585729	2171	1584938	1107	544.002	7.26721	542.194	R10p_K9me2_peak_208c
PS15m_ct1	1583559	1585729	2171	1585466	611	172.801	4.01402	171.575	R10p_K9me2_peak_208d
PS15m_ct1	1586740	1586988	249	1586865	320	32.4569	2.10539	31.4734	R10p_K9me2_peak_209
PS15m_ct1	1587215	1587775	561	1587391	362	47.3699	2.38086	46.3513	R10p_K9me2_peak_210a
PS15m_ct1	1587215	1587775	561	1587661	264	16.3172	1.7381	15.3853	R10p_K9me2_peak_210b
PS15m_ct1	1588672	1588915	244	1588787	248	12.5937	1.63315	11.6785	R10p_K9me2_peak_211
PS15m_ct1	1614416	1614653	238	1614531	347	41.79	2.28248	40.7836	R10p_K9me2_peak_212
PS15m_ct1	1616672	1616962	291	1616821	522	121.727	3.43028	120.58	R10p_K9me2_peak_213
PS15m_ct1	1617187	1617866	680	1617544	893	368.611	5.86361	367.061	R10p_K9me2_peak_214
PS15m_ct1	1618329	1620261	1933	1618660	853	338.15	5.60126	336.652	R10p_K9me2_peak_215a
PS15m_ct1	1618329	1620261	1933	1619097	1188	615.28	7.79848	613.39	R10p_K9me2_peak_215b
PS15m_ct1	1618329	1620261	1933	1619834	1026	475.296	6.73594	473.578	R10p_K9me2_peak_215c
PS15m_ct1	1620863	1621161	299	1621012	654	199.543	4.29605	198.275	R10p_K9me2_peak_216
PS15m_ct1	1621659	1622363	705	1621807	376	52.8194	2.47269	51.7895	R10p_K9me2_peak_217a
PS15m_ct1	1621659	1622363	705	1622179	482	100.849	3.16793	99.7357	R10p_K9me2_peak_217b
PS15m_ct1	1623207	1624655	1449	1623342	302	26.7732	1.98733	25.8055	R10p_K9me2_peak_218a
PS15m_ct1	1623207	1624655	1449	1623718	702	230.838	4.61087	229.52	R10p_K9me2_peak_218b
PS15m_ct1	1623207	1624655	1449	1623978	478	98.8387	3.14169	97.7282	R10p_K9me2_peak_218c
PS15m_ct1	1623207	1624655	1449	1624507	295	24.6855	1.94142	23.724	R10p_K9me2_peak_218d
PS15m_ct1	1625046	1625306	261	1625139	220	7.14466	1.44951	6.25987	R10p_K9me2_peak_219
PS15m_ct1	1626927	1627126	200	1627008	204	4.68771	1.34456	3.82187	R10p_K9me2_peak_220
PS15m_ct1	1770333	1773839	3507	1770475	405	64.8128	2.66289	63.7597	R10p_K9me2_peak_221a
PS15m_ct1	1770333	1773839	3507	1770910	505	112.686	3.31878	111.554	R10p_K9me2_peak_221b
PS15m_ct1	1770333	1773839	3507	1771547	580	154.33	3.81069	153.133	R10p_K9me2_peak_221c
PS15m_ct1	1770333	1773839	3507	1771933	647	193.501	4.21885	192.243	R10p_K9me2_peak_221d
PS15m_ct1	1770333	1773839	3507	1772447	978	371.682	5.35961	370.128	R10p_K9me2_peak_221e
PS15m_ct1	1770333	1773839	3507	1772721	852	171.954	3.11431	170.73	R10p_K9me2_peak_221f
PS15m_ct1	1770333	1773839	3507	1773218	1155	162.998	2.51525	161.788	R10p_K9me2_peak_221g
PS15m_ct1	1770333	1773839	3507	1773641	658	186.394	4.02395	185.147	R10p_K9me2_peak_221h
PS15m_ct1	1774552	1775042	491	1774811	817	311.43	5.36514	309.977	R10p_K9me2_peak_222
PS15m_ct1	1775343	1789552	14210	1775534	638	189.445	4.19111	188.193	R10p_K9me2_peak_223a
PS15m_ct1	1775343	1789552	14210	1776177	2691	2025.64	14.2342	2022.95	R10p_K9me2_peak_223b
PS15m_ct1	1775343	1789552	14210	1776647	1630	998.653	9.98866	996.472	R10p_K9me2_peak_223c
PS15m_ct1	1775343	1789552	14210	1777060	392	59.3218	2.57763	58.2791	R10p_K9me2_peak_223d
PS15m_ct1	1775343	1789552	14210	1777858	772	279	5.06999	277.602	R10p_K9me2_peak_223e
PS15m_ct1	1775343	1789552	14210	1778729	909	381.014	5.96856	379.444	R10p_K9me2_peak_223f
PS15m_ct1	1775343	1789552	14210	1779005	680	216.312	4.46658	215.017	R10p_K9me2_peak_223g
PS15m_ct1	1775343	1789552	14210	1779374	742	258.007	4.87323	256.644	R10p_K9me2_peak_223h
PS15m_ct1	1775343	1789552	14210	1779865	813	308.503	5.33891	307.055	R10p_K9me2_peak_223i
PS15m_ct1	1775343	1789552	14210	1780437	1099	537.099	7.21474	535.299	R10p_K9me2_peak_223j
PS15m_ct1	1775343	1789552	14210	1780761	785	288.254	5.15526	286.841	R10p_K9me2_peak_223k
PS15m_ct1	1775343	1789552	14210	1781252	786	288.97	5.16182	287.556	R10p_K9me2_peak_223l
PS15m_ct1	1775343	1789552	14210	1781991	778	283.259	5.10935	281.854	R10p_K9me2_peak_223m
PS15m_ct1	1775343	1789552	14210	1782376	1063	469.558	6.35899	467.847	R10p_K9me2_peak_223n
PS15m_ct1	1775343	1789552	14210	1782676	1041	361.338	4.88415	359.801	R10p_K9me2_peak_223o
PS15m_ct1	1775343	1789552	14210	1783420	1087	400.883	5.19812	399.281	R10p_K9me2_peak_223p
PS15m_ct1	1775343	1789552	14210	1784068	594	162.585	3.90252	161.375	R10p_K9me2_peak_223q
PS15m_ct1	1775343	1789552	14210	1784401	805	302.674	5.28644	301.236	R10p_K9me2_peak_223r
PS15m_ct1	1775343	1789552	14210	1784739	1008	342.736	4.78378	341.231	R10p_K9me2_peak_223s
PS15m_ct1	1775343	1789552	14210	1785346	967	339.825	4.94121	338.325	R10p_K9me2_peak_223t
PS15m_ct1	1775343	1789552	14210	1785640	876	229.412	3.78159	228.098	R10p_K9me2_peak_223u
PS15m_ct1	1775343	1789552	14210	1785971	1085	400.929	5.20866	399.327	R10p_K9me2_peak_223v
PS15m_ct1	1775343	1789552	14210	1786248	844	198.472	3.47427	197.206	R10p_K9me2_peak_223w
PS15m_ct1	1775343	1789552	14210	1786720	943	107.053	2.25176	105.93	R10p_K9me2_peak_223x
PS15m_ct1	1775343	1789552	14210	1787123	930	224.662	3.54976	223.354	R10p_K9me2_peak_223y
PS15m_ct1	1775343	1789552	14210	1787255	945	288.628	4.31974	287.214	R10p_K9me2_peak_223z
PS15m_ct1	1775343	1789552	14210	1788111	826	308.088	5.24367	306.641	R10p_K9me2_peak_223ba
PS15m_ct1	1775343	1789552	14210	1788406	636	184.35	4.1028	183.106	R10p_K9me2_peak_223bb
PS15m_ct1	1775343	1789552	14210	1789009	401	60.3133	2.56997	59.269	R10p_K9me2_peak_223bc
PS15m_ct1	1775343	1789552	14210	1789389	401	58.2168	2.52027	57.1764	R10p_K9me2_peak_223bd
PS15m_ct1	1789915	1790246	332	1790087	368	43.8383	2.27334	42.8277	R10p_K9me2_peak_224
PS15m_ct1	1803351	1803844	494	1803706	292	23.8124	1.92174	22.8536	R10p_K9me2_peak_225
PS15m_ct1	1804894	1805605	712	1805001	308	28.618	2.02669	27.645	R10p_K9me2_peak_226a
PS15m_ct1	1804894	1805605	712	1805348	1091	530.221	7.16227	528.43	R10p_K9me2_peak_226b
PS15m_ct1	1806134	1808889	2756	1806406	1021	471.144	6.70315	469.431	R10p_K9me2_peak_227a
PS15m_ct1	1806134	1808889	2756	1806798	881	359.389	5.78491	357.855	R10p_K9me2_peak_227b
PS15m_ct1	1806134	1808889	2756	1807357	374	52.027	2.45957	50.9986	R10p_K9me2_peak_227c
PS15m_ct1	1806134	1808889	2756	1807799	895	370.154	5.87673	368.602	R10p_K9me2_peak_227d
PS15m_ct1	1806134	1808889	2756	1808235	279	20.183	1.83648	19.2364	R10p_K9me2_peak_227e
PS15m_ct1	1806134	1808889	2756	1808470	427	74.5122	2.80719	73.442	R10p_K9me2_peak_227f
PS15m_ct1	1809061	1810417	1357	1809274	748	262.164	4.91258	260.794	R10p_K9me2_peak_228a
PS15m_ct1	1809061	1810417	1357	1809495	723	244.982	4.74861	243.641	R10p_K9me2_peak_228b
PS15m_ct1	1809061	1810417	1357	1810140	1094	532.797	7.18194	531.003	R10p_K9me2_peak_228c
PS15m_ct1	1810919	1814636	3718	1811058	400	62.6793	2.6301	61.6302	R10p_K9me2_peak_229a
PS15m_ct1	1810919	1814636	3718	1811362	431	76.329	2.83342	75.2557	R10p_K9me2_peak_229b
PS15m_ct1	1810919	1814636	3718	1811995	1012	463.696	6.64412	461.995	R10p_K9me2_peak_229c
PS15m_ct1	1810919	1814636	3718	1812516	838	326.935	5.50288	325.457	R10p_K9me2_peak_229d
PS15m_ct1	1810919	1814636	3718	1813088	430	75.8733	2.82687	74.8008	R10p_K9me2_peak_229e
PS15m_ct1	1810919	1814636	3718	1813491	943	407.774	6.19156	406.161	R10p_K9me2_peak_229f
PS15m_ct1	1810919	1814636	3718	1813922	1004	457.105	6.59165	455.413	R10p_K9me2_peak_229g
PS15m_ct1	1810919	1814636	3718	1814340	677	214.355	4.4469	213.063	R10p_K9me2_peak_229h
PS15m_ct1	1815448	1816376	929	1815594	344	40.7071	2.2628	39.7032	R10p_K9me2_peak_230a
PS15m_ct1	1815448	1816376	929	1816066	368	49.6774	2.42022	48.6539	R10p_K9me2_peak_230b
PS15m_ct1	1845631	1847566	1936	1845791	264	9.23346	1.48355	8.33644	R10p_K9me2_peak_231a
PS15m_ct1	1845631	1847566	1936	1846457	359	40.121	2.20473	39.1187	R10p_K9me2_peak_231b
PS15m_ct1	1845631	1847566	1936	1846831	233	9.49913	1.53477	8.60005	R10p_K9me2_peak_231c
PS15m_ct1	1845631	1847566	1936	1847315	396	60.9919	2.60386	59.946	R10p_K9me2_peak_231d
PS15m_ct1	1848363	1848744	382	1848555	602	167.367	3.95499	166.149	R10p_K9me2_peak_232
PS15m_ct1	1849642	1856403	6762	1849863	1109	545.732	7.28033	543.922	R10p_K9me2_peak_233a
PS15m_ct1	1849642	1856403	6762	1850471	1020	470.314	6.69659	468.603	R10p_K9me2_peak_233b
PS15m_ct1	1849642	1856403	6762	1850941	954	416.547	6.2637	414.919	R10p_K9me2_peak_233c
PS15m_ct1	1849642	1856403	6762	1851222	919	388.828	6.03414	387.245	R10p_K9me2_peak_233d
PS15m_ct1	1849642	1856403	6762	1851508	880	358.624	5.77835	357.091	R10p_K9me2_peak_233e
PS15m_ct1	1849642	1856403	6762	1852045	658	202.094	4.32228	200.822	R10p_K9me2_peak_233f
PS15m_ct1	1849642	1856403	6762	1852555	531	126.611	3.48931	125.457	R10p_K9me2_peak_233g
PS15m_ct1	1849642	1856403	6762	1853175	1202	627.847	7.8903	625.944	R10p_K9me2_peak_233h
PS15m_ct1	1849642	1856403	6762	1853551	984	440.749	6.46047	439.082	R10p_K9me2_peak_233i
PS15m_ct1	1849642	1856403	6762	1854114	957	418.949	6.28338	417.317	R10p_K9me2_peak_233j
PS15m_ct1	1849642	1856403	6762	1854549	1023	472.803	6.71627	471.089	R10p_K9me2_peak_233k
PS15m_ct1	1849642	1856403	6762	1855037	1088	527.648	7.14259	525.86	R10p_K9me2_peak_233l
PS15m_ct1	1849642	1856403	6762	1855328	1270	582.134	6.66365	580.281	R10p_K9me2_peak_233m
PS15m_ct1	1849642	1856403	6762	1855954	982	405.623	5.8749	404.013	R10p_K9me2_peak_233n
PS15m_ct1	1856588	1857928	1341	1856750	782	286.11	5.13558	284.701	R10p_K9me2_peak_234a
PS15m_ct1	1856588	1857928	1341	1857132	563	144.502	3.69919	143.321	R10p_K9me2_peak_234b
PS15m_ct1	1856588	1857928	1341	1857467	1271	690.802	8.34286	688.839	R10p_K9me2_peak_234c
PS15m_ct1	1858112	1859692	1581	1858233	463	91.4281	3.04331	90.3295	R10p_K9me2_peak_235a
PS15m_ct1	1858112	1859692	1581	1858539	464	91.9157	3.04987	90.8163	R10p_K9me2_peak_235b
PS15m_ct1	1858112	1859692	1581	1859447	904	377.125	5.93576	375.561	R10p_K9me2_peak_235c
PS15m_ct1	1859839	1861932	2094	1860023	360	46.6102	2.36775	45.5932	R10p_K9me2_peak_236a
PS15m_ct1	1859839	1861932	2094	1860501	694	225.521	4.5584	224.211	R10p_K9me2_peak_236b
PS15m_ct1	1859839	1861932	2094	1860770	879	357.859	5.77179	356.328	R10p_K9me2_peak_236c
PS15m_ct1	1859839	1861932	2094	1861126	489	104.403	3.21384	103.283	R10p_K9me2_peak_236d
PS15m_ct1	1859839	1861932	2094	1861631	1849	1275.02	12.1339	1272.66	R10p_K9me2_peak_236e
PS15m_ct1	1862373	1863556	1184	1862706	1069	511.438	7.01797	509.67	R10p_K9me2_peak_237a
PS15m_ct1	1862373	1863556	1184	1863146	2240	973.761	6.27629	971.595	R10p_K9me2_peak_237b
PS15m_ct1	1864371	1864570	200	1864483	285	21.8267	1.87583	20.8743	R10p_K9me2_peak_238
PS15m_ct1	1864752	1865355	604	1864876	335	37.5262	2.20377	36.5299	R10p_K9me2_peak_239a
PS15m_ct1	1864752	1865355	604	1865183	348	42.1534	2.28904	41.1463	R10p_K9me2_peak_239b
PS15m_ct1	1865594	1865962	369	1865791	659	201.045	4.29607	199.775	R10p_K9me2_peak_240
PS15m_ct1	1866155	1867912	1758	1866341	453	86.0301	2.96484	84.941	R10p_K9me2_peak_241a
PS15m_ct1	1866155	1867912	1758	1867128	1233	642.606	7.86859	640.689	R10p_K9me2_peak_241b
PS15m_ct1	1866155	1867912	1758	1867770	346	41.4278	2.27592	40.4222	R10p_K9me2_peak_241c
PS15m_ct1	1868333	1871067	2735	1868517	703	231.505	4.61743	230.186	R10p_K9me2_peak_242a
PS15m_ct1	1868333	1871067	2735	1868932	3845	3002.08	15.2854	2999.04	R10p_K9me2_peak_242b
PS15m_ct1	1868333	1871067	2735	1869587	9122	4643.33	7.69588	4639.9	R10p_K9me2_peak_242c
PS15m_ct1	1868333	1871067	2735	1870454	1094	532.797	7.18194	531.003	R10p_K9me2_peak_242d
PS15m_ct1	1868333	1871067	2735	1870843	612	172.555	4.00361	171.33	R10p_K9me2_peak_242e
PS15m_ct1	1871261	1871844	584	1871568	790	282.526	5.01746	281.123	R10p_K9me2_peak_243
PS15m_ct1	1872575	1873375	801	1872771	495	59.6677	2.29879	58.6249	R10p_K9me2_peak_244a
PS15m_ct1	1872575	1873375	801	1872967	407	24.7622	1.74711	23.8007	R10p_K9me2_peak_244b
PS15m_ct1	2012830	2013286	457	2013157	266	16.7041	1.74751	15.7711	R10p_K9me2_peak_245
PS15m_ct1	2013720	2014044	325	2013878	336	37.8745	2.21033	36.8774	R10p_K9me2_peak_246
PS15m_ct1	2015592	2015911	320	2015742	507	113.737	3.3319	112.603	R10p_K9me2_peak_247
PS15m_ct1	2016549	2017977	1429	2016707	544	133.781	3.57457	132.616	R10p_K9me2_peak_248a
PS15m_ct1	2016549	2017977	1429	2017062	1025	474.465	6.72938	472.748	R10p_K9me2_peak_248b
PS15m_ct1	2016549	2017977	1429	2017589	934	400.638	6.13253	399.036	R10p_K9me2_peak_248c
PS15m_ct1	2018212	2021933	3722	2018463	748	262.164	4.91258	260.794	R10p_K9me2_peak_249a
PS15m_ct1	2018212	2021933	3722	2019090	720	242.945	4.72893	241.607	R10p_K9me2_peak_249b
PS15m_ct1	2018212	2021933	3722	2019551	569	147.946	3.73855	146.759	R10p_K9me2_peak_249c
PS15m_ct1	2018212	2021933	3722	2019860	493	106.453	3.24007	105.33	R10p_K9me2_peak_249d
PS15m_ct1	2018212	2021933	3722	2020394	531	126.611	3.48931	125.457	R10p_K9me2_peak_249e
PS15m_ct1	2018212	2021933	3722	2020828	422	72.2639	2.77439	71.1977	R10p_K9me2_peak_249f
PS15m_ct1	2018212	2021933	3722	2021594	334	37.1791	2.19722	36.1837	R10p_K9me2_peak_249g
PS15m_ct1	2022711	2022910	200	2022762	201	4.28332	1.32489	3.42122	R10p_K9me2_peak_250
PS15m_ct1	2109193	2109490	298	2109323	239	10.6895	1.57412	9.784	R10p_K9me2_peak_251
PS15m_ct1	2109787	2109986	200	2109864	302	24.9197	1.93208	23.9582	R10p_K9me2_peak_252
PS15m_ct1	2110646	2111067	422	2110861	377	53.2174	2.47925	52.1866	R10p_K9me2_peak_253
PS15m_ct1	2111538	2111838	301	2111682	323	33.447	2.12507	32.461	R10p_K9me2_peak_254
PS15m_ct1	2112530	2112766	237	2112653	362	47.3699	2.38086	46.3513	R10p_K9me2_peak_255
PS15m_ct1	2113986	2117024	3039	2114197	787	289.687	5.16838	288.271	R10p_K9me2_peak_256a
PS15m_ct1	2113986	2117024	3039	2115102	614	174.626	4.03369	173.397	R10p_K9me2_peak_256b
PS15m_ct1	2113986	2117024	3039	2115444	430	75.8733	2.82687	74.8008	R10p_K9me2_peak_256c
PS15m_ct1	2113986	2117024	3039	2115897	1013	464.522	6.65068	462.819	R10p_K9me2_peak_256d
PS15m_ct1	2113986	2117024	3039	2116672	715	239.562	4.69614	238.23	R10p_K9me2_peak_256e
PS15m_ct1	2117690	2117939	250	2117815	364	48.1344	2.39398	47.1142	R10p_K9me2_peak_257
PS15m_ct1	2118252	2118766	515	2118581	596	163.776	3.91564	162.565	R10p_K9me2_peak_258
PS15m_ct1	2188587	2189086	500	2188641	211	5.70114	1.39048	4.82685	R10p_K9me2_peak_259a
PS15m_ct1	2188587	2189086	500	2188940	304	27.3825	2.00045	26.413	R10p_K9me2_peak_259b
PS15m_ct1	2190067	2190354	288	2190223	390	58.4934	2.56451	57.4522	R10p_K9me2_peak_260
PS15m_ct1	2191038	2192299	1262	2191457	576	151.998	3.78446	150.805	R10p_K9me2_peak_261a
PS15m_ct1	2191038	2192299	1262	2192125	395	60.5727	2.59731	59.5276	R10p_K9me2_peak_261b
PS15m_ct1	2192867	2193521	655	2193351	394	60.1547	2.59075	59.1103	R10p_K9me2_peak_262
PS15m_ct1	2193674	2195832	2159	2193977	440	80.4751	2.89245	79.3947	R10p_K9me2_peak_263a
PS15m_ct1	2193674	2195832	2159	2194272	452	86.1266	2.97116	85.0367	R10p_K9me2_peak_263b
PS15m_ct1	2193674	2195832	2159	2194993	519	120.114	3.4106	118.97	R10p_K9me2_peak_263c
PS15m_ct1	2193674	2195832	2159	2195309	552	138.261	3.62705	137.089	R10p_K9me2_peak_263d
PS15m_ct1	2197655	2197931	277	2197767	261	15.5869	1.71842	14.6581	R10p_K9me2_peak_264
PS15m_ct1	2198439	2200663	2225	2198672	1295	713.085	8.50027	711.103	R10p_K9me2_peak_265a
PS15m_ct1	2198439	2200663	2225	2199274	427	74.5122	2.80719	73.442	R10p_K9me2_peak_265b
PS15m_ct1	2198439	2200663	2225	2199705	1098	536.237	7.20818	534.439	R10p_K9me2_peak_265c
PS15m_ct1	2198439	2200663	2225	2200483	461	90.4557	3.03019	89.3587	R10p_K9me2_peak_265d
PS15m_ct1	2201363	2202412	1050	2201506	317	31.4788	2.08572	30.4979	R10p_K9me2_peak_266a
PS15m_ct1	2201363	2202412	1050	2201846	300	26.1695	1.97421	25.2037	R10p_K9me2_peak_266b
PS15m_ct1	2202575	2202796	222	2202675	426	25.1797	1.73263	24.2173	R10p_K9me2_peak_267
PS15m_ct1	2203005	2203316	312	2203103	267	14.7855	1.6795	13.8608	R10p_K9me2_peak_268
PS15m_ct1	2214941	2216004	1064	2215105	291	23.5243	1.91519	22.5665	R10p_K9me2_peak_269a
PS15m_ct1	2214941	2216004	1064	2215687	786	198.946	3.67498	197.679	R10p_K9me2_peak_269b
PS15m_ct1	2216481	2217088	608	2216636	571	149.1	3.75166	147.911	R10p_K9me2_peak_270a
PS15m_ct1	2216481	2217088	608	2216920	682	217.62	4.4797	216.323	R10p_K9me2_peak_270b
PS15m_ct1	2219620	2220349	730	2219885	1881	1309.92	12.3438	1307.54	R10p_K9me2_peak_271
PS15m_ct1	2222254	2223487	1234	2222700	535	128.803	3.51555	127.645	R10p_K9me2_peak_272a
PS15m_ct1	2222254	2223487	1234	2223142	444	82.3434	2.91869	81.2599	R10p_K9me2_peak_272b
PS15m_ct1	2224065	2224716	652	2224308	348	42.1534	2.28904	41.1463	R10p_K9me2_peak_273a
PS15m_ct1	2224065	2224716	652	2224527	394	60.1547	2.59075	59.1103	R10p_K9me2_peak_273b
PS15m_ct1	2224869	2227008	2140	2225242	450	85.175	2.95804	84.0867	R10p_K9me2_peak_274a
PS15m_ct1	2224869	2227008	2140	2225480	434	77.7021	2.8531	76.6264	R10p_K9me2_peak_274b
PS15m_ct1	2224869	2227008	2140	2226136	531	126.611	3.48931	125.457	R10p_K9me2_peak_274c
PS15m_ct1	2224869	2227008	2140	2226496	562	143.931	3.69263	142.75	R10p_K9me2_peak_274d
PS15m_ct1	2228281	2228592	312	2228425	1261	681.576	8.27727	679.621	R10p_K9me2_peak_275
PS15m_ct1	2231731	2233038	1308	2232426	1148	579.771	7.53612	577.92	R10p_K9me2_peak_276
PS15m_ct1	2233528	2233928	401	2233655	401	63.1039	2.63666	62.054	R10p_K9me2_peak_277
PS15m_ct1	2234926	2235514	589	2235117	349	42.5181	2.2956	41.5101	R10p_K9me2_peak_278
PS15m_ct1	2316828	2318821	1994	2317386	372	51.2392	2.44645	50.2124	R10p_K9me2_peak_279a
PS15m_ct1	2316828	2318821	1994	2317935	494	106.967	3.24663	105.844	R10p_K9me2_peak_279b
PS15m_ct1	2316828	2318821	1994	2318268	415	69.1593	2.72848	68.0986	R10p_K9me2_peak_279c
PS15m_ct1	2316828	2318821	1994	2318616	621	178.907	4.07961	177.671	R10p_K9me2_peak_279d
PS15m_ct1	2319907	2322278	2372	2320053	487	103.383	3.20072	102.265	R10p_K9me2_peak_280a
PS15m_ct1	2319907	2322278	2372	2320605	1069	511.438	7.01797	509.67	R10p_K9me2_peak_280b
PS15m_ct1	2319907	2322278	2372	2320885	754	266.342	4.95193	264.965	R10p_K9me2_peak_280c
PS15m_ct1	2319907	2322278	2372	2321118	767	275.465	5.0372	274.073	R10p_K9me2_peak_280d
PS15m_ct1	2319907	2322278	2372	2321667	1116	551.798	7.32624	549.981	R10p_K9me2_peak_280e
PS15m_ct1	2319907	2322278	2372	2322170	326	34.4492	2.14474	33.4606	R10p_K9me2_peak_280f
PS15m_ct1	2322837	2323535	699	2323085	1339	754.436	8.78886	752.421	R10p_K9me2_peak_281
PS15m_ct1	2323799	2324556	758	2324009	1035	482.797	6.79497	481.068	R10p_K9me2_peak_282a
PS15m_ct1	2323799	2324556	758	2324387	707	234.181	4.64367	232.858	R10p_K9me2_peak_282b
PS15m_ct1	2325815	2326579	765	2326208	823	315.836	5.40449	314.376	R10p_K9me2_peak_283
PS15m_ct1	2326821	2327079	259	2326960	309	28.9303	2.03324	27.9564	R10p_K9me2_peak_284
PS15m_ct1	2327647	2328853	1207	2327996	854	338.902	5.60782	337.403	R10p_K9me2_peak_285a
PS15m_ct1	2327647	2328853	1207	2328568	733	251.811	4.8142	250.458	R10p_K9me2_peak_285b
PS15m_ct1	2329003	2329331	329	2329179	425	73.6098	2.79407	72.5412	R10p_K9me2_peak_286
PS15m_ct1	2329693	2331232	1540	2330155	1180	608.131	7.74601	606.248	R10p_K9me2_peak_287a
PS15m_ct1	2329693	2331232	1540	2330629	1523	933.931	9.99569	931.792	R10p_K9me2_peak_287b
PS15m_ct1	2329693	2331232	1540	2331088	645	193.842	4.23702	192.583	R10p_K9me2_peak_287c
PS15m_ct1	2331820	2334716	2897	2331919	299	25.8699	1.96766	24.9049	R10p_K9me2_peak_288a
PS15m_ct1	2331820	2334716	2897	2332439	1127	561.369	7.39839	559.54	R10p_K9me2_peak_288b
PS15m_ct1	2331820	2334716	2897	2332950	815	309.965	5.35202	308.515	R10p_K9me2_peak_288c
PS15m_ct1	2331820	2334716	2897	2333222	717	240.913	4.70926	239.579	R10p_K9me2_peak_288d
PS15m_ct1	2331820	2334716	2897	2333498	1082	522.513	7.10324	520.732	R10p_K9me2_peak_288e
PS15m_ct1	2331820	2334716	2897	2333988	318	31.8035	2.09227	30.8217	R10p_K9me2_peak_288f
PS15m_ct1	2331820	2334716	2897	2334458	1067	509.74	7.00486	507.974	R10p_K9me2_peak_288g
PS15m_ct1	2337749	2338338	590	2337918	446	83.2834	2.93181	82.1982	R10p_K9me2_peak_289a
PS15m_ct1	2337749	2338338	590	2338168	406	65.2427	2.66945	64.1889	R10p_K9me2_peak_289b
PS15m_ct1	2341596	2341931	336	2341764	633	186.325	4.15831	185.078	R10p_K9me2_peak_290
PS15m_ct1	2342556	2343149	594	2342654	230	8.92819	1.51509	8.03237	R10p_K9me2_peak_291a
PS15m_ct1	2342556	2343149	594	2343007	261	15.5869	1.71842	14.6581	R10p_K9me2_peak_291b
PS15m_ct1	2386475	2387818	1344	2386906	277	15.5774	1.68918	14.6495	R10p_K9me2_peak_292a
PS15m_ct1	2386475	2387818	1344	2387035	295	8.66182	1.43075	7.76806	R10p_K9me2_peak_292b
PS15m_ct1	2386475	2387818	1344	2387389	466	89.7293	2.99323	88.6338	R10p_K9me2_peak_292c
PS15m_ct1	2388729	2389220	492	2388940	805	302.674	5.28644	301.236	R10p_K9me2_peak_293
PS15m_ct1	2389613	2392242	2630	2389892	997	451.361	6.54574	449.677	R10p_K9me2_peak_294a
PS15m_ct1	2389613	2392242	2630	2390381	774	280.417	5.08311	279.017	R10p_K9me2_peak_294b
PS15m_ct1	2389613	2392242	2630	2390660	633	186.325	4.15831	185.078	R10p_K9me2_peak_294c
PS15m_ct1	2389613	2392242	2630	2391077	623	180.136	4.09272	178.899	R10p_K9me2_peak_294d
PS15m_ct1	2389613	2392242	2630	2391206	773	279.708	5.07655	278.309	R10p_K9me2_peak_294e
PS15m_ct1	2389613	2392242	2630	2391989	744	259.39	4.88635	258.025	R10p_K9me2_peak_294f
PS15m_ct1	2392414	2392813	400	2392638	632	185.703	4.15175	184.457	R10p_K9me2_peak_295
PS15m_ct1	2393390	2394134	745	2393511	319	32.1295	2.09883	31.1469	R10p_K9me2_peak_296a
PS15m_ct1	2393390	2394134	745	2393848	306	27.9974	2.01357	27.0262	R10p_K9me2_peak_296b
PS15m_ct1	2461048	2461638	591	2461165	258	14.8713	1.69874	13.9456	R10p_K9me2_peak_297a
PS15m_ct1	2461048	2461638	591	2461414	217	6.64619	1.42983	5.76488	R10p_K9me2_peak_297b
PS15m_ct1	2461874	2462169	296	2462004	297	25.2748	1.95454	24.3116	R10p_K9me2_peak_298
PS15m_ct1	2462323	2462621	299	2462479	377	53.2174	2.47925	52.1866	R10p_K9me2_peak_299
PS15m_ct1	2463417	2473696	10280	2463637	701	230.171	4.60431	228.854	R10p_K9me2_peak_300a
PS15m_ct1	2463417	2473696	10280	2464480	800	299.049	5.25364	297.617	R10p_K9me2_peak_300b
PS15m_ct1	2463417	2473696	10280	2464704	815	309.965	5.35202	308.515	R10p_K9me2_peak_300c
PS15m_ct1	2463417	2473696	10280	2465250	778	283.259	5.10935	281.854	R10p_K9me2_peak_300d
PS15m_ct1	2463417	2473696	10280	2465816	879	357.859	5.77179	356.328	R10p_K9me2_peak_300e
PS15m_ct1	2463417	2473696	10280	2466370	1048	493.691	6.88024	491.947	R10p_K9me2_peak_300f
PS15m_ct1	2463417	2473696	10280	2466558	949	412.553	6.23091	410.931	R10p_K9me2_peak_300g
PS15m_ct1	2463417	2473696	10280	2467179	1335	750.651	8.76263	748.638	R10p_K9me2_peak_300h
PS15m_ct1	2463417	2473696	10280	2467696	1046	492.011	6.86712	490.269	R10p_K9me2_peak_300i
PS15m_ct1	2463417	2473696	10280	2468409	842	329.914	5.52911	328.431	R10p_K9me2_peak_300j
PS15m_ct1	2463417	2473696	10280	2469414	808	304.856	5.30611	303.414	R10p_K9me2_peak_300k
PS15m_ct1	2463417	2473696	10280	2470236	820	313.631	5.38482	312.174	R10p_K9me2_peak_300l
PS15m_ct1	2463417	2473696	10280	2470913	511	115.849	3.35813	114.712	R10p_K9me2_peak_300m
PS15m_ct1	2463417	2473696	10280	2471275	2092	1545.8	13.7277	1543.31	R10p_K9me2_peak_300n
PS15m_ct1	2463417	2473696	10280	2471921	884	361.688	5.80458	360.15	R10p_K9me2_peak_300o
PS15m_ct1	2463417	2473696	10280	2472504	758	269.139	4.97817	267.758	R10p_K9me2_peak_300p
PS15m_ct1	2463417	2473696	10280	2473032	795	295.437	5.22085	294.012	R10p_K9me2_peak_300q
PS15m_ct1	2463417	2473696	10280	2473286	839	327.679	5.50944	326.199	R10p_K9me2_peak_300r
PS15m_ct1	2473910	2475118	1209	2474091	641	191.326	4.21078	190.07	R10p_K9me2_peak_301a
PS15m_ct1	2473910	2475118	1209	2474459	324	33.7798	2.13163	32.7929	R10p_K9me2_peak_301b
PS15m_ct1	2473910	2475118	1209	2474965	426	74.0605	2.80063	72.9911	R10p_K9me2_peak_301c
PS15m_ct1	2475344	2475766	423	2475546	381	15.728	1.56026	14.7991	R10p_K9me2_peak_302
PS15m_ct1	2564219	2564580	362	2564380	228	8.55668	1.50198	7.66301	R10p_K9me2_peak_303
PS15m_ct1	2565185	2565515	331	2565345	619	177.68	4.06649	176.446	R10p_K9me2_peak_304
PS15m_ct1	2565727	2565962	236	2565848	444	82.3434	2.91869	81.2599	R10p_K9me2_peak_305
PS15m_ct1	2567836	2568369	534	2568020	582	155.5	3.82381	154.302	R10p_K9me2_peak_306
PS15m_ct1	2568827	2569095	269	2568955	375	52.4226	2.46613	51.3935	R10p_K9me2_peak_307
PS15m_ct1	2569345	2569567	223	2569463	286	22.1059	1.88239	21.1526	R10p_K9me2_peak_308
PS15m_ct1	2570103	2572266	2164	2570260	519	120.114	3.4106	118.97	R10p_K9me2_peak_309a
PS15m_ct1	2570103	2572266	2164	2570741	868	349.479	5.69964	347.962	R10p_K9me2_peak_309b
PS15m_ct1	2570103	2572266	2164	2571294	725	246.343	4.76173	245	R10p_K9me2_peak_309c
PS15m_ct1	2570103	2572266	2164	2571616	803	301.222	5.27332	299.787	R10p_K9me2_peak_309d
PS15m_ct1	2570103	2572266	2164	2571866	1010	462.046	6.631	460.347	R10p_K9me2_peak_309e
PS15m_ct1	2572848	2573105	258	2572972	430	75.8733	2.82687	74.8008	R10p_K9me2_peak_310
PS15m_ct1	2573481	2574111	631	2573583	263	16.0722	1.73154	15.1413	R10p_K9me2_peak_311a
PS15m_ct1	2573481	2574111	631	2573950	466	92.8936	3.06298	91.7927	R10p_K9me2_peak_311b
PS15m_ct1	2574410	2575012	603	2574585	508	114.264	3.33846	113.129	R10p_K9me2_peak_312a
PS15m_ct1	2574410	2575012	603	2574811	497	108.517	3.26631	107.391	R10p_K9me2_peak_312b
PS15m_ct1	2577237	2577592	356	2577394	255	14.1705	1.67907	13.2479	R10p_K9me2_peak_313
PS15m_ct1	2665354	2666060	707	2665535	329	35.4631	2.16442	34.472	R10p_K9me2_peak_314a
PS15m_ct1	2665354	2666060	707	2665847	247	12.3752	1.6266	11.4611	R10p_K9me2_peak_314b
PS15m_ct1	2666817	2667420	604	2666869	201	4.28332	1.32489	3.42122	R10p_K9me2_peak_315a
PS15m_ct1	2666817	2667420	604	2667253	337	38.2242	2.21689	37.2262	R10p_K9me2_peak_315b
PS15m_ct1	2667900	2669092	1193	2668110	760	270.541	4.99129	269.157	R10p_K9me2_peak_316a
PS15m_ct1	2667900	2669092	1193	2668515	593	161.991	3.89596	160.782	R10p_K9me2_peak_316b
PS15m_ct1	2667900	2669092	1193	2668912	650	197.003	4.26981	195.738	R10p_K9me2_peak_316c
PS15m_ct1	2669275	2671228	1954	2669390	257	14.636	1.69218	13.7114	R10p_K9me2_peak_317a
PS15m_ct1	2669275	2671228	1954	2669932	897	371.7	5.88985	370.145	R10p_K9me2_peak_317b
PS15m_ct1	2669275	2671228	1954	2670552	633	186.325	4.15831	185.078	R10p_K9me2_peak_317c
PS15m_ct1	2669275	2671228	1954	2670991	619	177.68	4.06649	176.446	R10p_K9me2_peak_317d
PS15m_ct1	2673021	2673732	712	2673276	243	11.5184	1.60036	10.6086	R10p_K9me2_peak_318a
PS15m_ct1	2673021	2673732	712	2673622	219	6.9766	1.44295	6.09298	R10p_K9me2_peak_318b
PS15m_ct1	2694580	2695346	767	2695055	626	181.986	4.1124	180.745	R10p_K9me2_peak_319
PS15m_ct1	2695885	2696281	397	2696077	987	443.191	6.48015	441.521	R10p_K9me2_peak_320
PS15m_ct1	2696610	2699180	2571	2697107	827	318.784	5.43073	317.32	R10p_K9me2_peak_321a
PS15m_ct1	2696610	2699180	2571	2698092	860	343.423	5.64717	341.916	R10p_K9me2_peak_321b
PS15m_ct1	2696610	2699180	2571	2698482	1106	543.138	7.26065	541.331	R10p_K9me2_peak_321c
PS15m_ct1	2696610	2699180	2571	2698975	978	435.877	6.42112	434.217	R10p_K9me2_peak_321d
PS15m_ct1	2700054	2702402	2349	2700311	592	158.882	3.83897	157.679	R10p_K9me2_peak_322a
PS15m_ct1	2700054	2702402	2349	2700726	380	45.4501	2.27925	44.4362	R10p_K9me2_peak_322b
PS15m_ct1	2700054	2702402	2349	2701203	668	168.996	3.66606	167.776	R10p_K9me2_peak_322c
PS15m_ct1	2700054	2702402	2349	2702097	621	121.198	3.03351	120.052	R10p_K9me2_peak_322d
PS15m_ct1	2703959	2704393	435	2704253	650	63.5664	2.09844	62.5157	R10p_K9me2_peak_323
PS15m_ct1	2706899	2708056	1158	2707099	706	121.616	2.80626	120.47	R10p_K9me2_peak_324a
PS15m_ct1	2706899	2708056	1158	2707796	525	76.086	2.52965	75.0135	R10p_K9me2_peak_324b
PS15m_ct1	2708303	2708576	274	2708467	316	19.5929	1.74811	18.649	R10p_K9me2_peak_325
PS15m_ct1	2709118	2709637	520	2709251	406	42.4848	2.14528	41.4776	R10p_K9me2_peak_326a
PS15m_ct1	2709118	2709637	520	2709524	372	33.0541	1.99856	32.0697	R10p_K9me2_peak_326b
PS15m_ct1	2793975	2794298	324	2794060	199	4.02385	1.31177	3.16426	R10p_K9me2_peak_327
PS15m_ct1	2795317	2795725	409	2795546	530	126.065	3.48275	124.912	R10p_K9me2_peak_328
PS15m_ct1	2796065	2796872	808	2796414	777	282.548	5.10279	281.144	R10p_K9me2_peak_329a
PS15m_ct1	2796065	2796872	808	2796711	393	59.7377	2.58419	58.6942	R10p_K9me2_peak_329b
PS15m_ct1	2797092	2797927	836	2797374	904	377.125	5.93576	375.561	R10p_K9me2_peak_330
PS15m_ct1	2798264	2799314	1051	2798448	610	172.195	4.00746	170.97	R10p_K9me2_peak_331a
PS15m_ct1	2798264	2799314	1051	2799064	740	256.626	4.86011	255.265	R10p_K9me2_peak_331b
PS15m_ct1	2799959	2800293	335	2800123	452	86.1266	2.97116	85.0367	R10p_K9me2_peak_332
PS15m_ct1	2800466	2801572	1107	2800695	871	351.759	5.71932	350.238	R10p_K9me2_peak_333a
PS15m_ct1	2800466	2801572	1107	2800981	942	406.98	6.185	405.367	R10p_K9me2_peak_333b
PS15m_ct1	2800466	2801572	1107	2801369	535	128.803	3.51555	127.645	R10p_K9me2_peak_333c
PS15m_ct1	2802387	2805322	2936	2802597	567	146.795	3.72543	145.61	R10p_K9me2_peak_334a
PS15m_ct1	2802387	2805322	2936	2803289	669	209.164	4.39443	207.88	R10p_K9me2_peak_334b
PS15m_ct1	2802387	2805322	2936	2803534	803	301.222	5.27332	299.787	R10p_K9me2_peak_334c
PS15m_ct1	2802387	2805322	2936	2803796	676	213.704	4.44034	212.413	R10p_K9me2_peak_334d
PS15m_ct1	2802387	2805322	2936	2803996	612	173.409	4.02058	172.182	R10p_K9me2_peak_334e
PS15m_ct1	2802387	2805322	2936	2804312	820	313.631	5.38482	312.174	R10p_K9me2_peak_334f
PS15m_ct1	2802387	2805322	2936	2804765	550	137.136	3.61393	135.966	R10p_K9me2_peak_334g
PS15m_ct1	2802387	2805322	2936	2805095	754	266.342	4.95193	264.965	R10p_K9me2_peak_334h
PS15m_ct1	2806655	2806974	320	2806819	524	122.807	3.4434	121.658	R10p_K9me2_peak_335
PS15m_ct1	2808916	2809917	1002	2809107	287	10.6923	1.50994	9.7868	R10p_K9me2_peak_336a
PS15m_ct1	2808916	2809917	1002	2809616	329	35.4631	2.16442	34.472	R10p_K9me2_peak_336b
PS15m_ct1	3028843	3029146	304	3028982	261	15.5869	1.71842	14.6581	R10p_K9me2_peak_337
PS15m_ct1	3029338	3029563	226	3029450	286	22.1059	1.88239	21.1526	R10p_K9me2_peak_338
PS15m_ct1	3030967	3033494	2528	3031158	615	175.235	4.04025	174.005	R10p_K9me2_peak_339a
PS15m_ct1	3030967	3033494	2528	3031500	681	216.966	4.47314	215.67	R10p_K9me2_peak_339b
PS15m_ct1	3030967	3033494	2528	3032345	853	338.15	5.60126	336.652	R10p_K9me2_peak_339c
PS15m_ct1	3030967	3033494	2528	3032728	572	149.678	3.75822	148.488	R10p_K9me2_peak_339d
PS15m_ct1	3030967	3033494	2528	3033292	838	326.935	5.50288	325.457	R10p_K9me2_peak_339e
PS15m_ct1	3064028	3065036	1009	3064309	584	156.674	3.83693	155.473	R10p_K9me2_peak_340a
PS15m_ct1	3064028	3065036	1009	3064740	610	172.195	4.00746	170.97	R10p_K9me2_peak_340b
PS15m_ct1	3065258	3067571	2314	3065597	700	201.189	4.07815	199.918	R10p_K9me2_peak_341a
PS15m_ct1	3065258	3067571	2314	3065859	512	84.9919	2.73214	83.9043	R10p_K9me2_peak_341b
PS15m_ct1	3065258	3067571	2314	3066349	1114	438.02	5.56811	436.358	R10p_K9me2_peak_341c
PS15m_ct1	3065258	3067571	2314	3066669	1016	362.056	5.01403	360.518	R10p_K9me2_peak_341d
PS15m_ct1	3065258	3067571	2314	3067079	944	298.85	4.46463	297.419	R10p_K9me2_peak_341e
PS15m_ct1	3065258	3067571	2314	3067348	939	288.721	4.34585	287.308	R10p_K9me2_peak_341f
PS15m_ct1	3067832	3074428	6597	3068080	2137	1199.44	8.77595	1197.13	R10p_K9me2_peak_342a
PS15m_ct1	3067832	3074428	6597	3069004	6308	4121.76	11.1592	4118.43	R10p_K9me2_peak_342b
PS15m_ct1	3067832	3074428	6597	3069377	6377	4486.45	12.6547	4483.05	R10p_K9me2_peak_342c
PS15m_ct1	3067832	3074428	6597	3070012	7115	5535.36	15.2211	5531.77	R10p_K9me2_peak_342d
PS15m_ct1	3067832	3074428	6597	3070448	10871	6426.78	9.53496	6423.05	R10p_K9me2_peak_342e
PS15m_ct1	3067832	3074428	6597	3071016	5082	3319.64	11.1459	3316.51	R10p_K9me2_peak_342f
PS15m_ct1	3067832	3074428	6597	3071553	3602	2677.07	13.9307	2674.13	R10p_K9me2_peak_342g
PS15m_ct1	3067832	3074428	6597	3071888	3772	2535.41	11.6758	2532.52	R10p_K9me2_peak_342h
PS15m_ct1	3067832	3074428	6597	3072640	5212	3444.18	11.3625	3441.01	R10p_K9me2_peak_342i
PS15m_ct1	3067832	3074428	6597	3072877	4446	2568.72	9.19147	2565.82	R10p_K9me2_peak_342j
PS15m_ct1	3067832	3074428	6597	3073861	5352	3589.15	11.6472	3585.94	R10p_K9me2_peak_342k
PS15m_ct1	3067832	3074428	6597	3074353	359	24.1756	1.80214	23.2158	R10p_K9me2_peak_342l
PS15m_ct1	3074573	3074830	258	3074695	788	233.044	4.18801	231.723	R10p_K9me2_peak_343
PS15m_ct1	3075254	3075798	545	3075368	403	51.8615	2.36587	50.8339	R10p_K9me2_peak_344a
PS15m_ct1	3075254	3075798	545	3075637	579	153.746	3.80413	152.55	R10p_K9me2_peak_344b
PS15m_ct1	3076689	3077372	684	3076870	539	131.007	3.54178	129.846	R10p_K9me2_peak_345a
PS15m_ct1	3076689	3077372	684	3077201	864	346.447	5.67341	344.935	R10p_K9me2_peak_345b
PS15m_ct1	3077812	3078405	594	3078075	1064	507.196	6.98518	505.434	R10p_K9me2_peak_346
PS15m_ct1	3078807	3079432	626	3079024	701	230.171	4.60431	228.854	R10p_K9me2_peak_347
PS15m_ct1	3079733	3086718	6986	3080038	1002	455.462	6.57853	453.772	R10p_K9me2_peak_348a
PS15m_ct1	3079733	3086718	6986	3080379	1335	681.15	7.65228	679.196	R10p_K9me2_peak_348b
PS15m_ct1	3079733	3086718	6986	3080731	1130	563.988	7.41806	562.156	R10p_K9me2_peak_348c
PS15m_ct1	3079733	3086718	6986	3081168	1112	548.329	7.3	546.516	R10p_K9me2_peak_348d
PS15m_ct1	3079733	3086718	6986	3082119	778	283.259	5.10935	281.854	R10p_K9me2_peak_348e
PS15m_ct1	3079733	3086718	6986	3082623	1150	581.532	7.54924	579.679	R10p_K9me2_peak_348f
PS15m_ct1	3079733	3086718	6986	3083580	735	253.183	4.82732	251.829	R10p_K9me2_peak_348g
PS15m_ct1	3079733	3086718	6986	3084078	1129	563.115	7.4115	561.284	R10p_K9me2_peak_348h
PS15m_ct1	3079733	3086718	6986	3085021	735	253.183	4.82732	251.829	R10p_K9me2_peak_348i
PS15m_ct1	3079733	3086718	6986	3085700	355	44.732	2.33495	43.719	R10p_K9me2_peak_348j
PS15m_ct1	3079733	3086718	6986	3086445	712	237.54	4.67646	236.211	R10p_K9me2_peak_348k
PS15m_ct1	3087029	3090298	3270	3087151	358	45.8553	2.35463	44.84	R10p_K9me2_peak_349a
PS15m_ct1	3087029	3090298	3270	3087930	759	269.84	4.98473	268.457	R10p_K9me2_peak_349b
PS15m_ct1	3087029	3090298	3270	3088607	382	55.2241	2.51204	54.1893	R10p_K9me2_peak_349c
PS15m_ct1	3087029	3090298	3270	3089364	729	249.072	4.78796	247.724	R10p_K9me2_peak_349d
PS15m_ct1	3087029	3090298	3270	3089945	940	405.392	6.17188	403.781	R10p_K9me2_peak_349e
PS15m_ct1	3090561	3091738	1178	3090883	739	255.936	4.85355	254.577	R10p_K9me2_peak_350a
PS15m_ct1	3090561	3091738	1178	3091380	1072	513.987	7.03765	512.217	R10p_K9me2_peak_350b
PS15m_ct1	3092009	3098550	6542	3092348	685	219.587	4.49937	218.287	R10p_K9me2_peak_351a
PS15m_ct1	3092009	3098550	6542	3092842	1088	527.648	7.14259	525.86	R10p_K9me2_peak_351b
PS15m_ct1	3092009	3098550	6542	3093827	762	271.945	5.00441	270.559	R10p_K9me2_peak_351c
PS15m_ct1	3092009	3098550	6542	3094302	1128	562.242	7.40494	560.412	R10p_K9me2_peak_351d
PS15m_ct1	3092009	3098550	6542	3095223	762	271.945	5.00441	270.559	R10p_K9me2_peak_351e
PS15m_ct1	3092009	3098550	6542	3095890	455	87.5611	2.99084	86.4689	R10p_K9me2_peak_351f
PS15m_ct1	3092009	3098550	6542	3096721	752	264.947	4.93882	263.573	R10p_K9me2_peak_351g
PS15m_ct1	3092009	3098550	6542	3097385	380	54.418	2.49892	53.3849	R10p_K9me2_peak_351h
PS15m_ct1	3092009	3098550	6542	3098175	751	264.251	4.93226	262.877	R10p_K9me2_peak_351i
PS15m_ct1	3098740	3101513	2774	3098868	378	53.6164	2.48581	52.5849	R10p_K9me2_peak_352a
PS15m_ct1	3098740	3101513	2774	3099633	810	306.313	5.31923	304.869	R10p_K9me2_peak_352b
PS15m_ct1	3098740	3101513	2774	3100149	1130	563.988	7.41806	562.156	R10p_K9me2_peak_352c
PS15m_ct1	3098740	3101513	2774	3101106	742	258.007	4.87323	256.644	R10p_K9me2_peak_352d
PS15m_ct1	3102029	3104403	2375	3102524	757	268.439	4.97161	267.059	R10p_K9me2_peak_353a
PS15m_ct1	3102029	3104403	2375	3103079	1167	596.564	7.66074	594.694	R10p_K9me2_peak_353b
PS15m_ct1	3102029	3104403	2375	3104002	733	251.811	4.8142	250.458	R10p_K9me2_peak_353c
PS15m_ct1	3104562	3110699	6138	3104697	412	67.8444	2.70881	66.7859	R10p_K9me2_peak_354a
PS15m_ct1	3104562	3110699	6138	3105486	742	258.007	4.87323	256.644	R10p_K9me2_peak_354b
PS15m_ct1	3104562	3110699	6138	3105999	1119	554.404	7.34592	552.583	R10p_K9me2_peak_354c
PS15m_ct1	3104562	3110699	6138	3106948	744	259.39	4.88635	258.025	R10p_K9me2_peak_354d
PS15m_ct1	3104562	3110699	6138	3107447	1101	538.822	7.22786	537.02	R10p_K9me2_peak_354e
PS15m_ct1	3104562	3110699	6138	3108391	762	271.945	5.00441	270.559	R10p_K9me2_peak_354f
PS15m_ct1	3104562	3110699	6138	3108919	1088	527.648	7.14259	525.86	R10p_K9me2_peak_354g
PS15m_ct1	3104562	3110699	6138	3109867	767	275.465	5.0372	274.073	R10p_K9me2_peak_354h
PS15m_ct1	3104562	3110699	6138	3110532	356	45.1052	2.34151	44.0915	R10p_K9me2_peak_354i
PS15m_ct1	3111376	3111769	394	3111485	237	10.2856	1.56101	9.38221	R10p_K9me2_peak_355
PS15m_ct1	3177567	3178411	845	3177876	248	12.5937	1.63315	11.6785	R10p_K9me2_peak_356a
PS15m_ct1	3177567	3178411	845	3178280	392	59.3218	2.57763	58.2791	R10p_K9me2_peak_356b
PS15m_ct1	3179313	3180490	1178	3179573	725	246.343	4.76173	245	R10p_K9me2_peak_357a
PS15m_ct1	3179313	3180490	1178	3179847	482	100.849	3.16793	99.7357	R10p_K9me2_peak_357b
PS15m_ct1	3179313	3180490	1178	3180305	584	156.674	3.83693	155.473	R10p_K9me2_peak_357c
PS15m_ct1	3182211	3183373	1163	3182490	908	380.235	5.962	378.666	R10p_K9me2_peak_358a
PS15m_ct1	3182211	3183373	1163	3182753	813	308.503	5.33891	307.055	R10p_K9me2_peak_358b
PS15m_ct1	3182211	3183373	1163	3183117	921	390.397	6.04726	388.811	R10p_K9me2_peak_358c
PS15m_ct1	3183726	3184142	417	3183998	359	46.2322	2.36119	45.216	R10p_K9me2_peak_359
PS15m_ct1	3184543	3185322	780	3184722	705	232.842	4.63055	231.521	R10p_K9me2_peak_360a
PS15m_ct1	3184543	3185322	780	3185155	866	347.962	5.68653	346.448	R10p_K9me2_peak_360b
PS15m_ct1	3185532	3186117	586	3185916	772	279	5.06999	277.602	R10p_K9me2_peak_361
PS15m_ct1	3186615	3186959	345	3186711	216	6.48386	1.42327	5.60374	R10p_K9me2_peak_362
PS15m_ct1	3187330	3187695	366	3187505	518	119.578	3.40404	118.435	R10p_K9me2_peak_363
PS15m_ct1	3211412	3211773	362	3211655	236	10.0863	1.55445	9.18395	R10p_K9me2_peak_364
PS15m_ct1	3212888	3215403	2516	3213178	528	124.976	3.46963	123.824	R10p_K9me2_peak_365a
PS15m_ct1	3212888	3215403	2516	3214056	978	435.877	6.42112	434.217	R10p_K9me2_peak_365b
PS15m_ct1	3212888	3215403	2516	3214221	922	391.182	6.05382	389.595	R10p_K9me2_peak_365c
PS15m_ct1	3212888	3215403	2516	3214928	764	273.351	5.01752	271.963	R10p_K9me2_peak_365d
PS15m_ct1	3216676	3217003	328	3216846	449	84.7007	2.95148	83.6131	R10p_K9me2_peak_366
PS15m_ct1	3217483	3220008	2526	3217897	1414	826.355	9.28078	824.288	R10p_K9me2_peak_367a
PS15m_ct1	3217483	3220008	2526	3218594	942	406.98	6.185	405.367	R10p_K9me2_peak_367b
PS15m_ct1	3217483	3220008	2526	3218996	895	370.154	5.87673	368.602	R10p_K9me2_peak_367c
PS15m_ct1	3217483	3220008	2526	3219689	789	291.121	5.18149	289.703	R10p_K9me2_peak_367d
PS15m_ct1	3220490	3220776	287	3220620	304	27.3825	2.00045	26.413	R10p_K9me2_peak_368
PS15m_ct1	3221801	3222428	628	3221880	201	4.28332	1.32489	3.42122	R10p_K9me2_peak_369a
PS15m_ct1	3221801	3222428	628	3222227	253	13.7115	1.66595	12.7911	R10p_K9me2_peak_369b
PS15m_ct1	3260107	3260520	414	3260234	274	18.8553	1.80368	17.9136	R10p_K9me2_peak_370
PS15m_ct1	3260706	3261178	473	3260909	440	80.4751	2.89245	79.3947	R10p_K9me2_peak_371
PS15m_ct1	3261343	3262007	665	3261787	389	58.0808	2.55795	57.0405	R10p_K9me2_peak_372
PS15m_ct1	3263668	3263995	328	3263834	600	166.167	3.94187	164.952	R10p_K9me2_peak_373
PS15m_ct1	3267845	3268179	335	3267991	808	304.856	5.30611	303.414	R10p_K9me2_peak_374
PS15m_ct1	3271928	3273138	1211	3272365	1421	833.157	9.32669	831.085	R10p_K9me2_peak_375a
PS15m_ct1	3271928	3273138	1211	3272554	1388	801.223	9.11025	799.173	R10p_K9me2_peak_375b
PS15m_ct1	3276351	3278816	2466	3276510	419	70.9272	2.75472	69.8633	R10p_K9me2_peak_376a
PS15m_ct1	3276351	3278816	2466	3276803	572	149.678	3.75822	148.488	R10p_K9me2_peak_376b
PS15m_ct1	3276351	3278816	2466	3277247	561	143.36	3.68608	142.181	R10p_K9me2_peak_376c
PS15m_ct1	3276351	3278816	2466	3278136	326	34.4492	2.14474	33.4606	R10p_K9me2_peak_376d
PS15m_ct1	3276351	3278816	2466	3278667	217	6.64619	1.42983	5.76488	R10p_K9me2_peak_376e
PS15m_ct1	3322100	3322334	235	3322218	489	104.403	3.21384	103.283	R10p_K9me2_peak_377
PS15m_ct1	3335054	3335549	496	3335429	287	22.3866	1.88895	21.4324	R10p_K9me2_peak_378
PS15m_ct1	3336090	3336460	371	3336284	383	55.6289	2.5186	54.5933	R10p_K9me2_peak_379
PS15m_ct1	3336738	3337552	815	3336902	776	281.837	5.09623	280.434	R10p_K9me2_peak_380a
PS15m_ct1	3336738	3337552	815	3337381	450	85.175	2.95804	84.0867	R10p_K9me2_peak_380b
PS15m_ct1	3337708	3339629	1922	3338044	790	291.839	5.18805	290.419	R10p_K9me2_peak_381a
PS15m_ct1	3337708	3339629	1922	3338412	1157	587.708	7.59515	585.849	R10p_K9me2_peak_381b
PS15m_ct1	3337708	3339629	1922	3338660	735	253.183	4.82732	251.829	R10p_K9me2_peak_381c
PS15m_ct1	3337708	3339629	1922	3338923	604	168.57	3.96811	167.35	R10p_K9me2_peak_381d
PS15m_ct1	3337708	3339629	1922	3339451	564	145.074	3.70575	143.892	R10p_K9me2_peak_381e
PS15m_ct1	3340071	3343919	3849	3340193	243	11.5184	1.60036	10.6086	R10p_K9me2_peak_382a
PS15m_ct1	3340071	3343919	3849	3340527	665	206.584	4.3682	205.305	R10p_K9me2_peak_382b
PS15m_ct1	3340071	3343919	3849	3341322	823	315.836	5.40449	314.376	R10p_K9me2_peak_382c
PS15m_ct1	3340071	3343919	3849	3341675	702	230.838	4.61087	229.52	R10p_K9me2_peak_382d
PS15m_ct1	3340071	3343919	3849	3342092	504	112.162	3.31222	111.03	R10p_K9me2_peak_382e
PS15m_ct1	3340071	3343919	3849	3342385	556	140.52	3.65328	139.344	R10p_K9me2_peak_382f
PS15m_ct1	3340071	3343919	3849	3342802	424	73.1602	2.78751	72.0924	R10p_K9me2_peak_382g
PS15m_ct1	3340071	3343919	3849	3343159	334	37.1791	2.19722	36.1837	R10p_K9me2_peak_382h
PS15m_ct1	3340071	3343919	3849	3343652	827	318.784	5.43073	317.32	R10p_K9me2_peak_382i
PS15m_ct1	3344219	3345400	1182	3344452	604	168.57	3.96811	167.35	R10p_K9me2_peak_383a
PS15m_ct1	3344219	3345400	1182	3345002	605	169.172	3.97466	167.952	R10p_K9me2_peak_383b
PS15m_ct1	3344219	3345400	1182	3345194	505	112.686	3.31878	111.554	R10p_K9me2_peak_383c
PS15m_ct1	3345566	3346233	668	3345902	735	253.183	4.82732	251.829	R10p_K9me2_peak_384
PS15m_ct1	3346543	3346808	266	3346677	283	21.2728	1.86271	20.3223	R10p_K9me2_peak_385
PS15m_ct1	3347724	3347977	254	3347852	243	11.5184	1.60036	10.6086	R10p_K9me2_peak_386
PS15m_ct1	3349083	3349363	281	3349213	323	33.447	2.12507	32.461	R10p_K9me2_peak_387
PS15m_ct1	3350440	3351424	985	3350594	323	33.447	2.12507	32.461	R10p_K9me2_peak_388a
PS15m_ct1	3350440	3351424	985	3351146	235	9.88878	1.54789	8.98752	R10p_K9me2_peak_388b
PS15m_ct1	3384203	3397185	12983	3384407	844	320.936	5.35341	319.469	R10p_K9me2_peak_389a
PS15m_ct1	3384203	3397185	12983	3385056	1079	519.951	7.08356	518.173	R10p_K9me2_peak_389b
PS15m_ct1	3384203	3397185	12983	3385377	1361	775.348	8.93316	773.318	R10p_K9me2_peak_389c
PS15m_ct1	3384203	3397185	12983	3386186	1035	482.797	6.79497	481.068	R10p_K9me2_peak_389d
PS15m_ct1	3384203	3397185	12983	3387400	1862	1181.68	10.573	1179.38	R10p_K9me2_peak_389e
PS15m_ct1	3384203	3397185	12983	3387810	1868	1295.71	12.2585	1293.34	R10p_K9me2_peak_389f
PS15m_ct1	3384203	3397185	12983	3389142	1088	527.648	7.14259	525.86	R10p_K9me2_peak_389g
PS15m_ct1	3384203	3397185	12983	3389812	933	399.848	6.12597	398.247	R10p_K9me2_peak_389h
PS15m_ct1	3384203	3397185	12983	3390573	620	178.293	4.07305	177.058	R10p_K9me2_peak_389i
PS15m_ct1	3384203	3397185	12983	3391166	1198	624.249	7.86406	622.35	R10p_K9me2_peak_389j
PS15m_ct1	3384203	3397185	12983	3391510	1408	820.537	9.24142	818.473	R10p_K9me2_peak_389k
PS15m_ct1	3384203	3397185	12983	3392296	995	449.723	6.53262	448.043	R10p_K9me2_peak_389l
PS15m_ct1	3384203	3397185	12983	3393419	1890	1105.82	9.32229	1103.57	R10p_K9me2_peak_389m
PS15m_ct1	3384203	3397185	12983	3393902	1867	1294.62	12.2519	1292.25	R10p_K9me2_peak_389n
PS15m_ct1	3384203	3397185	12983	3395261	988	428.133	6.21043	426.487	R10p_K9me2_peak_389o
PS15m_ct1	3384203	3397185	12983	3395917	894	369.382	5.87017	367.831	R10p_K9me2_peak_389p
PS15m_ct1	3384203	3397185	12983	3396689	587	158.439	3.85661	157.236	R10p_K9me2_peak_389q
PS15m_ct1	3384203	3397185	12983	3397001	615	175.235	4.04025	174.005	R10p_K9me2_peak_389r
PS15m_ct1	3400502	3400734	233	3400609	588	159.03	3.86316	157.825	R10p_K9me2_peak_390
PS15m_ct1	3400905	3401587	683	3401263	1113	549.196	7.30656	547.382	R10p_K9me2_peak_391
PS15m_ct1	3401751	3402610	860	3401857	373	51.6325	2.45301	50.605	R10p_K9me2_peak_392a
PS15m_ct1	3401751	3402610	860	3402257	888	364.76	5.83082	363.217	R10p_K9me2_peak_392b
PS15m_ct1	3405164	3406224	1061	3405282	392	59.3218	2.57763	58.2791	R10p_K9me2_peak_393a
PS15m_ct1	3405164	3406224	1061	3405798	380	54.418	2.49892	53.3849	R10p_K9me2_peak_393b
PS15m_ct1	3405164	3406224	1061	3406065	557	141.086	3.65984	139.91	R10p_K9me2_peak_393c
PS15m_ct1	3406386	3406586	201	3406494	386	56.8498	2.53828	55.8119	R10p_K9me2_peak_394
PS15m_ct1	3406763	3408570	1808	3407201	784	287.539	5.1487	286.127	R10p_K9me2_peak_395a
PS15m_ct1	3406763	3408570	1808	3407804	1307	724.299	8.57898	722.308	R10p_K9me2_peak_395b
PS15m_ct1	3406763	3408570	1808	3408438	327	34.7858	2.1513	33.7964	R10p_K9me2_peak_395c
PS15m_ct1	3408854	3409101	248	3408976	315	30.8335	2.0726	29.8543	R10p_K9me2_peak_396
PS15m_ct1	3455710	3456498	789	3455858	725	246.343	4.76173	245	R10p_K9me2_peak_397a
PS15m_ct1	3455710	3456498	789	3456421	219	6.9766	1.44295	6.09298	R10p_K9me2_peak_397b
PS15m_ct1	3456671	3457966	1296	3456860	448	84.2273	2.94493	83.1405	R10p_K9me2_peak_398a
PS15m_ct1	3456671	3457966	1296	3457220	675	213.053	4.43378	211.764	R10p_K9me2_peak_398b
PS15m_ct1	3456671	3457966	1296	3457461	719	242.267	4.72237	240.931	R10p_K9me2_peak_398c
PS15m_ct1	3514391	3514876	486	3514654	451	36.6419	1.93687	35.6481	R10p_K9me2_peak_399
PS15m_ct1	3516540	3518225	1686	3516853	854	338.902	5.60782	337.403	R10p_K9me2_peak_400a
PS15m_ct1	3516540	3518225	1686	3517377	1151	582.413	7.5558	580.56	R10p_K9me2_peak_400b
PS15m_ct1	3516540	3518225	1686	3517786	1246	667.8	8.17889	665.858	R10p_K9me2_peak_400c
PS15m_ct1	3519043	3519578	536	3519376	879	357.859	5.77179	356.328	R10p_K9me2_peak_401
PS15m_ct1	3520090	3520701	612	3520457	1312	647.254	7.3175	645.332	R10p_K9me2_peak_402
PS15m_ct1	3521524	3522870	1347	3521991	1191	617.967	7.81815	616.074	R10p_K9me2_peak_403a
PS15m_ct1	3521524	3522870	1347	3522335	1107	437.27	5.59588	435.609	R10p_K9me2_peak_403b
PS15m_ct1	3521524	3522870	1347	3522657	1032	480.293	6.7753	478.567	R10p_K9me2_peak_403c
PS15m_ct1	3523055	3523478	424	3523219	701	230.171	4.60431	228.854	R10p_K9me2_peak_404
PS15m_ct1	3523665	3527871	4207	3523786	408	66.1057	2.68257	65.0504	R10p_K9me2_peak_405a
PS15m_ct1	3523665	3527871	4207	3524197	642	191.954	4.21734	190.697	R10p_K9me2_peak_405b
PS15m_ct1	3523665	3527871	4207	3524733	863	345.69	5.66685	344.18	R10p_K9me2_peak_405c
PS15m_ct1	3523665	3527871	4207	3525650	1989	1429.44	13.0521	1427	R10p_K9me2_peak_405d
PS15m_ct1	3523665	3527871	4207	3526157	1468	879.211	9.63496	877.108	R10p_K9me2_peak_405e
PS15m_ct1	3523665	3527871	4207	3526559	992	447.271	6.51294	445.594	R10p_K9me2_peak_405f
PS15m_ct1	3523665	3527871	4207	3527088	773	279.708	5.07655	278.309	R10p_K9me2_peak_405g
PS15m_ct1	3523665	3527871	4207	3527590	2039	1485.64	13.3801	1483.18	R10p_K9me2_peak_405h
PS15m_ct1	3528316	3529592	1277	3528615	1118	553.535	7.33936	551.715	R10p_K9me2_peak_406a
PS15m_ct1	3528316	3529592	1277	3528920	1028	476.96	6.74906	475.239	R10p_K9me2_peak_406b
PS15m_ct1	3529943	3532100	2158	3530301	476	97.8387	3.12857	96.7299	R10p_K9me2_peak_407a
PS15m_ct1	3529943	3532100	2158	3530809	628	183.222	4.12552	181.979	R10p_K9me2_peak_407b
PS15m_ct1	3529943	3532100	2158	3531182	332	36.4888	2.1841	35.4951	R10p_K9me2_peak_407c
PS15m_ct1	3529943	3532100	2158	3531461	365	27.0219	1.86366	26.0541	R10p_K9me2_peak_407d
PS15m_ct1	3529943	3532100	2158	3531895	307	7.46013	1.37798	6.57406	R10p_K9me2_peak_407e
PS15m_ct1	3532525	3533009	485	3532622	274	3.32253	1.22503	2.47053	R10p_K9me2_peak_408a
PS15m_ct1	3532525	3533009	485	3532956	258	3.23234	1.22795	2.38158	R10p_K9me2_peak_408b
PS15m_ct1	3534017	3534403	387	3534097	195	3.08769	1.25756	2.23827	R10p_K9me2_peak_409
PS15m_ct1	3544372	3545709	1338	3544525	258	14.8713	1.69874	13.9456	R10p_K9me2_peak_410a
PS15m_ct1	3544372	3545709	1338	3545575	282	20.9981	1.85616	20.0485	R10p_K9me2_peak_410b
PS15m_ct1	3545922	3546770	849	3546173	310	29.0956	2.03549	28.1217	R10p_K9me2_peak_411a
PS15m_ct1	3545922	3546770	849	3546558	375	52.4226	2.46613	51.3935	R10p_K9me2_peak_411b
PS15m_ct1	3547023	3547520	498	3547349	563	144.502	3.69919	143.321	R10p_K9me2_peak_412
PS15m_ct1	3548191	3548489	299	3548324	278	19.9144	1.82992	18.9687	R10p_K9me2_peak_413
PS15m_ct1	3548845	3549567	723	3549347	648	195.737	4.2567	194.474	R10p_K9me2_peak_414
PS15m_ct1	3550036	3550799	764	3550194	483	101.354	3.17448	100.24	R10p_K9me2_peak_415a
PS15m_ct1	3550036	3550799	764	3550614	400	62.6793	2.6301	61.6302	R10p_K9me2_peak_415b
PS15m_ct1	3551187	3554832	3646	3551385	442	81.4073	2.90557	80.3253	R10p_K9me2_peak_416a
PS15m_ct1	3551187	3554832	3646	3551797	683	218.275	4.48626	216.977	R10p_K9me2_peak_416b
PS15m_ct1	3551187	3554832	3646	3552124	722	244.302	4.74205	242.962	R10p_K9me2_peak_416c
PS15m_ct1	3551187	3554832	3646	3552431	899	373.247	5.90297	371.69	R10p_K9me2_peak_416d
PS15m_ct1	3551187	3554832	3646	3552681	813	308.503	5.33891	307.055	R10p_K9me2_peak_416e
PS15m_ct1	3551187	3554832	3646	3553265	266	16.8121	1.75121	15.8782	R10p_K9me2_peak_416f
PS15m_ct1	3551187	3554832	3646	3553713	621	178.907	4.07961	177.671	R10p_K9me2_peak_416g
PS15m_ct1	3551187	3554832	3646	3554422	748	262.164	4.91258	260.794	R10p_K9me2_peak_416h
PS15m_ct1	3556903	3557117	215	3556983	270	15.536	1.70002	14.6081	R10p_K9me2_peak_417
PS15m_ct1	3621507	3621777	271	3621640	457	88.5222	3.00395	87.4284	R10p_K9me2_peak_418
PS15m_ct1	3622401	3622856	456	3622662	1616	1028.4	10.6057	1026.2	R10p_K9me2_peak_419
PS15m_ct1	3626016	3626463	448	3626135	485	102.367	3.1876	101.251	R10p_K9me2_peak_420
PS15m_ct1	3627773	3628132	360	3627961	448	84.2273	2.94493	83.1405	R10p_K9me2_peak_421
PS15m_ct1	3630767	3631094	328	3630900	1391	698.065	7.48822	696.096	R10p_K9me2_peak_422
PS15m_ct1	3653290	3653489	200	3653386	241	11.1005	1.58724	10.1928	R10p_K9me2_peak_423
PS15m_ct1	3654404	3660171	5768	3654670	694	225.521	4.5584	224.211	R10p_K9me2_peak_424a
PS15m_ct1	3654404	3660171	5768	3655196	1026	475.296	6.73594	473.578	R10p_K9me2_peak_424b
PS15m_ct1	3654404	3660171	5768	3656121	1011	375.937	5.23922	374.375	R10p_K9me2_peak_424c
PS15m_ct1	3654404	3660171	5768	3656586	1015	434.938	6.13129	433.281	R10p_K9me2_peak_424d
PS15m_ct1	3654404	3660171	5768	3657012	1030	448.693	6.25228	447.015	R10p_K9me2_peak_424e
PS15m_ct1	3654404	3660171	5768	3657615	834	323.964	5.47664	322.49	R10p_K9me2_peak_424f
PS15m_ct1	3654404	3660171	5768	3657989	1104	531.825	7.08249	530.032	R10p_K9me2_peak_424g
PS15m_ct1	3654404	3660171	5768	3658399	1077	447.971	5.9278	446.294	R10p_K9me2_peak_424h
PS15m_ct1	3654404	3660171	5768	3658738	983	439.936	6.45391	438.27	R10p_K9me2_peak_424i
PS15m_ct1	3654404	3660171	5768	3659450	914	384.915	6.00135	383.338	R10p_K9me2_peak_424j
PS15m_ct1	3654404	3660171	5768	3659814	1195	588.184	7.28857	586.324	R10p_K9me2_peak_424k
PS15m_ct1	3660473	3666126	5654	3660898	873	353.281	5.73244	351.757	R10p_K9me2_peak_425a
PS15m_ct1	3660473	3666126	5654	3661514	1071	513.137	7.03109	511.367	R10p_K9me2_peak_425b
PS15m_ct1	3660473	3666126	5654	3661683	950	413.35	6.23747	411.728	R10p_K9me2_peak_425c
PS15m_ct1	3660473	3666126	5654	3662320	742	258.007	4.87323	256.644	R10p_K9me2_peak_425d
PS15m_ct1	3660473	3666126	5654	3662769	744	259.39	4.88635	258.025	R10p_K9me2_peak_425e
PS15m_ct1	3660473	3666126	5654	3663290	716	240.238	4.7027	238.904	R10p_K9me2_peak_425f
PS15m_ct1	3660473	3666126	5654	3664134	1462	873.295	9.5956	871.196	R10p_K9me2_peak_425g
PS15m_ct1	3660473	3666126	5654	3664759	2791	2388.89	18.3123	2386.05	R10p_K9me2_peak_425h
PS15m_ct1	3660473	3666126	5654	3665197	1242	664.14	8.15265	662.201	R10p_K9me2_peak_425i
PS15m_ct1	3660473	3666126	5654	3665449	1510	920.918	9.91043	918.788	R10p_K9me2_peak_425j
PS15m_ct1	3660473	3666126	5654	3666104	275	19.1178	1.81024	18.175	R10p_K9me2_peak_425k
PS15m_ct1	3666588	3668603	2016	3666864	1014	465.348	6.65724	463.644	R10p_K9me2_peak_426a
PS15m_ct1	3666588	3668603	2016	3667434	735	253.183	4.82732	251.829	R10p_K9me2_peak_426b
PS15m_ct1	3666588	3668603	2016	3668133	1176	604.565	7.71977	602.686	R10p_K9me2_peak_426c
PS15m_ct1	3668755	3669199	445	3668965	842	329.914	5.52911	328.431	R10p_K9me2_peak_427
PS15m_ct1	3669686	3670024	339	3669862	293	24.102	1.9283	23.1423	R10p_K9me2_peak_428
PS15m_ct1	3670554	3671053	500	3670795	1013	464.522	6.65068	462.819	R10p_K9me2_peak_429
PS15m_ct1	3671209	3672064	856	3671390	763	272.648	5.01096	271.261	R10p_K9me2_peak_430a
PS15m_ct1	3671209	3672064	856	3671893	418	70.4837	2.74816	69.4206	R10p_K9me2_peak_430b
PS15m_ct1	3672310	3672598	289	3672498	202	4.4161	1.33145	3.55275	R10p_K9me2_peak_431
PS15m_ct1	3707477	3708396	920	3707637	870	227.7	3.7794	226.387	R10p_K9me2_peak_432a
PS15m_ct1	3707477	3708396	920	3708037	1219	186.585	2.63139	185.338	R10p_K9me2_peak_432b
PS15m_ct1	3740620	3741019	400	3740678	194	3.41096	1.27898	2.55772	R10p_K9me2_peak_433
PS15m_ct1	3741241	3741795	555	3741430	277	19.6473	1.82336	18.7026	R10p_K9me2_peak_434
PS15m_ct1	3741997	3742872	876	3742159	384	56.0347	2.52516	54.9984	R10p_K9me2_peak_435a
PS15m_ct1	3741997	3742872	876	3742685	607	170.379	3.98778	169.157	R10p_K9me2_peak_435b
PS15m_ct1	3743189	3743918	730	3743373	335	37.5262	2.20377	36.5299	R10p_K9me2_peak_436a
PS15m_ct1	3743189	3743918	730	3743686	731	250.44	4.80108	249.09	R10p_K9me2_peak_436b
PS15m_ct1	3744092	3745410	1319	3744776	999	453	6.55885	451.314	R10p_K9me2_peak_437a
PS15m_ct1	3744092	3745410	1319	3745265	323	33.447	2.12507	32.461	R10p_K9me2_peak_437b
PS15m_ct1	3745590	3746329	740	3745768	747	261.47	4.90602	260.101	R10p_K9me2_peak_438a
PS15m_ct1	3745590	3746329	740	3746194	480	99.8423	3.15481	98.7301	R10p_K9me2_peak_438b
PS15m_ct1	3746495	3746833	339	3746659	747	261.47	4.90602	260.101	R10p_K9me2_peak_439
PS15m_ct1	3748687	3749371	685	3748894	821	293.005	5.00937	291.584	R10p_K9me2_peak_440a
PS15m_ct1	3748687	3749371	685	3749139	1277	696.355	8.38221	694.387	R10p_K9me2_peak_440b
PS15m_ct1	3749642	3750183	542	3749847	1094	532.797	7.18194	531.003	R10p_K9me2_peak_441
PS15m_ct1	3750334	3751437	1104	3750489	545	134.339	3.58113	133.173	R10p_K9me2_peak_442a
PS15m_ct1	3750334	3751437	1104	3750706	515	117.975	3.38437	116.834	R10p_K9me2_peak_442b
PS15m_ct1	3750334	3751437	1104	3751089	1084	524.223	7.11636	522.44	R10p_K9me2_peak_442c
PS15m_ct1	3752255	3754621	2367	3752592	1755	979.48	8.69136	977.311	R10p_K9me2_peak_443a
PS15m_ct1	3752255	3754621	2367	3753327	3637	2137.43	9.42184	2134.69	R10p_K9me2_peak_443b
PS15m_ct1	3752255	3754621	2367	3754123	838	326.935	5.50288	325.457	R10p_K9me2_peak_443c
PS15m_ct1	3752255	3754621	2367	3754377	891	367.069	5.8505	365.522	R10p_K9me2_peak_443d
PS15m_ct1	3755082	3759435	4354	3755459	621	178.907	4.07961	177.671	R10p_K9me2_peak_444a
PS15m_ct1	3755082	3759435	4354	3755879	1123	557.884	7.37215	556.059	R10p_K9me2_peak_444b
PS15m_ct1	3755082	3759435	4354	3756407	730	249.756	4.79452	248.407	R10p_K9me2_peak_444c
PS15m_ct1	3755082	3759435	4354	3756931	1125	559.626	7.38527	557.799	R10p_K9me2_peak_444d
PS15m_ct1	3755082	3759435	4354	3757204	1205	630.549	7.90998	628.643	R10p_K9me2_peak_444e
PS15m_ct1	3755082	3759435	4354	3757835	1072	513.987	7.03765	512.217	R10p_K9me2_peak_444f
PS15m_ct1	3755082	3759435	4354	3758665	1217	641.39	7.98868	639.473	R10p_K9me2_peak_444g
PS15m_ct1	3755082	3759435	4354	3759263	351	43.2512	2.30872	42.2415	R10p_K9me2_peak_444h
PS15m_ct1	3760255	3760574	320	3760402	592	161.397	3.8894	160.189	R10p_K9me2_peak_445
PS15m_ct1	3760774	3761064	291	3760925	433	77.2434	2.84654	76.1685	R10p_K9me2_peak_446
PS15m_ct1	3761430	3761638	209	3761527	299	25.8699	1.96766	24.9049	R10p_K9me2_peak_447
PS15m_ct1	3788822	3790445	1624	3788950	427	42.148	2.0933	41.1415	R10p_K9me2_peak_448a
PS15m_ct1	3788822	3790445	1624	3789371	503	111.639	3.30566	110.508	R10p_K9me2_peak_448b
PS15m_ct1	3788822	3790445	1624	3789836	645	193.842	4.23702	192.583	R10p_K9me2_peak_448c
PS15m_ct1	3788822	3790445	1624	3790185	796	296.158	5.22741	294.732	R10p_K9me2_peak_448d
PS15m_ct1	3790632	3795889	5258	3790843	1318	734.621	8.65113	732.622	R10p_K9me2_peak_449a
PS15m_ct1	3790632	3795889	5258	3791152	1758	1177.09	11.537	1174.79	R10p_K9me2_peak_449b
PS15m_ct1	3790632	3795889	5258	3791409	1533	943.974	10.0613	941.828	R10p_K9me2_peak_449c
PS15m_ct1	3790632	3795889	5258	3791934	1161	591.246	7.62139	589.382	R10p_K9me2_peak_449d
PS15m_ct1	3790632	3795889	5258	3792240	1386	644.091	6.78366	642.173	R10p_K9me2_peak_449e
PS15m_ct1	3790632	3795889	5258	3792583	980	435.202	6.39359	433.544	R10p_K9me2_peak_449f
PS15m_ct1	3790632	3795889	5258	3793006	843	330.661	5.53567	329.176	R10p_K9me2_peak_449g
PS15m_ct1	3790632	3795889	5258	3794018	711	236.867	4.6699	235.539	R10p_K9me2_peak_449h
PS15m_ct1	3790632	3795889	5258	3794466	911	382.573	5.98167	381	R10p_K9me2_peak_449i
PS15m_ct1	3790632	3795889	5258	3794704	760	270.541	4.99129	269.157	R10p_K9me2_peak_449j
PS15m_ct1	3790632	3795889	5258	3795056	620	178.293	4.07305	177.058	R10p_K9me2_peak_449k
PS15m_ct1	3790632	3795889	5258	3795574	912	383.353	5.98823	381.779	R10p_K9me2_peak_449l
PS15m_ct1	3796552	3800699	4148	3796940	731	250.44	4.80108	249.09	R10p_K9me2_peak_450a
PS15m_ct1	3796552	3800699	4148	3797391	980	437.499	6.43423	435.837	R10p_K9me2_peak_450b
PS15m_ct1	3796552	3800699	4148	3797698	891	367.069	5.8505	365.522	R10p_K9me2_peak_450c
PS15m_ct1	3796552	3800699	4148	3798231	800	299.049	5.25364	297.617	R10p_K9me2_peak_450d
PS15m_ct1	3796552	3800699	4148	3798919	1898	1328.56	12.4553	1326.17	R10p_K9me2_peak_450e
PS15m_ct1	3796552	3800699	4148	3799562	753	265.644	4.94537	264.269	R10p_K9me2_peak_450f
PS15m_ct1	3796552	3800699	4148	3799946	1418	830.24	9.30701	828.17	R10p_K9me2_peak_450g
PS15m_ct1	3796552	3800699	4148	3800504	664	205.941	4.36164	204.662	R10p_K9me2_peak_450h
PS15m_ct1	3801234	3802703	1470	3801436	579	153.746	3.80413	152.55	R10p_K9me2_peak_451a
PS15m_ct1	3801234	3802703	1470	3801858	1107	544.002	7.26721	542.194	R10p_K9me2_peak_451b
PS15m_ct1	3801234	3802703	1470	3802201	1095	448.095	5.82006	446.417	R10p_K9me2_peak_451c
PS15m_ct1	3801234	3802703	1470	3802522	373	43.7439	2.25699	42.7333	R10p_K9me2_peak_451d
PS15m_ct1	3840723	3843153	2431	3840959	723	244.982	4.74861	243.641	R10p_K9me2_peak_452a
PS15m_ct1	3840723	3843153	2431	3841363	840	328.424	5.516	326.943	R10p_K9me2_peak_452b
PS15m_ct1	3840723	3843153	2431	3841878	936	402.221	6.14565	400.616	R10p_K9me2_peak_452c
PS15m_ct1	3840723	3843153	2431	3842607	582	155.5	3.82381	154.302	R10p_K9me2_peak_452d
PS15m_ct1	3840723	3843153	2431	3842907	879	357.859	5.77179	356.328	R10p_K9me2_peak_452e
PS15m_ct1	3843424	3843623	200	3843533	251	13.2593	1.65283	12.341	R10p_K9me2_peak_453
PS15m_ct1	3844475	3844958	484	3844789	538	130.455	3.53522	129.295	R10p_K9me2_peak_454
PS15m_ct1	3845110	3845579	470	3845322	648	195.737	4.2567	194.474	R10p_K9me2_peak_455
PS15m_ct1	3846280	3846744	465	3846555	1002	455.462	6.57853	453.772	R10p_K9me2_peak_456
PS15m_ct1	3846979	3848312	1334	3847093	327	34.7858	2.1513	33.7964	R10p_K9me2_peak_457a
PS15m_ct1	3846979	3848312	1334	3847456	240	10.8941	1.58068	9.98749	R10p_K9me2_peak_457b
PS15m_ct1	3846979	3848312	1334	3847763	471	95.3547	3.09578	94.2499	R10p_K9me2_peak_457c
PS15m_ct1	3846979	3848312	1334	3848157	519	120.114	3.4106	118.97	R10p_K9me2_peak_457d
PS15m_ct1	3850162	3850412	251	3850267	234	9.69306	1.54133	8.7929	R10p_K9me2_peak_458
PS15m_ct1	3858842	3859630	789	3858953	339	20.0303	1.72418	19.0846	R10p_K9me2_peak_459a
PS15m_ct1	3858842	3859630	789	3859434	476	59.2088	2.33295	58.1668	R10p_K9me2_peak_459b
PS15m_ct1	3859824	3860206	383	3860051	306	27.9974	2.01357	27.0262	R10p_K9me2_peak_460
PS15m_ct1	3860613	3862811	2199	3860753	292	23.8124	1.92174	22.8536	R10p_K9me2_peak_461a
PS15m_ct1	3860613	3862811	2199	3861125	662	204.656	4.34852	203.38	R10p_K9me2_peak_461b
PS15m_ct1	3860613	3862811	2199	3861359	685	219.587	4.49937	218.287	R10p_K9me2_peak_461c
PS15m_ct1	3860613	3862811	2199	3861661	542	132.669	3.56146	131.506	R10p_K9me2_peak_461d
PS15m_ct1	3860613	3862811	2199	3862116	637	188.82	4.18455	187.569	R10p_K9me2_peak_461e
PS15m_ct1	3860613	3862811	2199	3862685	473	96.3456	3.1089	95.2391	R10p_K9me2_peak_461f
PS15m_ct1	3863133	3863360	228	3863251	396	60.9919	2.60386	59.946	R10p_K9me2_peak_462
PS15m_ct1	3864046	3864651	606	3864319	269	9.24129	1.47814	8.34426	R10p_K9me2_peak_463
PS15m_ct1	3889406	3889640	235	3889457	223	2.92255	1.22891	2.07565	R10p_K9me2_peak_464
PS15m_ct1	3890173	3892592	2420	3890402	498	106.504	3.21866	105.381	R10p_K9me2_peak_465a
PS15m_ct1	3890173	3892592	2420	3890862	295	24.6855	1.94142	23.724	R10p_K9me2_peak_465b
PS15m_ct1	3890173	3892592	2420	3891158	406	65.2427	2.66945	64.1889	R10p_K9me2_peak_465c
PS15m_ct1	3890173	3892592	2420	3891624	1264	325.865	3.74614	324.389	R10p_K9me2_peak_465d
PS15m_ct1	3890173	3892592	2420	3891942	1276	386.113	4.29516	384.534	R10p_K9me2_peak_465e
PS15m_ct1	3892916	3893174	259	3893046	519	120.114	3.4106	118.97	R10p_K9me2_peak_466
PS15m_ct1	3894247	3895140	894	3894450	1280	389.822	4.32034	388.237	R10p_K9me2_peak_467a
PS15m_ct1	3894247	3895140	894	3894924	334	37.1791	2.19722	36.1837	R10p_K9me2_peak_467b
PS15m_ct1	3895385	3895790	406	3895564	425	73.6098	2.79407	72.5412	R10p_K9me2_peak_468
PS15m_ct1	3897062	3897316	255	3897187	517	119.043	3.39749	117.9	R10p_K9me2_peak_469
PS15m_ct1	3897793	3898687	895	3898369	965	425.374	6.33585	423.732	R10p_K9me2_peak_470
PS15m_ct1	3898908	3900061	1154	3899055	569	147.946	3.73855	146.759	R10p_K9me2_peak_471a
PS15m_ct1	3898908	3900061	1154	3899338	352	43.6195	2.31528	42.609	R10p_K9me2_peak_471b
PS15m_ct1	3898908	3900061	1154	3899770	803	301.222	5.27332	299.787	R10p_K9me2_peak_471c
PS15m_ct1	3900644	3900903	260	3900777	447	83.7549	2.93837	82.6689	R10p_K9me2_peak_472
PS15m_ct1	3901095	3901294	200	3901197	271	18.0773	1.78401	17.1385	R10p_K9me2_peak_473
PS15m_ct1	3929177	3929475	299	3929318	1010	130.302	2.39773	129.143	R10p_K9me2_peak_474
PS15m_ct1	3964147	3964521	375	3964353	467	93.384	3.06954	92.2823	R10p_K9me2_peak_475
PS15m_ct1	3965481	3969271	3791	3965741	646	194.473	4.24358	193.213	R10p_K9me2_peak_476a
PS15m_ct1	3965481	3969271	3791	3966218	1314	730.863	8.62489	728.867	R10p_K9me2_peak_476b
PS15m_ct1	3965481	3969271	3791	3966581	295	24.6855	1.94142	23.724	R10p_K9me2_peak_476c
PS15m_ct1	3965481	3969271	3791	3967079	431	76.329	2.83342	75.2557	R10p_K9me2_peak_476d
PS15m_ct1	3965481	3969271	3791	3967400	591	160.804	3.88284	159.597	R10p_K9me2_peak_476e
PS15m_ct1	3965481	3969271	3791	3967691	511	115.849	3.35813	114.712	R10p_K9me2_peak_476f
PS15m_ct1	3965481	3969271	3791	3968197	748	262.164	4.91258	260.794	R10p_K9me2_peak_476g
PS15m_ct1	3965481	3969271	3791	3968654	491	105.426	3.22696	104.305	R10p_K9me2_peak_476h
PS15m_ct1	3965481	3969271	3791	3969079	444	82.3434	2.91869	81.2599	R10p_K9me2_peak_476i
PS15m_ct1	4013058	4013267	210	4013107	189	2.84983	1.24618	2.00311	R10p_K9me2_peak_477
PS15m_ct1	4015652	4020433	4782	4016074	1442	853.652	9.46443	851.566	R10p_K9me2_peak_478a
PS15m_ct1	4015652	4020433	4782	4016399	1322	738.384	8.67736	736.382	R10p_K9me2_peak_478b
PS15m_ct1	4015652	4020433	4782	4016722	1460	871.325	9.58248	869.228	R10p_K9me2_peak_478c
PS15m_ct1	4015652	4020433	4782	4017230	616	175.845	4.04681	174.614	R10p_K9me2_peak_478d
PS15m_ct1	4015652	4020433	4782	4017661	707	234.181	4.64367	232.858	R10p_K9me2_peak_478e
PS15m_ct1	4015652	4020433	4782	4018336	960	421.355	6.30306	419.719	R10p_K9me2_peak_478f
PS15m_ct1	4015652	4020433	4782	4018913	846	332.902	5.55535	331.413	R10p_K9me2_peak_478g
PS15m_ct1	4015652	4020433	4782	4019331	793	293.996	5.20773	292.573	R10p_K9me2_peak_478h
PS15m_ct1	4015652	4020433	4782	4019948	815	309.965	5.35202	308.515	R10p_K9me2_peak_478i
PS15m_ct1	4020847	4021216	370	4021076	291	20.7566	1.82935	19.808	R10p_K9me2_peak_479
PS15m_ct1	4021494	4022017	524	4021631	262	14.562	1.68048	13.6383	R10p_K9me2_peak_480a
PS15m_ct1	4021494	4022017	524	4021945	344	10.6157	1.45224	9.71113	R10p_K9me2_peak_480b
PS15m_ct1	4088805	4089382	578	4088988	372	51.2392	2.44645	50.2124	R10p_K9me2_peak_481a
PS15m_ct1	4088805	4089382	578	4089222	349	42.5181	2.2956	41.5101	R10p_K9me2_peak_481b
PS15m_ct1	4090402	4090674	273	4090538	592	161.397	3.8894	160.189	R10p_K9me2_peak_482
PS15m_ct1	4091117	4091538	422	4091283	719	242.267	4.72237	240.931	R10p_K9me2_peak_483
PS15m_ct1	4091966	4092414	449	4092186	823	315.836	5.40449	314.376	R10p_K9me2_peak_484
PS15m_ct1	4093607	4095398	1792	4093742	425	73.6098	2.79407	72.5412	R10p_K9me2_peak_485a
PS15m_ct1	4093607	4095398	1792	4094157	631	185.082	4.1452	183.836	R10p_K9me2_peak_485b
PS15m_ct1	4093607	4095398	1792	4094938	233	9.49913	1.53477	8.60005	R10p_K9me2_peak_485c
PS15m_ct1	4093607	4095398	1792	4095330	233	9.49913	1.53477	8.60005	R10p_K9me2_peak_485d
PS15m_ct1	4095759	4096305	547	4095969	327	34.7858	2.1513	33.7964	R10p_K9me2_peak_486
PS15m_ct1	4112348	4113007	660	4112443	197	3.77253	1.29865	2.91545	R10p_K9me2_peak_487a
PS15m_ct1	4112348	4113007	660	4112624	278	19.9144	1.82992	18.9687	R10p_K9me2_peak_487b
PS15m_ct1	4112348	4113007	660	4112903	329	35.4631	2.16442	34.472	R10p_K9me2_peak_487c
PS15m_ct1	4113511	4115169	1659	4113971	957	418.949	6.28338	417.317	R10p_K9me2_peak_488a
PS15m_ct1	4113511	4115169	1659	4114221	1036	483.633	6.80153	481.902	R10p_K9me2_peak_488b
PS15m_ct1	4113511	4115169	1659	4114696	1106	543.138	7.26065	541.331	R10p_K9me2_peak_488c
PS15m_ct1	4115684	4116613	930	4115826	305	27.6893	2.00701	26.7189	R10p_K9me2_peak_489a
PS15m_ct1	4115684	4116613	930	4116360	670	209.811	4.40099	208.526	R10p_K9me2_peak_489b
PS15m_ct1	4118209	4118485	277	4118408	218	5.68835	1.38222	4.815	R10p_K9me2_peak_490
PS15m_ct1	4152081	4152382	302	4152243	344	25.5718	1.86401	24.6077	R10p_K9me2_peak_491
PS15m_ct1	4153125	4153480	356	4153277	350	42.884	2.30216	41.8752	R10p_K9me2_peak_492
PS15m_ct1	4154307	4155138	832	4154548	661	204.015	4.34196	202.739	R10p_K9me2_peak_493a
PS15m_ct1	4154307	4155138	832	4154845	1023	472.803	6.71627	471.089	R10p_K9me2_peak_493b
PS15m_ct1	4155497	4157365	1869	4155773	999	411.858	5.86333	410.237	R10p_K9me2_peak_494a
PS15m_ct1	4155497	4157365	1869	4156366	563	144.502	3.69919	143.321	R10p_K9me2_peak_494b
PS15m_ct1	4155497	4157365	1869	4156734	881	359.389	5.78491	357.855	R10p_K9me2_peak_494c
PS15m_ct1	4155497	4157365	1869	4157124	1059	502.965	6.95238	501.208	R10p_K9me2_peak_494d
PS15m_ct1	4157561	4163827	6267	4157884	931	398.268	6.11285	396.669	R10p_K9me2_peak_495a
PS15m_ct1	4157561	4163827	6267	4158187	1663	1077.04	10.9139	1074.81	R10p_K9me2_peak_495b
PS15m_ct1	4157561	4163827	6267	4158746	664	205.941	4.36164	204.662	R10p_K9me2_peak_495c
PS15m_ct1	4157561	4163827	6267	4159031	701	230.171	4.60431	228.854	R10p_K9me2_peak_495d
PS15m_ct1	4157561	4163827	6267	4159282	989	444.822	6.49326	443.149	R10p_K9me2_peak_495e
PS15m_ct1	4157561	4163827	6267	4159690	731	250.44	4.80108	249.09	R10p_K9me2_peak_495f
PS15m_ct1	4157561	4163827	6267	4160282	844	331.407	5.54223	329.921	R10p_K9me2_peak_495g
PS15m_ct1	4157561	4163827	6267	4160927	712	237.54	4.67646	236.211	R10p_K9me2_peak_495h
PS15m_ct1	4157561	4163827	6267	4161398	604	168.57	3.96811	167.35	R10p_K9me2_peak_495i
PS15m_ct1	4157561	4163827	6267	4161805	755	267.04	4.95849	265.663	R10p_K9me2_peak_495j
PS15m_ct1	4157561	4163827	6267	4162215	899	373.247	5.90297	371.69	R10p_K9me2_peak_495k
PS15m_ct1	4157561	4163827	6267	4162744	1389	802.186	9.11681	800.135	R10p_K9me2_peak_495l
PS15m_ct1	4157561	4163827	6267	4163244	473	96.3456	3.1089	95.2391	R10p_K9me2_peak_495m
PS15m_ct1	4157561	4163827	6267	4163635	492	105.939	3.23351	104.817	R10p_K9me2_peak_495n
PS15m_ct1	4163986	4164531	546	4164161	658	202.094	4.32228	200.822	R10p_K9me2_peak_496
PS15m_ct1	4165628	4166130	503	4165745	252	13.4846	1.65939	12.5652	R10p_K9me2_peak_497a
PS15m_ct1	4165628	4166130	503	4165985	278	19.9144	1.82992	18.9687	R10p_K9me2_peak_497b
PS15m_ct1	4166275	4166572	298	4166373	227	8.37367	1.49542	7.48109	R10p_K9me2_peak_498
PS15m_ct1	4202761	4203117	357	4202956	353	30.7974	1.9818	29.819	R10p_K9me2_peak_499
PS15m_ct1	4203283	4203618	336	4203476	467	93.384	3.06954	92.2823	R10p_K9me2_peak_500
PS15m_ct1	4204256	4204478	223	4204368	305	27.6893	2.00701	26.7189	R10p_K9me2_peak_501
PS15m_ct1	4205530	4206093	564	4205676	398	61.8334	2.61698	60.7859	R10p_K9me2_peak_502a
PS15m_ct1	4205530	4206093	564	4205998	305	27.6893	2.00701	26.7189	R10p_K9me2_peak_502b
PS15m_ct1	4206384	4206939	556	4206477	236	10.0863	1.55445	9.18395	R10p_K9me2_peak_503a
PS15m_ct1	4206384	4206939	556	4206783	652	198.272	4.28293	197.005	R10p_K9me2_peak_503b
PS15m_ct1	4207807	4210530	2724	4208400	1527	937.945	10.0219	935.803	R10p_K9me2_peak_504a
PS15m_ct1	4207807	4210530	2724	4208975	833	323.222	5.47008	321.75	R10p_K9me2_peak_504b
PS15m_ct1	4207807	4210530	2724	4209919	1414	826.355	9.28078	824.288	R10p_K9me2_peak_504c
PS15m_ct1	4210821	4211805	985	4211204	898	372.473	5.89641	370.917	R10p_K9me2_peak_505a
PS15m_ct1	4210821	4211805	985	4211677	301	26.4706	1.98077	25.5039	R10p_K9me2_peak_505b
PS15m_ct1	4212650	4213860	1211	4212802	642	191.954	4.21734	190.697	R10p_K9me2_peak_506a
PS15m_ct1	4212650	4213860	1211	4213297	2695	1241.84	6.74253	1239.51	R10p_K9me2_peak_506b
PS15m_ct1	4214881	4216239	1359	4215105	727	247.706	4.77485	246.361	R10p_K9me2_peak_507a
PS15m_ct1	4214881	4216239	1359	4215448	592	161.397	3.8894	160.189	R10p_K9me2_peak_507b
PS15m_ct1	4214881	4216239	1359	4215903	1047	492.851	6.87368	491.108	R10p_K9me2_peak_507c
PS15m_ct1	4216595	4218310	1716	4216847	565	145.647	3.71231	144.464	R10p_K9me2_peak_508a
PS15m_ct1	4216595	4218310	1716	4217643	1015	466.175	6.66379	464.47	R10p_K9me2_peak_508b
PS15m_ct1	4216595	4218310	1716	4218164	408	66.1057	2.68257	65.0504	R10p_K9me2_peak_508c
PS15m_ct1	4219287	4219663	377	4219508	409	66.5388	2.68913	65.4827	R10p_K9me2_peak_509
PS15m_ct1	4220267	4221752	1486	4220683	1544	590.391	5.41724	588.528	R10p_K9me2_peak_510a
PS15m_ct1	4220267	4221752	1486	4220949	1321	457.551	4.88422	455.859	R10p_K9me2_peak_510b
PS15m_ct1	4220267	4221752	1486	4221437	1647	1060.42	10.809	1058.2	R10p_K9me2_peak_510c
PS15m_ct1	4222379	4222754	376	4222539	373	51.6325	2.45301	50.605	R10p_K9me2_peak_511
PS15m_ct1	4223182	4223865	684	4223375	685	219.587	4.49937	218.287	R10p_K9me2_peak_512a
PS15m_ct1	4223182	4223865	684	4223759	323	33.447	2.12507	32.461	R10p_K9me2_peak_512b
PS15m_ct1	4271284	4275935	4652	4271494	685	219.587	4.49937	218.287	R10p_K9me2_peak_513a
PS15m_ct1	4271284	4275935	4652	4272210	469	94.3675	3.08266	93.2642	R10p_K9me2_peak_513b
PS15m_ct1	4271284	4275935	4652	4272654	375	52.4226	2.46613	51.3935	R10p_K9me2_peak_513c
PS15m_ct1	4271284	4275935	4652	4273128	1297	714.951	8.51339	712.968	R10p_K9me2_peak_513d
PS15m_ct1	4271284	4275935	4652	4273629	664	205.941	4.36164	204.662	R10p_K9me2_peak_513e
PS15m_ct1	4271284	4275935	4652	4274083	305	27.6893	2.00701	26.7189	R10p_K9me2_peak_513f
PS15m_ct1	4271284	4275935	4652	4274463	718	241.59	4.71582	240.254	R10p_K9me2_peak_513g
PS15m_ct1	4271284	4275935	4652	4274733	786	288.97	5.16182	287.556	R10p_K9me2_peak_513h
PS15m_ct1	4271284	4275935	4652	4275144	743	258.698	4.87979	257.334	R10p_K9me2_peak_513i
PS15m_ct1	4271284	4275935	4652	4275657	940	405.392	6.17188	403.781	R10p_K9me2_peak_513j
PS15m_ct1	4277535	4277747	213	4277613	226	8.19251	1.48886	7.30104	R10p_K9me2_peak_514
PS15m_ct1	4401681	4402118	438	4401899	968	427.791	6.35553	426.145	R10p_K9me2_peak_515
PS15m_ct1	4404325	4404925	601	4404486	1508	918.921	9.89731	916.791	R10p_K9me2_peak_516a
PS15m_ct1	4404325	4404925	601	4404777	807	304.128	5.29955	302.688	R10p_K9me2_peak_516b
PS15m_ct1	4405583	4406078	496	4405791	1566	977.314	10.2777	975.147	R10p_K9me2_peak_517
PS15m_ct1	4409748	4410124	377	4409919	787	289.687	5.16838	288.271	R10p_K9me2_peak_518
PS15m_ct1	4411354	4413100	1747	4411541	654	199.543	4.29605	198.275	R10p_K9me2_peak_519a
PS15m_ct1	4411354	4413100	1747	4411902	785	288.254	5.15526	286.841	R10p_K9me2_peak_519b
PS15m_ct1	4411354	4413100	1747	4412158	732	251.125	4.80764	249.774	R10p_K9me2_peak_519c
PS15m_ct1	4411354	4413100	1747	4412639	750	263.554	4.9257	262.182	R10p_K9me2_peak_519d
PS15m_ct1	4411354	4413100	1747	4412957	351	43.2512	2.30872	42.2415	R10p_K9me2_peak_519e
PS15m_ct1	4414516	4416492	1977	4414687	380	54.418	2.49892	53.3849	R10p_K9me2_peak_520a
PS15m_ct1	4414516	4416492	1977	4415484	893	368.611	5.86361	367.061	R10p_K9me2_peak_520b
PS15m_ct1	4414516	4416492	1977	4415994	763	272.648	5.01096	271.261	R10p_K9me2_peak_520c
PS15m_ct1	4414516	4416492	1977	4416290	742	258.007	4.87323	256.644	R10p_K9me2_peak_520d
PS15m_ct1	4418180	4418899	720	4418446	1752	1170.7	11.4977	1168.41	R10p_K9me2_peak_521
PS15m_ct1	4419961	4420494	534	4420306	1709	1125.2	11.2156	1122.94	R10p_K9me2_peak_522
PS15m_ct1	4424857	4425250	394	4425039	1212	636.867	7.95589	634.955	R10p_K9me2_peak_523
PS15m_ct1	4462875	4464335	1461	4463118	2122	1347.3	10.5925	1344.91	R10p_K9me2_peak_524a
PS15m_ct1	4462875	4464335	1461	4463760	1125	559.626	7.38527	557.799	R10p_K9me2_peak_524b
PS15m_ct1	4462875	4464335	1461	4464125	725	246.343	4.76173	245	R10p_K9me2_peak_524c
PS15m_ct1	4465144	4465512	369	4465297	404	64.384	2.65634	63.3317	R10p_K9me2_peak_525
PS15m_ct1	4488704	4489252	549	4488862	406	64.4172	2.6498	63.3649	R10p_K9me2_peak_526a
PS15m_ct1	4488704	4489252	549	4489109	309	28.9303	2.03324	27.9564	R10p_K9me2_peak_526b
PS15m_ct1	4767627	4768809	1183	4767800	951	414.149	6.24403	412.525	R10p_K9me2_peak_527a
PS15m_ct1	4767627	4768809	1183	4768359	599	165.568	3.93531	164.354	R10p_K9me2_peak_527b
PS15m_ct1	4769092	4770151	1060	4769235	513	116.91	3.37125	115.771	R10p_K9me2_peak_528a
PS15m_ct1	4769092	4770151	1060	4769498	616	175.845	4.04681	174.614	R10p_K9me2_peak_528b
PS15m_ct1	4769092	4770151	1060	4769904	577	152.58	3.79102	151.386	R10p_K9me2_peak_528c
PS15m_ct1	4770561	4771460	900	4770751	380	54.418	2.49892	53.3849	R10p_K9me2_peak_529a
PS15m_ct1	4770561	4771460	900	4770927	407	65.6737	2.67601	64.6191	R10p_K9me2_peak_529b
PS15m_ct1	4770561	4771460	900	4771355	373	51.6325	2.45301	50.605	R10p_K9me2_peak_529c
PS15m_ct1	4772056	4772572	517	4772201	542	132.669	3.56146	131.506	R10p_K9me2_peak_530a
PS15m_ct1	4772056	4772572	517	4772417	422	72.2639	2.77439	71.1977	R10p_K9me2_peak_530b
PS15m_ct1	4772771	4773626	856	4772974	1200	626.047	7.87718	624.146	R10p_K9me2_peak_531a
PS15m_ct1	4772771	4773626	856	4773488	418	70.4837	2.74816	69.4206	R10p_K9me2_peak_531b
PS15m_ct1	4774504	4774737	234	4774616	589	159.62	3.86972	158.415	R10p_K9me2_peak_532
PS15m_ct1	4775769	4775990	222	4775877	359	46.2322	2.36119	45.216	R10p_K9me2_peak_533
PS15m_ct1	4777193	4777517	325	4777358	500	110.074	3.28599	108.945	R10p_K9me2_peak_534
PS15m_ct1	4778738	4779163	426	4778869	438	79.5468	2.87934	78.468	R10p_K9me2_peak_535
PS15m_ct1	4780614	4781032	419	4780731	338	20.8404	1.74773	19.8917	R10p_K9me2_peak_536
PS15m_ct1	4790054	4790551	498	4790209	344	40.7071	2.2628	39.7032	R10p_K9me2_peak_537
PS15m_ct1	4790967	4791777	811	4791307	318	31.8035	2.09227	30.8217	R10p_K9me2_peak_538
PS15m_ct1	4792535	4793005	471	4792764	330	35.8037	2.17098	34.8117	R10p_K9me2_peak_539
PS15m_ct1	4794189	4801787	7599	4794477	964	424.569	6.32929	422.928	R10p_K9me2_peak_540a
PS15m_ct1	4794189	4801787	7599	4794702	854	338.902	5.60782	337.403	R10p_K9me2_peak_540b
PS15m_ct1	4794189	4801787	7599	4795410	746	260.776	4.89946	259.409	R10p_K9me2_peak_540c
PS15m_ct1	4794189	4801787	7599	4795780	691	223.537	4.53873	222.231	R10p_K9me2_peak_540d
PS15m_ct1	4794189	4801787	7599	4796650	1232	655.013	8.08707	653.084	R10p_K9me2_peak_540e
PS15m_ct1	4794189	4801787	7599	4797483	1358	772.487	8.91348	770.459	R10p_K9me2_peak_540f
PS15m_ct1	4794189	4801787	7599	4798555	1141	573.618	7.49021	571.775	R10p_K9me2_peak_540g
PS15m_ct1	4794189	4801787	7599	4799360	1162	592.131	7.62795	590.266	R10p_K9me2_peak_540h
PS15m_ct1	4794189	4801787	7599	4799906	1170	599.227	7.68042	597.355	R10p_K9me2_peak_540i
PS15m_ct1	4794189	4801787	7599	4800415	628	183.222	4.12552	181.979	R10p_K9me2_peak_540j
PS15m_ct1	4794189	4801787	7599	4800925	1520	930.924	9.97602	928.787	R10p_K9me2_peak_540k
PS15m_ct1	4794189	4801787	7599	4801594	2998	1912.39	10.6971	1909.75	R10p_K9me2_peak_540l
PS15m_ct1	4802197	4804443	2247	4802381	986	442.377	6.47359	440.707	R10p_K9me2_peak_541a
PS15m_ct1	4802197	4804443	2247	4802829	1030	478.626	6.76218	476.903	R10p_K9me2_peak_541b
PS15m_ct1	4802197	4804443	2247	4803361	4370	4244.96	24.251	4241.61	R10p_K9me2_peak_541c
PS15m_ct1	4802197	4804443	2247	4803650	1260	680.655	8.27071	678.701	R10p_K9me2_peak_541d
PS15m_ct1	4802197	4804443	2247	4803953	1679	1093.73	11.0189	1091.49	R10p_K9me2_peak_541e
PS15m_ct1	4804736	4805709	974	4804972	1046	492.011	6.86712	490.269	R10p_K9me2_peak_542a
PS15m_ct1	4804736	4805709	974	4805553	748	262.164	4.91258	260.794	R10p_K9me2_peak_542b
PS15m_ct1	4806406	4808329	1924	4806595	1519	759.945	7.46362	757.926	R10p_K9me2_peak_543a
PS15m_ct1	4806406	4808329	1924	4807323	7338	5014.19	12.0357	5010.7	R10p_K9me2_peak_543b
PS15m_ct1	4806406	4808329	1924	4807679	1067	268.552	3.66993	267.171	R10p_K9me2_peak_543c
PS15m_ct1	4808840	4813072	4233	4809334	1155	585.942	7.58203	584.084	R10p_K9me2_peak_544a
PS15m_ct1	4808840	4813072	4233	4809691	1236	658.66	8.1133	656.726	R10p_K9me2_peak_544b
PS15m_ct1	4808840	4813072	4233	4809934	1370	783.947	8.99219	781.91	R10p_K9me2_peak_544c
PS15m_ct1	4808840	4813072	4233	4810191	1514	924.917	9.93666	922.784	R10p_K9me2_peak_544d
PS15m_ct1	4808840	4813072	4233	4810784	878	357.095	5.76523	355.565	R10p_K9me2_peak_544e
PS15m_ct1	4808840	4813072	4233	4811303	916	386.479	6.01447	384.9	R10p_K9me2_peak_544f
PS15m_ct1	4808840	4813072	4233	4811630	970	429.405	6.36865	427.755	R10p_K9me2_peak_544g
PS15m_ct1	4808840	4813072	4233	4812356	1413	825.385	9.27422	823.318	R10p_K9me2_peak_544h
PS15m_ct1	4808840	4813072	4233	4812835	792	293.276	5.20117	291.855	R10p_K9me2_peak_544i
PS15m_ct1	4813387	4819082	5696	4813893	1283	701.92	8.42157	699.947	R10p_K9me2_peak_545a
PS15m_ct1	4813387	4819082	5696	4814613	1032	480.293	6.7753	478.567	R10p_K9me2_peak_545b
PS15m_ct1	4813387	4819082	5696	4815046	1210	635.06	7.94277	633.15	R10p_K9me2_peak_545c
PS15m_ct1	4813387	4819082	5696	4815954	862	344.934	5.66029	343.425	R10p_K9me2_peak_545d
PS15m_ct1	4813387	4819082	5696	4816333	483	101.354	3.17448	100.24	R10p_K9me2_peak_545e
PS15m_ct1	4813387	4819082	5696	4817294	3895	1576.09	5.79118	1573.59	R10p_K9me2_peak_545f
PS15m_ct1	4813387	4819082	5696	4817903	485	102.367	3.1876	101.251	R10p_K9me2_peak_545g
PS15m_ct1	4813387	4819082	5696	4818264	925	393.54	6.0735	391.949	R10p_K9me2_peak_545h
PS15m_ct1	4813387	4819082	5696	4818912	469	94.3675	3.08266	93.2642	R10p_K9me2_peak_545i
PS15m_ct1	4884928	4886924	1997	4885380	868	349.479	5.69964	347.962	R10p_K9me2_peak_546a
PS15m_ct1	4884928	4886924	1997	4886085	1270	689.878	8.3363	687.916	R10p_K9me2_peak_546b
PS15m_ct1	4884928	4886924	1997	4886741	1815	1238.2	11.9109	1235.86	R10p_K9me2_peak_546c
PS15m_ct1	4887272	4888571	1300	4887457	909	381.014	5.96856	379.444	R10p_K9me2_peak_547a
PS15m_ct1	4887272	4888571	1300	4887844	481	100.345	3.16137	99.2325	R10p_K9me2_peak_547b
PS15m_ct1	4887272	4888571	1300	4888172	862	344.934	5.66029	343.425	R10p_K9me2_peak_547c
PS15m_ct1	4887272	4888571	1300	4888346	936	402.221	6.14565	400.616	R10p_K9me2_peak_547d
PS15m_ct1	4889395	4889619	225	4889506	273	18.5944	1.79713	17.6537	R10p_K9me2_peak_548
PS15m_ct1	4890418	4890876	459	4890569	369	50.0661	2.42678	49.0418	R10p_K9me2_peak_549
PS15m_ct1	4892188	4892649	462	4892493	1528	938.949	10.0285	936.806	R10p_K9me2_peak_550
PS15m_ct1	4893504	4894037	534	4893571	198	3.89717	1.30521	3.03883	R10p_K9me2_peak_551a
PS15m_ct1	4893504	4894037	534	4893823	314	30.5129	2.06604	29.5346	R10p_K9me2_peak_551b
PS15m_ct1	4894240	4894772	533	4894422	425	73.6098	2.79407	72.5412	R10p_K9me2_peak_552a
PS15m_ct1	4894240	4894772	533	4894622	481	100.345	3.16137	99.2325	R10p_K9me2_peak_552b
PS15m_ct1	4894950	4895158	209	4895048	294	24.393	1.93486	23.4324	R10p_K9me2_peak_553
PS15m_ct1	4895833	4896187	355	4896026	8769	9893.69	35.3312	9889.59	R10p_K9me2_peak_554
PS15m_ct10	204	1093	890	324	476	97.8387	3.12857	96.7299	R10p_K9me2_peak_555a
PS15m_ct10	204	1093	890	776	658	202.094	4.32228	200.822	R10p_K9me2_peak_555b
PS15m_ct10	1401	3966	2566	1702	481	100.345	3.16137	99.2325	R10p_K9me2_peak_556a
PS15m_ct10	1401	3966	2566	2275	508	114.264	3.33846	113.129	R10p_K9me2_peak_556b
PS15m_ct10	1401	3966	2566	2944	644	193.212	4.23046	191.954	R10p_K9me2_peak_556c
PS15m_ct10	1401	3966	2566	3246	437	79.0842	2.87278	78.0061	R10p_K9me2_peak_556d
PS15m_ct10	1401	3966	2566	3689	649	196.369	4.26325	195.106	R10p_K9me2_peak_556e
PS15m_ct10	4136	4721	586	4399	646	146.916	3.37782	145.731	R10p_K9me2_peak_557
PS15m_ct10	4909	5209	301	5041	359	46.2322	2.36119	45.216	R10p_K9me2_peak_558
PS15m_ct10	5515	6545	1031	5650	338	38.5751	2.22345	37.5762	R10p_K9me2_peak_559a
PS15m_ct10	5515	6545	1031	6263	238	10.4867	1.56757	9.58221	R10p_K9me2_peak_559b
PS15m_ct10	176577	182315	5739	176816	1015	466.175	6.66379	464.47	R10p_K9me2_peak_560a
PS15m_ct10	176577	182315	5739	177393	512	116.379	3.36469	115.241	R10p_K9me2_peak_560b
PS15m_ct10	176577	182315	5739	177786	890	366.299	5.84394	364.753	R10p_K9me2_peak_560c
PS15m_ct10	176577	182315	5739	177981	747	261.47	4.90602	260.101	R10p_K9me2_peak_560d
PS15m_ct10	176577	182315	5739	178325	546	134.897	3.58769	133.73	R10p_K9me2_peak_560e
PS15m_ct10	176577	182315	5739	178756	616	175.845	4.04681	174.614	R10p_K9me2_peak_560f
PS15m_ct10	176577	182315	5739	179089	799	298.325	5.24708	296.895	R10p_K9me2_peak_560g
PS15m_ct10	176577	182315	5739	179520	787	289.687	5.16838	288.271	R10p_K9me2_peak_560h
PS15m_ct10	176577	182315	5739	180049	824	316.572	5.41105	315.111	R10p_K9me2_peak_560i
PS15m_ct10	176577	182315	5739	180595	1080	415.585	5.43735	413.959	R10p_K9me2_peak_560j
PS15m_ct10	176577	182315	5739	181549	600	166.167	3.94187	164.952	R10p_K9me2_peak_560k
PS15m_ct10	176577	182315	5739	181903	722	244.302	4.74205	242.962	R10p_K9me2_peak_560l
PS15m_ct10	176577	182315	5739	182083	727	247.706	4.77485	246.361	R10p_K9me2_peak_560m
PS15m_ct10	182893	186635	3743	183217	1599	1010.96	10.4942	1008.77	R10p_K9me2_peak_561a
PS15m_ct10	182893	186635	3743	183865	1873	1301.17	12.2913	1298.8	R10p_K9me2_peak_561b
PS15m_ct10	182893	186635	3743	184010	1884	1313.21	12.3634	1310.82	R10p_K9me2_peak_561c
PS15m_ct10	182893	186635	3743	184564	5034	5076.02	26.5099	5072.51	R10p_K9me2_peak_561d
PS15m_ct10	182893	186635	3743	185209	2867	2433.91	18.0096	2431.06	R10p_K9me2_peak_561e
PS15m_ct10	182893	186635	3743	186072	1866	1293.53	12.2454	1291.16	R10p_K9me2_peak_561f
PS15m_ct10	187033	188226	1194	187376	323	33.447	2.12507	32.461	R10p_K9me2_peak_562a
PS15m_ct10	187033	188226	1194	187988	307	26.3923	1.96396	25.4264	R10p_K9me2_peak_562b
PS15m_ct10	188705	189013	309	188908	218	5.35373	1.36552	4.48284	R10p_K9me2_peak_563
PS15m_ct10	221919	222140	222	222019	274	18.8553	1.80368	17.9136	R10p_K9me2_peak_564
PS15m_ct10	223758	223957	200	223856	191	3.06803	1.2593	2.21865	R10p_K9me2_peak_565
PS15m_ct10	251870	256226	4357	252289	506	113.211	3.32534	112.078	R10p_K9me2_peak_566a
PS15m_ct10	251870	256226	4357	252659	288	22.6688	1.89551	21.7137	R10p_K9me2_peak_566b
PS15m_ct10	251870	256226	4357	253010	346	41.4278	2.27592	40.4222	R10p_K9me2_peak_566c
PS15m_ct10	251870	256226	4357	253278	547	135.455	3.59425	134.288	R10p_K9me2_peak_566d
PS15m_ct10	251870	256226	4357	254004	918	388.045	6.02759	386.463	R10p_K9me2_peak_566e
PS15m_ct10	251870	256226	4357	254323	2085	1537.82	13.6818	1535.33	R10p_K9me2_peak_566f
PS15m_ct10	251870	256226	4357	254676	1538	949.006	10.0941	946.856	R10p_K9me2_peak_566g
PS15m_ct10	251870	256226	4357	255842	1022	471.973	6.70971	470.26	R10p_K9me2_peak_566h
PS15m_ct10	256577	256928	352	256781	401	63.1039	2.63666	62.054	R10p_K9me2_peak_567
PS15m_ct10	257260	261652	4393	257515	935	401.429	6.13909	399.826	R10p_K9me2_peak_568a
PS15m_ct10	257260	261652	4393	257716	933	399.848	6.12597	398.247	R10p_K9me2_peak_568b
PS15m_ct10	257260	261652	4393	258184	710	236.194	4.66334	234.868	R10p_K9me2_peak_568c
PS15m_ct10	257260	261652	4393	258600	911	382.573	5.98167	381	R10p_K9me2_peak_568d
PS15m_ct10	257260	261652	4393	259339	420	71.3717	2.76128	70.3071	R10p_K9me2_peak_568e
PS15m_ct10	257260	261652	4393	260171	907	379.457	5.95544	377.889	R10p_K9me2_peak_568f
PS15m_ct10	257260	261652	4393	260353	1005	457.928	6.59821	456.235	R10p_K9me2_peak_568g
PS15m_ct10	257260	261652	4393	261049	548	136.015	3.60081	134.846	R10p_K9me2_peak_568h
PS15m_ct10	257260	261652	4393	261442	835	324.706	5.4832	323.231	R10p_K9me2_peak_568i
PS15m_ct10	262123	264265	2143	262473	1143	423.335	5.22387	421.696	R10p_K9me2_peak_569a
PS15m_ct10	262123	264265	2143	263196	1009	461.221	6.62444	459.523	R10p_K9me2_peak_569b
PS15m_ct10	262123	264265	2143	263677	602	167.367	3.95499	166.149	R10p_K9me2_peak_569c
PS15m_ct10	262123	264265	2143	264099	398	61.8334	2.61698	60.7859	R10p_K9me2_peak_569d
PS15m_ct10	264450	265586	1137	264648	351	43.2512	2.30872	42.2415	R10p_K9me2_peak_570a
PS15m_ct10	264450	265586	1137	265132	336	37.8745	2.21033	36.8774	R10p_K9me2_peak_570b
PS15m_ct10	266452	266686	235	266577	237	10.2856	1.56101	9.38221	R10p_K9me2_peak_571
PS15m_ct10	328528	329754	1227	328672	266	16.8121	1.75121	15.8782	R10p_K9me2_peak_572a
PS15m_ct10	328528	329754	1227	329157	375	52.4226	2.46613	51.3935	R10p_K9me2_peak_572b
PS15m_ct10	328528	329754	1227	329570	572	149.678	3.75822	148.488	R10p_K9me2_peak_572c
PS15m_ct10	330630	332114	1485	330821	1785	1205.94	11.7141	1203.62	R10p_K9me2_peak_573a
PS15m_ct10	330630	332114	1485	331227	798	297.602	5.24052	296.173	R10p_K9me2_peak_573b
PS15m_ct10	330630	332114	1485	331647	579	153.746	3.80413	152.55	R10p_K9me2_peak_573c
PS15m_ct10	330630	332114	1485	331960	473	96.3456	3.1089	95.2391	R10p_K9me2_peak_573d
PS15m_ct10	332488	334370	1883	332891	1094	532.797	7.18194	531.003	R10p_K9me2_peak_574a
PS15m_ct10	332488	334370	1883	333474	564	145.074	3.70575	143.892	R10p_K9me2_peak_574b
PS15m_ct10	332488	334370	1883	333787	482	100.849	3.16793	99.7357	R10p_K9me2_peak_574c
PS15m_ct10	332488	334370	1883	334065	368	49.6774	2.42022	48.6539	R10p_K9me2_peak_574d
PS15m_ct10	335372	335584	213	335476	305	22.0164	1.83928	21.0639	R10p_K9me2_peak_575
PS15m_ct10	335768	335972	205	335886	364	30.9679	1.96351	29.9887	R10p_K9me2_peak_576
PS15m_ct10	392968	394339	1372	393278	437	79.0842	2.87278	78.0061	R10p_K9me2_peak_577a
PS15m_ct10	392968	394339	1372	393676	304	27.3825	2.00045	26.413	R10p_K9me2_peak_577b
PS15m_ct10	392968	394339	1372	393930	568	147.37	3.73199	146.184	R10p_K9me2_peak_577c
PS15m_ct10	392968	394339	1372	394296	226	8.19251	1.48886	7.30104	R10p_K9me2_peak_577d
PS15m_ct10	394770	397984	3215	395185	617	176.456	4.05337	175.224	R10p_K9me2_peak_578a
PS15m_ct10	394770	397984	3215	395931	753	265.644	4.94537	264.269	R10p_K9me2_peak_578b
PS15m_ct10	394770	397984	3215	396265	595	163.18	3.90908	161.97	R10p_K9me2_peak_578c
PS15m_ct10	394770	397984	3215	396653	853	338.15	5.60126	336.652	R10p_K9me2_peak_578d
PS15m_ct10	394770	397984	3215	397010	946	410.161	6.21123	408.544	R10p_K9me2_peak_578e
PS15m_ct10	394770	397984	3215	397362	311	29.5592	2.04636	28.5836	R10p_K9me2_peak_578f
PS15m_ct10	394770	397984	3215	397834	566	146.221	3.71887	145.036	R10p_K9me2_peak_578g
PS15m_ct10	398649	399402	754	398745	224	7.83575	1.47574	6.94646	R10p_K9me2_peak_579a
PS15m_ct10	398649	399402	754	399116	814	309.234	5.34547	307.785	R10p_K9me2_peak_579b
PS15m_ct10	401199	401404	206	401300	259	15.1082	1.7053	14.1815	R10p_K9me2_peak_580
PS15m_ct10	476109	476308	200	476208	341	10.12	1.43961	9.21759	R10p_K9me2_peak_581
PS15m_ct10	477986	479515	1530	478169	629	183.841	4.13208	182.598	R10p_K9me2_peak_582a
PS15m_ct10	477986	479515	1530	478667	900	374.022	5.90953	372.463	R10p_K9me2_peak_582b
PS15m_ct10	477986	479515	1530	478994	662	204.656	4.34852	203.38	R10p_K9me2_peak_582c
PS15m_ct10	480424	481189	766	480639	607	170.379	3.98778	169.157	R10p_K9me2_peak_583a
PS15m_ct10	480424	481189	766	481066	395	60.5727	2.59731	59.5276	R10p_K9me2_peak_583b
PS15m_ct10	481469	481819	351	481634	456	88.0412	2.9974	86.9481	R10p_K9me2_peak_584
PS15m_ct10	482216	482907	692	482385	836	325.448	5.48976	323.973	R10p_K9me2_peak_585a
PS15m_ct10	482216	482907	692	482754	667	207.873	4.38131	206.591	R10p_K9me2_peak_585b
PS15m_ct10	483664	483917	254	483781	339	38.9272	2.23001	37.9276	R10p_K9me2_peak_586
PS15m_ct10	484078	485784	1707	484713	973	431.828	6.38832	430.175	R10p_K9me2_peak_587a
PS15m_ct10	484078	485784	1707	484965	914	384.915	6.00135	383.338	R10p_K9me2_peak_587b
PS15m_ct10	484078	485784	1707	485368	1006	458.75	6.60476	457.056	R10p_K9me2_peak_587c
PS15m_ct10	486007	486236	230	486123	529	125.52	3.47619	124.367	R10p_K9me2_peak_588
PS15m_ct10	486635	487900	1266	486912	585	157.262	3.84349	156.06	R10p_K9me2_peak_589a
PS15m_ct10	486635	487900	1266	487295	724	245.662	4.75517	244.32	R10p_K9me2_peak_589b
PS15m_ct10	486635	487900	1266	487677	603	167.968	3.96155	166.749	R10p_K9me2_peak_589c
PS15m_ct10	488778	489522	745	489027	308	28.618	2.02669	27.645	R10p_K9me2_peak_590a
PS15m_ct10	488778	489522	745	489382	267	17.062	1.75777	16.1271	R10p_K9me2_peak_590b
PS15m_ct10	582574	583184	611	582840	747	261.47	4.90602	260.101	R10p_K9me2_peak_591
PS15m_ct10	583607	583847	241	583727	328	35.1238	2.15786	34.1335	R10p_K9me2_peak_592
PS15m_ct10	584076	585391	1316	584254	583	156.087	3.83037	154.887	R10p_K9me2_peak_593a
PS15m_ct10	584076	585391	1316	584614	303	27.0771	1.99389	26.1086	R10p_K9me2_peak_593b
PS15m_ct10	584076	585391	1316	585149	493	106.453	3.24007	105.33	R10p_K9me2_peak_593c
PS15m_ct10	585564	586162	599	585662	295	24.6855	1.94142	23.724	R10p_K9me2_peak_594a
PS15m_ct10	585564	586162	599	586030	396	60.9919	2.60386	59.946	R10p_K9me2_peak_594b
PS15m_ct10	586309	586582	274	586453	425	73.6098	2.79407	72.5412	R10p_K9me2_peak_595
PS15m_ct10	588267	588953	687	588671	391	55.7484	2.49445	54.7128	R10p_K9me2_peak_596
PS15m_ct10	589823	590795	973	590103	544	133.781	3.57457	132.616	R10p_K9me2_peak_597a
PS15m_ct10	589823	590795	973	590595	618	177.068	4.05993	175.835	R10p_K9me2_peak_597b
PS15m_ct10	591007	591937	931	591152	595	163.18	3.90908	161.97	R10p_K9me2_peak_598a
PS15m_ct10	591007	591937	931	591689	455	87.5611	2.99084	86.4689	R10p_K9me2_peak_598b
PS15m_ct10	592083	592488	406	592298	469	94.3675	3.08266	93.2642	R10p_K9me2_peak_599
PS15m_ct10	592723	592940	218	592827	277	19.6473	1.82336	18.7026	R10p_K9me2_peak_600
PS15m_ct10	594602	594848	247	594723	1565	645.516	5.89113	643.596	R10p_K9me2_peak_601
PS15m_ct10	596147	598040	1894	596378	708	234.852	4.65023	233.527	R10p_K9me2_peak_602a
PS15m_ct10	596147	598040	1894	596784	573	150.257	3.76478	149.066	R10p_K9me2_peak_602b
PS15m_ct10	596147	598040	1894	597390	650	197.003	4.26981	195.738	R10p_K9me2_peak_602c
PS15m_ct10	596147	598040	1894	597870	430	75.8733	2.82687	74.8008	R10p_K9me2_peak_602d
PS15m_ct10	692797	693260	464	693092	442	81.4073	2.90557	80.3253	R10p_K9me2_peak_603
PS15m_ct10	693545	693917	373	693719	359	46.2322	2.36119	45.216	R10p_K9me2_peak_604
PS15m_ct10	694079	697372	3294	694440	691	223.537	4.53873	222.231	R10p_K9me2_peak_605a
PS15m_ct10	694079	697372	3294	694827	725	246.343	4.76173	245	R10p_K9me2_peak_605b
PS15m_ct10	694079	697372	3294	695338	819	312.896	5.37826	311.441	R10p_K9me2_peak_605c
PS15m_ct10	694079	697372	3294	695553	931	398.268	6.11285	396.669	R10p_K9me2_peak_605d
PS15m_ct10	694079	697372	3294	696078	2019	1463.1	13.2489	1460.64	R10p_K9me2_peak_605e
PS15m_ct10	694079	697372	3294	696771	256	14.4024	1.68563	13.4788	R10p_K9me2_peak_605f
PS15m_ct10	694079	697372	3294	697249	344	40.7071	2.2628	39.7032	R10p_K9me2_peak_605g
PS15m_ct10	697636	697973	338	697804	897	371.7	5.88985	370.145	R10p_K9me2_peak_606
PS15m_ct10	698523	699252	730	698791	822	315.1	5.39794	313.642	R10p_K9me2_peak_607
PS15m_ct10	699487	700560	1074	699727	665	206.584	4.3682	205.305	R10p_K9me2_peak_608a
PS15m_ct10	699487	700560	1074	700051	721	243.623	4.73549	242.284	R10p_K9me2_peak_608b
PS15m_ct10	699487	700560	1074	700312	892	367.839	5.85706	366.291	R10p_K9me2_peak_608c
PS15m_ct10	700879	701221	343	701052	942	406.98	6.185	405.367	R10p_K9me2_peak_609
PS15m_ct10	701470	703749	2280	701591	363	47.7515	2.38742	46.7321	R10p_K9me2_peak_610a
PS15m_ct10	701470	703749	2280	702086	281	20.7249	1.8496	19.7763	R10p_K9me2_peak_610b
PS15m_ct10	701470	703749	2280	702539	835	324.706	5.4832	323.231	R10p_K9me2_peak_610c
PS15m_ct10	701470	703749	2280	703304	906	378.679	5.94888	377.112	R10p_K9me2_peak_610d
PS15m_ct10	704082	704585	504	704381	701	230.171	4.60431	228.854	R10p_K9me2_peak_611
PS15m_ct10	704935	705305	371	705097	312	29.8757	2.05292	28.8992	R10p_K9me2_peak_612
PS15m_ct10	705588	706068	481	705772	436	78.6225	2.86622	77.5452	R10p_K9me2_peak_613
PS15m_ct10	743369	743915	547	743705	731	250.44	4.80108	249.09	R10p_K9me2_peak_614
PS15m_ct10	744578	748002	3425	744918	984	440.749	6.46047	439.082	R10p_K9me2_peak_615a
PS15m_ct10	744578	748002	3425	745824	997	451.361	6.54574	449.677	R10p_K9me2_peak_615b
PS15m_ct10	744578	748002	3425	746047	1042	488.655	6.84088	486.917	R10p_K9me2_peak_615c
PS15m_ct10	744578	748002	3425	746362	991	446.454	6.50638	444.778	R10p_K9me2_peak_615d
PS15m_ct10	744578	748002	3425	746775	1139	571.864	7.47709	570.023	R10p_K9me2_peak_615e
PS15m_ct10	744578	748002	3425	747143	1223	477.319	5.52803	475.598	R10p_K9me2_peak_615f
PS15m_ct10	744578	748002	3425	747481	1015	466.175	6.66379	464.47	R10p_K9me2_peak_615g
PS15m_ct10	748152	749021	870	748265	360	46.6102	2.36775	45.5932	R10p_K9me2_peak_616a
PS15m_ct10	748152	749021	870	748594	288	22.6688	1.89551	21.7137	R10p_K9me2_peak_616b
PS15m_ct10	748152	749021	870	748853	559	142.222	3.67296	141.044	R10p_K9me2_peak_616c
PS15m_ct10	749235	749455	221	749344	406	65.2427	2.66945	64.1889	R10p_K9me2_peak_617
PS15m_ct10	750183	752138	1956	750398	940	405.392	6.17188	403.781	R10p_K9me2_peak_618a
PS15m_ct10	750183	752138	1956	751547	1210	550.57	6.60054	548.755	R10p_K9me2_peak_618b
PS15m_ct10	750183	752138	1956	751853	1099	537.099	7.21474	535.299	R10p_K9me2_peak_618c
PS15m_ct10	752354	753881	1528	752602	1071	513.137	7.03109	511.367	R10p_K9me2_peak_619a
PS15m_ct10	752354	753881	1528	752842	937	403.013	6.1522	401.407	R10p_K9me2_peak_619b
PS15m_ct10	752354	753881	1528	753711	760	270.541	4.99129	269.157	R10p_K9me2_peak_619c
PS15m_ct10	754989	755845	857	755200	724	245.662	4.75517	244.32	R10p_K9me2_peak_620a
PS15m_ct10	754989	755845	857	755666	689	219.248	4.4688	217.949	R10p_K9me2_peak_620b
PS15m_ct10	756299	756529	231	756408	314	15.9691	1.64453	15.0391	R10p_K9me2_peak_621
PS15m_ct10	827147	827534	388	827292	519	120.114	3.4106	118.97	R10p_K9me2_peak_622
PS15m_ct10	828364	828816	453	828621	703	231.505	4.61743	230.186	R10p_K9me2_peak_623
PS15m_ct10	829484	834252	4769	830042	1781	791.021	6.43027	788.979	R10p_K9me2_peak_624a
PS15m_ct10	829484	834252	4769	830490	1545	956.062	10.14	953.908	R10p_K9me2_peak_624b
PS15m_ct10	829484	834252	4769	831291	1150	581.532	7.54924	579.679	R10p_K9me2_peak_624c
PS15m_ct10	829484	834252	4769	831645	1349	763.922	8.85445	761.9	R10p_K9me2_peak_624d
PS15m_ct10	829484	834252	4769	832078	2723	1925.8	12.72	1923.15	R10p_K9me2_peak_624e
PS15m_ct10	829484	834252	4769	832672	403	63.9562	2.64978	62.9047	R10p_K9me2_peak_624f
PS15m_ct10	829484	834252	4769	832925	519	120.114	3.4106	118.97	R10p_K9me2_peak_624g
PS15m_ct10	829484	834252	4769	833409	653	198.907	4.28949	197.64	R10p_K9me2_peak_624h
PS15m_ct10	829484	834252	4769	833777	360	46.6102	2.36775	45.5932	R10p_K9me2_peak_624i
PS15m_ct10	829484	834252	4769	834122	281	20.7249	1.8496	19.7763	R10p_K9me2_peak_624j
PS15m_ct10	835093	835644	552	835235	311	29.5592	2.04636	28.5836	R10p_K9me2_peak_625a
PS15m_ct10	835093	835644	552	835527	283	21.2728	1.86271	20.3223	R10p_K9me2_peak_625b
PS15m_ct10	844911	845462	552	844960	195	3.52942	1.28554	2.6749	R10p_K9me2_peak_626a
PS15m_ct10	844911	845462	552	845180	191	3.06803	1.2593	2.21865	R10p_K9me2_peak_626b
PS15m_ct10	844911	845462	552	845355	239	10.6895	1.57412	9.784	R10p_K9me2_peak_626c
PS15m_ct10	845868	846291	424	845966	208	5.25493	1.3708	4.38419	R10p_K9me2_peak_627a
PS15m_ct10	845868	846291	424	846250	207	5.11014	1.36424	4.2406	R10p_K9me2_peak_627b
PS15m_ct10	846494	847085	592	846786	297	25.2748	1.95454	24.3116	R10p_K9me2_peak_628
PS15m_ct10	847238	848574	1337	847522	325	34.1138	2.13819	33.1261	R10p_K9me2_peak_629a
PS15m_ct10	847238	848574	1337	848115	624	180.752	4.09928	179.513	R10p_K9me2_peak_629b
PS15m_ct10	847238	848574	1337	848355	472	95.8497	3.10234	94.744	R10p_K9me2_peak_629c
PS15m_ct10	848962	852228	3267	849239	974	432.637	6.39488	430.983	R10p_K9me2_peak_630a
PS15m_ct10	848962	852228	3267	849531	436	78.6225	2.86622	77.5452	R10p_K9me2_peak_630b
PS15m_ct10	848962	852228	3267	850112	745	260.083	4.8929	258.717	R10p_K9me2_peak_630c
PS15m_ct10	848962	852228	3267	850503	545	134.339	3.58113	133.173	R10p_K9me2_peak_630d
PS15m_ct10	848962	852228	3267	851149	616	175.845	4.04681	174.614	R10p_K9me2_peak_630e
PS15m_ct10	848962	852228	3267	852080	479	99.34	3.14825	98.2287	R10p_K9me2_peak_630f
PS15m_ct10	852893	853934	1042	853116	620	178.293	4.07305	177.058	R10p_K9me2_peak_631a
PS15m_ct10	852893	853934	1042	853568	503	94.0904	2.94119	92.9879	R10p_K9me2_peak_631b
PS15m_ct10	855452	855713	262	855551	208	5.25493	1.3708	4.38419	R10p_K9me2_peak_632
PS15m_ct10	895771	896072	302	895926	249	12.8139	1.63971	11.8976	R10p_K9me2_peak_633
PS15m_ct10	896994	897326	333	897176	361	46.9895	2.3743	45.9717	R10p_K9me2_peak_634
PS15m_ct10	897498	900625	3128	897695	418	70.4837	2.74816	69.4206	R10p_K9me2_peak_635a
PS15m_ct10	897498	900625	3128	897967	467	93.384	3.06954	92.2823	R10p_K9me2_peak_635b
PS15m_ct10	897498	900625	3128	898640	418	70.4837	2.74816	69.4206	R10p_K9me2_peak_635c
PS15m_ct10	897498	900625	3128	899108	882	360.155	5.79147	358.62	R10p_K9me2_peak_635d
PS15m_ct10	897498	900625	3128	899947	738	255.247	4.84699	253.889	R10p_K9me2_peak_635e
PS15m_ct10	897498	900625	3128	900499	278	19.9144	1.82992	18.9687	R10p_K9me2_peak_635f
PS15m_ct10	900799	901202	404	900982	958	419.75	6.28994	418.117	R10p_K9me2_peak_636
PS15m_ct10	901823	908530	6708	901941	452	86.1266	2.97116	85.0367	R10p_K9me2_peak_637a
PS15m_ct10	901823	908530	6708	902385	1212	636.867	7.95589	634.955	R10p_K9me2_peak_637b
PS15m_ct10	901823	908530	6708	902964	1136	569.235	7.45742	567.397	R10p_K9me2_peak_637c
PS15m_ct10	901823	908530	6708	903241	1001	454.641	6.57197	452.953	R10p_K9me2_peak_637d
PS15m_ct10	901823	908530	6708	903649	1286	704.706	8.44124	702.732	R10p_K9me2_peak_637e
PS15m_ct10	901823	908530	6708	904250	450	85.175	2.95804	84.0867	R10p_K9me2_peak_637f
PS15m_ct10	901823	908530	6708	904811	1786	1091.55	9.95916	1089.31	R10p_K9me2_peak_637g
PS15m_ct10	901823	908530	6708	905277	1811	1233.88	11.8846	1231.55	R10p_K9me2_peak_637h
PS15m_ct10	901823	908530	6708	906678	998	452.18	6.55229	450.496	R10p_K9me2_peak_637i
PS15m_ct10	901823	908530	6708	907083	727	247.706	4.77485	246.361	R10p_K9me2_peak_637j
PS15m_ct10	901823	908530	6708	907604	815	309.965	5.35202	308.515	R10p_K9me2_peak_637k
PS15m_ct10	901823	908530	6708	908040	464	91.9157	3.04987	90.8163	R10p_K9me2_peak_637l
PS15m_ct10	901823	908530	6708	908399	613	174.017	4.02714	172.789	R10p_K9me2_peak_637m
PS15m_ct10	908795	910827	2033	908975	458	89.0042	3.01051	87.9096	R10p_K9me2_peak_638a
PS15m_ct10	908795	910827	2033	909501	626	181.986	4.1124	180.745	R10p_K9me2_peak_638b
PS15m_ct10	908795	910827	2033	909934	915	385.697	6.00791	384.119	R10p_K9me2_peak_638c
PS15m_ct10	908795	910827	2033	910336	723	244.982	4.74861	243.641	R10p_K9me2_peak_638d
PS15m_ct10	911322	911742	421	911518	672	211.106	4.41411	209.819	R10p_K9me2_peak_639
PS15m_ct10	912027	912479	453	912187	412	67.8444	2.70881	66.7859	R10p_K9me2_peak_640
PS15m_ct10	912870	913243	374	913081	244	11.73	1.60692	10.8191	R10p_K9me2_peak_641
PS15m_ct10	913773	913990	218	913891	259	15.1082	1.7053	14.1815	R10p_K9me2_peak_642
PS15m_ct10	965343	965581	239	965453	223	7.66016	1.46918	6.77199	R10p_K9me2_peak_643
PS15m_ct10	966908	969130	2223	967341	587	158.439	3.85661	157.236	R10p_K9me2_peak_644a
PS15m_ct10	966908	969130	2223	967915	999	453	6.55885	451.314	R10p_K9me2_peak_644b
PS15m_ct10	966908	969130	2223	968414	1081	521.659	7.09668	519.878	R10p_K9me2_peak_644c
PS15m_ct10	966908	969130	2223	968609	794	294.716	5.21429	293.292	R10p_K9me2_peak_644d
PS15m_ct10	966908	969130	2223	968996	410	66.9729	2.69569	65.9161	R10p_K9me2_peak_644e
PS15m_ct10	969517	970003	487	969645	347	41.79	2.28248	40.7836	R10p_K9me2_peak_645
PS15m_ct10	970373	973986	3614	970626	975	433.446	6.40144	431.791	R10p_K9me2_peak_646a
PS15m_ct10	970373	973986	3614	971027	904	377.125	5.93576	375.561	R10p_K9me2_peak_646b
PS15m_ct10	970373	973986	3614	971528	686	220.243	4.50593	218.943	R10p_K9me2_peak_646c
PS15m_ct10	970373	973986	3614	972288	979	436.688	6.42768	435.027	R10p_K9me2_peak_646d
PS15m_ct10	970373	973986	3614	972675	849	335.148	5.57503	333.656	R10p_K9me2_peak_646e
PS15m_ct10	970373	973986	3614	972984	944	362.215	5.41273	360.677	R10p_K9me2_peak_646f
PS15m_ct10	970373	973986	3614	973482	800	299.049	5.25364	297.617	R10p_K9me2_peak_646g
PS15m_ct10	970373	973986	3614	973814	727	247.706	4.77485	246.361	R10p_K9me2_peak_646h
PS15m_ct10	974506	976228	1723	974697	780	284.684	5.12246	283.276	R10p_K9me2_peak_647a
PS15m_ct10	974506	976228	1723	974986	583	156.087	3.83037	154.887	R10p_K9me2_peak_647b
PS15m_ct10	974506	976228	1723	975564	865	347.205	5.67997	345.691	R10p_K9me2_peak_647c
PS15m_ct10	974506	976228	1723	976130	258	14.8713	1.69874	13.9456	R10p_K9me2_peak_647d
PS15m_ct10	976489	977277	789	976684	716	240.238	4.7027	238.904	R10p_K9me2_peak_648a
PS15m_ct10	976489	977277	789	977036	1512	922.917	9.92354	920.785	R10p_K9me2_peak_648b
PS15m_ct10	977603	977883	281	977746	731	250.44	4.80108	249.09	R10p_K9me2_peak_649
PS15m_ct10	978072	978321	250	978192	454	87.082	2.98428	85.9905	R10p_K9me2_peak_650
PS15m_ct10	1031381	1032301	921	1031552	283	21.2728	1.86271	20.3223	R10p_K9me2_peak_651a
PS15m_ct10	1031381	1032301	921	1031823	265	16.5639	1.74465	15.631	R10p_K9me2_peak_651b
PS15m_ct10	1031381	1032301	921	1032195	246	12.1584	1.62004	11.2454	R10p_K9me2_peak_651c
PS15m_ct10	1032856	1033215	360	1033002	306	27.9974	2.01357	27.0262	R10p_K9me2_peak_652
PS15m_ct10	1033436	1033998	563	1033597	647	195.104	4.25014	193.843	R10p_K9me2_peak_653a
PS15m_ct10	1033436	1033998	563	1033970	202	4.4161	1.33145	3.55275	R10p_K9me2_peak_653b
PS15m_ct10	1035352	1039712	4361	1035805	1219	643.202	8.0018	641.283	R10p_K9me2_peak_654a
PS15m_ct10	1035352	1039712	4361	1036213	1047	325.635	4.39649	324.159	R10p_K9me2_peak_654b
PS15m_ct10	1035352	1039712	4361	1036857	1257	615.649	7.24572	613.759	R10p_K9me2_peak_654c
PS15m_ct10	1035352	1039712	4361	1037235	987	407.76	5.87643	406.147	R10p_K9me2_peak_654d
PS15m_ct10	1035352	1039712	4361	1037571	866	309.043	5.01232	307.595	R10p_K9me2_peak_654e
PS15m_ct10	1035352	1039712	4361	1037992	860	302.04	4.9316	300.603	R10p_K9me2_peak_654f
PS15m_ct10	1035352	1039712	4361	1038360	988	371.333	5.29729	369.779	R10p_K9me2_peak_654g
PS15m_ct10	1035352	1039712	4361	1039184	835	324.706	5.4832	323.231	R10p_K9me2_peak_654h
PS15m_ct10	1039895	1042617	2723	1040158	475	97.3401	3.12201	96.232	R10p_K9me2_peak_655a
PS15m_ct10	1039895	1042617	2723	1040636	1279	698.208	8.39533	696.239	R10p_K9me2_peak_655b
PS15m_ct10	1039895	1042617	2723	1040941	716	240.238	4.7027	238.904	R10p_K9me2_peak_655c
PS15m_ct10	1039895	1042617	2723	1041242	772	279	5.06999	277.602	R10p_K9me2_peak_655d
PS15m_ct10	1039895	1042617	2723	1041809	413	68.2816	2.71537	67.2225	R10p_K9me2_peak_655e
PS15m_ct10	1039895	1042617	2723	1042244	847	333.65	5.56191	332.16	R10p_K9me2_peak_655f
PS15m_ct10	1042851	1045969	3119	1042989	370	50.4559	2.43333	49.4308	R10p_K9me2_peak_656a
PS15m_ct10	1042851	1045969	3119	1043382	715	239.562	4.69614	238.23	R10p_K9me2_peak_656b
PS15m_ct10	1042851	1045969	3119	1043864	1066	508.891	6.9983	507.127	R10p_K9me2_peak_656c
PS15m_ct10	1042851	1045969	3119	1044533	992	447.271	6.51294	445.594	R10p_K9me2_peak_656d
PS15m_ct10	1042851	1045969	3119	1045181	916	386.479	6.01447	384.9	R10p_K9me2_peak_656e
PS15m_ct10	1042851	1045969	3119	1045795	539	131.007	3.54178	129.846	R10p_K9me2_peak_656f
PS15m_ct10	1047637	1050079	2443	1047839	627	182.604	4.11896	181.362	R10p_K9me2_peak_657a
PS15m_ct10	1047637	1050079	2443	1048460	789	291.121	5.18149	289.703	R10p_K9me2_peak_657b
PS15m_ct10	1047637	1050079	2443	1048922	451	85.6504	2.9646	84.5612	R10p_K9me2_peak_657c
PS15m_ct10	1047637	1050079	2443	1049461	774	280.417	5.08311	279.017	R10p_K9me2_peak_657d
PS15m_ct10	1050375	1052298	1924	1050601	619	177.68	4.06649	176.446	R10p_K9me2_peak_658a
PS15m_ct10	1050375	1052298	1924	1051018	914	384.915	6.00135	383.338	R10p_K9me2_peak_658b
PS15m_ct10	1050375	1052298	1924	1051689	928	395.902	6.09317	394.307	R10p_K9me2_peak_658c
PS15m_ct10	1050375	1052298	1924	1052213	315	30.8335	2.0726	29.8543	R10p_K9me2_peak_658d
PS15m_ct10	1052774	1057055	4282	1053148	1299	716.818	8.52651	714.833	R10p_K9me2_peak_659a
PS15m_ct10	1052774	1057055	4282	1053949	960	421.355	6.30306	419.719	R10p_K9me2_peak_659b
PS15m_ct10	1052774	1057055	4282	1054573	767	275.465	5.0372	274.073	R10p_K9me2_peak_659c
PS15m_ct10	1052774	1057055	4282	1055354	1481	740.362	7.45435	738.358	R10p_K9me2_peak_659d
PS15m_ct10	1052774	1057055	4282	1056000	1113	451.723	5.76728	450.04	R10p_K9me2_peak_659e
PS15m_ct10	1052774	1057055	4282	1056325	1240	662.312	8.13954	660.375	R10p_K9me2_peak_659f
PS15m_ct10	1052774	1057055	4282	1056836	921	390.397	6.04726	388.811	R10p_K9me2_peak_659g
PS15m_ct10	1057318	1057547	230	1057427	360	46.6102	2.36775	45.5932	R10p_K9me2_peak_660
PS15m_ct10	1058107	1058582	476	1058304	1226	649.554	8.04771	647.63	R10p_K9me2_peak_661
PS15m_ct10	1059514	1065288	5775	1059920	975	433.446	6.40144	431.791	R10p_K9me2_peak_662a
PS15m_ct10	1059514	1065288	5775	1060200	1005	457.928	6.59821	456.235	R10p_K9me2_peak_662b
PS15m_ct10	1059514	1065288	5775	1060522	906	342.091	5.31804	340.587	R10p_K9me2_peak_662c
PS15m_ct10	1059514	1065288	5775	1061026	897	371.7	5.88985	370.145	R10p_K9me2_peak_662d
PS15m_ct10	1059514	1065288	5775	1061280	866	347.962	5.68653	346.448	R10p_K9me2_peak_662e
PS15m_ct10	1059514	1065288	5775	1061599	944	408.57	6.19812	406.954	R10p_K9me2_peak_662f
PS15m_ct10	1059514	1065288	5775	1062278	1191	407.498	4.82096	405.885	R10p_K9me2_peak_662g
PS15m_ct10	1059514	1065288	5775	1063462	1161	591.246	7.62139	589.382	R10p_K9me2_peak_662h
PS15m_ct10	1059514	1065288	5775	1064143	1148	579.771	7.53612	577.92	R10p_K9me2_peak_662i
PS15m_ct10	1059514	1065288	5775	1064530	1114	550.063	7.31312	548.247	R10p_K9me2_peak_662j
PS15m_ct10	1059514	1065288	5775	1065053	847	333.65	5.56191	332.16	R10p_K9me2_peak_662k
PS15m_ct10	1066340	1068256	1917	1066587	685	219.587	4.49937	218.287	R10p_K9me2_peak_663a
PS15m_ct10	1066340	1068256	1917	1067020	381	54.8205	2.50548	53.7865	R10p_K9me2_peak_663b
PS15m_ct10	1066340	1068256	1917	1067529	448	84.2273	2.94493	83.1405	R10p_K9me2_peak_663c
PS15m_ct10	1066340	1068256	1917	1068088	458	89.0042	3.01051	87.9096	R10p_K9me2_peak_663d
PS15m_ct10	1068513	1068986	474	1068786	307	28.307	2.02013	27.3349	R10p_K9me2_peak_664
PS15m_ct10	1105034	1105523	490	1105373	387	57.2591	2.54483	56.2203	R10p_K9me2_peak_665
PS15m_ct10	1106575	1106809	235	1106684	306	27.9974	2.01357	27.0262	R10p_K9me2_peak_666
PS15m_ct10	1107316	1108218	903	1107519	957	418.949	6.28338	417.317	R10p_K9me2_peak_667a
PS15m_ct10	1107316	1108218	903	1107924	551	137.698	3.62049	136.527	R10p_K9me2_peak_667b
PS15m_ct10	1108748	1109010	263	1108881	477	98.3383	3.13513	97.2286	R10p_K9me2_peak_668
PS15m_ct10	1109425	1111171	1747	1110023	1655	874.054	8.03584	871.955	R10p_K9me2_peak_669a
PS15m_ct10	1109425	1111171	1747	1110862	1237	659.572	8.11986	657.638	R10p_K9me2_peak_669b
PS15m_ct10	1112273	1113316	1044	1112400	467	93.384	3.06954	92.2823	R10p_K9me2_peak_670a
PS15m_ct10	1112273	1113316	1044	1112908	1193	546.494	6.6543	544.684	R10p_K9me2_peak_670b
PS15m_ct10	1113544	1115416	1873	1114179	1132	565.735	7.43118	563.901	R10p_K9me2_peak_671a
PS15m_ct10	1113544	1115416	1873	1114420	1284	702.848	8.42813	700.875	R10p_K9me2_peak_671b
PS15m_ct10	1113544	1115416	1873	1115095	900	374.022	5.90953	372.463	R10p_K9me2_peak_671c
PS15m_ct10	1116466	1116720	255	1116588	479	99.34	3.14825	98.2287	R10p_K9me2_peak_672
PS15m_ct10	1117232	1117822	591	1117512	504	112.162	3.31222	111.03	R10p_K9me2_peak_673
PS15m_ct10	1118501	1118876	376	1118701	572	149.678	3.75822	148.488	R10p_K9me2_peak_674
PS15m_ct10	1119377	1119654	278	1119522	313	30.1936	2.05948	29.2162	R10p_K9me2_peak_675
PS15m_ct10	1119942	1121141	1200	1120106	398	61.8334	2.61698	60.7859	R10p_K9me2_peak_676a
PS15m_ct10	1119942	1121141	1200	1120720	201	4.28332	1.32489	3.42122	R10p_K9me2_peak_676b
PS15m_ct10	1121540	1121751	212	1121632	247	12.3752	1.6266	11.4611	R10p_K9me2_peak_677
PS15m_ct10	1185467	1185865	399	1185625	502	111.116	3.2991	109.986	R10p_K9me2_peak_678
PS15m_ct10	1186642	1186946	305	1186767	379	54.0167	2.49236	52.9843	R10p_K9me2_peak_679
PS15m_ct10	1187269	1189603	2335	1187362	297	25.2748	1.95454	24.3116	R10p_K9me2_peak_680a
PS15m_ct10	1187269	1189603	2335	1187771	883	360.921	5.79803	359.385	R10p_K9me2_peak_680b
PS15m_ct10	1187269	1189603	2335	1188471	759	244.15	4.52033	242.811	R10p_K9me2_peak_680c
PS15m_ct10	1187269	1189603	2335	1189227	1154	585.059	7.57548	583.202	R10p_K9me2_peak_680d
PS15m_ct10	1241018	1241644	627	1241205	802	234.044	4.1399	232.721	R10p_K9me2_peak_681
PS15m_ct10	1241838	1242519	682	1242136	487	42.8062	1.9998	41.7981	R10p_K9me2_peak_682
PS15m_ct10	1284039	1286439	2401	1284401	321	28.8653	2.0017	27.8922	R10p_K9me2_peak_683a
PS15m_ct10	1284039	1286439	2401	1284802	376	52.8194	2.47269	51.7895	R10p_K9me2_peak_683b
PS15m_ct10	1284039	1286439	2401	1285175	358	43.776	2.30101	42.7654	R10p_K9me2_peak_683c
PS15m_ct10	1284039	1286439	2401	1285507	416	61.236	2.54125	60.1901	R10p_K9me2_peak_683d
PS15m_ct10	1284039	1286439	2401	1285872	448	72.4119	2.68345	71.3457	R10p_K9me2_peak_683e
PS15m_ct10	1284039	1286439	2401	1286122	561	82.7544	2.55684	81.6708	R10p_K9me2_peak_683f
PS15m_ct10	1287121	1287735	615	1287426	696	226.846	4.57152	225.535	R10p_K9me2_peak_684
PS15m_ct10	1287929	1289855	1927	1288483	1472	883.161	9.66119	881.056	R10p_K9me2_peak_685a
PS15m_ct10	1287929	1289855	1927	1289198	1787	1208.08	11.7272	1205.76	R10p_K9me2_peak_685b
PS15m_ct10	1290077	1295942	5866	1290165	301	26.4706	1.98077	25.5039	R10p_K9me2_peak_686a
PS15m_ct10	1290077	1295942	5866	1290645	995	449.723	6.53262	448.043	R10p_K9me2_peak_686b
PS15m_ct10	1290077	1295942	5866	1290953	660	203.374	4.3354	202.099	R10p_K9me2_peak_686c
PS15m_ct10	1290077	1295942	5866	1291830	807	144.774	2.88205	143.593	R10p_K9me2_peak_686d
PS15m_ct10	1290077	1295942	5866	1292059	865	270.487	4.40964	269.104	R10p_K9me2_peak_686e
PS15m_ct10	1290077	1295942	5866	1292683	987	443.191	6.48015	441.521	R10p_K9me2_peak_686f
PS15m_ct10	1290077	1295942	5866	1293371	464	91.9157	3.04987	90.8163	R10p_K9me2_peak_686g
PS15m_ct10	1290077	1295942	5866	1293758	1724	1077.37	10.3095	1075.14	R10p_K9me2_peak_686h
PS15m_ct10	1290077	1295942	5866	1294218	2156	1619.22	14.1474	1616.69	R10p_K9me2_peak_686i
PS15m_ct10	1290077	1295942	5866	1295314	2464	1310.39	8.1363	1308.01	R10p_K9me2_peak_686j
PS15m_ct10	1296200	1296795	596	1296540	752	264.947	4.93882	263.573	R10p_K9me2_peak_687
PS15m_ct10	1299433	1300677	1245	1300124	1422	834.13	9.33325	832.057	R10p_K9me2_peak_688
PS15m_ct10	1301002	1301528	527	1301168	627	182.604	4.11896	181.362	R10p_K9me2_peak_689
PS15m_ct10	1302088	1303353	1266	1302210	300	26.1695	1.97421	25.2037	R10p_K9me2_peak_690a
PS15m_ct10	1302088	1303353	1266	1302407	255	14.1705	1.67907	13.2479	R10p_K9me2_peak_690b
PS15m_ct10	1302088	1303353	1266	1302708	261	15.5869	1.71842	14.6581	R10p_K9me2_peak_690c
PS15m_ct10	1302088	1303353	1266	1303080	252	13.4846	1.65939	12.5652	R10p_K9me2_peak_690d
PS15m_ct10	1304064	1304375	312	1304170	200	4.15257	1.31833	3.29173	R10p_K9me2_peak_691
PS15m_ct10	1357623	1359218	1596	1357771	294	7.60241	1.39329	6.71525	R10p_K9me2_peak_692a
PS15m_ct10	1357623	1359218	1596	1357891	285	12.5762	1.5766	11.6619	R10p_K9me2_peak_692b
PS15m_ct10	1357623	1359218	1596	1358237	293	16.8453	1.70334	15.9114	R10p_K9me2_peak_692c
PS15m_ct10	1357623	1359218	1596	1358554	373	47.5553	2.35116	46.5366	R10p_K9me2_peak_692d
PS15m_ct10	1357623	1359218	1596	1359038	319	32.1295	2.09883	31.1469	R10p_K9me2_peak_692e
PS15m_ct10	1359390	1359611	222	1359506	305	27.6893	2.00701	26.7189	R10p_K9me2_peak_693
PS15m_ct10	1359890	1360242	353	1360097	457	88.5222	3.00395	87.4284	R10p_K9me2_peak_694
PS15m_ct10	1360474	1362493	2020	1361402	1831	1255.49	12.0158	1253.14	R10p_K9me2_peak_695a
PS15m_ct10	1360474	1362493	2020	1361767	1441	852.673	9.45787	850.588	R10p_K9me2_peak_695b
PS15m_ct10	1360474	1362493	2020	1362126	934	400.638	6.13253	399.036	R10p_K9me2_peak_695c
PS15m_ct10	1363032	1369807	6776	1363169	508	114.264	3.33846	113.129	R10p_K9me2_peak_696a
PS15m_ct10	1363032	1369807	6776	1363685	1166	595.676	7.65418	593.807	R10p_K9me2_peak_696b
PS15m_ct10	1363032	1369807	6776	1364166	1109	545.732	7.28033	543.922	R10p_K9me2_peak_696c
PS15m_ct10	1363032	1369807	6776	1364413	981	438.311	6.44079	436.648	R10p_K9me2_peak_696d
PS15m_ct10	1363032	1369807	6776	1364863	1306	723.363	8.57242	721.373	R10p_K9me2_peak_696e
PS15m_ct10	1363032	1369807	6776	1366042	1865	1178.03	10.4939	1175.73	R10p_K9me2_peak_696f
PS15m_ct10	1363032	1369807	6776	1366759	1030	478.626	6.76218	476.903	R10p_K9me2_peak_696g
PS15m_ct10	1363032	1369807	6776	1367511	791	292.557	5.19461	291.137	R10p_K9me2_peak_696h
PS15m_ct10	1363032	1369807	6776	1367906	1018	381	5.27546	379.431	R10p_K9me2_peak_696i
PS15m_ct10	1363032	1369807	6776	1368486	1040	486.979	6.82777	485.244	R10p_K9me2_peak_696j
PS15m_ct10	1363032	1369807	6776	1368790	1042	488.655	6.84088	486.917	R10p_K9me2_peak_696k
PS15m_ct10	1363032	1369807	6776	1369268	542	132.669	3.56146	131.506	R10p_K9me2_peak_696l
PS15m_ct10	1363032	1369807	6776	1369668	619	177.68	4.06649	176.446	R10p_K9me2_peak_696m
PS15m_ct10	1370151	1372001	1851	1370416	769	276.877	5.05032	275.483	R10p_K9me2_peak_697a
PS15m_ct10	1370151	1372001	1851	1370818	545	134.339	3.58113	133.173	R10p_K9me2_peak_697b
PS15m_ct10	1370151	1372001	1851	1371199	807	304.128	5.29955	302.688	R10p_K9me2_peak_697c
PS15m_ct10	1370151	1372001	1851	1371570	445	82.813	2.92525	81.7286	R10p_K9me2_peak_697d
PS15m_ct10	1370151	1372001	1851	1371894	307	28.307	2.02013	27.3349	R10p_K9me2_peak_697e
PS15m_ct10	1372189	1372811	623	1372321	462	90.9414	3.03675	89.8436	R10p_K9me2_peak_698a
PS15m_ct10	1372189	1372811	623	1372726	306	27.9974	2.01357	27.0262	R10p_K9me2_peak_698b
PS15m_ct10	1373940	1374371	432	1374167	478	98.8387	3.14169	97.7282	R10p_K9me2_peak_699
PS15m_ct10	1374959	1377996	3038	1375062	301	26.4706	1.98077	25.5039	R10p_K9me2_peak_700a
PS15m_ct10	1374959	1377996	3038	1375705	896	370.927	5.88329	369.373	R10p_K9me2_peak_700b
PS15m_ct10	1374959	1377996	3038	1376464	1727	1144.19	11.3337	1141.91	R10p_K9me2_peak_700c
PS15m_ct10	1374959	1377996	3038	1377778	906	378.679	5.94888	377.112	R10p_K9me2_peak_700d
PS15m_ct10	1378986	1379585	600	1379127	297	25.2748	1.95454	24.3116	R10p_K9me2_peak_701a
PS15m_ct10	1378986	1379585	600	1379373	343	40.3486	2.25625	39.3456	R10p_K9me2_peak_701b
PS15m_ct10	1380356	1381131	776	1380656	279	20.183	1.83648	19.2364	R10p_K9me2_peak_702a
PS15m_ct10	1380356	1381131	776	1380942	219	6.9766	1.44295	6.09298	R10p_K9me2_peak_702b
PS15m_ct10	1392251	1392788	538	1392343	231	6.49011	1.4065	5.60998	R10p_K9me2_peak_703a
PS15m_ct10	1392251	1392788	538	1392663	293	19.7803	1.79503	18.8355	R10p_K9me2_peak_703b
PS15m_ct10	1393247	1394817	1571	1393420	484	31.5069	1.79186	30.526	R10p_K9me2_peak_704a
PS15m_ct10	1393247	1394817	1571	1393943	598	164.97	3.92875	163.757	R10p_K9me2_peak_704b
PS15m_ct10	1393247	1394817	1571	1394536	841	329.169	5.52255	327.687	R10p_K9me2_peak_704c
PS15m_ct10	1395550	1396563	1014	1395806	1323	739.326	8.68392	737.323	R10p_K9me2_peak_705a
PS15m_ct10	1395550	1396563	1014	1396341	840	328.424	5.516	326.943	R10p_K9me2_peak_705b
PS15m_ct10	1396775	1397638	864	1397016	812	307.772	5.33235	306.326	R10p_K9me2_peak_706a
PS15m_ct10	1396775	1397638	864	1397402	920	389.613	6.0407	388.028	R10p_K9me2_peak_706b
PS15m_ct10	1398124	1398771	648	1398524	595	163.18	3.90908	161.97	R10p_K9me2_peak_707
PS15m_ct10	1399218	1400447	1230	1399382	430	50.2632	2.25966	49.2388	R10p_K9me2_peak_708a
PS15m_ct10	1399218	1400447	1230	1399629	334	21.7494	1.77894	20.7978	R10p_K9me2_peak_708b
PS15m_ct10	1399218	1400447	1230	1400406	202	4.4161	1.33145	3.55275	R10p_K9me2_peak_708c
PS15m_ct10	1524577	1525579	1003	1524774	260	15.3467	1.71186	14.419	R10p_K9me2_peak_709a
PS15m_ct10	1524577	1525579	1003	1525149	209	5.4017	1.37736	4.52975	R10p_K9me2_peak_709b
PS15m_ct10	1524577	1525579	1003	1525441	243	11.5184	1.60036	10.6086	R10p_K9me2_peak_709c
PS15m_ct10	1526838	1527273	436	1527063	595	163.18	3.90908	161.97	R10p_K9me2_peak_710
PS15m_ct10	1527762	1528777	1016	1528231	1065	508.044	6.99174	506.28	R10p_K9me2_peak_711
PS15m_ct10	1529031	1531330	2300	1529192	526	123.889	3.45652	122.739	R10p_K9me2_peak_712a
PS15m_ct10	1529031	1531330	2300	1529567	1244	665.969	8.16577	664.029	R10p_K9me2_peak_712b
PS15m_ct10	1529031	1531330	2300	1530120	3049	1780.2	9.32194	1777.61	R10p_K9me2_peak_712c
PS15m_ct10	1529031	1531330	2300	1530416	3946	2409.12	9.99226	2406.28	R10p_K9me2_peak_712d
PS15m_ct10	1529031	1531330	2300	1530946	605	169.172	3.97466	167.952	R10p_K9me2_peak_712e
PS15m_ct10	1531478	1533695	2218	1531624	533	127.705	3.50243	126.549	R10p_K9me2_peak_713a
PS15m_ct10	1531478	1533695	2218	1532071	744	259.39	4.88635	258.025	R10p_K9me2_peak_713b
PS15m_ct10	1531478	1533695	2218	1532866	495	107.483	3.25319	106.359	R10p_K9me2_peak_713c
PS15m_ct10	1531478	1533695	2218	1533354	977	435.066	6.41456	433.408	R10p_K9me2_peak_713d
PS15m_ct10	1534181	1534784	604	1534473	1126	560.497	7.39183	558.669	R10p_K9me2_peak_714
PS15m_ct10	1535824	1540711	4888	1536124	829	320.262	5.44385	318.794	R10p_K9me2_peak_715a
PS15m_ct10	1535824	1540711	4888	1536766	737	254.559	4.84043	253.202	R10p_K9me2_peak_715b
PS15m_ct10	1535824	1540711	4888	1537140	524	122.807	3.4434	121.658	R10p_K9me2_peak_715c
PS15m_ct10	1535824	1540711	4888	1537399	701	230.171	4.60431	228.854	R10p_K9me2_peak_715d
PS15m_ct10	1535824	1540711	4888	1537802	1008	460.397	6.61788	458.701	R10p_K9me2_peak_715e
PS15m_ct10	1535824	1540711	4888	1538401	653	198.907	4.28949	197.64	R10p_K9me2_peak_715f
PS15m_ct10	1535824	1540711	4888	1538608	513	116.91	3.37125	115.771	R10p_K9me2_peak_715g
PS15m_ct10	1535824	1540711	4888	1538997	701	230.171	4.60431	228.854	R10p_K9me2_peak_715h
PS15m_ct10	1535824	1540711	4888	1539291	266	16.8121	1.75121	15.8782	R10p_K9me2_peak_715i
PS15m_ct10	1535824	1540711	4888	1539727	948	411.755	6.22435	410.135	R10p_K9me2_peak_715j
PS15m_ct10	1535824	1540711	4888	1540453	916	386.479	6.01447	384.9	R10p_K9me2_peak_715k
PS15m_ct10	1541363	1542855	1493	1541748	1359	562.296	5.90538	560.466	R10p_K9me2_peak_716a
PS15m_ct10	1541363	1542855	1493	1542093	1338	572.426	6.13692	570.585	R10p_K9me2_peak_716b
PS15m_ct10	1541363	1542855	1493	1542422	1586	997.668	10.4089	995.487	R10p_K9me2_peak_716c
PS15m_ct10	1543542	1547616	4075	1543798	896	370.927	5.88329	369.373	R10p_K9me2_peak_717a
PS15m_ct10	1543542	1547616	4075	1544840	1770	895.38	7.58368	893.267	R10p_K9me2_peak_717b
PS15m_ct10	1543542	1547616	4075	1545497	1819	986.172	8.34145	983.998	R10p_K9me2_peak_717c
PS15m_ct10	1543542	1547616	4075	1545937	558	141.654	3.6664	140.477	R10p_K9me2_peak_717d
PS15m_ct10	1543542	1547616	4075	1546165	538	130.455	3.53522	129.295	R10p_K9me2_peak_717e
PS15m_ct10	1543542	1547616	4075	1546713	775	281.127	5.08967	279.725	R10p_K9me2_peak_717f
PS15m_ct10	1543542	1547616	4075	1547163	849	335.148	5.57503	333.656	R10p_K9me2_peak_717g
PS15m_ct10	1548136	1549291	1156	1548367	2042	1489.03	13.3997	1486.57	R10p_K9me2_peak_718a
PS15m_ct10	1548136	1549291	1156	1548925	1011	462.871	6.63756	461.171	R10p_K9me2_peak_718b
PS15m_ct10	1549455	1551795	2341	1549899	1417	657.7	6.77476	655.768	R10p_K9me2_peak_719a
PS15m_ct10	1549455	1551795	2341	1550266	1388	525.475	5.3554	523.69	R10p_K9me2_peak_719b
PS15m_ct10	1549455	1551795	2341	1550901	1208	633.254	7.92965	631.346	R10p_K9me2_peak_719c
PS15m_ct10	1549455	1551795	2341	1551456	888	364.76	5.83082	363.217	R10p_K9me2_peak_719d
PS15m_ct10	1552328	1552626	299	1552518	567	60.5248	2.17642	59.4804	R10p_K9me2_peak_720
PS15m_ct10	1553409	1553857	449	1553691	362	47.3699	2.38086	46.3513	R10p_K9me2_peak_721
PS15m_ct10	1554128	1554327	200	1554288	311	18.727	1.73102	17.7862	R10p_K9me2_peak_722
PS15m_ct10	1567153	1567850	698	1567512	333	36.8333	2.19066	35.8387	R10p_K9me2_peak_723
PS15m_ct10	1568352	1568645	294	1568516	398	61.8334	2.61698	60.7859	R10p_K9me2_peak_724
PS15m_ct10	1569373	1569659	287	1569518	613	174.017	4.02714	172.789	R10p_K9me2_peak_725
PS15m_ct10	1570211	1570426	216	1570311	394	60.1547	2.59075	59.1103	R10p_K9me2_peak_726
PS15m_ct10	1571013	1572404	1392	1571197	534	128.254	3.50899	127.097	R10p_K9me2_peak_727a
PS15m_ct10	1571013	1572404	1392	1571570	757	268.439	4.97161	267.059	R10p_K9me2_peak_727b
PS15m_ct10	1571013	1572404	1392	1572231	809	305.584	5.31267	304.141	R10p_K9me2_peak_727c
PS15m_ct10	1573471	1573863	393	1573652	435	78.1618	2.85966	77.0853	R10p_K9me2_peak_728
PS15m_ct10	1574380	1574595	216	1574482	357	42.0466	2.25952	41.0402	R10p_K9me2_peak_729
PS15m_ct10	1591648	1593363	1716	1592055	372	46.1287	2.31874	45.1133	R10p_K9me2_peak_730a
PS15m_ct10	1591648	1593363	1716	1592327	356	45.1052	2.34151	44.0915	R10p_K9me2_peak_730b
PS15m_ct10	1591648	1593363	1716	1592668	189	2.84983	1.24618	2.00311	R10p_K9me2_peak_730c
PS15m_ct10	1591648	1593363	1716	1593121	625	181.369	4.10584	180.129	R10p_K9me2_peak_730d
PS15m_ct10	1593654	1594153	500	1593968	875	354.805	5.74556	353.279	R10p_K9me2_peak_731
PS15m_ct10	1594909	1599898	4990	1595189	763	272.648	5.01096	271.261	R10p_K9me2_peak_732a
PS15m_ct10	1594909	1599898	4990	1595455	843	330.661	5.53567	329.176	R10p_K9me2_peak_732b
PS15m_ct10	1594909	1599898	4990	1596087	1184	611.702	7.77224	609.816	R10p_K9me2_peak_732c
PS15m_ct10	1594909	1599898	4990	1596430	985	441.563	6.46703	439.895	R10p_K9me2_peak_732d
PS15m_ct10	1594909	1599898	4990	1596861	457	88.5222	3.00395	87.4284	R10p_K9me2_peak_732e
PS15m_ct10	1594909	1599898	4990	1597268	789	291.121	5.18149	289.703	R10p_K9me2_peak_732f
PS15m_ct10	1594909	1599898	4990	1598022	1123	557.884	7.37215	556.059	R10p_K9me2_peak_732g
PS15m_ct10	1594909	1599898	4990	1598749	601	166.767	3.94843	165.55	R10p_K9me2_peak_732h
PS15m_ct10	1594909	1599898	4990	1599400	1968	1380.36	12.5038	1377.95	R10p_K9me2_peak_732i
PS15m_ct10	1600449	1601130	682	1600824	2391	1312.66	8.5075	1310.28	R10p_K9me2_peak_733
PS15m_ct10	1601651	1602552	902	1601833	494	106.967	3.24663	105.844	R10p_K9me2_peak_734a
PS15m_ct10	1601651	1602552	902	1602118	593	161.991	3.89596	160.782	R10p_K9me2_peak_734b
PS15m_ct10	1601651	1602552	902	1602359	574	150.836	3.77134	149.645	R10p_K9me2_peak_734c
PS15m_ct10	1602911	1603262	352	1603083	444	82.3434	2.91869	81.2599	R10p_K9me2_peak_735
PS15m_ct10	1603513	1605122	1610	1603958	1553	964.144	10.1925	961.985	R10p_K9me2_peak_736a
PS15m_ct10	1603513	1605122	1610	1604440	1174	602.784	7.70665	600.908	R10p_K9me2_peak_736b
PS15m_ct10	1603513	1605122	1610	1604948	626	181.986	4.1124	180.745	R10p_K9me2_peak_736c
PS15m_ct10	1605601	1607415	1815	1605801	1550	961.111	10.1728	958.954	R10p_K9me2_peak_737a
PS15m_ct10	1605601	1607415	1815	1606336	1044	490.332	6.854	488.592	R10p_K9me2_peak_737b
PS15m_ct10	1605601	1607415	1815	1607149	642	191.954	4.21734	190.697	R10p_K9me2_peak_737c
PS15m_ct10	1607850	1609411	1562	1608153	955	417.347	6.27026	415.718	R10p_K9me2_peak_738a
PS15m_ct10	1607850	1609411	1562	1609078	1054	498.743	6.91959	496.992	R10p_K9me2_peak_738b
PS15m_ct10	1609827	1610355	529	1610097	652	198.272	4.28293	197.005	R10p_K9me2_peak_739
PS15m_ct10	1610670	1611352	683	1610809	302	26.7732	1.98733	25.8055	R10p_K9me2_peak_740a
PS15m_ct10	1610670	1611352	683	1611206	358	45.8553	2.35463	44.84	R10p_K9me2_peak_740b
PS15m_ct10	1611729	1613584	1856	1611923	713	238.213	4.68302	236.883	R10p_K9me2_peak_741a
PS15m_ct10	1611729	1613584	1856	1612406	828	319.523	5.43729	318.057	R10p_K9me2_peak_741b
PS15m_ct10	1611729	1613584	1856	1613016	1957	1393.76	12.8422	1391.33	R10p_K9me2_peak_741c
PS15m_ct10	1614144	1614567	424	1614323	772	279	5.06999	277.602	R10p_K9me2_peak_742
PS15m_ct10	1615120	1617021	1902	1615408	747	255.478	4.7943	254.12	R10p_K9me2_peak_743a
PS15m_ct10	1615120	1617021	1902	1616414	352	43.6195	2.31528	42.609	R10p_K9me2_peak_743b
PS15m_ct10	1615120	1617021	1902	1616866	241	4.87136	1.32134	4.00419	R10p_K9me2_peak_743c
PS15m_ct10	1664115	1664887	773	1664376	1267	72.2372	1.73643	71.1716	R10p_K9me2_peak_744
PS15m_ct10	1665501	1666227	727	1665748	1015	8.77307	1.20993	7.8783	R10p_K9me2_peak_745a
PS15m_ct10	1665501	1666227	727	1665805	1137	12.1098	1.24157	11.1977	R10p_K9me2_peak_745b
PS15m_ct10	1666419	1668924	2506	1666547	757	29.2219	1.55169	28.2479	R10p_K9me2_peak_746a
PS15m_ct10	1666419	1668924	2506	1667436	1134	69.4553	1.77442	68.3945	R10p_K9me2_peak_746b
PS15m_ct10	1666419	1668924	2506	1668545	1210	253.407	3.20451	252.052	R10p_K9me2_peak_746c
PS15m_ct10	1681418	1682974	1557	1681504	230	8.92819	1.51509	8.03237	R10p_K9me2_peak_747a
PS15m_ct10	1681418	1682974	1557	1681711	232	9.30701	1.52821	8.40902	R10p_K9me2_peak_747b
PS15m_ct10	1681418	1682974	1557	1682078	225	8.0132	1.4823	7.12282	R10p_K9me2_peak_747c
PS15m_ct10	1681418	1682974	1557	1682368	491	105.426	3.22696	104.305	R10p_K9me2_peak_747d
PS15m_ct10	1681418	1682974	1557	1682642	478	98.8387	3.14169	97.7282	R10p_K9me2_peak_747e
PS15m_ct10	1683122	1684455	1334	1683342	762	271.945	5.00441	270.559	R10p_K9me2_peak_748a
PS15m_ct10	1683122	1684455	1334	1683529	695	226.183	4.56496	224.873	R10p_K9me2_peak_748b
PS15m_ct10	1683122	1684455	1334	1683889	885	362.455	5.81114	360.916	R10p_K9me2_peak_748c
PS15m_ct10	1684643	1685065	423	1684837	859	342.668	5.64061	341.163	R10p_K9me2_peak_749
PS15m_ct10	1685668	1687533	1866	1685818	422	72.2639	2.77439	71.1977	R10p_K9me2_peak_750a
PS15m_ct10	1685668	1687533	1866	1686535	2079	1068.33	7.75409	1066.1	R10p_K9me2_peak_750b
PS15m_ct10	1685668	1687533	1866	1686776	2395	903.647	5.35436	901.528	R10p_K9me2_peak_750c
PS15m_ct10	1685668	1687533	1866	1687153	3846	1891.9	7.33897	1889.27	R10p_K9me2_peak_750d
PS15m_ct10	1687875	1689205	1331	1688081	610	172.195	4.00746	170.97	R10p_K9me2_peak_751a
PS15m_ct10	1687875	1689205	1331	1688554	712	237.54	4.67646	236.211	R10p_K9me2_peak_751b
PS15m_ct10	1687875	1689205	1331	1688798	804	301.948	5.27988	300.511	R10p_K9me2_peak_751c
PS15m_ct10	1689783	1690307	525	1690041	573	150.257	3.76478	149.066	R10p_K9me2_peak_752
PS15m_ct10	1690587	1691560	974	1690694	367	49.2899	2.41366	48.2672	R10p_K9me2_peak_753a
PS15m_ct10	1690587	1691560	974	1691383	541	132.115	3.5549	130.952	R10p_K9me2_peak_753b
PS15m_ct10	1692326	1692878	553	1692473	352	43.6195	2.31528	42.609	R10p_K9me2_peak_754a
PS15m_ct10	1692326	1692878	553	1692754	294	24.393	1.93486	23.4324	R10p_K9me2_peak_754b
PS15m_ct10	1761969	1762403	435	1762275	453	86.6038	2.97772	85.5131	R10p_K9me2_peak_755
PS15m_ct10	1868469	1877802	9334	1868739	1105	540.509	7.22347	538.706	R10p_K9me2_peak_756a
PS15m_ct10	1868469	1877802	9334	1869122	510	115.32	3.35157	114.183	R10p_K9me2_peak_756b
PS15m_ct10	1868469	1877802	9334	1869677	990	445.638	6.49982	443.963	R10p_K9me2_peak_756c
PS15m_ct10	1868469	1877802	9334	1870403	1222	645.922	8.02148	644.001	R10p_K9me2_peak_756d
PS15m_ct10	1868469	1877802	9334	1870694	1268	688.031	8.32318	686.07	R10p_K9me2_peak_756e
PS15m_ct10	1868469	1877802	9334	1871094	234	9.69306	1.54133	8.7929	R10p_K9me2_peak_756f
PS15m_ct10	1868469	1877802	9334	1871746	1644	1057.31	10.7893	1055.09	R10p_K9me2_peak_756g
PS15m_ct10	1868469	1877802	9334	1872018	1184	611.702	7.77224	609.816	R10p_K9me2_peak_756h
PS15m_ct10	1868469	1877802	9334	1872300	1074	515.689	7.05077	513.916	R10p_K9me2_peak_756i
PS15m_ct10	1868469	1877802	9334	1872807	846	332.902	5.55535	331.413	R10p_K9me2_peak_756j
PS15m_ct10	1868469	1877802	9334	1873309	718	241.59	4.71582	240.254	R10p_K9me2_peak_756k
PS15m_ct10	1868469	1877802	9334	1874172	1231	654.103	8.08051	652.174	R10p_K9me2_peak_756l
PS15m_ct10	1868469	1877802	9334	1874954	1883	1135.07	9.75365	1132.8	R10p_K9me2_peak_756m
PS15m_ct10	1868469	1877802	9334	1875828	3013	2581.84	18.3677	2578.94	R10p_K9me2_peak_756n
PS15m_ct10	1868469	1877802	9334	1876360	2795	2393.95	18.3386	2391.12	R10p_K9me2_peak_756o
PS15m_ct10	1868469	1877802	9334	1877056	1449	860.514	9.51034	858.423	R10p_K9me2_peak_756p
PS15m_ct10	1868469	1877802	9334	1877642	586	157.85	3.85005	156.648	R10p_K9me2_peak_756q
PS15m_ct11	334	1806	1473	454	615	175.235	4.04025	174.005	R10p_K9me2_peak_757a
PS15m_ct11	334	1806	1473	1191	6445	4488.19	12.4312	4484.8	R10p_K9me2_peak_757b
PS15m_ct11	334	1806	1473	1485	6173	3905.47	10.5877	3902.19	R10p_K9me2_peak_757c
PS15m_ct11	2293	3936	1644	2649	3171	2527.71	15.8904	2524.83	R10p_K9me2_peak_758a
PS15m_ct11	2293	3936	1644	3128	1822	914.827	7.51034	912.701	R10p_K9me2_peak_758b
PS15m_ct11	2293	3936	1644	3502	7163	6487.3	20.7684	6483.57	R10p_K9me2_peak_758c
PS15m_ct11	5345	5852	508	5416	251	13.2593	1.65283	12.341	R10p_K9me2_peak_759a
PS15m_ct11	5345	5852	508	5726	605	169.172	3.97466	167.952	R10p_K9me2_peak_759b
PS15m_ct11	6093	6609	517	6257	1468	879.211	9.63496	877.108	R10p_K9me2_peak_760
PS15m_ct11	7035	8129	1095	7164	507	113.737	3.3319	112.603	R10p_K9me2_peak_761a
PS15m_ct11	7035	8129	1095	7796	1481	892.065	9.72022	889.954	R10p_K9me2_peak_761b
PS15m_ct11	8487	8733	247	8611	425	73.6098	2.79407	72.5412	R10p_K9me2_peak_762
[truncated: 9,575 more rows]

## Sheet: #35 H3K9me2 peaks
# This file is generated by MACS version 2.2.9.1
# Command line: callpeak -t R10p93_K9me2.bam -c R10p93_Input.bam -g 37441900 -n R10p93_K9me2 --keep-dup all --extsize 200 --nomodel --call-summits -q 0.01 --outdir ./
# ARGUMENTS LIST:
# name = R10p93_K9me2
# format = AUTO
# ChIP-seq file = ['R10p93_K9me2.bam']
# control file = ['R10p93_Input.bam']
# effective genome size = 3.74e+07
# band width = 300
# model fold = [5, 50]
# qvalue cutoff = 1.00e-02
# The maximum gap between significant sites is assigned as the read length/tag size.
# The minimum length of peaks is assigned as the predicted fragment length "d".
# Larger dataset will be scaled towards smaller dataset.
# Range for calculating regional lambda is: 1000 bps and 10000 bps
# Broad region calling is off
# Paired-End mode is off
# Searching for subpeak summits is on
# tag size is determined as 133 bps
# total tags in treatment: 13877603
# total tags in control: 27566648
# d = 200
chr	start	end	length	abs_summit	pileup	-LOG10(pvalue)	fold_enrichment	-LOG10(qvalue)	name
PS15m_ct1	2	504	503	181	628	344.896	8.3723	343.042	R10p93_K9me2_peak_1
PS15m_ct1	772	1284	513	953	388	144.921	5.17778	143.467	R10p93_K9me2_peak_2
PS15m_ct1	1442	3717	2276	1572	214	39.631	2.86175	38.6029	R10p93_K9me2_peak_3a
PS15m_ct1	1442	3717	2276	1972	311	92.9633	4.15287	91.6877	R10p93_K9me2_peak_3b
PS15m_ct1	1442	3717	2276	2193	318	97.374	4.24605	96.0813	R10p93_K9me2_peak_3c
PS15m_ct1	1442	3717	2276	2698	250	57.5853	3.34093	56.4655	R10p93_K9me2_peak_3d
PS15m_ct1	1442	3717	2276	3160	249	57.0549	3.32762	55.9376	R10p93_K9me2_peak_3e
PS15m_ct1	3866	4276	411	4046	253	59.1868	3.38086	58.0594	R10p93_K9me2_peak_4
PS15m_ct1	5186	10665	5480	5302	174	22.7608	2.32934	21.828	R10p93_K9me2_peak_5a
PS15m_ct1	5186	10665	5480	5753	507	237.881	6.76173	236.205	R10p93_K9me2_peak_5b
PS15m_ct1	5186	10665	5480	5961	523	251.373	6.9747	249.67	R10p93_K9me2_peak_5c
PS15m_ct1	5186	10665	5480	6428	318	97.374	4.24605	96.0813	R10p93_K9me2_peak_5d
PS15m_ct1	5186	10665	5480	6961	458	197.955	6.10951	196.361	R10p93_K9me2_peak_5e
PS15m_ct1	5186	10665	5480	7745	559	282.493	7.45387	280.737	R10p93_K9me2_peak_5f
PS15m_ct1	5186	10665	5480	8210	797	510.984	10.6218	508.879	R10p93_K9me2_peak_5g
PS15m_ct1	5186	10665	5480	8549	968	694.951	12.8979	692.557	R10p93_K9me2_peak_5h
PS15m_ct1	5186	10665	5480	8909	371	132.831	4.9515	131.414	R10p93_K9me2_peak_5i
PS15m_ct1	5186	10665	5480	9206	394	149.266	5.25764	147.799	R10p93_K9me2_peak_5j
PS15m_ct1	5186	10665	5480	9807	409	160.299	5.4573	158.801	R10p93_K9me2_peak_5k
PS15m_ct1	11136	15854	4719	11655	306	89.8542	4.08632	88.591	R10p93_K9me2_peak_6a
PS15m_ct1	11136	15854	4719	12205	191	29.4969	2.55561	28.5245	R10p93_K9me2_peak_6b
PS15m_ct1	11136	15854	4719	12302	195	31.178	2.60886	30.1961	R10p93_K9me2_peak_6c
PS15m_ct1	11136	15854	4719	12711	213	39.1675	2.84844	38.1419	R10p93_K9me2_peak_6d
PS15m_ct1	11136	15854	4719	12912	240	52.3598	3.20783	51.2657	R10p93_K9me2_peak_6e
PS15m_ct1	11136	15854	4719	13456	481	216.427	6.41565	214.793	R10p93_K9me2_peak_6f
PS15m_ct1	11136	15854	4719	13855	410	161.043	5.47061	159.543	R10p93_K9me2_peak_6g
PS15m_ct1	11136	15854	4719	14282	449	190.861	5.98972	189.284	R10p93_K9me2_peak_6h
PS15m_ct1	11136	15854	4719	14553	391	147.089	5.21771	145.628	R10p93_K9me2_peak_6i
PS15m_ct1	11136	15854	4719	15085	519	247.98	6.92145	246.284	R10p93_K9me2_peak_6j
PS15m_ct1	11136	15854	4719	15684	609	327.369	8.1194	325.542	R10p93_K9me2_peak_6k
PS15m_ct1	16395	21351	4957	16738	906	626.602	12.0726	624.31	R10p93_K9me2_peak_7a
PS15m_ct1	16395	21351	4957	17263	856	522.348	9.84098	520.225	R10p93_K9me2_peak_7b
PS15m_ct1	16395	21351	4957	17787	599	318.247	7.98629	316.434	R10p93_K9me2_peak_7c
PS15m_ct1	16395	21351	4957	18246	418	167.034	5.57709	165.517	R10p93_K9me2_peak_7d
PS15m_ct1	16395	21351	4957	18619	424	171.57	5.65696	170.041	R10p93_K9me2_peak_7e
PS15m_ct1	16395	21351	4957	19162	345	114.997	4.60543	113.639	R10p93_K9me2_peak_7f
PS15m_ct1	16395	21351	4957	19452	461	187.495	5.70062	185.927	R10p93_K9me2_peak_7g
PS15m_ct1	16395	21351	4957	20352	544	269.401	7.25422	267.666	R10p93_K9me2_peak_7h
PS15m_ct1	16395	21351	4957	20660	460	199.541	6.13613	197.944	R10p93_K9me2_peak_7i
PS15m_ct1	16395	21351	4957	21141	187	27.8516	2.50237	26.8888	R10p93_K9me2_peak_7j
PS15m_ct1	22035	22823	789	22126	130	3.20583	1.33455	2.41526	R10p93_K9me2_peak_8a
PS15m_ct1	22035	22823	789	22489	179	24.6714	2.39589	23.7274	R10p93_K9me2_peak_8b
PS15m_ct1	23076	23275	200	23156	147	13.5472	1.96995	12.6715	R10p93_K9me2_peak_9
PS15m_ct1	56801	57020	220	56912	193	30.333	2.58223	29.356	R10p93_K9me2_peak_10
PS15m_ct1	57223	59194	1972	57443	113	4.98238	1.5174	4.17153	R10p93_K9me2_peak_11a
PS15m_ct1	57223	59194	1972	57805	208	36.8804	2.78189	35.867	R10p93_K9me2_peak_11b
PS15m_ct1	57223	59194	1972	58214	335	108.36	4.47232	107.025	R10p93_K9me2_peak_11c
PS15m_ct1	57223	59194	1972	58683	487	221.325	6.49552	219.681	R10p93_K9me2_peak_11d
PS15m_ct1	57223	59194	1972	59000	323	100.565	4.3126	99.2603	R10p93_K9me2_peak_11e
PS15m_ct1	59569	60180	612	59908	647	362.672	8.6252	360.791	R10p93_K9me2_peak_12
PS15m_ct1	68223	68675	453	68389	285	77.1878	3.8068	75.9779	R10p93_K9me2_peak_13
PS15m_ct1	72584	73559	976	72735	324	101.208	4.32591	99.9001	R10p93_K9me2_peak_14a
PS15m_ct1	72584	73559	976	73271	255	60.263	3.40748	59.1303	R10p93_K9me2_peak_14b
PS15m_ct1	150633	150835	203	150732	179	24.6714	2.39589	23.7274	R10p93_K9me2_peak_15
PS15m_ct1	151142	153634	2493	151356	166	19.8319	2.22285	18.9166	R10p93_K9me2_peak_16a
PS15m_ct1	151142	153634	2493	151728	188	28.2595	2.51568	27.2943	R10p93_K9me2_peak_16b
PS15m_ct1	151142	153634	2493	152377	210	37.7891	2.80851	36.771	R10p93_K9me2_peak_16c
PS15m_ct1	151142	153634	2493	152714	564	286.897	7.52043	285.133	R10p93_K9me2_peak_16d
PS15m_ct1	151142	153634	2493	153428	119	6.21696	1.59726	5.39485	R10p93_K9me2_peak_16e
PS15m_ct1	180980	181497	518	181078	134	4.55983	1.43415	3.75432	R10p93_K9me2_peak_17a
PS15m_ct1	180980	181497	518	181358	146	10.4373	1.78719	9.58327	R10p93_K9me2_peak_17b
PS15m_ct1	182788	189022	6235	182848	133	7.18873	1.62318	6.35911	R10p93_K9me2_peak_18a
PS15m_ct1	182788	189022	6235	183193	111	4.59945	1.49077	3.79232	R10p93_K9me2_peak_18b
PS15m_ct1	182788	189022	6235	183633	233	48.8081	3.11465	47.7319	R10p93_K9me2_peak_18c
PS15m_ct1	182788	189022	6235	184350	901	621.168	12.0061	618.885	R10p93_K9me2_peak_18d
PS15m_ct1	182788	189022	6235	184755	1194	957.943	15.906	955.237	R10p93_K9me2_peak_18e
PS15m_ct1	182788	189022	6235	185380	227	45.8355	3.03479	44.7747	R10p93_K9me2_peak_18f
PS15m_ct1	182788	189022	6235	185779	261	63.5318	3.48735	62.3836	R10p93_K9me2_peak_18g
PS15m_ct1	182788	189022	6235	186225	312	93.5893	4.16618	92.3112	R10p93_K9me2_peak_18h
PS15m_ct1	182788	189022	6235	186484	398	152.184	5.31088	150.709	R10p93_K9me2_peak_18i
PS15m_ct1	182788	189022	6235	186699	318	97.374	4.24605	96.0813	R10p93_K9me2_peak_18j
PS15m_ct1	182788	189022	6235	186929	631	347.687	8.41223	345.829	R10p93_K9me2_peak_18k
PS15m_ct1	182788	189022	6235	187301	446	188.513	5.94979	186.942	R10p93_K9me2_peak_18l
PS15m_ct1	182788	189022	6235	187556	270	68.546	3.60714	67.3745	R10p93_K9me2_peak_18m
PS15m_ct1	182788	189022	6235	188174	198	32.4619	2.64879	31.4729	R10p93_K9me2_peak_18n
PS15m_ct1	182788	189022	6235	188721	236	50.3194	3.15459	49.2354	R10p93_K9me2_peak_18o
PS15m_ct1	182788	189022	6235	188985	122	6.8813	1.63719	6.05363	R10p93_K9me2_peak_18p
PS15m_ct1	190414	193676	3263	190976	717	430.197	9.55693	428.217	R10p93_K9me2_peak_19a
PS15m_ct1	190414	193676	3263	191794	433	178.443	5.77675	176.897	R10p93_K9me2_peak_19b
PS15m_ct1	190414	193676	3263	192316	195	31.178	2.60886	30.1961	R10p93_K9me2_peak_19c
PS15m_ct1	190414	193676	3263	192624	360	125.187	4.80509	123.794	R10p93_K9me2_peak_19d
PS15m_ct1	190414	193676	3263	193049	1249	910.885	13.3219	908.219	R10p93_K9me2_peak_19e
PS15m_ct1	190414	193676	3263	193422	898	427.045	6.94895	425.07	R10p93_K9me2_peak_19f
PS15m_ct1	219060	219355	296	219277	260	23.4747	1.99416	22.5395	R10p93_K9me2_peak_20
PS15m_ct1	223361	223581	221	223468	121	6.65643	1.62388	5.83061	R10p93_K9me2_peak_21
PS15m_ct1	224288	229797	5510	224481	132	9.31264	1.77029	8.46622	R10p93_K9me2_peak_22a
PS15m_ct1	224288	229797	5510	224990	134	9.83759	1.79692	8.98737	R10p93_K9me2_peak_22b
PS15m_ct1	224288	229797	5510	225503	222	43.4104	2.96824	42.3621	R10p93_K9me2_peak_22c
PS15m_ct1	224288	229797	5510	225885	333	107.048	4.4457	105.718	R10p93_K9me2_peak_22d
PS15m_ct1	224288	229797	5510	226380	224	44.3747	2.99486	43.3214	R10p93_K9me2_peak_22e
PS15m_ct1	224288	229797	5510	226675	308	91.0937	4.11294	89.8254	R10p93_K9me2_peak_22f
PS15m_ct1	224288	229797	5510	226935	327	103.143	4.36584	101.828	R10p93_K9me2_peak_22g
PS15m_ct1	224288	229797	5510	227449	442	185.397	5.89655	183.833	R10p93_K9me2_peak_22h
PS15m_ct1	224288	229797	5510	227850	241	52.8744	3.22114	51.7777	R10p93_K9me2_peak_22i
PS15m_ct1	224288	229797	5510	228432	705	418.403	9.3972	416.44	R10p93_K9me2_peak_22j
PS15m_ct1	224288	229797	5510	228645	577	271.15	6.79431	269.412	R10p93_K9me2_peak_22k
PS15m_ct1	224288	229797	5510	229228	686	399.91	9.1443	397.974	R10p93_K9me2_peak_22l
PS15m_ct1	224288	229797	5510	229620	275	71.3877	3.67369	70.2033	R10p93_K9me2_peak_22m
PS15m_ct1	230222	230421	200	230331	132	9.31264	1.77029	8.46622	R10p93_K9me2_peak_23
PS15m_ct1	230740	231761	1022	230923	127	8.05602	1.70374	7.21909	R10p93_K9me2_peak_24a
PS15m_ct1	230740	231761	1022	231219	263	64.6347	3.51397	63.4813	R10p93_K9me2_peak_24b
PS15m_ct1	230740	231761	1022	231511	165	19.4771	2.20954	18.5641	R10p93_K9me2_peak_24c
PS15m_ct1	232252	233823	1572	232460	164	19.125	2.19623	18.214	R10p93_K9me2_peak_25a
PS15m_ct1	232252	233823	1572	232884	252	58.6513	3.36755	57.5263	R10p93_K9me2_peak_25b
PS15m_ct1	232252	233823	1572	233136	331	105.741	4.41908	104.416	R10p93_K9me2_peak_25c
PS15m_ct1	232252	233823	1572	233508	402	155.12	5.36413	153.636	R10p93_K9me2_peak_25d
PS15m_ct1	233970	234436	467	234069	104	3.37571	1.3976	2.58163	R10p93_K9me2_peak_26a
PS15m_ct1	233970	234436	467	234296	108	4.05255	1.45084	3.25103	R10p93_K9me2_peak_26b
PS15m_ct1	235911	236110	200	236010	174	19.7325	2.17282	18.8193	R10p93_K9me2_peak_27
PS15m_ct1	239054	243177	4124	239359	1044	781.073	13.9095	778.558	R10p93_K9me2_peak_28a
PS15m_ct1	239054	243177	4124	240353	442	185.397	5.89655	183.833	R10p93_K9me2_peak_28b
PS15m_ct1	239054	243177	4124	240651	420	168.542	5.60371	167.021	R10p93_K9me2_peak_28c
PS15m_ct1	239054	243177	4124	241123	226	45.3467	3.02148	44.2884	R10p93_K9me2_peak_28d
PS15m_ct1	239054	243177	4124	241424	205	35.5327	2.74196	34.5269	R10p93_K9me2_peak_28e
PS15m_ct1	239054	243177	4124	241892	239	51.847	3.19452	50.7555	R10p93_K9me2_peak_28f
PS15m_ct1	239054	243177	4124	242543	222	43.4104	2.96824	42.3621	R10p93_K9me2_peak_28g
PS15m_ct1	239054	243177	4124	242940	181	25.4524	2.42251	24.5037	R10p93_K9me2_peak_28h
PS15m_ct1	244130	244565	436	244251	143	12.3522	1.91671	11.4845	R10p93_K9me2_peak_29a
PS15m_ct1	244130	244565	436	244455	103	3.21601	1.38429	2.42386	R10p93_K9me2_peak_29b
PS15m_ct1	269058	271038	1981	269366	261	63.5318	3.48735	62.3836	R10p93_K9me2_peak_30a
PS15m_ct1	269058	271038	1981	270077	874	563.265	10.73	561.074	R10p93_K9me2_peak_30b
PS15m_ct1	269058	271038	1981	270410	622	339.334	8.29243	337.489	R10p93_K9me2_peak_30c
PS15m_ct1	269058	271038	1981	270834	1184	945.885	15.7729	943.189	R10p93_K9me2_peak_30d
PS15m_ct1	273486	274440	955	273602	201	33.7652	2.68872	32.769	R10p93_K9me2_peak_31a
PS15m_ct1	273486	274440	955	274249	1026	726.199	12.5939	723.763	R10p93_K9me2_peak_31b
PS15m_ct1	274598	275072	475	274768	369	131.431	4.92488	130.018	R10p93_K9me2_peak_32
PS15m_ct1	276139	277773	1635	276707	586	258.887	6.3033	257.172	R10p93_K9me2_peak_33a
PS15m_ct1	276139	277773	1635	277045	370	128.05	4.78587	126.648	R10p93_K9me2_peak_33b
PS15m_ct1	276139	277773	1635	277586	260	62.9829	3.47404	61.8373	R10p93_K9me2_peak_33c
PS15m_ct1	278241	280027	1787	278509	795	508.92	10.5951	506.819	R10p93_K9me2_peak_34a
PS15m_ct1	278241	280027	1787	279316	354	121.078	4.72522	119.699	R10p93_K9me2_peak_34b
PS15m_ct1	278241	280027	1787	279746	435	151.624	4.83878	150.15	R10p93_K9me2_peak_34c
PS15m_ct1	280198	287666	7469	280437	525	240.555	6.57196	238.874	R10p93_K9me2_peak_35a
PS15m_ct1	280198	287666	7469	281475	1004	565.651	8.75642	563.455	R10p93_K9me2_peak_35b
PS15m_ct1	280198	287666	7469	282065	493	226.256	6.57538	224.601	R10p93_K9me2_peak_35c
PS15m_ct1	280198	287666	7469	282404	544	224.683	5.82083	223.032	R10p93_K9me2_peak_35d
PS15m_ct1	280198	287666	7469	282703	878	478.386	8.33096	476.333	R10p93_K9me2_peak_35e
PS15m_ct1	280198	287666	7469	283085	954	514.066	8.21271	511.957	R10p93_K9me2_peak_35f
PS15m_ct1	280198	287666	7469	283613	903	469.623	7.81472	467.584	R10p93_K9me2_peak_35g
PS15m_ct1	280198	287666	7469	283877	931	440.517	6.90832	438.522	R10p93_K9me2_peak_35h
PS15m_ct1	280198	287666	7469	284315	982	495.39	7.51056	493.311	R10p93_K9me2_peak_35i
PS15m_ct1	280198	287666	7469	284668	870	498.901	8.96522	496.816	R10p93_K9me2_peak_35j
PS15m_ct1	280198	287666	7469	285294	220	42.4538	2.94162	41.4104	R10p93_K9me2_peak_35k
PS15m_ct1	280198	287666	7469	285506	224	44.3747	2.99486	43.3214	R10p93_K9me2_peak_35l
PS15m_ct1	280198	287666	7469	285693	267	66.86	3.56721	65.6963	R10p93_K9me2_peak_35m
PS15m_ct1	280198	287666	7469	286126	248	56.5262	3.31431	55.4114	R10p93_K9me2_peak_35n
PS15m_ct1	280198	287666	7469	286665	269	67.9824	3.59383	66.8134	R10p93_K9me2_peak_35o
PS15m_ct1	280198	287666	7469	287325	466	194.525	5.87174	192.941	R10p93_K9me2_peak_35p
PS15m_ct1	287813	288604	792	288452	240	29.6906	2.2907	28.7182	R10p93_K9me2_peak_36
PS15m_ct1	350620	353309	2690	350827	101	2.79008	1.3455	2.00369	R10p93_K9me2_peak_37a
PS15m_ct1	350620	353309	2690	351016	105	3.19709	1.37813	2.40655	R10p93_K9me2_peak_37b
PS15m_ct1	350620	353309	2690	351498	149	14.162	1.99657	13.2823	R10p93_K9me2_peak_37c
PS15m_ct1	350620	353309	2690	351827	170	20.2203	2.22031	19.3029	R10p93_K9me2_peak_37d
PS15m_ct1	350620	353309	2690	352281	173	18.6158	2.12064	17.7088	R10p93_K9me2_peak_37e
PS15m_ct1	350620	353309	2690	352550	102	3.06016	1.37098	2.26998	R10p93_K9me2_peak_37f
PS15m_ct1	350620	353309	2690	352967	286	77.7762	3.82011	76.5638	R10p93_K9me2_peak_37g
PS15m_ct1	353486	354277	792	353607	182	25.8465	2.43582	24.8955	R10p93_K9me2_peak_38a
PS15m_ct1	353486	354277	792	353935	301	86.7804	4.01977	85.5296	R10p93_K9me2_peak_38b
PS15m_ct1	354585	355789	1205	354704	196	31.6038	2.62217	30.6196	R10p93_K9me2_peak_39a
PS15m_ct1	354585	355789	1205	355028	406	158.073	5.41737	156.581	R10p93_K9me2_peak_39b
PS15m_ct1	354585	355789	1205	355508	413	163.282	5.51054	161.775	R10p93_K9me2_peak_39c
PS15m_ct1	356238	358881	2644	356584	372	133.533	4.96481	132.114	R10p93_K9me2_peak_40a
PS15m_ct1	356238	358881	2644	356960	403	155.857	5.37744	154.371	R10p93_K9me2_peak_40b
PS15m_ct1	356238	358881	2644	357779	180	25.0607	2.4092	24.1144	R10p93_K9me2_peak_40c
PS15m_ct1	356238	358881	2644	358386	496	228.733	6.61531	227.073	R10p93_K9me2_peak_40d
PS15m_ct1	356238	358881	2644	358734	132	9.31264	1.77029	8.46622	R10p93_K9me2_peak_40e
PS15m_ct1	359249	361510	2262	359495	452	193.217	6.02965	191.634	R10p93_K9me2_peak_41a
PS15m_ct1	359249	361510	2262	359981	446	188.513	5.94979	186.942	R10p93_K9me2_peak_41b
PS15m_ct1	359249	361510	2262	360489	950	578.987	9.83965	576.771	R10p93_K9me2_peak_41c
PS15m_ct1	359249	361510	2262	360821	509	239.556	6.78835	237.876	R10p93_K9me2_peak_41d
PS15m_ct1	359249	361510	2262	361391	175	23.1381	2.34265	22.2031	R10p93_K9me2_peak_41e
PS15m_ct1	462935	463297	363	463034	121	6.65643	1.62388	5.83061	R10p93_K9me2_peak_42a
PS15m_ct1	462935	463297	363	463104	142	12.0607	1.9034	11.195	R10p93_K9me2_peak_42b
PS15m_ct1	463844	464481	638	464059	129	8.549	1.73036	7.70828	R10p93_K9me2_peak_43a
PS15m_ct1	463844	464481	638	464336	588	308.296	7.83988	306.498	R10p93_K9me2_peak_43b
PS15m_ct1	464742	464989	248	464865	163	18.7754	2.18292	17.8664	R10p93_K9me2_peak_44
PS15m_ct1	465163	466989	1827	465275	138	10.9248	1.85016	10.0669	R10p93_K9me2_peak_45a
PS15m_ct1	465163	466989	1827	465528	264	65.1886	3.52728	64.0326	R10p93_K9me2_peak_45b
PS15m_ct1	465163	466989	1827	466252	736	449.049	9.80983	447.041	R10p93_K9me2_peak_45c
PS15m_ct1	465163	466989	1827	466924	101	2.9082	1.35767	2.11998	R10p93_K9me2_peak_45d
PS15m_ct1	539539	540455	917	539674	168	20.549	2.24947	19.6295	R10p93_K9me2_peak_46a
PS15m_ct1	539539	540455	917	539863	212	32.0301	2.53377	31.0451	R10p93_K9me2_peak_46b
PS15m_ct1	539539	540455	917	540342	130	8.01506	1.68989	7.17974	R10p93_K9me2_peak_46c
PS15m_ct1	541009	542069	1061	541148	142	12.0607	1.9034	11.195	R10p93_K9me2_peak_47a
PS15m_ct1	541009	542069	1061	541647	231	47.8098	3.08803	46.7387	R10p93_K9me2_peak_47b
PS15m_ct1	542889	543710	822	543071	438	182.297	5.8433	180.741	R10p93_K9me2_peak_48
PS15m_ct1	545136	546000	865	545347	198	32.4619	2.64879	31.4729	R10p93_K9me2_peak_49a
PS15m_ct1	545136	546000	865	545642	253	59.1868	3.38086	58.0594	R10p93_K9me2_peak_49b
PS15m_ct1	546145	546704	560	546495	190	29.0822	2.5423	28.1122	R10p93_K9me2_peak_50
PS15m_ct1	546932	548539	1608	547165	176	23.5178	2.35596	22.5806	R10p93_K9me2_peak_51a
PS15m_ct1	546932	548539	1608	547614	318	97.374	4.24605	96.0813	R10p93_K9me2_peak_51b
PS15m_ct1	546932	548539	1608	547834	284	76.6009	3.79349	75.3936	R10p93_K9me2_peak_51c
PS15m_ct1	546932	548539	1608	548246	274	70.8162	3.66038	69.6345	R10p93_K9me2_peak_51d
PS15m_ct1	548681	549935	1255	549341	571	293.093	7.6136	291.319	R10p93_K9me2_peak_52
PS15m_ct1	550539	551876	1338	550978	423	170.811	5.64365	169.285	R10p93_K9me2_peak_53a
PS15m_ct1	550539	551876	1338	551372	346	82.639	3.46398	81.406	R10p93_K9me2_peak_53b
PS15m_ct1	552025	554779	2755	552694	642	357.971	8.55864	356.097	R10p93_K9me2_peak_54a
PS15m_ct1	552025	554779	2755	553484	434	179.212	5.79006	177.664	R10p93_K9me2_peak_54b
PS15m_ct1	552025	554779	2755	554018	270	68.546	3.60714	67.3745	R10p93_K9me2_peak_54c
PS15m_ct1	552025	554779	2755	554294	295	83.1392	3.9399	81.9037	R10p93_K9me2_peak_54d
PS15m_ct1	552025	554779	2755	554657	215	40.0965	2.87507	39.0659	R10p93_K9me2_peak_54e
PS15m_ct1	554971	558062	3092	555075	156	16.4021	2.08975	15.508	R10p93_K9me2_peak_55a
PS15m_ct1	554971	558062	3092	555824	342	112.993	4.5655	111.642	R10p93_K9me2_peak_55b
PS15m_ct1	554971	558062	3092	556851	524	252.223	6.98801	250.519	R10p93_K9me2_peak_55c
PS15m_ct1	554971	558062	3092	557499	155	16.0738	2.07644	15.1817	R10p93_K9me2_peak_55d
PS15m_ct1	554971	558062	3092	557956	177	23.8999	2.36927	22.9605	R10p93_K9me2_peak_55e
PS15m_ct1	638506	640390	1885	638585	106	3.70656	1.42422	2.90875	R10p93_K9me2_peak_56a
PS15m_ct1	638506	640390	1885	638859	177	23.8999	2.36927	22.9605	R10p93_K9me2_peak_56b
PS15m_ct1	638506	640390	1885	639312	266	66.3013	3.5539	65.1401	R10p93_K9me2_peak_56c
PS15m_ct1	638506	640390	1885	639958	285	77.1878	3.8068	75.9779	R10p93_K9me2_peak_56d
PS15m_ct1	638506	640390	1885	640212	231	47.8098	3.08803	46.7387	R10p93_K9me2_peak_56e
PS15m_ct1	640940	642486	1547	641145	362	126.566	4.83171	125.169	R10p93_K9me2_peak_57a
PS15m_ct1	640940	642486	1547	641530	193	30.333	2.58223	29.356	R10p93_K9me2_peak_57b
PS15m_ct1	640940	642486	1547	642009	160	17.7423	2.14299	16.8397	R10p93_K9me2_peak_57c
PS15m_ct1	640940	642486	1547	642336	121	6.65643	1.62388	5.83061	R10p93_K9me2_peak_57d
PS15m_ct1	691969	692168	200	692027	103	3.21601	1.38429	2.42386	R10p93_K9me2_peak_58
PS15m_ct1	692574	694265	1692	692669	115	5.37974	1.54402	4.56512	R10p93_K9me2_peak_59a
PS15m_ct1	692574	694265	1692	692925	137	10.6484	1.83685	9.79248	R10p93_K9me2_peak_59b
PS15m_ct1	692574	694265	1692	693309	178	24.2845	2.38258	23.3427	R10p93_K9me2_peak_59c
PS15m_ct1	692574	694265	1692	694078	763	476.203	10.1692	474.153	R10p93_K9me2_peak_59d
PS15m_ct1	695000	695336	337	695226	137	10.6484	1.83685	9.79248	R10p93_K9me2_peak_60
PS15m_ct1	696266	708427	12162	696643	266	66.3013	3.5539	65.1401	R10p93_K9me2_peak_61a
PS15m_ct1	696266	708427	12162	697125	214	39.631	2.86175	38.6029	R10p93_K9me2_peak_61b
PS15m_ct1	696266	708427	12162	697441	199	32.8942	2.6621	31.9028	R10p93_K9me2_peak_61c
PS15m_ct1	696266	708427	12162	697743	196	31.6038	2.62217	30.6196	R10p93_K9me2_peak_61d
PS15m_ct1	696266	708427	12162	698151	794	507.889	10.5818	505.789	R10p93_K9me2_peak_61e
PS15m_ct1	696266	708427	12162	698554	384	142.047	5.12454	140.601	R10p93_K9me2_peak_61f
PS15m_ct1	696266	708427	12162	699061	257	61.346	3.43411	60.2081	R10p93_K9me2_peak_61g
PS15m_ct1	696266	708427	12162	699603	308	91.0937	4.11294	89.8254	R10p93_K9me2_peak_61h
PS15m_ct1	696266	708427	12162	699903	254	59.7241	3.39417	58.594	R10p93_K9me2_peak_61i
PS15m_ct1	696266	708427	12162	700641	793	506.859	10.5685	504.761	R10p93_K9me2_peak_61j
PS15m_ct1	696266	708427	12162	701506	1041	777.627	13.8695	775.117	R10p93_K9me2_peak_61k
PS15m_ct1	696266	708427	12162	701615	1125	875.501	14.9876	872.869	R10p93_K9me2_peak_61l
PS15m_ct1	696266	708427	12162	701993	940	663.863	12.5252	661.515	R10p93_K9me2_peak_61m
PS15m_ct1	696266	708427	12162	702674	328	103.79	4.37915	102.473	R10p93_K9me2_peak_61n
PS15m_ct1	696266	708427	12162	703344	546	271.136	7.28084	269.398	R10p93_K9me2_peak_61o
PS15m_ct1	696266	708427	12162	704241	1146	900.402	15.2671	897.746	R10p93_K9me2_peak_61p
PS15m_ct1	696266	708427	12162	704644	395	149.994	5.27095	148.525	R10p93_K9me2_peak_61q
PS15m_ct1	696266	708427	12162	705098	493	226.256	6.57538	224.601	R10p93_K9me2_peak_61r
PS15m_ct1	696266	708427	12162	705464	265	65.7441	3.54059	64.5855	R10p93_K9me2_peak_61s
PS15m_ct1	696266	708427	12162	705889	352	119.718	4.6986	118.344	R10p93_K9me2_peak_61t
PS15m_ct1	696266	708427	12162	706171	378	137.77	5.04467	136.337	R10p93_K9me2_peak_61u
PS15m_ct1	696266	708427	12162	706785	318	97.374	4.24605	96.0813	R10p93_K9me2_peak_61v
PS15m_ct1	696266	708427	12162	707174	282	75.4317	3.76687	74.2294	R10p93_K9me2_peak_61w
PS15m_ct1	696266	708427	12162	707803	208	36.8804	2.78189	35.867	R10p93_K9me2_peak_61x
PS15m_ct1	696266	708427	12162	708197	290	80.1449	3.87335	78.9221	R10p93_K9me2_peak_61y
PS15m_ct1	708589	709776	1188	709045	302	87.3923	4.03308	86.139	R10p93_K9me2_peak_62a
PS15m_ct1	708589	709776	1188	709381	213	39.1675	2.84844	38.1419	R10p93_K9me2_peak_62b
PS15m_ct1	708589	709776	1188	709595	196	31.6038	2.62217	30.6196	R10p93_K9me2_peak_62c
PS15m_ct1	710335	711145	811	710475	155	16.0738	2.07644	15.1817	R10p93_K9me2_peak_63a
PS15m_ct1	710335	711145	811	710965	217	41.0335	2.90169	39.9978	R10p93_K9me2_peak_63b
PS15m_ct1	711490	712124	635	711947	226	45.3467	3.02148	44.2884	R10p93_K9me2_peak_64
PS15m_ct1	712331	713802	1472	712512	248	56.5262	3.31431	55.4114	R10p93_K9me2_peak_65a
PS15m_ct1	712331	713802	1472	712630	278	73.1115	3.71363	71.9195	R10p93_K9me2_peak_65b
PS15m_ct1	712331	713802	1472	713088	193	30.333	2.58223	29.356	R10p93_K9me2_peak_65c
PS15m_ct1	712331	713802	1472	713376	210	37.7891	2.80851	36.771	R10p93_K9me2_peak_65d
PS15m_ct1	712331	713802	1472	713648	237	49.986	3.13118	48.9046	R10p93_K9me2_peak_65e
PS15m_ct1	714025	714266	242	714132	155	16.0738	2.07644	15.1817	R10p93_K9me2_peak_66
PS15m_ct1	767195	767400	206	767292	187	13.706	1.82181	12.8302	R10p93_K9me2_peak_67
PS15m_ct1	767672	768483	812	767742	129	7.62178	1.66617	6.78851	R10p93_K9me2_peak_68a
PS15m_ct1	767672	768483	812	768026	115	5.37974	1.54402	4.56512	R10p93_K9me2_peak_68b
PS15m_ct1	768667	774193	5527	769268	240	52.3598	3.20783	51.2657	R10p93_K9me2_peak_69a
PS15m_ct1	768667	774193	5527	769636	500	232.047	6.66855	230.382	R10p93_K9me2_peak_69b
PS15m_ct1	768667	774193	5527	769938	454	194.792	6.05627	193.206	R10p93_K9me2_peak_69c
PS15m_ct1	768667	774193	5527	770267	455	195.581	6.06958	193.993	R10p93_K9me2_peak_69d
PS15m_ct1	768667	774193	5527	770830	341	112.327	4.55219	110.978	R10p93_K9me2_peak_69e
PS15m_ct1	768667	774193	5527	771481	1079	821.553	14.3753	818.984	R10p93_K9me2_peak_69f
PS15m_ct1	768667	774193	5527	771826	281	74.8493	3.75356	73.6496	R10p93_K9me2_peak_69g
PS15m_ct1	768667	774193	5527	772237	300	86.17	4.00646	84.9216	R10p93_K9me2_peak_69h
PS15m_ct1	768667	774193	5527	772787	176	23.5178	2.35596	22.5806	R10p93_K9me2_peak_69i
PS15m_ct1	768667	774193	5527	773314	212	38.706	2.83513	37.6829	R10p93_K9me2_peak_69j
PS15m_ct1	768667	774193	5527	773729	269	67.9824	3.59383	66.8134	R10p93_K9me2_peak_69k
PS15m_ct1	768667	774193	5527	774096	112	4.7891	1.50409	3.98009	R10p93_K9me2_peak_69l
PS15m_ct1	774397	778802	4406	774678	193	30.333	2.58223	29.356	R10p93_K9me2_peak_70a
PS15m_ct1	774397	778802	4406	775184	238	51.336	3.18121	50.247	R10p93_K9me2_peak_70b
PS15m_ct1	774397	778802	4406	776118	796	509.952	10.6085	507.849	R10p93_K9me2_peak_70c
PS15m_ct1	774397	778802	4406	776750	329	104.439	4.39246	103.119	R10p93_K9me2_peak_70d
PS15m_ct1	774397	778802	4406	777146	445	180.523	5.6796	178.973	R10p93_K9me2_peak_70e
PS15m_ct1	774397	778802	4406	777642	430	176.143	5.73682	174.603	R10p93_K9me2_peak_70f
PS15m_ct1	774397	778802	4406	778024	363	127.258	4.84502	125.858	R10p93_K9me2_peak_70g
PS15m_ct1	774397	778802	4406	778292	374	134.941	4.99143	133.517	R10p93_K9me2_peak_70h
PS15m_ct1	795263	795683	421	795327	137	7.9472	1.6615	7.11196	R10p93_K9me2_peak_71
PS15m_ct1	795929	796251	323	796076	204	35.0877	2.72865	34.0843	R10p93_K9me2_peak_72
PS15m_ct1	796513	802536	6024	796726	262	64.0825	3.50066	62.9316	R10p93_K9me2_peak_73a
PS15m_ct1	796513	802536	6024	797216	362	126.566	4.83171	125.169	R10p93_K9me2_peak_73b
PS15m_ct1	796513	802536	6024	797675	336	109.018	4.48563	107.681	R10p93_K9me2_peak_73c
PS15m_ct1	796513	802536	6024	798158	369	131.431	4.92488	130.018	R10p93_K9me2_peak_73d
PS15m_ct1	796513	802536	6024	798377	468	205.926	6.24262	204.314	R10p93_K9me2_peak_73e
PS15m_ct1	796513	802536	6024	798799	280	74.2685	3.74025	73.0713	R10p93_K9me2_peak_73f
PS15m_ct1	796513	802536	6024	799123	915	636.412	12.1924	634.106	R10p93_K9me2_peak_73g
PS15m_ct1	796513	802536	6024	799520	251	58.1175	3.35424	56.9951	R10p93_K9me2_peak_73h
PS15m_ct1	796513	802536	6024	799963	682	396.046	9.09106	394.115	R10p93_K9me2_peak_73i
PS15m_ct1	796513	802536	6024	800411	887	606.018	11.8197	603.759	R10p93_K9me2_peak_73j
PS15m_ct1	796513	802536	6024	801071	227	45.8355	3.03479	44.7747	R10p93_K9me2_peak_73k
PS15m_ct1	796513	802536	6024	801531	346	115.668	4.61874	114.308	R10p93_K9me2_peak_73l
PS15m_ct1	796513	802536	6024	802123	273	70.2462	3.64707	69.067	R10p93_K9me2_peak_73m
PS15m_ct1	796513	802536	6024	802388	213	39.1675	2.84844	38.1419	R10p93_K9me2_peak_73n
PS15m_ct1	803147	803346	200	803203	159	6.99132	1.54295	6.16351	R10p93_K9me2_peak_74
PS15m_ct1	864841	874828	9988	865336	703	416.446	9.37058	414.486	R10p93_K9me2_peak_75a
PS15m_ct1	864841	874828	9988	865920	556	279.861	7.41394	278.108	R10p93_K9me2_peak_75b
PS15m_ct1	864841	874828	9988	866787	1593	1198.04	14.1363	1195.19	R10p93_K9me2_peak_75c
PS15m_ct1	864841	874828	9988	867140	1307	690.365	8.01956	687.979	R10p93_K9me2_peak_75d
PS15m_ct1	864841	874828	9988	867842	3344	3186.43	23.1528	3183.19	R10p93_K9me2_peak_75e
PS15m_ct1	864841	874828	9988	868451	248	56.5262	3.31431	55.4114	R10p93_K9me2_peak_75f
PS15m_ct1	864841	874828	9988	869107	246	55.4741	3.28769	54.3645	R10p93_K9me2_peak_75g
PS15m_ct1	864841	874828	9988	869592	353	120.397	4.71191	119.021	R10p93_K9me2_peak_75h
PS15m_ct1	864841	874828	9988	870222	303	88.0057	4.04639	86.7499	R10p93_K9me2_peak_75i
PS15m_ct1	864841	874828	9988	870637	249	57.0549	3.32762	55.9376	R10p93_K9me2_peak_75j
PS15m_ct1	864841	874828	9988	870898	149	14.162	1.99657	13.2823	R10p93_K9me2_peak_75k
PS15m_ct1	864841	874828	9988	871188	181	25.4524	2.42251	24.5037	R10p93_K9me2_peak_75l
PS15m_ct1	864841	874828	9988	871621	267	66.86	3.56721	65.6963	R10p93_K9me2_peak_75m
PS15m_ct1	864841	874828	9988	871921	154	15.7482	2.06313	14.8583	R10p93_K9me2_peak_75n
PS15m_ct1	864841	874828	9988	872477	316	96.107	4.21942	94.8192	R10p93_K9me2_peak_75o
PS15m_ct1	864841	874828	9988	872956	243	53.909	3.24776	52.8073	R10p93_K9me2_peak_75p
PS15m_ct1	864841	874828	9988	873684	249	57.0549	3.32762	55.9376	R10p93_K9me2_peak_75q
PS15m_ct1	864841	874828	9988	874002	392	147.813	5.23102	146.35	R10p93_K9me2_peak_75r
PS15m_ct1	864841	874828	9988	874518	517	246.288	6.89483	244.596	R10p93_K9me2_peak_75s
PS15m_ct1	875024	875631	608	875117	111	4.59945	1.49077	3.79232	R10p93_K9me2_peak_76a
PS15m_ct1	875024	875631	608	875418	174	22.7608	2.32934	21.828	R10p93_K9me2_peak_76b
PS15m_ct1	891765	892244	480	891935	172	18.6708	2.12857	17.7638	R10p93_K9me2_peak_77
PS15m_ct1	892877	898505	5629	893041	166	17.5379	2.09974	16.6373	R10p93_K9me2_peak_78a
PS15m_ct1	892877	898505	5629	893416	180	25.0607	2.4092	24.1144	R10p93_K9me2_peak_78b
PS15m_ct1	892877	898505	5629	893837	266	66.3013	3.5539	65.1401	R10p93_K9me2_peak_78c
PS15m_ct1	892877	898505	5629	894122	256	60.8036	3.4208	59.6684	R10p93_K9me2_peak_78d
PS15m_ct1	892877	898505	5629	894597	269	67.9824	3.59383	66.8134	R10p93_K9me2_peak_78e
PS15m_ct1	892877	898505	5629	895073	234	49.31	3.12796	48.2312	R10p93_K9me2_peak_78f
PS15m_ct1	892877	898505	5629	895601	382	140.617	5.09792	139.175	R10p93_K9me2_peak_78g
PS15m_ct1	892877	898505	5629	896086	476	212.37	6.3491	210.744	R10p93_K9me2_peak_78h
PS15m_ct1	892877	898505	5629	896958	622	339.334	8.29243	337.489	R10p93_K9me2_peak_78i
PS15m_ct1	892877	898505	5629	897350	526	253.926	7.01463	252.219	R10p93_K9me2_peak_78j
PS15m_ct1	892877	898505	5629	897836	213	39.1675	2.84844	38.1419	R10p93_K9me2_peak_78k
PS15m_ct1	892877	898505	5629	898379	143	12.3522	1.91671	11.4845	R10p93_K9me2_peak_78l
PS15m_ct1	898863	899207	345	899097	116	5.58377	1.55733	4.76733	R10p93_K9me2_peak_79
PS15m_ct1	899395	899626	232	899517	133	9.57354	1.78361	8.72524	R10p93_K9me2_peak_80
PS15m_ct1	900163	908294	8132	900472	247	55.9993	3.301	54.8871	R10p93_K9me2_peak_81a
PS15m_ct1	900163	908294	8132	900978	448	190.077	5.97641	188.502	R10p93_K9me2_peak_81b
PS15m_ct1	900163	908294	8132	901645	1005	736.568	13.3904	734.116	R10p93_K9me2_peak_81c
PS15m_ct1	900163	908294	8132	901878	729	398.227	8.33445	396.293	R10p93_K9me2_peak_81d
PS15m_ct1	900163	908294	8132	902346	540	265.939	7.20097	264.21	R10p93_K9me2_peak_81e
PS15m_ct1	900163	908294	8132	902643	551	275.489	7.34739	273.743	R10p93_K9me2_peak_81f
PS15m_ct1	900163	908294	8132	903273	220	42.4538	2.94162	41.4104	R10p93_K9me2_peak_81g
PS15m_ct1	900163	908294	8132	903952	447	189.295	5.9631	187.722	R10p93_K9me2_peak_81h
PS15m_ct1	900163	908294	8132	904500	334	107.703	4.45901	106.371	R10p93_K9me2_peak_81i
PS15m_ct1	900163	908294	8132	905238	878	596.33	11.6999	594.085	R10p93_K9me2_peak_81j
PS15m_ct1	900163	908294	8132	905745	472	209.141	6.29586	207.522	R10p93_K9me2_peak_81k
PS15m_ct1	900163	908294	8132	906280	238	51.336	3.18121	50.247	R10p93_K9me2_peak_81l
PS15m_ct1	900163	908294	8132	906554	224	44.3747	2.99486	43.3214	R10p93_K9me2_peak_81m
PS15m_ct1	900163	908294	8132	906892	218	41.5049	2.915	40.4667	R10p93_K9me2_peak_81n
PS15m_ct1	900163	908294	8132	907203	263	64.6347	3.51397	63.4813	R10p93_K9me2_peak_81o
PS15m_ct1	900163	908294	8132	907714	308	91.0937	4.11294	89.8254	R10p93_K9me2_peak_81p
PS15m_ct1	900163	908294	8132	908036	296	83.7424	3.95321	82.5043	R10p93_K9me2_peak_81q
PS15m_ct1	908494	908913	420	908673	267	66.86	3.56721	65.6963	R10p93_K9me2_peak_82
PS15m_ct1	909148	916759	7612	909364	559	282.493	7.45387	280.737	R10p93_K9me2_peak_83a
PS15m_ct1	909148	916759	7612	909860	283	76.0155	3.78018	74.8108	R10p93_K9me2_peak_83b
PS15m_ct1	909148	916759	7612	910191	517	242.726	6.77009	241.041	R10p93_K9me2_peak_83c
PS15m_ct1	909148	916759	7612	910631	201	33.7652	2.68872	32.769	R10p93_K9me2_peak_83d
PS15m_ct1	909148	916759	7612	911229	305	89.2366	4.07301	87.9758	R10p93_K9me2_peak_83e
PS15m_ct1	909148	916759	7612	911839	767	480.261	10.2225	478.205	R10p93_K9me2_peak_83f
PS15m_ct1	909148	916759	7612	912274	343	113.66	4.57881	112.306	R10p93_K9me2_peak_83g
PS15m_ct1	909148	916759	7612	912604	314	94.8454	4.1928	93.5624	R10p93_K9me2_peak_83h
PS15m_ct1	909148	916759	7612	912812	340	111.663	4.53888	110.316	R10p93_K9me2_peak_83i
PS15m_ct1	909148	916759	7612	913135	312	93.5893	4.16618	92.3112	R10p93_K9me2_peak_83j
PS15m_ct1	909148	916759	7612	913478	346	115.668	4.61874	114.308	R10p93_K9me2_peak_83k
PS15m_ct1	909148	916759	7612	913949	369	131.431	4.92488	130.018	R10p93_K9me2_peak_83l
PS15m_ct1	909148	916759	7612	914414	234	49.31	3.12796	48.2312	R10p93_K9me2_peak_83m
PS15m_ct1	909148	916759	7612	914920	1204	970.036	16.0391	967.322	R10p93_K9me2_peak_83n
PS15m_ct1	909148	916759	7612	915622	221	42.9311	2.95493	41.8853	R10p93_K9me2_peak_83o
PS15m_ct1	909148	916759	7612	916410	231	47.8098	3.08803	46.7387	R10p93_K9me2_peak_83p
PS15m_ct1	917079	917451	373	917227	116	4.47638	1.46736	3.67102	R10p93_K9me2_peak_84a
PS15m_ct1	917079	917451	373	917349	119	2.89768	1.32438	2.11098	R10p93_K9me2_peak_84b
PS15m_ct1	964284	968067	3784	964573	369	123.997	4.64977	122.609	R10p93_K9me2_peak_85a
PS15m_ct1	964284	968067	3784	965055	1031	758.863	13.5003	756.38	R10p93_K9me2_peak_85b
PS15m_ct1	964284	968067	3784	965711	185	27.0426	2.47575	26.0845	R10p93_K9me2_peak_85c
PS15m_ct1	964284	968067	3784	966129	400	149.976	5.2026	148.509	R10p93_K9me2_peak_85d
PS15m_ct1	964284	968067	3784	966371	413	127.502	4.30593	126.102	R10p93_K9me2_peak_85e
PS15m_ct1	964284	968067	3784	967629	502	224.291	6.36791	222.642	R10p93_K9me2_peak_85f
PS15m_ct1	964284	968067	3784	967923	264	57.8452	3.22734	56.7253	R10p93_K9me2_peak_85g
PS15m_ct1	968298	968729	432	968456	215	20.1801	2.01452	19.2646	R10p93_K9me2_peak_86
PS15m_ct1	987623	988155	533	987830	128	8.30088	1.71705	7.46208	R10p93_K9me2_peak_87a
PS15m_ct1	987623	988155	533	988051	148	13.8531	1.98326	12.9754	R10p93_K9me2_peak_87b
PS15m_ct1	989816	990305	490	989953	255	60.263	3.40748	59.1303	R10p93_K9me2_peak_88
PS15m_ct1	990523	990831	309	990770	142	12.0607	1.9034	11.195	R10p93_K9me2_peak_89
PS15m_ct1	990980	991313	334	991144	821	535.915	10.9412	533.768	R10p93_K9me2_peak_90
PS15m_ct1	991640	992006	367	991843	104	3.37571	1.3976	2.58163	R10p93_K9me2_peak_91a
PS15m_ct1	991640	992006	367	991949	119	6.21696	1.59726	5.39485	R10p93_K9me2_peak_91b
PS15m_ct1	992198	992433	236	992322	148	13.8531	1.98326	12.9754	R10p93_K9me2_peak_92
PS15m_ct1	1009199	1016175	6977	1009358	151	14.7881	2.02319	13.9043	R10p93_K9me2_peak_93a
PS15m_ct1	1009199	1016175	6977	1009650	196	31.6038	2.62217	30.6196	R10p93_K9me2_peak_93b
PS15m_ct1	1009199	1016175	6977	1009960	214	39.631	2.86175	38.6029	R10p93_K9me2_peak_93c
PS15m_ct1	1009199	1016175	6977	1010526	206	35.9799	2.75527	34.9716	R10p93_K9me2_peak_93d
PS15m_ct1	1009199	1016175	6977	1010865	230	47.3134	3.07472	46.2449	R10p93_K9me2_peak_93e
PS15m_ct1	1009199	1016175	6977	1011645	262	64.0825	3.50066	62.9316	R10p93_K9me2_peak_93f
PS15m_ct1	1009199	1016175	6977	1012154	132	9.31264	1.77029	8.46622	R10p93_K9me2_peak_93g
PS15m_ct1	1009199	1016175	6977	1012363	162	18.4284	2.16961	17.5215	R10p93_K9me2_peak_93h
PS15m_ct1	1009199	1016175	6977	1013138	513	242.915	6.84159	241.229	R10p93_K9me2_peak_93i
PS15m_ct1	1009199	1016175	6977	1013574	337	109.677	4.49894	108.338	R10p93_K9me2_peak_93j
PS15m_ct1	1009199	1016175	6977	1014363	250	57.5853	3.34093	56.4655	R10p93_K9me2_peak_93k
PS15m_ct1	1009199	1016175	6977	1015165	346	115.668	4.61874	114.308	R10p93_K9me2_peak_93l
PS15m_ct1	1009199	1016175	6977	1015821	468	205.926	6.24262	204.314	R10p93_K9me2_peak_93m
PS15m_ct1	1016375	1017020	646	1016602	163	18.7754	2.18292	17.8664	R10p93_K9me2_peak_94a
PS15m_ct1	1016375	1017020	646	1016885	186	27.4459	2.48906	26.4855	R10p93_K9me2_peak_94b
PS15m_ct1	1017588	1018094	507	1017684	110	4.41346	1.47746	3.60822	R10p93_K9me2_peak_95a
PS15m_ct1	1017588	1018094	507	1017782	110	4.41346	1.47746	3.60822	R10p93_K9me2_peak_95b
PS15m_ct1	1017588	1018094	507	1017983	180	24.5112	2.38128	23.5693	R10p93_K9me2_peak_95c
PS15m_ct1	1057961	1058674	714	1058508	400	153.65	5.33751	152.17	R10p93_K9me2_peak_96
PS15m_ct1	1059160	1059904	745	1059339	620	337.486	8.26581	335.643	R10p93_K9me2_peak_97
PS15m_ct1	1061067	1064731	3665	1061804	1054	792.588	14.0426	790.057	R10p93_K9me2_peak_98a
PS15m_ct1	1061067	1064731	3665	1062617	508	238.718	6.77504	237.04	R10p93_K9me2_peak_98b
PS15m_ct1	1061067	1064731	3665	1063044	145	12.9438	1.94333	12.0722	R10p93_K9me2_peak_98c
PS15m_ct1	1061067	1064731	3665	1063670	854	570.69	11.3805	568.486	R10p93_K9me2_peak_98d
PS15m_ct1	1061067	1064731	3665	1064065	240	52.3598	3.20783	51.2657	R10p93_K9me2_peak_98e
PS15m_ct1	1061067	1064731	3665	1064544	249	57.0549	3.32762	55.9376	R10p93_K9me2_peak_98f
PS15m_ct1	1065191	1074049	8859	1065349	476	212.37	6.3491	210.744	R10p93_K9me2_peak_99a
PS15m_ct1	1065191	1074049	8859	1065831	244	54.429	3.26107	53.3246	R10p93_K9me2_peak_99b
PS15m_ct1	1065191	1074049	8859	1066438	337	109.677	4.49894	108.338	R10p93_K9me2_peak_99c
PS15m_ct1	1065191	1074049	8859	1066901	218	41.5049	2.915	40.4667	R10p93_K9me2_peak_99d
PS15m_ct1	1065191	1074049	8859	1067410	287	78.3662	3.83342	77.1511	R10p93_K9me2_peak_99e
PS15m_ct1	1065191	1074049	8859	1067806	284	76.6009	3.79349	75.3936	R10p93_K9me2_peak_99f
PS15m_ct1	1065191	1074049	8859	1068165	393	148.539	5.24433	147.074	R10p93_K9me2_peak_99g
PS15m_ct1	1065191	1074049	8859	1068571	231	47.8098	3.08803	46.7387	R10p93_K9me2_peak_99h
PS15m_ct1	1065191	1074049	8859	1069148	655	370.23	8.73168	368.337	R10p93_K9me2_peak_99i
PS15m_ct1	1065191	1074049	8859	1069617	325	101.851	4.33922	100.541	R10p93_K9me2_peak_99j
PS15m_ct1	1065191	1074049	8859	1070214	501	232.878	6.68186	231.211	R10p93_K9me2_peak_99k
PS15m_ct1	1065191	1074049	8859	1070778	208	36.8804	2.78189	35.867	R10p93_K9me2_peak_99l
PS15m_ct1	1065191	1074049	8859	1071006	270	68.546	3.60714	67.3745	R10p93_K9me2_peak_99m
PS15m_ct1	1065191	1074049	8859	1071585	369	131.431	4.92488	130.018	R10p93_K9me2_peak_99n
PS15m_ct1	1065191	1074049	8859	1072215	469	206.728	6.25593	205.115	R10p93_K9me2_peak_99o
PS15m_ct1	1065191	1074049	8859	1072662	181	25.4524	2.42251	24.5037	R10p93_K9me2_peak_99p
PS15m_ct1	1065191	1074049	8859	1072990	625	342.112	8.33237	340.263	R10p93_K9me2_peak_99q
PS15m_ct1	1065191	1074049	8859	1073462	142	12.0607	1.9034	11.195	R10p93_K9me2_peak_99r
PS15m_ct1	1065191	1074049	8859	1073575	176	23.5178	2.35596	22.5806	R10p93_K9me2_peak_99s
PS15m_ct1	1096723	1097040	318	1096939	142	12.0607	1.9034	11.195	R10p93_K9me2_peak_100
PS15m_ct1	1097226	1097737	512	1097363	170	21.2763	2.27609	20.3524	R10p93_K9me2_peak_101
PS15m_ct1	1100573	1102506	1934	1100820	260	62.9829	3.47404	61.8373	R10p93_K9me2_peak_102a
PS15m_ct1	1100573	1102506	1934	1101171	362	126.566	4.83171	125.169	R10p93_K9me2_peak_102b
PS15m_ct1	1100573	1102506	1934	1101573	150	14.4736	2.00988	13.5919	R10p93_K9me2_peak_102c
PS15m_ct1	1100573	1102506	1934	1102111	224	44.3747	2.99486	43.3214	R10p93_K9me2_peak_102d
PS15m_ct1	1100573	1102506	1934	1102402	144	12.6466	1.93002	11.7769	R10p93_K9me2_peak_102e
PS15m_ct1	1103894	1105466	1573	1104004	171	21.6437	2.2894	20.7175	R10p93_K9me2_peak_103a
PS15m_ct1	1103894	1105466	1573	1104299	262	64.0825	3.50066	62.9316	R10p93_K9me2_peak_103b
PS15m_ct1	1103894	1105466	1573	1104594	134	9.83759	1.79692	8.98737	R10p93_K9me2_peak_103c
PS15m_ct1	1103894	1105466	1573	1104992	135	10.1048	1.81023	9.25264	R10p93_K9me2_peak_103d
PS15m_ct1	1103894	1105466	1573	1105279	154	15.7482	2.06313	14.8583	R10p93_K9me2_peak_103e
PS15m_ct1	1105626	1106372	747	1105788	124	7.34118	1.66381	6.50984	R10p93_K9me2_peak_104a
PS15m_ct1	1105626	1106372	747	1105908	127	8.05602	1.70374	7.21909	R10p93_K9me2_peak_104b
PS15m_ct1	1105626	1106372	747	1106147	169	20.9114	2.26278	19.9897	R10p93_K9me2_peak_104c
PS15m_ct1	1106620	1106885	266	1106747	193	30.333	2.58223	29.356	R10p93_K9me2_peak_105
PS15m_ct1	1187016	1190191	3176	1187113	145	12.9438	1.94333	12.0722	R10p93_K9me2_peak_106a
PS15m_ct1	1187016	1190191	3176	1187556	471	163.699	4.83326	162.192	R10p93_K9me2_peak_106b
PS15m_ct1	1187016	1190191	3176	1188256	263	64.6347	3.51397	63.4813	R10p93_K9me2_peak_106c
[truncated: 13,504 more rows]

## Sheet: PS15- H3K9me2 peaks
# This file is generated by MACS version 2.2.9.1
[truncated: 18,653 more rows]

[truncated: 2 more sheets: E1- H3K9me2 peaks, #10 H3K9me2 peaks]
