# Supplementary material for: RNAi epimutations conferring antifungal drug resistance are inheritable
Source: Nat Commun. 2025 Aug 7;16:7293. doi: 10.1038/s41467-025-62572-6 (PMC12332000; doi:10.1038/s41467-025-62572-6)
Supplement: Supplementary file 7 — Supplementary Data 5 [file 41467_2025_62572_MOESM7_ESM.xlsx]

## Sheet: DESeq2 analysis
Gene ID	baseMean	log2FoldChange (Epi vs WT)	lfcSE	stat	pvalue	padj	PS15+ WT A	PS15+ WT B	#35 Epi	E10+ Epi
PS15m_000829-T1	1095.77	-4.30199	0.535613	-8.03189	9.59788e-16	1.05845e-11	10.6395	11.3323	7.15847	6.14141
PS15m_007101-T1	1468.43	-3.71576	0.498531	-7.45343	9.0947e-14	5.01482e-10	11.5532	11.2616	7.20576	8.07591
PS15m_008921-T1	1240.57	-4.38441	0.620886	-7.06154	1.64668e-12	6.05319e-09	11.842	10.0586	6.2876	7.23523
PS15m_007978-T1	159.172	4.61638	0.685941	6.73	1.69667e-11	4.67771e-08	3.41293	4.04987	8.74631	7.52383
PS15m_007045-T1	423.718	-3.57157	0.544899	-6.55455	5.58084e-11	1.23091e-07	9.21031	9.9264	6.38942	5.6328
PS15m_004110-T1	905.895	-3.3168	0.526393	-6.301	2.95725e-10	5.43543e-07	10.8795	10.4627	7.81212	6.75181
PS15m_011458-T1	604.39	3.03993	0.514674	5.90652	3.49404e-09	5.50461e-06	7.08869	6.99883	10.442	9.58214
PS15m_007592-T1	1542.15	26.5657	4.78477	5.55213	2.82206e-08	3.89021e-05	0	0	12.591	0
PS15m_007425-T1	2010.62	-2.99354	0.550988	-5.43304	5.54011e-08	6.78849e-05	11.7907	11.8155	9.37429	7.87966
PS15m_008669-T1	577.838	-3.42932	0.633718	-5.41143	6.25223e-08	6.89496e-05	10.0582	10.0374	5.21643	7.3323
PS15m_002053-T1	221.38	2.84928	0.535266	5.32312	1.02004e-07	0.000102263	5.62222	5.92734	8.5804	8.63161
PS15m_003135-T1	156.619	23.4073	4.78507	4.89175	9.9945e-07	0.000918495	0	0	9.29341	0
PS15m_000827-T1	396.742	-2.68651	0.586852	-4.57783	4.69825e-06	0.00370088	9.24618	9.58564	7.31331	5.81484
PS15m_010982-T1	3498.79	2.05708	0.448048	4.5912	4.40709e-06	0.00370088	10.335	10.4737	12.2991	12.6087
PS15m_001961-T1	264.861	2.46221	0.552116	4.45959	8.21172e-06	0.00603726	6.04277	6.63176	9.11169	8.43105
PS15m_005630-T1	252.429	2.61108	0.589808	4.42701	9.55502e-06	0.00619839	5.43008	6.66618	8.51056	8.97826
PS15m_001093-T1	298.013	2.78368	0.627587	4.43553	9.18463e-06	0.00619839	6.30536	6.20994	9.64522	7.91997
PS15m_009512-T1	33.1199	5.4287	1.23157	4.40796	1.04348e-05	0.00639304	1.46192	1.13562	6.5881	5.14237
PS15m_011444-T2	106.916	-3.1663	0.734628	-4.31007	1.63204e-05	0.00947271	7.51959	7.66758	5.179	3.10876
PS15m_002099-T1	616.556	-2.02738	0.475262	-4.26582	1.99171e-05	0.0109823	10.0735	9.82151	8.04837	7.80167
PS15m_005824-T1	1146.5	3.63743	0.856425	4.24723	2.16434e-05	0.0113659	6.93165	7.78968	11.9841	7.61083
PS15m_006584-T1	1863.24	2.80651	0.682476	4.11225	3.91825e-05	0.0196411	9.04522	8.66403	12.461	9.78906
PS15m_005668-T2	364.35	-2.4124	0.594186	-4.06	4.90731e-05	0.0225491	9.31139	9.2133	7.44526	5.8629
PS15m_007636-T1	209.234	-2.40995	0.592924	-4.06452	4.81314e-05	0.0225491	7.94127	8.84768	5.631	6.40753
PS15m_002222-T1	666.843	-2.15557	0.539417	-3.9961	6.43941e-05	0.0232987	9.6554	10.4243	7.39718	8.33209
PS15m_000855-T1	290.315	-2.02809	0.502506	-4.03595	5.43817e-05	0.0232987	8.84782	8.88834	6.83666	6.86232
PS15m_010235-T1	818.686	-1.93675	0.483473	-4.00592	6.17777e-05	0.0232987	10.3573	10.3295	8.69421	8.05538
PS15m_002869-T1	678.476	-1.86662	0.465904	-4.00645	6.16389e-05	0.0232987	10.0111	10.1032	8.12417	8.26214
PS15m_006064-T1	407.367	2.138	0.535559	3.99209	6.54934e-05	0.0232987	6.70778	7.64187	9.17246	9.55498
PS15m_006675-T1	572.144	2.69768	0.67004	4.02615	5.66985e-05	0.0232987	6.13571	7.89502	8.96273	10.5365
PS15m_003133-T1	68.4637	4.9705	1.23819	4.01432	5.96172e-05	0.0232987	3.00342	1.13562	8.03272	2.5277
PS15m_001883-T1	3368.4	-1.81711	0.459803	-3.95193	7.75227e-05	0.0267163	12.4475	12.262	10.2601	10.7765
PS15m_011180-T1	23.5544	-4.99599	1.27359	-3.92276	8.75408e-05	0.0283941	5.17373	5.83959	1.53813	0.965914
PS15m_007393-T1	551.159	-2.15157	0.548267	-3.9243	8.69805e-05	0.0283941	9.09004	10.2955	7.80599	7.51633
PS15m_006927-T1	249.982	-2.13157	0.54628	-3.90197	9.54117e-05	0.0300629	8.71857	8.62519	6.07994	6.90884
PS15m_006489-T1	830.742	-1.79103	0.461955	-3.87707	0.000105721	0.0316892	10.4398	10.2179	8.53668	8.55324
PS15m_002001-T1	1345.72	2.2428	0.578682	3.8757	0.00010632	0.0316892	7.95153	9.43908	10.6512	11.4702
PS15m_008124-T1	513.112	1.95406	0.505143	3.86832	0.000109587	0.0318032	7.33592	8.03329	9.80576	9.52729
PS15m_011208-T1	102.285	-2.61992	0.683509	-3.83305	0.000126564	0.0357885	6.85718	7.89502	4.3919	5.2547
PS15m_010811-T1	1240.41	-2.32462	0.608951	-3.81742	0.000134855	0.0359719	11.1366	10.8815	9.36598	7.39084
PS15m_008156-T1	521.442	-2.288	0.602405	-3.79811	0.000145805	0.0359719	8.80318	10.3295	7.83034	7.00834
PS15m_008576-T1	4378.77	-1.98334	0.521067	-3.8063	0.000141059	0.0359719	12.0305	13.2583	10.8907	10.6784
PS15m_007407-T1	711.198	-1.87997	0.495192	-3.79645	0.000146784	0.0359719	10.0087	10.2395	8.56597	7.85016
PS15m_010073-T1	1816.81	-1.83688	0.483781	-3.79692	0.000146504	0.0359719	11.4187	11.5228	9.18431	9.97956
PS15m_007615-T1	1807.88	11.1244	2.91201	3.82019	0.000133351	0.0359719	0.908716	1.7631	12.8189	2.267
PS15m_005349-T1	129.696	-2.47759	0.654846	-3.78347	0.000154659	0.0362889	8.25479	7.09039	5.65846	4.93321
PS15m_004188-T1	66.8251	2.6952	0.712052	3.78511	0.000153638	0.0362889	4.14324	4.33301	7.11949	6.56107
PS15m_003395-T1	1207.38	-1.7368	0.460746	-3.76955	0.000163545	0.0375745	11.0269	10.6709	9.05083	9.19556
PS15m_006854-T1	769.684	-1.93791	0.518569	-3.73703	0.000186204	0.0419074	10.667	9.67498	8.17258	8.45476
PS15m_003010-T1	723.561	10.6313	2.84893	3.73167	0.000190217	0.0419544	1.46192	0	11.4809	5.18079
PS15m_006617-T1	217.638	-2.07714	0.559539	-3.71223	0.000205441	0.0444236	8.35096	8.56717	5.9076	6.76451
PS15m_006538-T1	1317.21	-1.84578	0.506332	-3.64539	0.000266989	0.0549123	11.0557	10.9625	9.58389	8.57504
PS15m_000828-T1	763.056	-1.83362	0.503753	-3.63992	0.000272724	0.0549123	10.1049	10.3268	8.75269	7.90283
PS15m_008888-T1	77549.4	1.86731	0.512774	3.64159	0.000270958	0.0549123	14.3087	15.5031	16.9668	16.8161
PS15m_006238-T1	81.8441	3.48962	0.959645	3.63636	0.000276513	0.0549123	4.34357	3.0326	8.11429	4.68851
PS15m_003011-T1	521.056	9.45343	2.60124	3.6342	0.000278844	0.0549123	1.46192	1.13562	11.02	2.74842
PS15m_007010-T1	1777.32	-1.92227	0.53361	-3.60238	0.000315312	0.0610046	11.968	10.6624	9.47036	9.60175
PS15m_008266-T1	2145.23	-1.65153	0.461617	-3.5777	0.000346631	0.0659077	11.716	11.6198	10.2545	9.73521
PS15m_007100-T1	42.065	-2.96685	0.842304	-3.52231	0.000427809	0.0799641	5.85871	6.54194	3.63518	3.10876
PS15m_009054-T1	221.03	2.2383	0.63889	3.50343	0.000459314	0.084422	5.59629	6.76477	7.76238	9.00528
PS15m_003975-T1	363.893	-2.73964	0.783751	-3.49555	0.000473094	0.0855291	10.0945	7.44778	5.32321	7.24433
PS15m_008430-T1	135.544	2.46012	0.705025	3.4894	0.000484098	0.086107	4.77195	5.86944	6.84863	8.43105
PS15m_005290-T1	4655.3	-1.70708	0.490743	-3.47856	0.000504109	0.0882431	12.2974	13.1711	11.2596	10.904
PS15m_006376-T1	11231.5	1.84406	0.536821	3.43515	0.000592215	0.102046	11.3793	12.7989	14.1382	14.0625
PS15m_010520-T1	3403.06	-1.57231	0.4633	-3.39371	0.000689522	0.116985	12.5369	12.0519	10.9086	10.5558
PS15m_003496-T1	1014.93	-1.53885	0.455909	-3.37535	0.000737216	0.123182	10.4917	10.6279	8.97096	9.07579
PS15m_011414-T1	894.886	-1.75511	0.523103	-3.35519	0.000793099	0.130542	10.7205	10.0715	9.06372	8.15524
PS15m_004053-T1	556.417	-1.57176	0.473962	-3.31622	0.000912437	0.147976	9.64121	9.76308	8.0169	8.24411
PS15m_005357-T1	1370.05	-1.87073	0.566852	-3.30021	0.000966114	0.154195	11.4965	10.4676	8.47626	9.6843
PS15m_008375-T1	30.3406	4.0091	1.21614	3.29657	0.000978748	0.154195	2.17297	2.19894	6.73717	3.25998
PS15m_010596-T1	272.2	2.39211	0.728309	3.28447	0.00102176	0.158703	5.20837	7.12792	7.66422	9.47799
PS15m_007816-T1	2627.49	2.07308	0.633738	3.27119	0.00107096	0.164036	8.59636	10.6741	11.5558	12.4206
PS15m_003648-T1	2530.62	-1.48709	0.455883	-3.26199	0.00110634	0.167133	12.0299	11.68	10.5179	10.2257
PS15m_000791-T1	584.53	-1.66353	0.511632	-3.25141	0.00114834	0.168851	9.91474	9.66863	8.50301	7.64559
PS15m_012093-T1	54788.3	1.92899	0.593139	3.25217	0.00114528	0.168851	13.4937	15.0554	15.7416	16.8579
PS15m_011940-T1	55.1646	-2.44473	0.756706	-3.23076	0.00123462	0.179151	6.91077	6.0883	4.25472	4.10485
PS15m_003888-T1	159.35	-1.94618	0.611845	-3.18084	0.00146849	0.210319	8.4117	7.38717	6.32235	5.73962
PS15m_006308-T1	173.333	-1.84038	0.580746	-3.169	0.00152964	0.216267	8.4664	7.57097	6.2155	6.30689
PS15m_010317-T1	190.919	-2.34443	0.746213	-3.14177	0.00167927	0.228568	8.74241	7.72585	6.76269	4.25646
PS15m_002959-T1	201.891	-1.9019	0.606723	-3.13471	0.00172027	0.228568	8.34708	8.2921	6.96314	5.57627
PS15m_010433-T1	293.864	-1.72959	0.550841	-3.13992	0.00168996	0.228568	9.06426	8.53028	7.46872	6.60412
PS15m_003823-T1	246.67	-1.6375	0.52201	-3.13691	0.00170741	0.228568	8.74537	8.31939	6.87227	6.96497
PS15m_000700-T1	20177.2	1.45303	0.462346	3.14274	0.00167377	0.228568	13.3113	13.4805	14.5034	15.1314
PS15m_009934-T1	106.638	-2.05424	0.656105	-3.13096	0.00174237	0.228748	7.82885	6.88654	5.71185	5.02054
PS15m_002650-T1	599.706	-1.92202	0.61545	-3.12296	0.00179044	0.229593	10.5265	8.73059	8.25582	7.62483
PS15m_009027-T1	180.3	-1.80044	0.57593	-3.12615	0.00177114	0.229593	8.50175	7.64187	6.45352	6.23568
PS15m_006612-T1	5054.25	-1.89315	0.609076	-3.10824	0.00188208	0.238511	13.2402	12.6108	11.7369	9.77657
PS15m_007295-T1	1227.2	-1.78387	0.575149	-3.10159	0.00192487	0.238511	11.4297	10.0325	9.48577	8.60713
PS15m_005256-T1	23.1967	3.40184	1.09612	3.10352	0.00191233	0.238511	2.42945	2.19894	4.83848	5.8629
PS15m_010948-T1	856.251	-1.49635	0.483929	-3.09208	0.00198757	0.243544	10.4371	10.1602	9.08158	8.47809
PS15m_005991-T1	8661.16	-1.46974	0.476857	-3.08214	0.00205518	0.24906	13.2108	13.9636	12.3096	12.0068
PS15m_009513-T1	13.32	5.7053	1.85376	3.07768	0.00208617	0.250068	0.908716	0	4.57592	4.93321
PS15m_007079-T1	69.1929	-2.16217	0.703544	-3.07326	0.00211736	0.251078	6.48566	7.11552	4.97576	4.39364
PS15m_001207-T1	1837.87	1.52694	0.497365	3.07006	0.00214019	0.251086	9.52918	10.1767	11.7208	11.0251
PS15m_009938-T1	19.9379	-3.45391	1.13504	-3.04299	0.00234236	0.261418	5.20837	5.25214	2.26554	1.94856
PS15m_012345-T1	62.3805	-2.42991	0.79947	-3.0394	0.00237049	0.261418	6.64592	6.81164	5.01876	3.10876
PS15m_006103-T1	173.069	-1.80236	0.592291	-3.04304	0.00234202	0.261418	8.23811	7.89502	6.71119	5.6872
PS15m_008817-T1	1781.37	1.44733	0.474091	3.05285	0.00226681	0.261418	9.52231	10.2033	11.3513	11.3457
PS15m_008660-T1	325.13	1.54317	0.507243	3.04226	0.00234808	0.261418	7.12541	7.60686	8.86889	8.9728
PS15m_000460-T1	195.017	1.73368	0.569537	3.04402	0.00233437	0.261418	5.98399	6.90106	8.18679	8.27552
PS15m_001338-T1	15.5521	-4.38252	1.45486	-3.01232	0.00259257	0.268449	5.59629	3.69726	0.965018	1.53933
PS15m_000830-T1	30.6406	-2.91931	0.967307	-3.01798	0.00254468	0.268449	5.40042	6.0883	3.52017	2.267
PS15m_011953-T1	11919.9	-1.39757	0.464769	-3.00702	0.00263825	0.268449	14.3748	13.7012	12.6889	12.6702
PS15m_007568-T1	3575.46	-1.39008	0.462164	-3.00775	0.00263187	0.268449	12.6	12.0173	10.9058	10.9897
PS15m_007172-T1	2428.45	-1.37188	0.456489	-3.00528	0.00265334	0.268449	11.8713	11.6715	10.5972	10.1802
PS15m_009770-T1	15599.6	1.48793	0.492817	3.01924	0.00253408	0.268449	13.1121	12.8818	13.9257	14.8936
PS15m_009535-T1	3029.88	1.53181	0.506416	3.02481	0.00248792	0.268449	11.0498	9.95974	12.1319	12.142
PS15m_011177-T1	412.682	1.53659	0.508666	3.02083	0.00252081	0.268449	7.94641	7.47716	9.49532	8.98913
PS15m_003586-T1	210.248	1.70468	0.566005	3.01178	0.00259723	0.268449	6.95224	6.23309	8.60177	8.00808
PS15m_011853-T1	2631.69	-1.81678	0.606356	-2.99622	0.00273351	0.274046	11.7807	12.1932	8.88351	10.8588
PS15m_007855-T1	659.784	1.53388	0.513581	2.98663	0.00282072	0.275282	8.60613	8.17747	9.46065	10.2985
PS15m_008175-T1	2430.05	1.62053	0.5423	2.98825	0.00280584	0.275282	9.63007	10.6399	12.2503	11.267
PS15m_011624-T1	1351.2	1.78738	0.597565	2.9911	0.00277977	0.275282	8.95373	9.49281	9.87322	11.6683
PS15m_010916-T1	1339.9	1.36306	0.45767	2.97827	0.00289883	0.277986	9.70022	9.38844	10.8225	11.0018
PS15m_001733-T1	618.955	1.79349	0.601884	2.9798	0.00288441	0.277986	7.8673	8.33552	8.80277	10.5282
PS15m_004417-T1	64.7884	-2.71725	0.919427	-2.95538	0.00312288	0.283678	7.65763	4.64055	4.45588	3.8426
PS15m_001393-T1	1710.45	-1.65089	0.559404	-2.95115	0.00316593	0.283678	11.122	11.5327	10.2557	8.75453
PS15m_005833-T1	287.774	-1.62422	0.547414	-2.96707	0.00300648	0.283678	9.01373	8.46824	6.69802	7.49362
PS15m_000644-T1	4963.77	-1.4629	0.496057	-2.94906	0.00318743	0.283678	12.9505	12.7004	11.7743	10.8014
PS15m_010373-T1	933.881	-1.45916	0.491974	-2.96594	0.00301761	0.283678	10.596	10.2208	9.26913	8.57504
PS15m_002456-T1	558.48	-1.39792	0.47291	-2.956	0.00311653	0.283678	9.66167	9.66438	8.14373	8.38242
PS15m_007343-T1	999.937	1.3854	0.469811	2.94884	0.0031897	0.283678	9.20388	9.02059	10.2512	10.7108
PS15m_003639-T1	9679.43	1.3991	0.472874	2.95871	0.00308932	0.283678	12.1213	12.596	13.4446	14.0469
PS15m_008278-T1	3400.32	1.54767	0.523977	2.95371	0.00313981	0.283678	10.4169	11.0375	11.6584	12.7532
PS15m_009396-T1	1149.53	-1.99184	0.678486	-2.93572	0.00332778	0.286616	11.6155	9.07284	9.12158	8.52738
PS15m_010901-T1	161.533	-1.81622	0.619659	-2.931	0.00337868	0.286616	8.12478	7.82057	5.39025	6.68655
PS15m_003657-T1	1130.68	-1.74875	0.596322	-2.93256	0.00336185	0.286616	11.4057	9.59684	9.19841	8.8199
PS15m_008095-T1	14275.2	1.43274	0.487786	2.93723	0.00331163	0.286616	12.5894	13.179	13.936	14.6659
PS15m_000466-T1	2397.78	1.6385	0.557082	2.94121	0.0032693	0.286616	9.97509	10.3744	12.3896	10.8881
PS15m_011585-T1	313.603	2.17542	0.741922	2.93214	0.00336633	0.286616	5.40042	7.55269	7.80599	9.65219
PS15m_006658-T1	597.094	2.16951	0.746357	2.9068	0.00365149	0.307394	7.63233	7.89502	10.781	7.61785
PS15m_006232-T1	467.003	-2.00667	0.691701	-2.90107	0.00371895	0.309528	10.2155	8.26989	8.13398	6.54643
PS15m_003911-T1	107.019	1.74198	0.600706	2.89989	0.00373297	0.309528	5.72151	5.57556	7.42941	7.31513
PS15m_010570-T1	535.267	-1.44471	0.499682	-2.89126	0.00383698	0.312938	9.88291	9.28427	8.34723	7.97567
PS15m_000090-T1	2027.91	1.38582	0.479614	2.88945	0.00385922	0.312938	9.77436	10.4218	11.7069	11.3023
PS15m_008848-T1	75.4286	2.05569	0.710798	2.89209	0.00382687	0.312938	4.5736	5.2061	6.35628	7.34927
PS15m_001658-T1	2086.42	-1.32967	0.461456	-2.88147	0.00395827	0.318626	11.5217	11.5661	9.93065	10.4527
PS15m_009780-T1	1639.95	-1.4613	0.50833	-2.8747	0.0040441	0.323176	10.6623	11.641	9.56225	9.95621
PS15m_000078-T1	767.962	-1.59629	0.557451	-2.86356	0.00418915	0.327645	9.52231	10.6213	8.06385	8.95905
PS15m_008992-T1	999.998	1.3582	0.473908	2.86597	0.00415734	0.327645	9.08771	9.18094	10.189	10.7416
PS15m_000750-T1	757.042	1.3729	0.479373	2.86395	0.00418399	0.327645	8.81166	8.62955	9.81036	10.3319
PS15m_002162-T1	422.49	-1.37357	0.481776	-2.85106	0.00435736	0.32913	9.29133	9.21621	7.95735	7.80782
PS15m_012069-T1	2060.32	-1.34138	0.470208	-2.85274	0.00433437	0.32913	11.8155	11.1716	10.1604	10.2165
PS15m_004397-T1	7438.71	1.37264	0.480366	2.85749	0.00427004	0.32913	11.9126	12.1152	12.9203	13.7435
PS15m_004205-T1	7622.71	1.50975	0.528866	2.85469	0.00430786	0.32913	11.3122	12.3946	13.7971	13.0246
PS15m_003865-T1	142.849	1.77737	0.622391	2.85572	0.00429396	0.32913	5.54298	6.40598	8.14858	7.32374
PS15m_002564-T1	1869.59	1.50843	0.531561	2.83775	0.00454334	0.340843	9.51195	10.2495	11.8691	10.8091
PS15m_010242-T1	4205.92	1.72574	0.609619	2.83085	0.00464245	0.345926	9.61723	11.6088	12.3651	12.9
PS15m_002451-T1	371.865	1.3755	0.48674	2.82595	0.00471412	0.348908	7.73096	7.66758	9.04564	9.09603
PS15m_002124-T1	14948.1	-1.44811	0.513762	-2.81865	0.00482267	0.352215	14.079	14.6911	12.3638	13.3944
PS15m_004985-T1	1283.2	-1.38687	0.491986	-2.81892	0.00481848	0.352215	10.4113	11.2005	9.31082	9.61934
PS15m_001763-T1	390.078	-1.72821	0.615645	-2.80715	0.00499819	0.353952	9.81005	8.24164	7.8661	7.02955
PS15m_005129-T1	368.726	-1.57128	0.560265	-2.80453	0.00503904	0.353952	9.38518	8.77069	7.98472	6.90884
PS15m_010347-T1	1547.56	-1.26536	0.449989	-2.81198	0.0049238	0.353952	11.1327	11.0555	9.92501	9.72874
PS15m_011752-T1	3132.08	-1.23655	0.440905	-2.80458	0.00503829	0.353952	12.0996	12.1062	10.8271	10.9055
PS15m_000843-T1	2548.85	1.58889	0.564691	2.81374	0.00489692	0.353952	9.63485	10.7741	12.3633	11.2193
PS15m_009205-T1	2977.16	1.85831	0.661394	2.80969	0.00495892	0.353952	10.1701	10.4761	12.9564	10.4388
PS15m_008080-T1	162.73	-1.58381	0.567125	-2.7927	0.00522708	0.355829	8.10193	7.75012	6.61637	6.0613
PS15m_003591-T1	609.62	-1.33622	0.477746	-2.79692	0.00515919	0.355829	9.54959	9.96493	8.38881	8.48578
PS15m_001748-T1	1295.88	-1.26205	0.451515	-2.79515	0.00518754	0.355829	10.8694	10.8054	9.49341	9.6556
PS15m_008265-T1	25606.8	1.56803	0.560761	2.79625	0.00516999	0.355829	13.1742	14.0182	15.7611	14.3624
PS15m_007076-T1	1476.37	6.26601	2.24343	2.79306	0.00522128	0.355829	4.51944	5.77797	12.5002	5.2547
PS15m_001796-T1	321.196	-1.70977	0.612738	-2.79038	0.00526467	0.356189	9.53942	7.91662	7.44526	7.00834
PS15m_003989-T1	606.287	-1.33712	0.479831	-2.78664	0.00532572	0.358122	9.96879	9.52599	8.49541	8.36166
PS15m_002951-T1	1538.33	-1.59116	0.572	-2.78175	0.00540672	0.361366	11.2159	11.1314	8.52181	10.1896
PS15m_010634-T1	2066.62	1.83342	0.659627	2.77949	0.0054445	0.361699	8.15174	10.5791	11.3381	11.9172
PS15m_006959-T1	708.88	-1.28741	0.464191	-2.77345	0.00554649	0.363329	9.94971	10.0008	8.77795	8.59651
PS15m_004971-T1	385.617	1.68649	0.607661	2.77537	0.00551383	0.363329	6.77866	8.01337	9.67072	8.50484
PS15m_010542-T1	96.7732	2.32287	0.837914	2.7722	0.00556788	0.363329	3.73153	5.74615	5.99634	8.02402
PS15m_011846-T1	294.25	-1.48635	0.537033	-2.7677	0.00564534	0.364582	8.71255	8.81354	7.65061	6.78959
PS15m_007905-T1	6786.02	1.23332	0.445711	2.76709	0.00565595	0.364582	11.9374	12.0294	13.0352	13.3787
PS15m_009607-T1	9.52088	6.65834	2.40778	2.76534	0.00568627	0.364582	0	0	5.28849	0
PS15m_002116-T1	1092.09	1.9174	0.694328	2.76152	0.00575322	0.366743	9.54282	7.40766	9.70404	11.3568
PS15m_005322-T1	467.357	-1.46111	0.529558	-2.75912	0.00579577	0.367332	9.82408	8.86631	7.80599	8.11116
PS15m_011047-T1	266.476	-2.15821	0.783915	-2.75311	0.00590313	0.369858	9.51021	7.16449	7.32192	5.21822
PS15m_010838-T1	277.817	-1.81058	0.658086	-2.75128	0.00593623	0.369858	9.30139	7.88043	7.50698	6.0613
PS15m_002617-T1	2129.87	-1.31375	0.47728	-2.75257	0.00591288	0.369858	11.1837	11.8733	10.1153	10.3843
PS15m_008075-T1	77623.3	1.99272	0.724821	2.74926	0.00597307	0.370062	14.0493	15.4704	17.7252	14.9412
PS15m_000204-T1	29746	1.41238	0.514827	2.7434	0.00608071	0.374626	13.6765	14.244	14.7656	15.8395
PS15m_011641-T1	956.073	-1.37699	0.502755	-2.73889	0.00616472	0.375605	10.7764	9.97869	8.81502	9.26427
PS15m_001060-T1	1395.89	-1.33744	0.488283	-2.73907	0.0061614	0.375605	10.9956	10.9372	9.98316	9.16234
PS15m_003540-T1	465.808	-1.67949	0.614893	-2.73135	0.00630753	0.382082	8.72756	9.9632	6.97411	8.31923
PS15m_004926-T1	436.042	-1.42495	0.522026	-2.72964	0.00634031	0.382082	9.51541	9.07924	8.23318	7.44709
PS15m_005528-T1	229.533	-1.5542	0.570499	-2.72428	0.00644415	0.38554	8.85877	7.79747	6.88395	6.87409
PS15m_004807-T1	1181.05	-1.50588	0.553367	-2.7213	0.00650258	0.38554	9.88827	11.3154	9.11417	9.40481
PS15m_010166-T1	11207	1.82831	0.671448	2.72294	0.00647044	0.38554	11.6905	12.6766	14.8505	12.409
PS15m_011770-T1	1029.37	-1.2458	0.458192	-2.71895	0.00654902	0.386217	10.626	10.364	9.28463	9.22803
PS15m_006152-T1	341.319	-1.46114	0.538304	-2.71434	0.0066408	0.389546	9.20603	8.68935	7.8661	7.05045
PS15m_005745-T1	154.685	-1.49544	0.552965	-2.70439	0.00684291	0.390301	7.7546	7.92375	6.32235	6.39124
PS15m_004894-T1	26859.9	-1.32666	0.489948	-2.70775	0.00677409	0.390301	15.6169	14.6973	13.7407	14.048
PS15m_001155-T1	1403.46	-1.27531	0.470548	-2.71026	0.00672299	0.390301	11.1875	10.6815	9.8286	9.51981
PS15m_005845-T1	14433	1.34032	0.494583	2.71	0.00672838	0.390301	12.7923	13.1758	13.7937	14.7306
PS15m_010037-T1	12302.7	1.48887	0.550427	2.70493	0.00683178	0.390301	12.2318	12.9873	13.329	14.6659
PS15m_009477-T1	1488.83	1.94677	0.720154	2.70327	0.00686602	0.390301	9.25242	9.27315	12.0452	8.97826
PS15m_009591-T1	98.1669	-1.77747	0.658358	-2.69985	0.00693704	0.390315	6.85718	7.57097	5.86109	5.02054
PS15m_011986-T1	1478.2	-1.24557	0.461153	-2.70098	0.00691353	0.390315	10.8064	11.2108	9.87907	9.66918
PS15m_003899-T1	2837.65	1.96158	0.727149	2.69764	0.00698335	0.390926	10.139	10.2208	12.9907	9.80452
PS15m_006881-T1	172.112	2.02589	0.752129	2.69355	0.00706965	0.393758	6.23987	5.95545	6.26991	8.89981
PS15m_005385-T1	223.761	-1.70288	0.635812	-2.67828	0.00740006	0.41009	8.95882	7.56186	7.13911	6.16076
PS15m_004456-T1	402.014	-1.60717	0.601618	-2.67142	0.00755311	0.414406	9.29335	9.19279	6.55926	8.25315
PS15m_001178-T1	1295.31	-1.20549	0.451198	-2.67176	0.00754545	0.414406	10.7908	10.8491	9.68914	9.53842
PS15m_002610-T1	2613.14	-1.35393	0.508066	-2.66486	0.00770194	0.416944	12.2191	11.4238	10.8473	10.1022
PS15m_001617-T1	2649.25	-1.25933	0.472351	-2.66608	0.00767411	0.416944	12.0407	11.6721	10.8768	10.2809
PS15m_007590-T1	1911.62	12.6744	4.75695	2.66439	0.00771279	0.416944	0	1.13562	12.9005	0
PS15m_000629-T1	4908.42	1.53193	0.575351	2.6626	0.00775392	0.417123	10.4891	11.8179	13.2858	12.1685
PS15m_006329-T1	1995.01	-1.24119	0.466813	-2.65886	0.00784066	0.419742	11.6759	11.1909	10.0299	10.3761
PS15m_000624-T1	464.44	-1.28979	0.4859	-2.65443	0.00794431	0.421405	9.21457	9.50475	8.2148	7.93128
PS15m_005868-T1	2615.4	1.26604	0.476983	2.65426	0.00794815	0.421405	10.2134	10.8824	11.6639	12.0175
PS15m_005403-T1	131.124	-1.8307	0.690887	-2.64979	0.0080543	0.424782	8.30768	6.56036	6.1001	5.60481
PS15m_008988-T1	2066.54	1.35413	0.511314	2.64834	0.00808888	0.424782	9.53089	10.6323	11.4547	11.6149
PS15m_004335-T1	522.526	-1.35448	0.512192	-2.64447	0.00818178	0.427624	9.91736	9.06963	8.25132	8.15524
PS15m_007143-T1	2311.99	-1.49278	0.567024	-2.63266	0.00847202	0.431205	12.3238	10.7301	10.0273	10.4339
PS15m_000197-T1	864.873	-1.36752	0.519854	-2.63058	0.008524	0.431205	9.64911	10.725	8.94333	8.89404
PS15m_001542-T1	6166.94	-1.20228	0.455687	-2.6384	0.0083299	0.431205	12.8749	13.2417	11.6664	12.0444
PS15m_004009-T1	1746.12	-1.19209	0.45279	-2.63277	0.00846911	0.431205	11.2297	11.2637	10.21	9.88236
PS15m_000423-T1	397.241	1.2835	0.487687	2.63181	0.00849305	0.431205	7.73096	7.97956	9.0714	9.20491
PS15m_010696-T1	1215.15	1.56872	0.594635	2.63812	0.00833677	0.431205	8.77456	9.62555	9.80423	11.4214
PS15m_012249-T1	48.1874	3.14574	1.19577	2.63072	0.00852032	0.431205	3.73153	3.0326	7.42142	1.94856
PS15m_008944-T2	226.866	-1.97801	0.754071	-2.62311	0.00871313	0.43876	9.3074	6.52328	6.17805	6.82642
PS15m_001043-T1	166.623	1.8388	0.701608	2.62084	0.00877145	0.439689	5.06449	6.84207	7.31331	8.50484
PS15m_011974-T1	420.364	-1.28749	0.49261	-2.6136	0.00895936	0.445218	9.28525	9.15693	8.14373	7.69951
PS15m_002177-T1	8.33077	6.4657	2.47398	2.61348	0.00896249	0.445218	0	0	5.10111	0
PS15m_007255-T1	2094.39	-1.46674	0.562094	-2.60943	0.00906943	0.446507	12.0407	10.9221	10.574	9.45858
PS15m_002914-T1	385.857	-1.32606	0.507938	-2.61067	0.00903638	0.446507	9.12219	9.09827	8.07917	7.42325
PS15m_000105-T1	7793.35	1.39328	0.534511	2.60665	0.00914339	0.448148	11.615	12.415	12.792	13.9188
PS15m_001801-T1	731.263	-1.20483	0.462607	-2.60444	0.00920243	0.449046	10.07	9.9175	8.77482	8.81074
PS15m_000755-T1	544.44	-1.23392	0.474294	-2.60158	0.00927942	0.450808	9.69259	9.4564	8.29133	8.40288
PS15m_001819-T1	45.8228	-2.21489	0.85529	-2.58964	0.00960765	0.464707	5.20837	6.85705	3.9337	4.25646
PS15m_007018-T1	37.7416	-2.22439	0.865998	-2.56858	0.0102115	0.466078	6.44266	5.29676	3.84089	3.8426
PS15m_001909-T1	104.085	-2.2058	0.856917	-2.57411	0.0100498	0.466078	8.27944	5.05843	5.42263	5.0623
PS15m_010784-T1	406.57	-1.55832	0.605152	-2.5751	0.0100212	0.466078	9.77292	8.41357	8.11429	7.10142
PS15m_000100-T1	205.817	-1.44501	0.558739	-2.5862	0.00970414	0.466078	7.82885	8.55804	6.985	6.58992
PS15m_002399-T1	538.872	-1.37763	0.535423	-2.57298	0.0100828	0.466078	9.82548	9.34661	8.65385	7.63178
PS15m_009920-T1	1278.82	-1.31077	0.507059	-2.58505	0.00973657	0.466078	11.1338	10.4517	9.84811	9.10355
PS15m_005058-T1	1161.92	-1.19203	0.462574	-2.57695	0.00996763	0.466078	10.4498	10.8425	9.39484	9.53842
PS15m_009190-T1	851.589	-1.17586	0.457884	-2.56804	0.0102277	0.466078	10.1624	10.2495	9.05342	9.01062
PS15m_004010-T1	18865.7	1.12544	0.437665	2.57148	0.0101266	0.466078	13.5551	13.5122	14.5627	14.7496
PS15m_002316-T1	826.708	1.25976	0.490493	2.56835	0.0102184	0.466078	8.51219	9.2563	10.2019	10.1754
PS15m_007510-T1	20325.8	1.27993	0.495971	2.58065	0.00986139	0.466078	13.4943	13.572	14.2103	15.2376
PS15m_004459-T1	3500.31	1.28674	0.500058	2.57318	0.010077	0.466078	10.8707	11.1034	12.6932	11.6926
PS15m_001232-T1	11015.2	1.33688	0.518142	2.58014	0.00987601	0.466078	12.3488	12.8301	13.2657	14.4066
PS15m_005622-T1	234.001	1.51361	0.587375	2.57691	0.00996885	0.466078	6.30536	7.37682	8.05871	8.74173
PS15m_011811-T1	1043.84	-1.43125	0.558475	-2.56278	0.0103836	0.467801	11.0245	9.91393	9.55131	8.57504
PS15m_004647-T1	1193.04	-1.23297	0.481163	-2.56248	0.0103928	0.467801	10.9225	10.4603	9.18667	9.72062
PS15m_005252-T1	128.884	1.56497	0.61025	2.56448	0.010333	0.467801	5.54298	6.42621	7.42142	7.7515
PS15m_010642-T1	11203.2	1.17871	0.460416	2.5601	0.0104642	0.469101	12.4585	12.9845	13.7562	14.0741
PS15m_002712-T1	180.098	2.00269	0.783678	2.5555	0.0106036	0.473427	5.27527	6.7488	8.94612	6.40753
PS15m_002039-T1	5816.83	-1.13052	0.443494	-2.54912	0.0107994	0.47764	12.9716	12.9552	11.9726	11.6788
PS15m_009641-T1	1277.11	1.17986	0.463017	2.5482	0.0108279	0.47764	9.74221	9.47107	10.5999	10.9617
PS15m_001679-T1	682.476	1.84763	0.724446	2.5504	0.01076	0.47764	7.65135	8.62519	8.08424	10.8662
PS15m_006379-T1	12.3019	-5.66941	2.2276	-2.54508	0.0109252	0.480014	5.62222	0	0.965018	0
PS15m_002772-T1	69.1337	-1.70887	0.672528	-2.54097	0.0110546	0.481857	6.77866	6.6998	4.93143	5.18079
PS15m_011987-T1	795.469	-1.20977	0.476042	-2.54132	0.0110436	0.481857	10.1322	10.1048	8.62283	9.15029
PS15m_000872-T1	49.9918	-2.0028	0.788632	-2.53958	0.0110984	0.481863	6.79014	5.68031	4.25472	4.51891
PS15m_011409-T1	303.861	-1.35197	0.533612	-2.53362	0.0112891	0.482011	8.4117	9.06318	7.66422	7.14093
PS15m_000365-T1	1630	-1.15902	0.457325	-2.53434	0.0112659	0.482011	11.3206	10.9274	10.0325	9.92401
PS15m_003408-T1	4206.69	1.23724	0.488558	2.53244	0.0113273	0.482011	10.8254	11.6437	12.3069	12.7205
PS15m_002091-T1	365.376	1.35437	0.534441	2.53417	0.0112712	0.482011	7.69476	7.68447	9.43706	8.48961
PS15m_009866-T1	266.652	1.4303	0.564167	2.53525	0.0112368	0.482011	6.70778	7.54346	8.20087	8.92266
PS15m_010644-T1	48.4819	1.92033	0.758634	2.5313	0.0113641	0.482011	4.4046	4.41625	6.07994	6.45533
PS15m_008861-T1	712.864	1.38162	0.546707	2.52716	0.0114988	0.485857	8.14728	8.99374	9.43309	10.4209
PS15m_001206-T1	201.731	1.48825	0.589735	2.52359	0.0116162	0.488945	7.16123	6.1382	8.49541	7.88549
PS15m_010203-T1	317.918	-1.37859	0.547103	-2.51979	0.0117424	0.491796	9.26482	8.25301	7.53687	7.40713
PS15m_007959-T1	627.601	-1.33295	0.529426	-2.51772	0.0118117	0.491796	10.2564	9.16898	8.3929	8.56781
PS15m_011240-T1	1237.79	-1.21047	0.480813	-2.51754	0.0118177	0.491796	10.3784	11.0555	9.64693	9.4389
PS15m_005631-T1	8074.83	-1.38357	0.550842	-2.51173	0.0120142	0.496168	14.0639	12.6041	11.8625	12.352
PS15m_008555-T1	1721.35	1.22408	0.487744	2.50969	0.0120838	0.496168	9.56638	10.3534	11.0777	11.3781
PS15m_007649-T1	17911.5	1.23427	0.491911	2.50913	0.0121028	0.496168	12.8628	13.7653	14.4054	14.8026
PS15m_000042-T1	2929.39	1.349	0.537413	2.51018	0.012067	0.496168	10.0403	11.1375	11.5635	12.3958
PS15m_008165-T1	359.993	1.33586	0.533392	2.50445	0.0122641	0.500921	7.16123	8.06588	8.87183	9.14058
PS15m_001994-T1	449.87	-1.27682	0.510193	-2.50263	0.0123275	0.500994	9.64911	8.88469	8.03272	8.05538
PS15m_008376-T1	34078.8	1.28487	0.51358	2.50179	0.0123568	0.500994	13.7488	14.6608	15.899	15.1174
PS15m_005107-T1	127.298	-1.78991	0.716265	-2.49895	0.0124563	0.50318	7.89416	7.31308	6.54462	4.51891
PS15m_008987-T1	386.08	-1.86724	0.752301	-2.48204	0.0130634	0.508069	10.0688	7.12792	7.76869	6.86232
PS15m_000623-T1	118.82	-1.56285	0.62918	-2.48395	0.0129935	0.508069	6.86806	7.90945	5.95265	5.90941
PS15m_000569-T1	708.438	-1.43617	0.576064	-2.49307	0.0126643	0.508069	10.4776	9.33329	9.0247	7.94251
PS15m_009930-T1	149.49	-1.40554	0.566416	-2.48147	0.0130841	0.508069	7.73096	7.80521	6.6023	6.10191
PS15m_000698-T1	482.027	-1.40522	0.565726	-2.48393	0.0129941	0.508069	9.97005	8.63825	8.23318	7.84419
PS15m_009358-T1	247.291	-1.39675	0.561348	-2.4882	0.012839	0.508069	8.86149	7.98638	7.33899	6.81425
PS15m_007015-T1	1270.53	-1.2695	0.509532	-2.4915	0.0127204	0.508069	10.3544	11.1581	9.83162	9.18142
PS15m_011891-T1	677.699	-1.20422	0.483816	-2.489	0.0128103	0.508069	9.56805	10.1466	8.72049	8.64542
PS15m_001461-T1	4000.42	1.19617	0.482013	2.48162	0.0130786	0.508069	11.2916	11.2027	11.9643	12.8029
PS15m_011024-T1	1950.14	1.25071	0.503963	2.48175	0.0130738	0.508069	9.63326	10.5666	11.1925	11.6228
PS15m_000333-T1	240.504	1.80258	0.72375	2.49061	0.0127524	0.508069	5.79174	7.33464	7.20576	9.23261
PS15m_008851-T1	2192.6	1.11558	0.450444	2.47663	0.0132628	0.513201	10.3073	10.5552	11.6537	11.4413
PS15m_001292-T1	683.323	4.69466	1.89689	2.47493	0.0133262	0.51385	5.45915	5.89868	11.3322	5.7902
PS15m_002840-T1	3049.39	-1.57194	0.635509	-2.47352	0.0133789	0.514085	12.8858	10.6081	10.7196	10.4369
PS15m_009319-T1	298.553	1.46828	0.594096	2.47146	0.0134563	0.515266	6.41325	7.87308	8.60882	8.93114
PS15m_009835-T1	360.091	-1.36999	0.55488	-2.46898	0.01355	0.517055	9.33706	8.62081	8.04837	7.12131
PS15m_009049-T1	753.397	-1.16871	0.474156	-2.46482	0.0137083	0.521294	10.2398	9.7789	8.81196	8.90842
PS15m_004437-T1	3055.37	-1.75094	0.712517	-2.4574	0.0139946	0.530354	13.0286	10.0602	10.7163	10.1283
PS15m_008491-T1	35.0113	-2.08959	0.853998	-2.44683	0.0144117	0.536933	6.08067	5.57556	3.7417	3.93541
PS15m_006133-T1	233.914	-1.45987	0.596384	-2.44787	0.0143704	0.536933	8.66032	8.14733	7.47645	6.19871
PS15m_005886-T1	1999.45	-1.42747	0.582938	-2.44874	0.0143355	0.536933	11.4974	11.5222	10.7171	8.9255
PS15m_008764-T1	10059.9	1.46587	0.598802	2.448	0.0143652	0.536933	11.4815	12.9364	13.0544	14.3607
PS15m_005255-T1	48.0393	2.14822	0.876349	2.45133	0.0142331	0.536933	4.90465	2.8044	5.9303	6.61819
PS15m_000961-T1	2637.01	-1.50275	0.61767	-2.43294	0.0149768	0.541819	11.7498	12.0884	11.124	9.02653
PS15m_009212-T1	349.784	-1.46912	0.604143	-2.43175	0.0150261	0.541819	9.52231	8.20113	7.94626	6.98682
PS15m_008059-T1	564.282	-1.28358	0.527025	-2.43552	0.0148704	0.541819	10.0378	9.10456	8.10933	8.58223
PS15m_001565-T1	422.589	-1.26261	0.519545	-2.43022	0.0150897	0.541819	9.4354	8.97327	7.55889	8.27995
PS15m_002824-T1	520.643	-1.22542	0.503189	-2.43531	0.014879	0.541819	9.82408	9.11394	8.17733	8.39473
PS15m_001779-T1	2921.79	-1.22506	0.503582	-2.4327	0.0149867	0.541819	11.6809	12.2599	11.149	10.2676
PS15m_010188-T1	15243.5	-1.06299	0.437578	-2.42927	0.0151292	0.541819	14.3979	14.2623	13.2094	13.3259
PS15m_007023-T1	5712.4	1.11176	0.456906	2.43324	0.0149642	0.541819	11.8506	11.7884	12.6374	13.1755
PS15m_001120-T1	1691.68	1.20208	0.494737	2.42973	0.01511	0.541819	10.2554	9.69595	11.5212	10.7975
PS15m_003620-T1	5929.27	1.2262	0.504713	2.42949	0.01512	0.541819	11.2977	12.1634	12.6481	13.3159
PS15m_001435-T1	15958.1	1.25719	0.515304	2.4397	0.0146993	0.541819	12.9016	13.4485	13.8158	14.9006
PS15m_006147-T1	3144.46	1.26254	0.519736	2.42919	0.0151324	0.541819	10.1243	11.337	12.1939	12.034
PS15m_006357-T1	1699.37	1.13852	0.469972	2.42253	0.0154127	0.550069	9.71234	10.3295	11.2215	11.1599
PS15m_003482-T1	214.979	1.30587	0.539389	2.42102	0.0154769	0.550577	7.2303	6.63176	8.21017	8.31492
PS15m_002719-T1	699.814	-1.24065	0.513505	-2.41604	0.0156902	0.554281	10.2606	9.53533	8.9873	8.35327
PS15m_007427-T1	2527.98	-1.15052	0.47639	-2.41508	0.0157318	0.554281	11.3553	12.0881	10.543	10.6884
PS15m_007265-T1	32.2869	2.17887	0.90205	2.41546	0.0157154	0.554281	3.63295	3.69726	5.21643	6.14141
PS15m_007902-T1	51.6221	-1.85353	0.768564	-2.41169	0.0158789	0.557683	6.42803	6.27829	4.97576	3.93541
PS15m_011416-T1	78.0696	-1.56114	0.648339	-2.40791	0.0160442	0.561701	6.98259	6.76477	5.39025	5.29028
PS15m_010807-T1	195.992	1.75403	0.728855	2.40655	0.016104	0.562008	6.49972	6.50438	9.01411	6.48634
PS15m_005769-T1	10.5863	-4.41621	1.83905	-2.40136	0.0163344	0.566615	5.24221	2.19894	1.53813	0
PS15m_000285-T1	86.5348	-1.64702	0.686522	-2.39907	0.0164366	0.566615	7.21334	6.85705	5.9076	4.68851
PS15m_003241-T1	400.389	-1.44859	0.603445	-2.40054	0.0163708	0.566615	9.80015	8.14122	7.58774	7.90283
PS15m_000337-T1	4463.52	-1.10338	0.460158	-2.39782	0.0164929	0.566615	12.2597	12.8301	11.5094	11.4289
PS15m_012137-T1	6725.29	1.10572	0.461128	2.39787	0.0164909	0.566615	11.771	12.2998	13.0058	13.3082
PS15m_012051-T1	399.454	-1.4704	0.613591	-2.39638	0.0165578	0.567078	9.82827	8.05942	7.609	7.85016
PS15m_007841-T1	94.763	-1.51634	0.633092	-2.39513	0.0166145	0.56722	6.91077	7.3453	5.88453	5.35891
PS15m_003420-T1	649.021	-1.35825	0.56735	-2.39402	0.0166648	0.56722	10.193	9.449	9.01676	7.73222
PS15m_000933-T1	274.8	1.21337	0.507566	2.39056	0.0168228	0.570837	7.25537	7.49642	8.66405	8.50862
PS15m_002011-T1	23430.4	-1.29095	0.540722	-2.38745	0.0169658	0.572167	14.2933	15.5036	14.0771	13.2745
PS15m_002832-T1	240385	1.51703	0.635177	2.38835	0.016924	0.572167	16.2517	17.3832	17.1194	19.1211
PS15m_010762-T1	14.2932	3.53409	1.48358	2.38214	0.0172125	0.578719	0	2.5332	5.25291	4.02262
PS15m_006643-T1	505.781	-1.32212	0.556392	-2.37623	0.0174905	0.579235	9.98886	8.75078	8.38059	7.94809
PS15m_010227-T1	897.874	-1.2326	0.518002	-2.37953	0.0173346	0.579235	10.0498	10.5132	8.50679	9.4722
PS15m_002823-T1	18725.4	-1.22864	0.516834	-2.37724	0.0174427	0.579235	13.956	15.1599	13.3072	13.5826
PS15m_007441-T1	2542.11	1.24385	0.522667	2.37982	0.017321	0.579235	9.9108	11.0076	11.4943	12.0587
PS15m_004204-T1	8249.24	1.71588	0.721849	2.37707	0.017451	0.579235	12.1377	11.6421	14.4694	11.3526
PS15m_004349-T1	524.999	-1.23351	0.519933	-2.37244	0.0176712	0.581724	9.86402	9.08561	8.54038	8.00273
PS15m_006056-T1	332.475	1.27116	0.535692	2.37292	0.017648	0.581724	7.76045	7.44778	8.38881	9.24626
PS15m_006799-T1	2661.9	-1.04751	0.442405	-2.36776	0.0178961	0.582805	11.7954	11.8232	10.7073	10.8152
PS15m_001637-T1	1789.16	1.0582	0.446911	2.3678	0.0178941	0.582805	10.2585	10.1017	11.2347	11.245
PS15m_008758-T1	2691.94	1.07101	0.452436	2.3672	0.0179232	0.582805	10.8289	10.693	11.6309	12.0105
PS15m_002634-T1	114.335	1.46462	0.618958	2.36627	0.0179682	0.582805	5.45915	6.32212	7.47645	7.31513
PS15m_008551-T1	9.48686	4.25393	1.79774	2.36627	0.0179681	0.582805	1.46192	0	4.73911	3.52184
PS15m_008481-T1	46.6802	-1.92213	0.812812	-2.36479	0.0180402	0.583422	6.62042	5.68031	4.73911	3.8426
PS15m_001361-T1	607.393	-1.2723	0.538873	-2.36104	0.0182235	0.584208	10.1843	9.12016	8.72049	8.18862
PS15m_002440-T1	428.482	-1.24522	0.528241	-2.35729	0.0184091	0.584208	9.63803	8.68096	8.03272	7.95918
PS15m_003905-T1	1458.08	-1.18086	0.500135	-2.36107	0.0182221	0.584208	10.734	11.1961	10.1628	9.32343
PS15m_008517-T1	1727.38	-1.14558	0.48608	-2.35677	0.0184347	0.584208	11.0539	11.3634	10.4039	9.64017
PS15m_003217-T1	693.623	1.19188	0.505728	2.35676	0.0184353	0.584208	9.08305	8.24733	9.7716	10.0474
PS15m_004448-T1	167.069	1.30154	0.551639	2.35941	0.0183039	0.584208	6.63323	6.57854	7.68439	8.08607
PS15m_004055-T1	34.5483	2.3052	0.977058	2.35933	0.0183079	0.584208	4.34357	2.19894	5.32321	6.27173
PS15m_008760-T1	479.701	-1.4135	0.600117	-2.35538	0.0185036	0.584694	10.0653	8.34617	8.02219	8.05538
PS15m_003212-T1	72.2728	-1.55717	0.662656	-2.34989	0.0187792	0.590019	6.88957	6.63176	5.21643	5.2547
PS15m_011823-T1	12281.2	1.1696	0.49766	2.35021	0.018763	0.590019	12.7778	12.9832	13.4533	14.4763
PS15m_007486-T1	1100.54	-1.07857	0.459884	-2.3453	0.0190118	0.592266	10.7039	10.3679	9.50669	9.42895
PS15m_006367-T1	4777.14	-1.04424	0.445219	-2.34544	0.0190045	0.592266	12.8012	12.485	11.6249	11.5906
PS15m_012392-T1	10.7856	5.29434	2.25663	2.34613	0.0189694	0.592266	0	1.13562	0	5.42443
PS15m_001895-T1	598.837	-1.39221	0.594477	-2.3419	0.0191859	0.596005	10.1232	9.27872	8.93493	7.43919
PS15m_011786-T1	73.5496	-1.77261	0.757858	-2.33897	0.0193368	0.596799	7.11632	6.50438	5.71185	4.02262
PS15m_006734-T1	130.783	-1.42565	0.60918	-2.34028	0.0192694	0.596799	7.61952	7.54346	6.57375	5.60481
PS15m_008828-T1	3174.75	1.19442	0.510815	2.33826	0.0193738	0.596799	10.5367	11.2158	11.5896	12.4911
PS15m_000311-T1	208.183	-1.24064	0.531229	-2.33542	0.0195214	0.599673	8.33929	8.03986	7.08955	6.82642
PS15m_006063-T1	1251.72	1.53791	0.658882	2.33413	0.0195892	0.600081	7.67632	10.0779	10.5981	11.0871
PS15m_008495-T1	109.341	1.83153	0.78547	2.33177	0.0197129	0.602198	6.39833	3.69726	7.25155	7.58241
PS15m_009667-T1	510.931	-1.18569	0.509009	-2.32942	0.019837	0.604317	9.5326	9.41145	7.83034	8.63853
PS15m_012357-T1	26.1464	-2.35482	1.01244	-2.32589	0.0200245	0.604334	5.98399	4.70818	2.74686	3.63687
PS15m_002742-T1	169.65	-1.34858	0.580139	-2.32458	0.0200943	0.604334	8.22971	7.56186	6.87227	6.25382
PS15m_007847-T1	1097.66	-1.18052	0.507914	-2.32426	0.0201116	0.604334	10.3573	10.7623	9.78099	8.86484
PS15m_004387-T1	7546.71	-1.12184	0.482233	-2.32634	0.0200003	0.604334	13.2078	13.4543	11.7382	12.5722
PS15m_007198-T1	1372.05	1.08204	0.465241	2.32577	0.0200308	0.604334	9.64279	9.91214	10.6331	11.0642
PS15m_012154-T1	725.107	-1.22169	0.526028	-2.32248	0.0202069	0.605549	10.3515	9.50237	9.07904	8.37415
PS15m_004383-T1	3727.11	-1.35367	0.584587	-2.3156	0.0205802	0.615065	11.2058	13.0286	11.1319	10.9296
PS15m_010680-T1	1589.38	-1.09393	0.472948	-2.313	0.0207226	0.617647	11.3471	10.7533	9.85108	10.1122
PS15m_000701-T1	1813.88	-1.15195	0.498973	-2.30864	0.0209635	0.622182	11.6798	10.7523	10.2735	9.98906
PS15m_000880-T1	962.86	1.75993	0.762467	2.30821	0.0209876	0.622182	9.11764	8.34086	11.4019	8.07591
PS15m_008082-T1	114.328	-1.75132	0.762279	-2.29748	0.0215914	0.630946	7.59354	7.33464	6.49979	4.02262
PS15m_008309-T1	267.287	-1.29609	0.56478	-2.29486	0.021741	0.630946	8.97149	8.02004	7.54425	6.96497
PS15m_004375-T1	4997.97	-1.06288	0.461894	-2.30113	0.021384	0.630946	12.7337	12.7123	11.9324	11.325
PS15m_002423-T1	1295.57	-1.05422	0.459362	-2.29497	0.0217347	0.630946	10.8694	10.6699	9.54213	9.87798
PS15m_008721-T1	3559.68	1.02082	0.443972	2.29928	0.0214889	0.630946	11.3117	11.0772	12.2607	12.1778
PS15m_008463-T1	1732.32	1.2078	0.526139	2.29558	0.0216998	0.630946	9.28525	10.5238	11.1747	11.3023
PS15m_009797-T1	3216.3	1.68388	0.732844	2.29774	0.0215767	0.630946	8.94348	11.3242	10.9228	12.9424
PS15m_012251-T1	504.696	8.15239	3.5458	2.29917	0.0214955	0.630946	3.00342	0	10.9729	1.94856
PS15m_006952-T1	661.002	-1.10968	0.484534	-2.2902	0.0220095	0.635487	9.93557	9.69595	8.95721	8.41904
PS15m_011225-T1	553.319	-1.0774	0.470654	-2.28916	0.0220703	0.635487	9.62847	9.47593	8.48011	8.47809
PS15m_007026-T1	2245.69	1.07562	0.469793	2.28957	0.0220461	0.635487	10.7822	10.1435	11.5028	11.6405
PS15m_004778-T1	138.543	-1.4237	0.622398	-2.28745	0.0221695	0.63668	7.88883	7.39745	5.60302	6.69984
PS15m_007410-T1	36.8351	1.90748	0.834469	2.28586	0.0222623	0.637684	3.82381	4.24466	5.99634	5.76513
PS15m_005478-T1	2181.29	-1.28126	0.561104	-2.28346	0.0224035	0.638679	10.7137	12.1372	9.93065	10.6158
PS15m_009434-T1	547.123	1.14554	0.501705	2.2833	0.0224128	0.638679	8.5532	8.26429	9.17721	9.86181
PS15m_012332-T1	133.313	-1.41057	0.619039	-2.27864	0.0226882	0.639703	7.51267	7.69284	6.65777	5.54716
PS15m_001767-T1	1648.07	1.07208	0.470495	2.27863	0.0226891	0.639703	10.2219	9.86476	10.8503	11.3573
PS15m_007406-T1	1640.04	1.34714	0.590577	2.28106	0.022545	0.639703	9.15587	10.3255	10.3471	11.7348
PS15m_005632-T1	122.955	1.36497	0.598954	2.27893	0.0226712	0.639703	6.20598	6.03662	7.76869	7.1114
PS15m_009090-T1	809.901	1.55718	0.683635	2.27779	0.0227388	0.639703	9.46794	6.84207	10.3989	10.0642
PS15m_000720-T1	2919.95	-1.11619	0.490389	-2.27612	0.0228385	0.640874	12.0743	11.8463	11.2267	10.3362
PS15m_003724-T1	98.0145	1.45649	0.641422	2.27073	0.0231636	0.648345	6.11759	5.2061	7.21503	7.14093
PS15m_001328-T1	237.921	-1.35513	0.598169	-2.26546	0.0234846	0.649094	8.95373	7.57097	7.14882	6.99762
PS15m_007104-T1	2443.3	-1.1225	0.494912	-2.26809	0.0233239	0.649094	12.1094	11.155	10.5776	10.5982
PS15m_000650-T1	723.838	-1.12181	0.494949	-2.26652	0.0234196	0.649094	9.95992	9.95104	9.16769	8.40288
PS15m_006118-T1	2472.62	1.03389	0.456371	2.26546	0.0234845	0.649094	10.4371	10.8621	11.7887	11.6021
PS15m_001502-T1	59.8376	1.60811	0.708899	2.26847	0.0233009	0.649094	4.67618	5.15854	6.40572	6.60412
PS15m_000138-T1	442.763	-1.12939	0.498811	-2.26415	0.0235647	0.649679	9.01862	9.449	7.89524	8.31923
PS15m_009201-T1	452.041	-1.70404	0.753053	-2.26284	0.0236458	0.649721	10.281	7.14021	7.94626	7.49362
PS15m_011687-T1	1241.63	-1.0208	0.451238	-2.26222	0.0236841	0.649721	10.6324	10.7662	9.69246	9.66918
PS15m_003341-T1	1004.02	-1.14133	0.505562	-2.25756	0.0239732	0.654397	10.1288	10.6846	9.63143	8.85001
PS15m_001109-T1	594.048	1.43605	0.635862	2.25843	0.0239186	0.654397	7.33592	8.91363	8.93493	10.2842
PS15m_009468-T1	5207.16	-1.03205	0.457354	-2.25656	0.0240358	0.654486	12.4769	13.0171	11.7719	11.7079
PS15m_007759-T1	1137.24	-1.38994	0.62135	-2.23698	0.0252879	0.655389	11.3779	9.30626	9.16769	9.41693
PS15m_002625-T1	327.258	-1.36549	0.60828	-2.24484	0.0247787	0.655389	8.02626	9.41904	7.89524	7.01899
PS15m_000502-T1	214.078	-1.26738	0.566904	-2.23562	0.0253764	0.655389	8.64776	7.68447	6.90702	7.06079
PS15m_004347-T1	159.792	-1.25586	0.559751	-2.24361	0.0248576	0.655389	7.73691	7.90225	6.80015	6.30689
PS15m_009395-T1	476.046	-1.23559	0.548684	-2.25192	0.024327	0.655389	9.85037	8.69769	7.94626	8.33635
PS15m_000018-T1	13963.5	-1.21205	0.53809	-2.2525	0.0242907	0.655389	14.7337	13.5228	12.6163	13.3668
PS15m_001002-T1	491.635	-1.11749	0.499727	-2.23621	0.0253381	0.655389	9.06189	9.66863	8.12909	8.41904
PS15m_004441-T1	2017.42	-1.09738	0.489231	-2.24307	0.0248923	0.655389	11.0652	11.7138	10.5919	10.0065
PS15m_004986-T1	1095.72	-1.08956	0.484114	-2.25062	0.0244099	0.655389	10.8496	10.1526	9.55497	9.34685
PS15m_000406-T1	847.475	-1.04397	0.466161	-2.2395	0.0251236	0.655389	9.97005	10.3241	9.17008	9.05783
PS15m_005003-T1	2910.44	-1.03484	0.459932	-2.24998	0.0244502	0.655389	11.6759	12.1528	11.02	10.7679
PS15m_006898-T1	819.642	-1.03063	0.459188	-2.24447	0.0248023	0.655389	10.1657	10.0423	9.10172	9.05007
PS15m_002862-T1	1155.62	-1.01656	0.451388	-2.25209	0.0243169	0.655389	10.6236	10.5677	9.57311	9.58752
PS15m_011479-T1	2487.31	1.08212	0.48326	2.23921	0.0251426	0.655389	10.497	10.7722	12.0601	11.2814
PS15m_011028-T1	2358.15	1.08309	0.482818	2.24327	0.0248793	0.655389	10.1766	10.8686	11.413	11.8465
PS15m_009224-T1	355.645	1.0989	0.491239	2.237	0.0252861	0.655389	7.88883	7.76607	8.8211	9.02125
PS15m_007504-T1	7834.96	1.15605	0.514031	2.24898	0.0245135	0.655389	11.645	12.6679	13.0631	13.6746
PS15m_012322-T1	25768.5	1.26608	0.56468	2.24213	0.0249533	0.655389	13.2211	14.3391	14.4074	15.6403
PS15m_009817-T1	833.068	1.35669	0.605694	2.23989	0.0250978	0.655389	8.4484	9.20162	10.8458	9.12342
PS15m_005496-T1	5598.22	1.48245	0.658704	2.25055	0.024414	0.655389	10.6403	12.0729	13.6915	11.6721
PS15m_001233-T1	49.0176	1.96612	0.876911	2.2421	0.0249552	0.655389	4.51944	4.24466	7.00652	4.88748
PS15m_009393-T1	7.67948	4.79649	2.14061	2.24071	0.0250451	0.655389	0	1.13562	4.68674	2.5277
PS15m_009913-T1	298.14	-1.14453	0.512275	-2.2342	0.0254698	0.656255	8.83956	8.51147	7.73039	7.3323
PS15m_010305-T1	892.049	1.16065	0.519701	2.2333	0.025529	0.656255	8.50524	9.53533	10.0777	10.4369
PS15m_011266-T1	2452.23	1.06692	0.477971	2.23218	0.0256029	0.656625	10.415	10.8188	11.3381	11.9846
PS15m_008448-T1	81.2715	-1.43722	0.644784	-2.22899	0.0258147	0.660521	6.80154	6.99883	5.65846	5.29028
PS15m_001464-T1	1967.52	1.06854	0.479657	2.22773	0.0258988	0.661139	9.89759	10.6344	11.2763	11.477
PS15m_001859-T1	567.624	-1.3647	0.615019	-2.21896	0.0264892	0.661169	10.193	8.86631	8.8332	7.50123
PS15m_012163-T1	149.132	-1.27734	0.575703	-2.21874	0.0265043	0.661169	7.95663	7.45764	6.67131	6.21731
PS15m_005298-T1	272.952	-1.19812	0.540195	-2.21793	0.0265595	0.661169	8.70651	8.42869	7.73039	6.92025
PS15m_004151-T1	1023.03	-1.14936	0.517465	-2.22113	0.0263422	0.661169	10.9068	9.81769	9.30865	9.32128
PS15m_005673-T1	413.521	-1.14445	0.515505	-2.22005	0.0264152	0.661169	9.49801	8.70599	8.03795	7.99196
PS15m_002843-T1	1876.78	-1.03598	0.466806	-2.2193	0.0264665	0.661169	11.466	11.1159	10.0101	10.4837
PS15m_003256-T1	1506.86	-1.01613	0.456472	-2.22604	0.0260112	0.661169	10.8962	11.0563	9.78411	10.1221
PS15m_007621-T1	5163.68	-0.974914	0.43919	-2.2198	0.0264323	0.661169	12.7339	12.7481	11.8323	11.6971
PS15m_009005-T1	1134.77	1.03011	0.46377	2.22117	0.0263394	0.661169	9.52918	9.5607	10.3418	10.7742
PS15m_011197-T1	3879.89	1.10885	0.499577	2.21958	0.0264472	0.661169	10.7047	11.6662	12.5439	12.1778
PS15m_002150-T1	740.746	1.16722	0.524574	2.22508	0.0260756	0.661169	8.52942	9.09195	10.3958	9.46053
PS15m_010016-T1	4641.47	1.03057	0.465529	2.21376	0.0268455	0.665285	11.2553	11.8374	12.4515	12.745
PS15m_009542-T1	70.6356	1.783	0.805235	2.21427	0.0268105	0.665285	5.45915	4.41625	5.57447	7.43919
PS15m_002701-T1	607.345	-1.31076	0.59279	-2.21118	0.0270234	0.668193	10.335	8.78642	8.76222	8.05538
PS15m_006814-T1	73.6013	-1.56893	0.711013	-2.20661	0.0273414	0.673094	7.08869	6.42621	5.6854	4.63416
PS15m_007802-T1	958.174	1.04668	0.474346	2.20658	0.0273437	0.673094	9.22307	9.35455	10.5821	10.0383
PS15m_003308-T1	570.659	1.16947	0.530704	2.20362	0.0275512	0.676691	8.87504	7.87308	9.38665	9.83496
PS15m_008038-T1	201.641	-1.23171	0.560039	-2.19932	0.0278551	0.679615	8.4005	7.84331	7.20576	6.57557
PS15m_010027-T1	195.134	-1.1956	0.543219	-2.20096	0.0277392	0.679615	8.04555	8.13509	7.14882	6.60412
PS15m_000859-T1	2734.84	1.18389	0.538113	2.20008	0.027801	0.679615	11.1185	10.1312	11.3311	12.2941
PS15m_007022-T1	112.046	-1.47994	0.673958	-2.1959	0.0280992	0.680651	6.91077	7.72585	5.14058	6.40753
PS15m_004891-T1	137.854	-1.26452	0.575888	-2.19577	0.0281086	0.680651	7.35924	7.82819	6.23387	6.47092
PS15m_009344-T1	2396.67	1.00516	0.457524	2.19695	0.028024	0.680651	10.3813	10.8584	11.6166	11.6708
PS15m_000496-T1	8453.58	1.12723	0.513681	2.19441	0.0282061	0.680651	11.732	12.8177	13.2352	13.7264
PS15m_003186-T1	845.871	1.15887	0.528051	2.19461	0.0281916	0.680651	9.39837	8.54423	9.74943	10.53
PS15m_002284-T1	242.092	-1.43198	0.652831	-2.1935	0.0282715	0.680738	8.61262	8.30854	7.71086	5.76513
PS15m_002788-T1	1879.16	0.990179	0.451608	2.19256	0.0283388	0.680872	10.1657	10.4205	11.3819	11.1878
PS15m_004311-T1	173.828	-1.37769	0.62945	-2.18872	0.0286168	0.681612	8.31565	7.53418	7.10958	5.83907
PS15m_011713-T1	2130.02	-1.32175	0.603882	-2.18875	0.0286147	0.681612	12.2326	10.316	10.4722	9.98906
PS15m_007823-T1	260.417	-1.31918	0.602217	-2.19053	0.0284857	0.681612	8.75125	8.2976	7.77497	6.34123
PS15m_010496-T1	2669.77	-1.00645	0.459542	-2.19012	0.0285153	0.681612	11.8988	11.6941	10.5319	11.0158
PS15m_005134-T1	33.201	-2.05273	0.94011	-2.1835	0.0289989	0.687742	4.86176	6.32212	4.18091	3.25998
PS15m_012273-T1	38.6441	1.83556	0.840403	2.18414	0.0289517	0.687742	4.5736	3.55756	5.97466	5.90941
PS15m_004888-T1	2665.95	-0.985104	0.451755	-2.18062	0.0292119	0.691306	11.9724	11.5831	10.8157	10.7968
PS15m_011336-T1	526.213	-1.09702	0.503936	-2.17691	0.0294876	0.693548	9.60591	9.35981	8.71069	7.98655
PS15m_008299-T1	3545.97	-0.960874	0.441075	-2.17848	0.0293701	0.693548	12.1918	12.1965	11.3031	11.1605
PS15m_007030-T1	26435.6	1.16402	0.534737	2.1768	0.0294953	0.693548	13.3643	14.4308	14.6376	15.5395
PS15m_002864-T1	1466.43	-1.06659	0.491248	-2.17118	0.0299178	0.697533	11.3196	10.4676	9.95299	9.82438
PS15m_000321-T1	22170	1.05134	0.483752	2.17331	0.0297572	0.697533	13.3641	14.1613	14.6426	15.0635
PS15m_000655-T1	7062.84	1.43982	0.662863	2.17212	0.0298464	0.697533	10.7009	12.538	13.9491	12.2371
PS15m_003740-T1	22.7576	2.37448	1.09322	2.172	0.0298558	0.697533	2.64714	3.40287	5.9076	4.18265
PS15m_011743-T1	2491.95	-1	0.460816	-2.17007	0.0300017	0.698014	11.7163	11.6805	10.9425	10.4058
PS15m_001191-T1	63.2977	-1.59567	0.73863	-2.16031	0.0307487	0.703515	6.32127	6.81164	4.32494	5.4871
PS15m_004418-T1	383.887	-1.47848	0.685005	-2.15834	0.0309011	0.703515	9.8735	7.59797	8.03272	7.18885
PS15m_006085-T1	790.1	-1.24842	0.578474	-2.15813	0.0309178	0.703515	10.7175	9.08243	8.89221	8.85596
PS15m_009117-T1	654.128	-1.18159	0.546394	-2.16251	0.0305786	0.703515	9.05715	10.3281	8.54406	8.74494
PS15m_002904-T1	222.983	-1.14982	0.532857	-2.15785	0.0309398	0.703515	8.49475	7.99994	7.23341	7.00834
PS15m_001580-T1	1618.44	-1.1157	0.516503	-2.16011	0.0307644	0.703515	11.5712	10.4393	10.0662	9.92825
PS15m_003175-T1	275.069	-1.1017	0.509031	-2.16431	0.0304403	0.703515	8.37785	8.71424	7.49179	7.42325
PS15m_004472-T1	1854.53	0.990101	0.457637	2.16351	0.030502	0.703515	10.4353	10.1048	11.1159	11.4078
PS15m_003748-T1	1352.45	1.06282	0.492079	2.15986	0.0307837	0.703515	10.1072	9.34396	11.0226	10.6263
PS15m_008808-T1	343.339	1.10123	0.510013	2.15922	0.0308332	0.703515	7.50572	8.00667	9.03259	8.69604
PS15m_008525-T1	32.1647	1.94534	0.900239	2.16091	0.0307023	0.703515	3.28891	4.24466	5.9076	5.4561
PS15m_009028-T1	16225.7	1.06369	0.493542	2.15523	0.0311441	0.706703	12.7758	13.7723	14.4828	14.3585
PS15m_004064-T1	1597.52	-1.00692	0.467788	-2.15252	0.0313567	0.710064	11.2475	10.8435	10.2455	9.83194
PS15m_010452-T1	301.596	-1.55349	0.722305	-2.15074	0.0314969	0.710323	9.09699	8.46824	8.05871	5.39204
PS15m_004086-T1	253.27	-1.11472	0.518162	-2.15129	0.0314535	0.710323	8.51565	8.36201	7.522	7.1114
PS15m_009415-T1	3048.18	-1.06204	0.495301	-2.14424	0.0320138	0.71564	12.4145	11.4444	10.9899	10.9047
PS15m_002214-T1	774.594	-1.01409	0.472446	-2.14647	0.0318355	0.71564	9.8613	10.1602	9.16769	8.82294
PS15m_005085-T1	7597.98	-0.941182	0.438701	-2.14538	0.0319222	0.71564	13.2637	13.3094	12.4258	12.2608
PS15m_011166-T1	1674.89	1.03029	0.480278	2.1452	0.0319371	0.71564	10.4067	9.72482	10.9695	11.2847
PS15m_010254-T1	14.6164	2.65503	1.23853	2.1437	0.0320572	0.71564	2.42945	2.19894	4.93143	4.45764
PS15m_009303-T1	2042.81	0.989935	0.462142	2.14206	0.0321889	0.715683	10.1679	10.6334	11.274	11.5314
PS15m_002789-T1	10232.9	1.03481	0.483055	2.14221	0.0321764	0.715683	12.221	13.0791	13.6339	13.8528
PS15m_011620-T1	34052.3	1.11092	0.518934	2.14077	0.0322927	0.716547	13.6323	14.8923	15.529	15.4838
PS15m_011658-T1	2532.41	1.11848	0.52284	2.13923	0.0324167	0.717853	10.0582	11.0571	11.3544	12.0763
PS15m_012020-T1	700.671	-1.20789	0.567181	-2.12964	0.0332012	0.72306	10.4829	9.0404	8.50679	8.92266
PS15m_010115-T1	6472.15	-1.15754	0.542156	-2.13507	0.0327555	0.72306	12.2257	13.676	12.0514	11.8805
PS15m_008180-T1	357.759	-1.07204	0.503323	-2.12992	0.0331781	0.72306	8.64776	9.15693	7.78746	7.91997
PS15m_002038-T1	963.789	-1.02758	0.481834	-2.13265	0.0329536	0.72306	10.6195	9.98723	9.41711	9.19791
PS15m_008622-T1	455.931	-1.02059	0.478815	-2.1315	0.0330483	0.72306	9.24618	9.26755	8.13398	8.33635
PS15m_002381-T1	1259.25	0.991765	0.465803	2.12915	0.0332419	0.72306	9.87889	9.54229	10.5161	10.8838
PS15m_008523-T1	609.577	1.00208	0.470205	2.13115	0.0330766	0.72306	8.68206	8.65548	9.53844	9.78906
PS15m_002470-T1	2670.08	1.12986	0.529628	2.13331	0.0328996	0.72306	9.9901	11.1895	11.5604	12.0741
PS15m_002279-T1	4693.37	1.25002	0.586044	2.13298	0.0329262	0.72306	10.6466	11.9499	13.1933	11.9112
PS15m_008692-T1	64.2985	-1.54495	0.725925	-2.12825	0.0333161	0.723248	6.90021	6.20994	5.45431	4.57768
PS15m_005135-T1	458.4	-1.09831	0.516539	-2.12629	0.0334787	0.72535	9.57637	8.93143	8.449	7.88549
PS15m_000762-T1	680.496	-1.04712	0.492859	-2.12457	0.0336223	0.727033	10.0111	9.65155	9.07395	8.45476
PS15m_006214-T1	197.819	-1.20576	0.568875	-2.11955	0.0340444	0.734718	7.60008	8.49242	7.03822	6.77711
PS15m_001854-T1	670.397	-1.42277	0.671935	-2.11742	0.0342243	0.735332	10.6932	8.22442	8.62631	8.39064
PS15m_007028-T1	358.375	-1.36966	0.64743	-2.11553	0.0343846	0.735332	9.06426	8.96638	8.34723	6.25382
PS15m_001185-T1	519.022	-1.33494	0.630374	-2.11769	0.0342013	0.735332	10.194	8.30854	8.51807	7.81395
PS15m_002983-T1	716.112	-1.15922	0.548133	-2.11486	0.0344422	0.735332	10.3945	9.30899	8.37232	9.12095
PS15m_000790-T1	2589.54	-0.990696	0.468526	-2.1145	0.0344729	0.735332	12.0395	11.3894	10.7668	10.7544
PS15m_003462-T1	817.33	-0.971421	0.459293	-2.11503	0.0344271	0.735332	10.0136	10.1466	9.13141	9.091
PS15m_005390-T1	28.399	-2.22274	1.05186	-2.11314	0.0345884	0.736372	4.90465	6.03662	4.18091	1.94856
PS15m_005167-T1	13812.5	-1.18583	0.561951	-2.11021	0.0348405	0.739393	13.1958	14.8237	13.1804	12.8897
PS15m_002418-T1	1593.14	-0.976465	0.462795	-2.10993	0.0348644	0.739393	10.8496	11.218	10.2296	9.88963
PS15m_011186-T1	6260.59	-0.950889	0.450915	-2.1088	0.0349619	0.740039	12.9275	13.0895	11.8342	12.2552
PS15m_001532-T1	298.64	1.49361	0.709181	2.1061	0.0351955	0.743556	6.06184	7.95888	9.39075	7.72574
PS15m_002286-T1	12801	4.04892	1.92359	2.10488	0.0353019	0.744376	9.43905	11.1198	15.5231	10.228
PS15m_010665-T1	1550.89	-1.41957	0.684488	-2.07391	0.0380874	0.744434	11.9345	9.23639	9.55314	9.87506
PS15m_008023-T1	193.01	-1.40853	0.674374	-2.08865	0.036739	0.744434	8.81447	6.81164	6.81243	6.65959
PS15m_003386-T1	156.088	-1.37976	0.656881	-2.10047	0.0356878	0.744434	7.85642	7.78968	7.06923	5.35891
PS15m_011661-T1	268.215	-1.32187	0.638162	-2.07136	0.0383247	0.744434	8.92797	8.13509	7.87783	6.19871
PS15m_002845-T1	329.557	-1.27804	0.610995	-2.09173	0.0364626	0.744434	8.54306	9.1356	8.18207	6.58992
PS15m_007302-T1	242.099	-1.23741	0.592928	-2.08694	0.0368937	0.744434	8.88042	7.71767	7.48414	6.80197
PS15m_004416-T1	195.562	-1.23455	0.591039	-2.08877	0.0367281	0.744434	8.45562	7.64187	6.38942	7.24433
PS15m_008262-T1	311.141	-1.22351	0.588106	-2.08043	0.0374866	0.744434	9.3054	7.90945	7.7174	7.36604
PS15m_001687-T1	1259.15	-1.20755	0.582633	-2.07257	0.0382121	0.744434	11.3626	9.78674	9.88634	9.17429
PS15m_006988-T1	791.218	-1.12583	0.539206	-2.08795	0.0368027	0.744434	10.5023	9.49521	8.54038	9.28646
PS15m_000148-T1	322.838	-1.09169	0.519312	-2.10219	0.0355366	0.744434	8.86693	8.69353	7.99553	7.31513
PS15m_005207-T1	315.867	-1.08999	0.522481	-2.08618	0.0369619	0.744434	8.84782	8.64689	7.97384	7.27129
PS15m_011814-T1	333.578	-1.08843	0.518913	-2.09751	0.0359481	0.744434	8.75125	8.90285	8.05355	7.34927
PS15m_004507-T1	392.353	-1.08376	0.518161	-2.09156	0.0364779	0.744434	8.7975	9.28427	8.26478	7.62483
PS15m_011910-T1	389.065	-1.05768	0.50942	-2.07623	0.0378725	0.744434	8.77167	9.26755	8.20087	7.73222
PS15m_005220-T1	321.227	-1.05174	0.501291	-2.09807	0.0358987	0.744434	8.93833	8.56261	7.69768	7.73222
PS15m_004559-T1	1628.18	-1.01818	0.487211	-2.08981	0.0366351	0.744434	11.0805	11.101	10.4301	9.5982
PS15m_011893-T1	865.057	-1.0033	0.483723	-2.07412	0.0380679	0.744434	10.1624	10.1856	9.46842	8.79843
PS15m_010816-T1	542.924	-1.00278	0.478457	-2.09586	0.0360942	0.744434	9.67721	9.30353	8.50679	8.49724
PS15m_004249-T1	745.957	-0.998373	0.478799	-2.08516	0.0370545	0.744434	10.1973	9.67286	9.03782	8.88243
PS15m_003803-T1	8108.59	-0.997033	0.481385	-2.07118	0.0383423	0.744434	13.1093	13.6408	12.0252	12.7013
PS15m_010247-T1	9292.64	-0.994052	0.476209	-2.08743	0.0368496	0.744434	13.1362	13.9427	12.6187	12.5832
PS15m_003842-T1	987.364	-0.985711	0.473296	-2.08265	0.0372828	0.744434	10.1756	10.5215	9.57492	9.14058
PS15m_010513-T1	1358.82	-0.972814	0.468603	-2.07599	0.037895	0.744434	10.9605	10.6528	10.0585	9.5893
PS15m_006583-T1	16280.3	-0.971343	0.467575	-2.0774	0.0377642	0.744434	14.6538	14.0827	13.6229	13.1957
PS15m_005307-T1	767.575	-0.966492	0.462019	-2.09189	0.0364484	0.744434	10.077	9.89591	8.9873	9.06041
PS15m_010483-T1	854.406	-0.958055	0.458216	-2.09084	0.0365427	0.744434	10.0934	10.1871	9.13386	9.23261
PS15m_001862-T1	1422.84	-0.942074	0.450277	-2.09221	0.0364198	0.744434	10.9509	10.7859	9.88634	9.97136
PS15m_008985-T1	3565.61	0.948503	0.453408	2.09194	0.0364437	0.744434	11.2876	11.2108	12.4042	11.9572
PS15m_008198-T1	4069.12	0.994313	0.477462	2.08249	0.0372974	0.744434	11.478	11.3383	11.9619	12.7418
PS15m_001951-T1	872.377	1.00337	0.482563	2.07925	0.0375947	0.744434	9.11764	9.2478	10.4703	9.83194
PS15m_008952-T1	2022.97	1.0126	0.483627	2.09376	0.0362817	0.744434	9.97257	10.7137	11.2255	11.559
PS15m_001705-T1	1916.26	1.02351	0.492208	2.07942	0.0375787	0.744434	9.90948	10.6148	11.5811	11.0192
PS15m_000524-T1	4260.75	1.038	0.496659	2.08996	0.0366211	0.744434	11.4686	11.425	12.9011	11.8972
PS15m_003372-T1	1754.44	1.0522	0.507101	2.07493	0.0379926	0.744434	10.5787	9.5607	11.0643	11.342
PS15m_000940-T1	507.252	1.06347	0.507541	2.09533	0.0361416	0.744434	8.70651	7.90945	9.43309	9.41693
PS15m_004097-T1	310.254	1.14791	0.548535	2.09268	0.0363779	0.744434	7.80641	7.35588	9.13141	8.212
PS15m_005133-T1	4614.04	1.19209	0.575175	2.07257	0.0382127	0.744434	10.4785	12.0343	12.2047	12.987
PS15m_012045-T1	1995.75	1.21482	0.586345	2.07186	0.0382785	0.744434	9.88157	10.5144	12.0572	10.3657
PS15m_004260-T1	2267.33	1.42698	0.688888	2.07142	0.0383194	0.744434	9.91736	10.5448	12.4847	9.78283
PS15m_012067-T1	67.7594	1.47004	0.70302	2.09104	0.0365243	0.744434	5.20837	5.2061	6.1396	7.02955
PS15m_002070-T1	64.2625	1.55221	0.749315	2.07151	0.0383116	0.744434	4.81755	5.29676	5.81304	7.10142
PS15m_012312-T1	33.8974	1.77018	0.85256	2.07631	0.0378654	0.744434	3.91054	4.15055	5.83727	5.6328
PS15m_010814-T1	21.1595	2.84692	1.36991	2.07818	0.0376925	0.744434	2.42945	2.8044	6.1969	1.53933
PS15m_011116-T1	4.285	5.50655	2.65038	2.07765	0.0377417	0.744434	0	0	4.02089	1.53933
PS15m_007684-T1	28.8906	-1.87446	0.906052	-2.06882	0.0385629	0.7447	5.56988	5.50125	3.9337	3.52184
PS15m_006627-T1	2264.83	-1.22276	0.590955	-2.06913	0.0385342	0.7447	11.1473	11.993	11.0094	9.36156
PS15m_001660-T1	605.21	-1.04956	0.507487	-2.06815	0.0386261	0.7447	10.0378	9.18688	8.6708	8.58223
PS15m_008701-T1	360.819	1.05935	0.512115	2.06857	0.0385861	0.7447	7.99187	7.75012	9.21005	8.58939
PS15m_002215-T1	205.978	-1.38245	0.669759	-2.0641	0.0390086	0.75035	8.89644	6.91544	6.68473	6.99762
PS15m_012227-T1	205.068	1.19323	0.578227	2.0636	0.0390552	0.75035	7.06997	6.87187	7.54425	8.59296
PS15m_004240-T1	78.2703	1.65693	0.803239	2.06281	0.0391308	0.750496	5.85871	4.24466	7.50698	5.8629
PS15m_002002-T1	1766.51	0.988945	0.479938	2.06057	0.0393442	0.753277	10.0221	10.377	10.8293	11.4923
PS15m_008977-T1	183.778	1.281	0.621932	2.0597	0.0394268	0.753551	7.19618	6.11346	7.46872	8.43502
PS15m_008832-T1	211.681	1.21988	0.592674	2.05827	0.0395643	0.754871	7.30424	6.61424	7.60195	8.64542
PS15m_006641-T1	1114.44	-0.958362	0.466161	-2.05586	0.0397961	0.757981	10.5031	10.5448	9.78411	9.31049
PS15m_005131-T1	162.305	-1.23864	0.603691	-2.05178	0.040191	0.76062	8.13382	7.46743	7.00652	6.0613
PS15m_006528-T1	138.931	-1.23629	0.602602	-2.05158	0.0402105	0.76062	8.01162	7.06482	6.33941	6.43958
PS15m_010676-T1	284.021	-1.11285	0.542106	-2.05283	0.0400895	0.76062	8.37785	8.80198	7.84236	7.04004
PS15m_005227-T1	76.8385	1.43858	0.701157	2.05173	0.040196	0.76062	5.83673	4.77278	6.49979	7.09137
PS15m_008895-T1	469.775	-1.01858	0.49684	-2.05011	0.0403535	0.761626	9.42623	9.15995	8.53298	7.98112
PS15m_003581-T1	9936.04	1.18802	0.579628	2.04962	0.0404018	0.761626	11.7201	13.0954	13.0719	14.2146
PS15m_004115-T1	15.5662	-2.46717	1.20554	-2.04653	0.0407043	0.762118	4.5736	4.95086	2.93821	1.94856
PS15m_005128-T1	61.969	-1.67999	0.820743	-2.04692	0.0406661	0.762118	7.02208	5.92734	5.57447	3.7434
PS15m_009196-T1	819.639	-1.09216	0.533354	-2.04772	0.0405871	0.762118	10.0013	10.2395	9.51046	8.31923
PS15m_002396-T1	10881.4	-0.900659	0.440038	-2.04678	0.04068	0.762118	13.7299	13.8493	12.7801	12.9926
PS15m_006259-T1	104.141	-1.32333	0.647093	-2.04504	0.0408512	0.762556	7.59354	6.73265	6.2155	5.54716
PS15m_009414-T1	282.593	1.1119	0.543746	2.04489	0.040866	0.762556	7.18752	7.74207	8.91515	8.18862
PS15m_000605-T1	1131.25	1.08787	0.532295	2.04374	0.0409788	0.763368	8.93057	9.91034	10.152	10.9226
PS15m_000867-T1	270.798	-1.18241	0.580267	-2.0377	0.0415801	0.768083	9.05952	7.78186	7.28716	7.47054
PS15m_001610-T1	587.191	-1.02919	0.504949	-2.03821	0.041529	0.768083	9.81708	9.40127	8.90659	8.2027
PS15m_003013-T1	287.999	-1.02711	0.503616	-2.03947	0.0414035	0.768083	8.58321	8.61201	7.42941	7.70611
PS15m_009955-T1	305.805	1.01516	0.498183	2.03772	0.0415779	0.768083	7.71899	7.61569	8.59468	8.76088
PS15m_003211-T1	2361.11	1.28936	0.632125	2.03971	0.0413787	0.768083	9.61239	10.938	12.3386	10.574
PS15m_007706-T1	24.5498	-1.96504	0.964739	-2.03686	0.041664	0.768345	5.17373	5.4626	3.39518	3.52184
PS15m_001873-T1	59.1189	-1.59122	0.782903	-2.03246	0.0421075	0.773151	7.04143	5.57556	5.21643	4.57768
PS15m_000126-T1	97.9795	-1.54851	0.76192	-2.03238	0.042115	0.773151	7.91528	5.71361	5.4853	5.83907
PS15m_000870-T1	1826.27	-1.01137	0.497777	-2.03177	0.0421771	0.773151	11.6343	10.7362	10.4009	10.0668
PS15m_006713-T1	828.02	-0.975834	0.480353	-2.03149	0.042205	0.773151	10.1345	10.0683	9.39891	8.79224
PS15m_004237-T1	2027.62	-0.927046	0.456927	-2.02887	0.0424717	0.776745	11.4615	11.286	10.2307	10.6401
PS15m_004806-T1	148.727	-1.1494	0.566903	-2.02751	0.0426107	0.777999	7.56708	7.79747	6.76269	6.28942
PS15m_007074-T1	1017.16	-1.12161	0.554597	-2.02239	0.0431362	0.778991	10.9944	9.54922	9.25121	9.39667
PS15m_004133-T1	856.877	-1.10318	0.545259	-2.02323	0.0430497	0.778991	10.0759	10.301	9.60521	8.28437
PS15m_005012-T1	2209.81	0.915488	0.452141	2.02478	0.0428895	0.778991	10.4122	10.7331	11.4039	11.5834
PS15m_003471-T1	714.648	1.00049	0.49423	2.02435	0.0429347	0.778991	8.5766	9.16297	9.64693	10.111
PS15m_003418-T1	1355.7	1.07965	0.533909	2.02216	0.0431596	0.778991	9.84763	9.68341	11.3492	10.0693
PS15m_011690-T1	387.549	1.20801	0.597004	2.02345	0.043027	0.778991	6.86806	8.46824	9.23762	8.90556
PS15m_011839-T1	20.3414	2.33777	1.15585	2.02256	0.0431185	0.778991	1.46192	3.69726	5.179	5.0623
PS15m_006888-T1	8091.52	-0.968367	0.479118	-2.02115	0.0432646	0.779612	12.9435	13.7254	12.5588	12.2631
PS15m_000861-T1	201.952	-1.20325	0.596029	-2.01877	0.0435107	0.780647	8.63508	7.38717	7.02773	6.86232
PS15m_007509-T1	10163	0.926005	0.458588	2.01925	0.0434612	0.780647	12.7352	12.8141	13.3808	13.9631
PS15m_002306-T1	14679.2	1.16665	0.577967	2.01855	0.0435344	0.780647	11.9759	13.7803	14.3129	14.3071
PS15m_005526-T1	78.1431	-1.73434	0.860772	-2.01486	0.043919	0.783719	7.73096	4.89391	5.51564	4.84025
PS15m_001570-T1	7779.77	-1.31338	0.6518	-2.01501	0.0439036	0.783719	13.2281	13.6208	10.437	12.8812
PS15m_001189-T1	16052.7	0.990277	0.491395	2.01524	0.0438798	0.783719	13.1492	13.6001	13.8836	14.7523
PS15m_000533-T1	145.821	-1.52229	0.75648	-2.01233	0.0441847	0.787187	7.61952	7.89502	4.3919	7.04004
PS15m_011936-T1	1463.66	0.935493	0.465197	2.01096	0.0443294	0.788492	10.016	9.93172	10.6288	11.1441
PS15m_010754-T1	148.089	-1.56535	0.779852	-2.00724	0.044724	0.79041	7.99187	7.57097	4.18091	7.06079
PS15m_010575-T1	1116.46	-1.20764	0.601559	-2.00751	0.0446954	0.79041	11.1299	9.77693	9.90795	8.61066
PS15m_009871-T1	760.048	-1.0693	0.532496	-2.00809	0.0446333	0.79041	9.70022	10.2636	9.37014	8.32782
PS15m_008852-T1	4683.71	0.919105	0.457696	2.00811	0.0446317	0.79041	11.5452	11.7708	12.807	12.3134
PS15m_011298-T1	19.5082	-2.16039	1.07681	-2.00629	0.0448256	0.790939	5.30759	4.70818	3.25834	2.74842
PS15m_006690-T1	3.74932	-5.42531	2.71192	-2.00054	0.0454419	0.791189	3.63295	2.19894	0	0
PS15m_005656-T1	67.0496	-1.79918	0.899144	-2.00099	0.0453938	0.791189	7.53332	4.64055	5.35712	4.39364
PS15m_005809-T1	252.646	-1.103	0.550192	-2.00476	0.044989	0.791189	8.37785	8.48761	7.72391	6.80197
PS15m_006151-T1	2958.32	-1.05685	0.527607	-2.00311	0.045166	0.791189	12.4221	11.2908	10.5676	11.1837
PS15m_007423-T1	312.58	-1.02626	0.51208	-2.0041	0.0450591	0.791189	8.4117	8.96638	7.65743	7.72574
PS15m_000771-T1	26654.7	-0.913889	0.456913	-2.00014	0.0454855	0.791189	15.1011	15.0746	14.435	13.8552
PS15m_010607-T1	1468.77	1.07842	0.538691	2.00193	0.0452926	0.791189	9.18878	10.3521	11.2573	10.5893
PS15m_002886-T1	5771.56	1.11808	0.558716	2.00116	0.0453755	0.791189	11.8744	11.785	13.5392	11.9303
PS15m_009207-T1	160.747	1.34757	0.672305	2.00441	0.045026	0.791189	7.11632	5.4626	7.36422	8.22585
PS15m_002963-T1	1920.76	-1.09922	0.550063	-1.99836	0.045678	0.792861	11.8808	10.5203	10.5114	9.94788
PS15m_002737-T1	715.213	-0.972455	0.486734	-1.99792	0.0457254	0.792861	10.169	9.54229	9.00076	8.83202
PS15m_004670-T1	143.667	-1.25894	0.630566	-1.99652	0.0458777	0.794253	8.17382	6.88654	6.55926	6.27173
PS15m_008971-T1	5125.45	-0.952813	0.477636	-1.99485	0.0460591	0.796143	13.0665	12.2708	11.8312	11.7066
PS15m_009896-T1	2039.25	-0.898617	0.450951	-1.99271	0.0462928	0.798931	11.2672	11.475	10.346	10.5964
PS15m_001482-T1	413.069	-1.06065	0.53247	-1.99195	0.0463765	0.799125	8.88845	9.33329	8.449	7.55341
PS15m_004838-T1	1128.12	-1.09048	0.548186	-1.98926	0.046673	0.802914	9.88157	11.0563	9.06885	9.82438
PS15m_011035-T1	678.849	0.963139	0.484323	1.98863	0.046742	0.802914	8.75125	8.942	10.0649	9.50285
PS15m_005498-T1	273.665	-1.01143	0.508872	-1.98759	0.0468572	0.803572	8.49825	8.53959	7.67097	7.3323
PS15m_004182-T1	878.629	0.956206	0.481398	1.98631	0.0469989	0.803572	8.88042	9.50475	10.2534	10.1035
PS15m_009562-T1	47.1287	8.9656	4.51357	1.98636	0.0469928	0.803572	0	0	7.55889	0.965914
PS15m_002543-T1	434.162	-0.977996	0.493005	-1.98374	0.0472846	0.806097	9.37568	8.93496	8.30876	8.07591
PS15m_003860-T1	1725.85	0.918532	0.463195	1.98304	0.0473633	0.806097	9.98636	10.4268	11.2746	10.9938
PS15m_001428-T1	285.279	1.03735	0.523181	1.98277	0.0473927	0.806097	7.26363	7.79747	8.3847	8.76405
PS15m_008682-T1	83.7004	1.28666	0.649052	1.98236	0.047439	0.806097	5.27527	5.92734	6.92973	6.87409
PS15m_000883-T1	33.0707	-1.80111	0.912425	-1.97399	0.0483834	0.807047	5.92271	5.4626	4.51715	3.10876
PS15m_009824-T1	57.4844	-1.56739	0.795323	-1.97076	0.0487519	0.807047	6.83518	5.89868	5.45431	4.02262
PS15m_004298-T1	164.804	-1.3626	0.691598	-1.97021	0.0488138	0.807047	8.58651	6.52328	6.57375	6.5167
PS15m_011343-T1	117.746	-1.33963	0.681258	-1.96641	0.0492512	0.807047	7.50572	7.30218	5.01876	6.68655
PS15m_003513-T1	139.822	-1.32137	0.671444	-1.96796	0.0490726	0.807047	8.13832	6.90106	6.81243	5.6328
PS15m_007170-T1	196.215	-1.19967	0.609005	-1.96989	0.0488507	0.807047	8.217	7.9727	7.43736	6.0613
PS15m_003538-T1	241.713	-1.17287	0.594126	-1.97411	0.0483693	0.807047	8.84507	7.72585	6.78777	7.56072
PS15m_002643-T1	563.541	-1.11952	0.569212	-1.96678	0.0492083	0.807047	9.63962	9.54692	9.03521	7.55341
PS15m_000184-T1	184.1	-1.11763	0.567872	-1.9681	0.049056	0.807047	8.21274	7.70944	7.17757	6.48634
PS15m_011764-T1	630.779	-1.11704	0.566474	-1.97192	0.0486184	0.807047	10.3083	8.84768	8.53298	8.74173
PS15m_009969-T1	734.328	-1.02978	0.521288	-1.97546	0.0482161	0.807047	10.3399	9.40382	9.14604	8.64885
PS15m_008160-T1	660.794	-1.00263	0.508766	-1.9707	0.0487578	0.807047	10.149	9.29805	8.92083	8.63508
PS15m_004301-T1	289.157	-0.987812	0.499364	-1.97814	0.0479131	0.807047	8.63508	8.54423	7.61602	7.59669
PS15m_007109-T1	1031.35	-0.94442	0.479796	-1.96838	0.0490248	0.807047	10.6925	10.0521	9.54028	9.38438
PS15m_006894-T1	910.787	-0.934145	0.474078	-1.97045	0.0487872	0.807047	10.4597	9.94405	9.37429	9.20491
PS15m_000731-T1	1134.48	-0.890523	0.452267	-1.96902	0.0489506	0.807047	10.4935	10.5586	9.58925	9.68263
PS15m_002878-T1	2943.57	0.890583	0.452276	1.96911	0.0489401	0.807047	11.188	10.8092	11.9818	11.8163
PS15m_010734-T1	2229.58	0.955411	0.484901	1.97032	0.0488016	0.807047	10.2048	10.8584	11.2398	11.7596
PS15m_005785-T1	5396.91	0.964597	0.487818	1.97737	0.0479998	0.807047	11.3216	12.2159	12.6872	12.9069
PS15m_007204-T1	549.887	0.986884	0.498532	1.97958	0.0477507	0.807047	8.22125	8.78642	9.28463	9.71408
PS15m_000711-T1	50751.9	0.99053	0.501414	1.97548	0.0482142	0.807047	14.4418	15.4803	16.1986	15.8687
PS15m_005577-T1	1366.35	1.00396	0.508402	1.97474	0.0482973	0.807047	10.1821	9.36244	10.4848	11.114
PS15m_007511-T1	13523.6	1.02459	0.517797	1.97876	0.0478435	0.807047	12.3707	13.6135	14.132	14.1607
PS15m_003498-T1	281.771	1.64085	0.833947	1.96757	0.049117	0.807047	6.44266	7.56186	9.62622	6.01951
PS15m_009120-T1	2279.51	1.06529	0.541959	1.96563	0.0493412	0.807321	10.2481	10.7603	10.7903	12.1034
PS15m_001385-T1	2747.46	-1.11808	0.569132	-1.96453	0.0494682	0.8082	12.4697	10.8556	10.9654	10.5207
PS15m_002509-T1	3104.89	0.921563	0.469302	1.96369	0.049566	0.8086	11.2074	10.9132	11.6537	12.2611
PS15m_011724-T1	437.5	-1.04054	0.530639	-1.96092	0.0498889	0.811467	9.18878	9.21911	8.58398	7.57521
PS15m_004136-T1	666.81	0.91806	0.468124	1.96115	0.0498618	0.811467	8.93833	8.76276	9.87029	9.66241
PS15m_007377-T1	62.1868	-1.65792	0.847009	-1.95738	0.0503024	0.8116	7.32017	4.95086	5.14058	4.74088
PS15m_006331-T1	448.674	-1.33545	0.682587	-1.95645	0.0504122	0.8116	10.077	7.69284	8.28254	7.64559
PS15m_004000-T1	582.905	-1.12412	0.574097	-1.95806	0.050223	0.8116	10.2134	8.68935	8.45684	8.58582
PS15m_004236-T1	2968.76	-0.978567	0.499743	-1.95814	0.0502137	0.8116	12.3253	11.4238	10.7155	11.179
PS15m_002902-T1	440.506	0.937251	0.479051	1.95647	0.0504095	0.8116	8.21274	8.27548	9.24443	9.11103
PS15m_001531-T1	335.279	0.996431	0.508766	1.95852	0.0501685	0.8116	7.97184	7.63319	9.01411	8.56418
PS15m_002294-T1	374.646	1.00273	0.511602	1.95998	0.0499987	0.8116	7.81205	8.11031	8.62631	9.244
PS15m_006273-T1	457.664	-1.05728	0.54079	-1.95507	0.0505752	0.813037	9.71385	8.63825	8.37232	8.0502
PS15m_012129-T1	75.9248	-1.48726	0.761144	-1.95398	0.050704	0.813811	7.45613	5.64624	5.54536	5.14237
PS15m_005789-T1	566.409	-1.21952	0.625176	-1.95069	0.051094	0.813811	8.94605	10.0954	7.39718	9.00528
PS15m_009858-T1	9391.1	-1.06769	0.547212	-1.95114	0.0510404	0.813811	13.096	14.0257	11.8614	13.0386
PS15m_011912-T1	199.337	-1.04742	0.536503	-1.95232	0.0509004	0.813811	8.26305	7.85827	6.92973	7.13116
PS15m_002427-T1	5151.04	0.970892	0.497041	1.95334	0.0507788	0.813811	11.8679	11.655	12.1559	13.1488
PS15m_004536-T1	16539.4	1.03188	0.528592	1.95214	0.0509217	0.813811	12.7827	13.8421	13.9738	14.7906
PS15m_011744-T1	36.4797	1.70647	0.874975	1.9503	0.0511399	0.813811	3.52713	4.64055	6.1396	5.42443
PS15m_004707-T1	258.707	-1.41183	0.724452	-1.94882	0.051317	0.815452	9.34681	6.68308	7.26054	7.04004
PS15m_002800-T1	95.3413	-1.49582	0.769428	-1.94407	0.0518875	0.822148	7.85095	5.71361	5.99634	5.2547
PS15m_001950-T1	360.382	0.949481	0.488272	1.94457	0.0518264	0.822148	8.01162	7.88043	8.93212	8.85596
PS15m_002078-T1	1337.87	0.897932	0.462534	1.94133	0.0522181	0.825016	9.66946	10.0456	10.6288	10.8925
PS15m_008596-T1	585.466	0.975749	0.502565	1.94154	0.052193	0.825016	8.96644	8.18342	9.54581	9.65731
PS15m_009954-T1	420.541	-1.00675	0.519469	-1.93803	0.0526192	0.827281	9.4857	8.67252	8.25582	7.99736
PS15m_006933-T1	987.335	-0.961267	0.49606	-1.9378	0.0526471	0.827281	10.5031	10.1797	9.73176	8.94237
PS15m_008029-T1	865.982	0.968698	0.499925	1.93769	0.0526615	0.827281	9.55633	8.71424	10.2713	10.0487
PS15m_007929-T1	4.52242	5.58434	2.88009	1.93895	0.0525077	0.827281	0	0	4.25472	0
PS15m_002030-T1	606.411	-1.0743	0.555187	-1.93503	0.0529872	0.827892	10.1701	8.94901	8.29571	8.87366
PS15m_007175-T1	513.409	-1.00249	0.518002	-1.9353	0.0529534	0.827892	9.8044	8.89923	8.50301	8.33635
PS15m_010826-T1	1407.71	-0.874628	0.452658	-1.93221	0.0533342	0.827892	10.956	10.6961	9.96128	9.95483
PS15m_009847-T1	6819.46	0.868384	0.448769	1.93503	0.052986	0.827892	12.0512	12.402	12.9882	13.2138
PS15m_008638-T1	816.854	0.898453	0.46507	1.93187	0.053376	0.827892	9.14473	9.17198	9.88344	10.2095
PS15m_009827-T1	520.623	0.957471	0.495346	1.93293	0.0532446	0.827892	8.41541	8.5256	9.70733	9.07833
PS15m_004828-T1	12131.4	0.996685	0.515815	1.93225	0.0533285	0.827892	12.4019	13.3975	13.5908	14.2869
PS15m_000622-T1	149.776	1.1054	0.572104	1.93216	0.05334	0.827892	6.25652	6.85705	7.57339	7.78306
PS15m_009557-T1	232.363	1.11694	0.577652	1.9336	0.0531629	0.827892	7.31222	7.09039	8.77795	7.6387
PS15m_012015-T1	351.535	0.964923	0.499906	1.93021	0.0535809	0.829903	7.99187	7.80521	8.64702	9.05266
PS15m_010245-T1	2746.91	1.12731	0.58454	1.92855	0.0537873	0.83193	9.91866	11.2791	11.1783	12.3502
PS15m_005772-T1	29892	1.11228	0.577288	1.92674	0.0540119	0.834234	13.2906	14.7627	14.7345	15.7338
PS15m_011965-T1	2920.43	1.00734	0.523038	1.92593	0.0541125	0.83462	10.1756	11.413	12.019	11.8345
PS15m_004030-T1	2104.05	-0.926049	0.481245	-1.92428	0.05432	0.836649	10.9919	11.7648	10.5803	10.4229
PS15m_011369-T1	304.412	-1.09675	0.570685	-1.92182	0.0546285	0.839305	8.45923	8.90645	6.89553	8.081
PS15m_010947-T1	1011.65	-0.952205	0.495504	-1.92169	0.0546446	0.839305	10.3554	10.4091	8.94333	9.79527
PS15m_002831-T1	192.136	-1.31998	0.687141	-1.92098	0.0547341	0.83951	8.78321	6.78056	7.0996	6.40753
PS15m_011498-T1	339.772	0.966597	0.503618	1.9193	0.0549458	0.841587	8.05985	7.60686	8.90659	8.71907
PS15m_007577-T1	89.0081	-1.2064	0.629499	-1.91644	0.0553089	0.841786	7.03179	6.90106	5.54536	5.97647
PS15m_001611-T1	232.401	-0.995698	0.519478	-1.91673	0.0552723	0.841786	8.41911	8.12275	7.35585	7.21686
PS15m_009127-T1	382.294	-0.959916	0.501106	-1.91559	0.0554168	0.841786	8.90175	9.05995	8.26478	7.73867
PS15m_002142-T1	420.096	-0.941464	0.490734	-1.91848	0.0550502	0.841786	9.24201	8.96982	7.99553	8.33209
PS15m_007777-T1	5201.33	0.937874	0.489548	1.91579	0.0553914	0.841786	11.6474	11.9403	13.1162	12.2265
PS15m_007996-T1	147.587	1.10332	0.575715	1.91644	0.0553093	0.841786	6.65851	6.46582	7.94068	7.31513
PS15m_006227-T1	425.217	0.968717	0.505941	1.91468	0.0555329	0.842389	8.38922	7.91662	9.36598	8.87073
PS15m_001764-T1	8591.3	1.02094	0.533739	1.91281	0.0557719	0.844634	11.9477	12.8527	12.8816	13.9177
PS15m_001212-T1	12335.1	1.02945	0.53834	1.91227	0.0558421	0.844634	12.3154	13.4421	13.5154	14.3859
PS15m_009992-T1	49.6626	1.42755	0.74673	1.91173	0.0559107	0.844634	4.77195	4.83461	6.40572	5.95446
PS15m_007180-T1	580.179	-1.37241	0.718358	-1.91048	0.0560708	0.845574	10.5299	7.62447	8.30876	8.37415
PS15m_011825-T1	38627.1	-1.007	0.527242	-1.90993	0.0561422	0.845574	14.8358	16.1739	14.6035	14.6906
PS15m_005086-T1	403.111	-0.940074	0.492442	-1.909	0.0562615	0.845574	9.12446	8.9767	8.30443	7.89707
PS15m_009656-T1	4694.77	-0.866037	0.453692	-1.90886	0.0562796	0.845574	12.7348	12.3749	11.5324	11.8506
PS15m_007176-T1	955.383	-0.946064	0.496259	-1.90639	0.0565998	0.848073	10.5985	9.9175	9.5821	9.08088
PS15m_003937-T1	2648.33	-0.853033	0.447388	-1.9067	0.0565599	0.848073	11.6533	11.8136	10.7558	10.9998
PS15m_003621-T1	306.072	1.20009	0.62995	1.90505	0.0567733	0.84952	8.18691	6.34355	8.58398	8.88243
PS15m_006439-T1	156.682	-1.16464	0.612011	-1.90296	0.0570453	0.849729	8.02626	7.44778	5.97466	7.05045
PS15m_001224-T1	931.329	-0.881384	0.463099	-1.90323	0.0570107	0.849729	10.3755	10.0875	9.45479	9.25529
PS15m_002485-T1	47839.5	0.933481	0.490618	1.90266	0.0570845	0.849729	14.4417	15.4091	16.017	15.8553
PS15m_006013-T1	1558.24	1.26475	0.664758	1.90258	0.0570955	0.849729	9.98886	9.67498	11.8706	9.36365
PS15m_001990-T1	643.711	-0.914582	0.481083	-1.90109	0.0572903	0.85148	9.95483	9.4341	8.83019	8.77978
PS15m_000472-T1	15.2267	-2.26317	1.19245	-1.89792	0.0577061	0.856505	4.34357	5.00565	2.74686	2.5277
PS15m_011351-T1	3629.15	0.947365	0.499471	1.89674	0.0578627	0.857675	10.684	11.6946	12.1328	12.3077
PS15m_004306-T1	400.787	0.956182	0.504355	1.89585	0.0579796	0.858254	7.77208	8.36201	8.93212	9.15753
PS15m_008484-T1	145.485	-1.50985	0.79669	-1.89516	0.0580716	0.858284	8.51911	6.03662	6.83666	5.29028
PS15m_008579-T1	3824.66	0.94738	0.500181	1.89407	0.0582151	0.858284	10.9919	11.6394	12.646	11.8402
PS15m_008509-T1	40.8968	1.50608	0.794943	1.89458	0.0581484	0.858284	4.46316	4.49495	6.11999	5.73962
PS15m_005232-T1	1156.94	0.880428	0.465273	1.89228	0.0584534	0.860646	9.66167	9.6813	10.766	10.2985
PS15m_009257-T1	811.408	-0.884813	0.467878	-1.89112	0.0586085	0.86178	10.2144	9.84424	9.217	9.09603
PS15m_009666-T1	345.611	-1.03139	0.545952	-1.88917	0.0588693	0.864462	9.27098	8.28658	8.0169	7.62483
PS15m_000315-T1	131.182	-1.40799	0.745801	-1.88789	0.0590409	0.864679	8.28756	6.1382	6.6023	5.60481
PS15m_005870-T1	3626.04	-1.04345	0.552703	-1.8879	0.0590394	0.864679	12.5268	11.9168	11.749	10.3426
PS15m_011352-T1	13.5315	-2.84014	1.50539	-1.88665	0.0592078	0.864826	5.48764	2.19894	2.74686	0.965914
PS15m_009427-T1	358.542	-1.35194	0.716508	-1.88684	0.0591815	0.864826	9.80723	7.09039	7.49179	7.82005
PS15m_011381-T1	342.512	-1.3377	0.710364	-1.88312	0.0596843	0.865811	9.72436	7.10301	7.80599	7.38262
PS15m_000405-T2	63.4344	-1.32632	0.705357	-1.88035	0.0600603	0.865811	6.70778	6.30038	5.51564	4.84025
PS15m_007692-T1	404.951	-1.09281	0.580851	-1.8814	0.0599174	0.865811	9.66635	8.18935	7.94626	8.09112
PS15m_010500-T1	6020.78	-0.916309	0.487133	-1.88103	0.0599683	0.865811	12.9688	12.9157	12.413	11.4966
PS15m_000251-T1	545.205	-0.896726	0.476192	-1.88312	0.0596845	0.865811	9.58133	9.35455	8.69089	8.45476
PS15m_004445-T1	5613.69	0.837101	0.444564	1.88297	0.0597043	0.865811	11.9175	12.0335	12.6584	12.9537
PS15m_002409-T1	784.372	0.87661	0.465731	1.88223	0.0598054	0.865811	9.16912	9.05671	9.83162	10.132
PS15m_008941-T1	7891.18	0.935894	0.497427	1.88147	0.0599082	0.865811	11.9406	12.7539	12.9892	13.6211
PS15m_001050-T1	19448.9	1.01259	0.537262	1.88472	0.0594673	0.865811	12.916	14.1401	14.2615	14.9826
PS15m_006463-T1	712.532	1.01785	0.541277	1.88046	0.060046	0.865811	8.73946	9.01392	10.3856	9.15994
PS15m_000349-T1	63.5165	-1.57989	0.843583	-1.87283	0.0610917	0.867708	7.18752	5.53888	5.65846	3.93541
PS15m_005388-T1	221.77	-1.2417	0.662335	-1.87473	0.0608295	0.867708	8.96137	6.98526	6.95209	7.15065
PS15m_006023-T1	94.3561	-1.2042	0.641422	-1.87739	0.060465	0.867708	7.25537	6.81164	6.17805	5.4561
PS15m_004221-T1	185.871	-1.17243	0.626188	-1.87232	0.0611618	0.867708	8.2423	7.74207	7.39718	5.95446
PS15m_010453-T1	965.567	-1.11984	0.598585	-1.8708	0.0613722	0.867708	10.277	10.4578	9.89935	8.045
PS15m_000302-T1	589.002	-0.954555	0.508456	-1.87736	0.0604685	0.867708	9.97005	9.11082	8.65385	8.64885
PS15m_010387-T1	608.082	-0.89192	0.475858	-1.87434	0.0608832	0.867708	9.47685	9.76507	8.86889	8.59296
PS15m_005351-T1	14191.9	-0.891629	0.474652	-1.87849	0.0603141	0.867708	13.883	14.4107	12.9517	13.5461
PS15m_011898-T1	7259.29	-0.875422	0.467864	-1.8711	0.061331	0.867708	13.4322	12.9184	12.5407	12.0661
PS15m_008306-T1	1071.2	0.862738	0.46058	1.87316	0.0610467	0.867708	9.73034	9.39359	10.3804	10.4856
PS15m_010589-T1	2865.49	0.958627	0.512013	1.87227	0.0611693	0.867708	10.6082	11.1895	12.293	11.3169
PS15m_000279-T1	5364.1	0.987192	0.526474	1.8751	0.0607788	0.867708	11.0263	12.3195	12.8964	12.6967
PS15m_002638-T1	4582.6	1.0222	0.544999	1.8756	0.06071	0.867708	10.6787	12.107	12.7581	12.3871
PS15m_010757-T1	1298.15	1.04982	0.561132	1.87089	0.0613606	0.867708	10.3013	8.75078	10.8134	10.7352
PS15m_011780-T1	1504.33	1.12531	0.600772	1.8731	0.0610545	0.867708	9.44451	10.2251	9.89069	11.6341
PS15m_006140-T1	584.971	-0.936659	0.501546	-1.86754	0.0618257	0.869026	9.89891	9.18984	8.4916	8.79843
PS15m_011473-T1	2448.68	-0.861365	0.4609	-1.86887	0.0616403	0.869026	11.3741	11.8398	10.8914	10.6254
PS15m_003804-T1	2138.65	0.864224	0.46282	1.8673	0.0618594	0.869026	10.2831	10.8054	11.3434	11.5141
PS15m_002536-T1	2119.54	1.07778	0.576812	1.8685	0.0616918	0.869026	9.36036	11.016	11.2169	11.7202
PS15m_001999-T1	18.6801	2.29326	1.22771	1.86792	0.0617739	0.869026	2.42945	3.22958	3.25834	5.76513
PS15m_008447-T1	707.252	0.877305	0.470542	1.86446	0.0622577	0.873509	9.13801	8.76673	9.81341	9.86771
PS15m_000713-T1	201.24	-1.13115	0.607218	-1.86284	0.062485	0.874473	8.31167	7.88774	7.50698	6.17986
PS15m_005434-T1	409.345	-0.902382	0.484277	-1.86336	0.0624118	0.874473	8.99401	9.12636	8.26031	8.05538
PS15m_005090-T1	99.9526	-1.12443	0.604521	-1.86003	0.0628807	0.875566	7.18752	7.02559	6.03874	5.95446
PS15m_003284-T1	12495.8	-0.987563	0.530932	-1.86005	0.0628778	0.875566	13.2152	14.5337	13.1977	12.8461
PS15m_010525-T1	462.891	-0.910685	0.489556	-1.86022	0.0628538	0.875566	9.37949	9.08879	8.51432	8.126
PS15m_004021-T1	1437.12	-0.837669	0.450046	-1.8613	0.0627022	0.875566	10.8714	10.8255	10.0979	9.91976
PS15m_007622-T1	819.874	-0.964837	0.519348	-1.85778	0.0631997	0.878899	9.52747	10.4846	9.33229	8.87073
PS15m_002391-T1	1102.31	-0.957011	0.515669	-1.85586	0.063473	0.879372	10.8821	10.0008	9.83011	9.20724
PS15m_005579-T1	1562.85	0.833198	0.448834	1.85636	0.0634019	0.879372	10.1379	10.1328	11.0533	10.8772
PS15m_011795-T1	18.8503	2.06157	1.11072	1.85607	0.0634434	0.879372	3.41293	2.5332	5.32321	4.51891
PS15m_000339-T1	70.0846	-1.2533	0.675779	-1.85461	0.0636524	0.88021	6.73179	6.54194	5.65846	5.10289
PS15m_006847-T1	138.299	-1.14408	0.617676	-1.85224	0.0639919	0.88021	7.74283	7.39745	6.89553	5.7902
PS15m_004263-T1	1993.03	-1.00159	0.541049	-1.85119	0.0641419	0.88021	11.8622	10.6399	10.669	10.0079
PS15m_010787-T1	1499.98	0.848507	0.458409	1.85098	0.064172	0.88021	10.1788	9.94405	10.7358	11.0731
PS15m_000557-T1	894.035	0.864602	0.466929	1.85168	0.0640722	0.88021	9.42623	9.18391	9.99801	10.3309
PS15m_009830-T1	1529.51	0.956742	0.516442	1.85256	0.063945	0.88021	9.63007	10.3335	10.4722	11.3547
PS15m_007740-T1	852.655	1.09567	0.591259	1.85312	0.0638649	0.88021	9.12673	9.05021	9.04564	10.8114
PS15m_012328-T1	43.7961	8.85977	4.78592	1.85122	0.0641385	0.88021	0	0	7.46094	0
PS15m_004784-T2	13.911	-2.45651	1.33127	-1.84524	0.0650029	0.880844	4.51944	4.70818	3.10714	0.965914
PS15m_004845-T1	1634.87	-1.17712	0.637554	-1.84631	0.0648473	0.880844	11.8744	9.61016	9.84661	10.0859
PS15m_005417-T1	1134.56	-0.921911	0.498996	-1.84753	0.0646704	0.880844	10.9186	10.0175	9.6808	9.54948
PS15m_006840-T1	628.836	-0.912712	0.494657	-1.84514	0.065017	0.880844	9.58628	9.77496	9.0765	8.38653
PS15m_006351-T1	653.546	-0.882099	0.477876	-1.84588	0.0649103	0.880844	9.64438	9.80809	8.6053	9.05525
PS15m_007711-T1	7889.59	0.875377	0.473554	1.84853	0.0645261	0.880844	12.0395	12.7579	13.1703	13.4522
PS15m_002198-T1	1153.06	0.87958	0.475638	1.84926	0.06442	0.880844	9.32527	9.94405	10.4857	10.6035
PS15m_003848-T1	1415.11	0.892813	0.48339	1.84698	0.0647496	0.880844	9.87619	10.0275	10.4231	11.1724
PS15m_008489-T1	27061.8	0.970459	0.525875	1.84542	0.0649767	0.880844	13.4506	14.6316	14.8047	15.3938
PS15m_009749-T1	338.736	3.4131	1.84498	1.84994	0.0643226	0.880844	6.18873	5.50125	10.2387	5.02054
PS15m_007722-T1	236.993	-1.06544	0.578158	-1.84282	0.0653553	0.881436	8.74537	7.74207	7.55159	6.92025
PS15m_008708-T1	405.533	-0.995437	0.539868	-1.84385	0.0652047	0.881436	9.29335	8.82882	8.4916	7.52383
PS15m_006280-T1	529.107	-0.900835	0.488902	-1.84257	0.065392	0.881436	9.56805	9.27872	8.74951	8.27552
PS15m_008161-T1	67255.4	0.875161	0.475089	1.8421	0.0654603	0.881436	15.1511	15.837	16.6102	16.1765
PS15m_011490-T1	340.018	0.927613	0.503513	1.84228	0.0654342	0.881436	8.07402	7.65049	8.92083	8.676
PS15m_002003-T1	133.836	-1.11102	0.603972	-1.83952	0.0658381	0.884364	7.83994	7.11552	6.68473	6.10191
PS15m_002990-T1	179.832	1.18448	0.643861	1.83965	0.0658197	0.884364	6.06184	7.28012	8.42122	7.30647
PS15m_005911-T1	115.492	-1.39238	0.758515	-1.83567	0.0664068	0.884613	8.14281	5.74615	6.1001	5.93211
PS15m_000340-T1	88.4601	-1.28636	0.700363	-1.8367	0.0662542	0.884613	7.09796	6.85705	4.78965	6.27173
PS15m_003653-T1	104.071	-1.211	0.658699	-1.83847	0.0659938	0.884613	7.61307	6.5965	6.30508	5.60481
PS15m_010103-T1	145.491	-1.15906	0.631593	-1.83513	0.0664863	0.884613	7.68249	7.63319	7.03822	5.66026
PS15m_004563-T1	199.341	-1.05626	0.575941	-1.83397	0.0666588	0.884613	8.4117	7.64187	7.33048	6.64592
PS15m_012004-T1	226.917	-1.04681	0.570698	-1.83426	0.0666155	0.884613	8.64143	7.74207	7.48414	6.89735
PS15m_003945-T1	667.805	-0.910174	0.495673	-1.83624	0.0663223	0.884613	9.82408	9.71252	9.18431	8.44295
PS15m_000097-T1	2039.09	0.829418	0.452054	1.83478	0.066539	0.884613	10.3438	10.6794	11.2977	11.4007
PS15m_007469-T1	529.373	0.927838	0.505581	1.83519	0.0664772	0.884613	8.44113	8.58527	9.77474	9.00528
PS15m_010610-T1	157.705	1.24024	0.675723	1.83543	0.066442	0.884613	6.49972	6.63176	6.5881	8.4469
PS15m_012133-T1	493.01	-1.2638	0.690522	-1.8302	0.0672194	0.886762	10.1897	7.82057	8.58398	7.63178
PS15m_001390-T1	152.872	-1.13562	0.621204	-1.8281	0.067534	0.886762	8.18256	7.03878	6.8605	6.27173
PS15m_004087-T1	734.337	-1.13335	0.619433	-1.82966	0.0673001	0.886762	9.88023	10.0731	7.522	9.52729
PS15m_003042-T1	471.782	-0.993652	0.543637	-1.82779	0.0675815	0.886762	8.66657	9.73499	8.51807	8.05538
PS15m_002230-T1	350.418	-0.901228	0.492892	-1.82845	0.0674822	0.886762	8.80035	8.87369	7.79367	8.07081
PS15m_005459-T1	1941.01	0.831163	0.454809	1.8275	0.0676248	0.886762	10.5763	10.3092	11.1252	11.4194
PS15m_011249-T1	2180.32	0.847849	0.463908	1.82762	0.0676063	0.886762	10.3379	10.8321	11.3069	11.5861
PS15m_007610-T1	877.866	0.868442	0.474789	1.82911	0.0673832	0.886762	8.99152	9.52364	10.0891	10.206
PS15m_008984-T1	471.671	0.886031	0.484432	1.82901	0.0673981	0.886762	8.43016	8.31939	9.05858	9.43691
PS15m_007360-T1	730.924	0.94169	0.514023	1.832	0.0669514	0.886762	9.14473	8.77069	9.38665	10.2941
PS15m_008690-T1	1568.32	0.825261	0.451789	1.82665	0.0677526	0.887382	10.1745	10.1158	10.8301	11.0978
PS15m_003313-T1	198.576	-1.23164	0.674941	-1.82482	0.0680283	0.887829	7.80074	8.39317	7.57339	5.60481
PS15m_006401-T1	300.806	0.924649	0.506574	1.8253	0.0679559	0.887829	7.50572	7.88043	8.71723	8.52738
PS15m_012363-T1	56.7094	2.08903	1.14456	1.82518	0.0679742	0.887829	4.77195	4.15055	7.50698	1.94856
PS15m_005543-T1	255.269	-0.947597	0.519686	-1.8234	0.0682422	0.888519	8.39675	8.39829	7.6777	7.18885
PS15m_010897-T1	806.546	-0.911069	0.499541	-1.82381	0.0681806	0.888519	10.331	9.6792	9.37635	8.83804
PS15m_009588-T1	547.085	0.860356	0.472227	1.82191	0.0684682	0.889835	8.52255	8.68516	9.39688	9.52915
PS15m_005987-T1	453.918	1.1897	0.653082	1.82167	0.0685047	0.889835	7.02208	8.73465	8.4916	9.81982
PS15m_000241-T1	488.835	-1.25272	0.688083	-1.8206	0.0686677	0.889856	10.2037	7.64187	8.11924	8.23957
PS15m_009078-T1	8598.73	-0.891489	0.489578	-1.82093	0.0686169	0.889856	12.9198	13.8338	12.418	12.683
PS15m_012334-T1	352.676	-4.66989	2.57006	-1.81703	0.0692118	0.892383	10.4039	2.19894	5.57447	2.93981
PS15m_004140-T1	416.714	-0.887693	0.488779	-1.81614	0.0693482	0.892383	9.23572	8.91005	8.29571	8.09112
PS15m_007716-T1	798.622	-0.88706	0.487814	-1.81844	0.0689969	0.892383	10.3251	9.62991	9.0942	9.17191
PS15m_002539-T1	2658.3	-0.824661	0.45372	-1.81756	0.0691321	0.892383	11.9136	11.5216	10.9892	10.819
PS15m_006069-T1	1025.04	0.874051	0.481056	1.81694	0.0692257	0.892383	9.42439	9.57436	10.0087	10.6658
PS15m_005527-T1	4760.96	1.041	0.573137	1.81632	0.0693218	0.892383	10.6379	12.1791	12.2082	12.981
PS15m_010748-T1	987.068	0.865416	0.476729	1.81532	0.0694744	0.892887	9.43357	9.47107	10.5874	9.98364
PS15m_008882-T1	853.247	0.930232	0.512571	1.81483	0.0695494	0.892887	9.61401	8.61641	10.0508	10.2049
PS15m_003771-T1	4644.37	0.928528	0.511933	1.81377	0.0697133	0.893951	12.0863	11.0026	12.3499	12.7651
PS15m_002055-T1	248.779	-1.07152	0.591618	-1.81117	0.070115	0.897793	8.70651	8.01337	7.80599	6.63212
PS15m_004155-T1	52765.7	0.966132	0.533546	1.81078	0.0701757	0.897793	14.4181	15.5972	15.6756	16.4131
PS15m_009077-T1	107.219	-1.33528	0.738571	-1.80793	0.0706177	0.898422	7.88348	6.18642	6.43776	5.21822
PS15m_009147-T1	126.491	-1.03788	0.574007	-1.80813	0.070586	0.898422	7.52647	7.30218	6.40572	6.37476
PS15m_006270-T1	419.881	-0.926585	0.512239	-1.80889	0.0704679	0.898422	9.42439	8.69769	8.29571	8.06054
PS15m_002661-T1	1634.49	0.84153	0.465297	1.80859	0.0705154	0.898422	10.13	10.2565	10.7462	11.2764
PS15m_010088-T1	19203.1	0.85128	0.470883	1.80783	0.0706322	0.898422	14.0691	13.3172	14.5485	14.6359
PS15m_003612-T1	3557.23	-0.813845	0.450587	-1.80619	0.0708885	0.900498	12.2812	11.9993	11.4703	11.1825
PS15m_003863-T1	3251.02	-0.805485	0.446069	-1.80574	0.0709588	0.900498	12.0722	11.9539	11.337	11.0687
PS15m_004959-T1	71.0679	-1.25774	0.697328	-1.80366	0.0712848	0.901523	6.75542	6.56036	4.83848	5.83907
PS15m_004471-T1	3336.22	0.937549	0.519754	1.80383	0.0712577	0.901523	10.5005	11.6126	11.8236	12.3287
PS15m_008667-T1	449.969	1.1717	0.649378	1.80434	0.0711777	0.901523	8.16061	8.07231	9.99532	7.83217
PS15m_006385-T1	724.906	-0.948767	0.526539	-1.80189	0.0715623	0.903996	10.3525	9.23925	8.92931	8.97826
PS15m_007478-T1	3895.1	0.868677	0.482235	1.80136	0.0716468	0.904028	10.9649	11.7801	12.4057	12.1807
PS15m_004014-T1	14222.2	-1.00073	0.556483	-1.79831	0.0721283	0.90833	14.0151	14.3839	13.7892	12.2294
PS15m_002685-T1	752.752	-0.963047	0.535575	-1.79816	0.0721524	0.90833	10.2972	9.51894	9.3887	8.46258
PS15m_002327-T1	853.104	0.900955	0.50132	1.79717	0.0723094	0.909268	8.99152	9.41652	9.68414	10.4527
PS15m_006652-T1	79.962	-1.26127	0.702198	-1.79617	0.0724675	0.910218	7.32807	6.06269	5.42263	5.73962
PS15m_000590-T1	184.265	0.992435	0.552727	1.79552	0.0725703	0.910473	7.12541	6.76477	7.66422	8.17916
PS15m_004531-T1	2031.68	0.904476	0.504081	1.79431	0.0727643	0.911869	9.89094	10.8787	11.2088	11.5174
PS15m_007588-T1	49.1403	-1.35516	0.755931	-1.7927	0.0730209	0.911976	6.25652	6.06269	4.45588	5.14237
PS15m_011109-T1	767.277	-0.851321	0.474821	-1.79293	0.072984	0.911976	10.0099	9.88499	9.31944	8.83804
PS15m_002487-T1	21390.8	0.838279	0.46748	1.79319	0.072943	0.911976	13.5641	14.1816	14.5517	14.9133
PS15m_009183-T1	2673.27	-0.828896	0.462637	-1.79168	0.0731848	0.912989	11.9983	11.4263	10.9165	10.9076
PS15m_002081-T1	1902.95	-1.03003	0.575517	-1.78974	0.073495	0.913757	11.9257	10.2537	10.4625	10.0947
PS15m_008284-T1	405.921	-0.87665	0.489678	-1.79026	0.0734124	0.913757	9.06662	9.01392	8.34301	7.9647
PS15m_007330-T1	11223.7	1.22311	0.683151	1.7904	0.0733904	0.913757	11.5787	13.3454	14.6261	12.5852
PS15m_000566-T1	186.258	-0.956525	0.534698	-1.78891	0.0736301	0.914406	8.03111	7.85827	7.08955	6.89735
PS15m_002958-T1	1757.23	-0.80229	0.448754	-1.78781	0.073806	0.914791	11.1031	11.1482	10.4301	10.2095
PS15m_002120-T1	13258.2	0.859883	0.481004	1.78768	0.073827	0.914791	13.2264	13.1766	13.5642	14.4306
PS15m_006456-T1	26.8633	-2.04584	1.14507	-1.78665	0.0739942	0.914808	5.72151	5.15854	0.965018	4.39364
PS15m_002565-T1	3987.2	1.00157	0.560448	1.78709	0.0739227	0.914808	10.5587	11.8943	12.7515	11.8695
PS15m_006775-T1	59.8462	-1.39697	0.782428	-1.78543	0.0741917	0.914922	5.64769	6.97157	4.51715	5.4871
PS15m_007361-T1	1013.01	-0.895311	0.501478	-1.78534	0.0742057	0.914922	10.5427	10.1617	8.9927	9.82892
PS15m_001257-T1	614.368	-0.858872	0.481146	-1.78506	0.0742524	0.914922	9.82548	9.40637	8.90659	8.62814
PS15m_009126-T1	235.907	0.925207	0.518598	1.78405	0.0744152	0.915904	7.48468	7.21186	8.36817	8.17916
PS15m_009041-T1	14.4863	-2.35438	1.32065	-1.78275	0.074627	0.916466	5.40042	3.0326	2.74686	2.267
PS15m_000646-T1	12837.5	0.976904	0.547933	1.78289	0.0746043	0.916466	12.3747	13.5497	13.5042	14.4533
PS15m_002319-T1	1303.2	-0.963281	0.540562	-1.782	0.0747491	0.916945	11.2223	10.0472	9.42512	10.0795
PS15m_003083-T1	1010.37	-1.21103	0.681011	-1.77828	0.0753579	0.922427	11.2491	8.60758	9.24895	9.25979
PS15m_000039-T1	17504.1	-0.885804	0.498133	-1.77825	0.0753634	0.922427	14.9021	13.8546	13.6457	13.5231
PS15m_004994-T1	1505.73	-0.863481	0.48575	-1.77762	0.0754655	0.922653	10.4687	11.2714	10.0521	10.0719
PS15m_001028-T1	82.0495	-1.25328	0.705946	-1.77532	0.0758451	0.924081	7.39728	6.01007	5.71185	5.54716
PS15m_003649-T1	701.86	-1.1566	0.65177	-1.77455	0.0759717	0.924081	10.6276	8.48279	9.10172	8.33209
PS15m_005165-T1	909.466	-1.08987	0.614754	-1.77286	0.0762526	0.924081	10.94	9.0005	9.39484	8.94237
PS15m_011359-T1	126.885	-1.03288	0.582079	-1.77447	0.0759859	0.924081	7.61307	7.20017	6.51489	6.27173
PS15m_006327-T1	4081.15	-1.03191	0.5811	-1.77579	0.075767	0.924081	13.0567	11.2552	11.3172	11.4575
PS15m_003440-T1	437.651	-0.922035	0.519981	-1.77321	0.0761941	0.924081	9.34681	8.95598	8.58756	7.79549
PS15m_009085-T1	258.49	-0.904444	0.509787	-1.77416	0.0760365	0.924081	8.51565	8.27548	7.55159	7.44709
PS15m_008897-T1	202.982	1.0134	0.571622	1.77286	0.0762519	0.924081	7.26363	6.87187	7.56616	8.47423
PS15m_000565-T1	1125.75	-0.846919	0.47797	-1.77191	0.0764099	0.92497	10.7685	10.1692	9.5161	9.7797
PS15m_006153-T1	2922.31	0.825194	0.465941	1.77103	0.076556	0.925327	10.7771	11.2672	11.6597	12.0493
PS15m_012107-T1	9017.68	0.833391	0.470651	1.77072	0.0766071	0.925327	12.3211	12.9388	13.2782	13.6852
PS15m_000932-T1	557.692	-0.85381	0.482398	-1.76993	0.0767388	0.925903	9.47507	9.50475	8.38059	8.85596
PS15m_009366-T1	10.962	-2.48199	1.40335	-1.76862	0.0769581	0.927534	4.5736	3.94163	1.53813	2.5277
PS15m_000474-T1	15574	0.895274	0.506404	1.7679	0.077077	0.927953	13.1472	13.6339	13.7083	14.7277
PS15m_003157-T1	4944.46	1.11927	0.634129	1.76505	0.0775555	0.931747	11.7432	11.4555	13.4558	11.1736
PS15m_004749-T1	37.147	1.7079	0.967641	1.76502	0.0775611	0.931747	2.64714	4.95086	5.25291	6.27173
PS15m_005708-T1	1091.86	-0.85508	0.484608	-1.76448	0.0776518	0.931822	10.1198	10.7331	9.79188	9.38849
PS15m_010029-T1	19.5269	-1.93836	1.10017	-1.76188	0.0780895	0.934508	5.37014	4.49495	2.52618	3.63687
PS15m_006066-T1	617.225	-0.965482	0.548526	-1.76014	0.0783841	0.934508	10.1821	8.88469	8.72375	8.69935
PS15m_002510-T1	6376.09	-0.778741	0.442326	-1.76056	0.0783134	0.934508	13.1027	12.8372	12.167	12.2274
PS15m_002626-T1	769.998	0.826638	0.469017	1.76249	0.0779865	0.934508	9.00636	9.22489	9.7763	10.096
PS15m_006662-T1	530.617	1.16821	0.66365	1.76027	0.0783618	0.934508	9.00882	7.12792	8.70412	10.0422
PS15m_009538-T1	3.80835	5.33641	3.03045	1.76093	0.0782503	0.934508	0	0	4.02089	0
PS15m_003314-T1	965.282	0.809001	0.460043	1.75853	0.0786573	0.936752	9.30939	9.59013	10.3064	10.2211
PS15m_011944-T1	20.6407	-1.83322	1.04999	-1.74594	0.080822	0.937254	5.10183	5.00565	3.7417	2.74842
PS15m_006278-T1	34.7981	-1.51139	0.860969	-1.75545	0.0791815	0.937254	5.98399	5.38206	4.57592	3.8426
PS15m_003714-T1	5439.5	-1.3138	0.752257	-1.74648	0.0807276	0.937254	12.5126	13.2401	9.10422	12.475
PS15m_011892-T1	91.9888	-1.15178	0.657416	-1.75198	0.079778	0.937254	7.34373	6.54194	5.51564	6.14141
PS15m_009225-T1	114.978	-1.04042	0.594057	-1.75137	0.0798814	0.937254	7.41222	7.14021	6.43776	6.04055
PS15m_009617-T1	11734.9	-1.03489	0.592843	-1.74564	0.0808733	0.937254	14.5638	12.8393	13.2692	12.4319
PS15m_012208-T1	309.744	-1.03424	0.590405	-1.75175	0.0798163	0.937254	9.24827	7.82057	7.83034	7.50123
PS15m_002801-T1	311.558	-0.94006	0.538582	-1.74544	0.0809091	0.937254	8.20418	9.0404	7.92381	7.5387
PS15m_002614-T1	503.47	-0.908418	0.518713	-1.75129	0.0798957	0.937254	9.74369	8.84017	8.35983	8.54589
PS15m_007696-T1	724.728	-0.878024	0.4999	-1.7564	0.0790201	0.937254	9.41515	10.2251	9.06885	8.9255
PS15m_002759-T1	1825.63	-0.843937	0.480238	-1.75733	0.0788614	0.937254	10.8646	11.4653	10.1004	10.5668
PS15m_011515-T1	630.306	-0.836937	0.478429	-1.74935	0.0802312	0.937254	9.8044	9.49998	8.9927	8.63508
PS15m_008612-T1	651.788	-0.830908	0.475777	-1.74642	0.0807379	0.937254	9.85175	9.54461	9.0247	8.71252
PS15m_005178-T1	2801.11	-0.786563	0.449237	-1.75089	0.079965	0.937254	11.6399	11.9306	11.0966	10.9097
PS15m_003411-T1	29724.1	0.766884	0.438259	1.74984	0.0801456	0.937254	14.3128	14.5302	15.2233	15.161
PS15m_005284-T1	10443.5	0.781724	0.447842	1.74554	0.0808916	0.937254	13.0868	12.7022	13.6045	13.7688
PS15m_002090-T1	664.923	0.817553	0.467485	1.74883	0.0803199	0.937254	8.88578	8.942	9.60168	9.84845
PS15m_008993-T1	496.041	0.836869	0.47914	1.7466	0.0807059	0.937254	8.31961	8.62519	9.35973	9.26874
PS15m_003380-T1	472.287	0.845934	0.481981	1.75512	0.0792393	0.937254	8.27127	8.5256	9.35763	9.12834
PS15m_007405-T1	12537.5	0.859009	0.490087	1.75277	0.0796416	0.937254	12.8432	13.355	13.517	14.3308
PS15m_010497-T1	10103.6	0.904717	0.518149	1.74605	0.0808016	0.937254	12.0296	13.2722	13.693	13.6774
PS15m_009409-T1	113.364	1.05094	0.601192	1.74809	0.0804487	0.937254	6.23987	6.20994	6.95209	7.52383
PS15m_004565-T1	823.228	1.10969	0.634624	1.74857	0.080365	0.937254	9.18661	8.85143	10.8413	8.70595
PS15m_012141-T1	2114.39	1.14777	0.657344	1.74607	0.0807989	0.937254	9.55465	10.8769	10.1568	12.1946
PS15m_008552-T1	3.0955	5.03741	2.87546	1.75186	0.079798	0.937254	0	0	3.25834	2.267
PS15m_007414-T1	31.895	8.40231	4.78636	1.75547	0.0791791	0.937254	0	0	7.00652	0
PS15m_012182-T1	154.505	-0.962591	0.552015	-1.74378	0.0811981	0.938629	7.71899	7.64187	6.6023	6.83848
PS15m_009351-T1	12833.4	0.870373	0.499123	1.7438	0.0811933	0.938629	12.745	13.4626	13.5821	14.3526
PS15m_006368-T1	98.4234	-1.50291	0.862876	-1.74175	0.0815525	0.938712	8.02626	5.00565	6.17805	5.02054
PS15m_004100-T1	2110.86	-0.799053	0.459011	-1.74082	0.0817159	0.938712	11.4529	11.3222	10.8065	10.3362
PS15m_008915-T1	692.795	0.824935	0.473871	1.74084	0.0817109	0.938712	8.92537	9.01058	9.56588	9.98771
PS15m_004005-T1	2185.28	0.845538	0.485312	1.74226	0.0814634	0.938712	10.139	10.9659	11.3763	11.5309
PS15m_002684-T1	5202.82	0.876724	0.502939	1.7432	0.0812987	0.938712	11.3659	12.1987	12.3415	13.0163
PS15m_000461-T2	3.09732	5.03821	2.89175	1.74227	0.0814613	0.938712	0	0	1.9472	3.39685
PS15m_009510-T1	150.619	-1.14701	0.659696	-1.73869	0.0820885	0.938828	8.26717	6.76477	6.88395	6.16076
PS15m_002264-T1	530.77	-0.882152	0.507469	-1.73834	0.0821517	0.938828	9.74811	9.01726	8.36401	8.71252
PS15m_007421-T1	7312.56	0.774839	0.44544	1.73949	0.0819484	0.938828	12.4331	12.3612	12.9878	13.3359
PS15m_003062-T1	687.755	0.832357	0.478559	1.7393	0.0819823	0.938828	8.74537	9.1356	9.94046	9.60881
PS15m_000543-T1	1056.72	0.898448	0.516596	1.73917	0.0820053	0.938828	8.88578	9.97355	10.3958	10.4566
PS15m_004286-T1	52.8108	-1.36241	0.784682	-1.73626	0.0825184	0.940247	5.90169	6.56036	4.18091	5.42443
PS15m_004408-T1	594.677	-0.895968	0.516057	-1.73618	0.0825316	0.940247	9.98761	9.05995	8.59823	8.80152
PS15m_007312-T1	32211	0.933246	0.537425	1.73651	0.0824732	0.940247	13.7933	14.8769	14.8348	15.756
PS15m_002589-T1	670.69	-0.940496	0.542099	-1.73492	0.0827558	0.940857	10.279	9.03053	8.90659	8.78603
PS15m_000412-T1	2032.4	-0.85029	0.49	-1.73529	0.08269	0.940857	11.2784	11.4238	10.8754	9.99985
PS15m_010802-T1	6567.12	0.880047	0.508085	1.73209	0.0832582	0.943787	11.5161	12.6261	12.9315	13.169
PS15m_005600-T1	184.125	0.955019	0.551335	1.73219	0.0832393	0.943787	6.92125	7.03878	8.19619	7.60378
PS15m_006229-T1	115.587	1.09029	0.629493	1.73202	0.0832703	0.943787	5.85871	6.52328	7.65061	6.85045
PS15m_003378-T1	3.5095	-5.33268	3.09381	-1.72366	0.084769	0.943966	3.91054	0	0	0
PS15m_011365-T1	88.735	-1.18392	0.687172	-1.72289	0.0849083	0.943966	7.25537	6.57854	6.252	5.10289
PS15m_011191-T1	99.4658	-1.08337	0.62894	-1.72253	0.084973	0.943966	7.28813	6.85705	6.30508	5.66026
PS15m_005763-T1	637.335	-0.971928	0.563768	-1.72399	0.0847101	0.943966	10.2554	8.87	8.95167	8.52364
PS15m_006008-T1	486.859	-0.951734	0.552502	-1.72259	0.0849629	0.943966	9.82548	8.56261	8.44112	8.31492
PS15m_001543-T1	422.849	-0.924124	0.53402	-1.7305	0.0835402	0.943966	9.53772	8.5162	8.15341	8.23501
PS15m_001718-T1	303.53	-0.858469	0.497544	-1.72541	0.0844531	0.943966	8.60613	8.62519	7.67097	7.84419
PS15m_010710-T1	362.323	-0.84094	0.487683	-1.72436	0.084643	0.943966	8.86963	8.85889	7.94626	8.10117
PS15m_004592-T1	2320.34	-0.803358	0.465895	-1.72433	0.0846478	0.943966	11.2845	11.7347	10.9108	10.5094
PS15m_003618-T1	2170.26	-0.776487	0.450616	-1.72317	0.0848578	0.943966	11.5452	11.2846	10.7438	10.5384
PS15m_009106-T1	1447.68	0.837031	0.485969	1.72239	0.084998	0.943966	9.67567	10.3024	10.5901	11.0852
PS15m_011130-T1	2431.96	0.841899	0.487116	1.72833	0.0839284	0.943966	10.2851	11.1283	11.7126	11.4966
PS15m_010597-T1	4039.25	0.872064	0.505783	1.72419	0.0846741	0.943966	11.6493	11.2867	11.745	12.7769
PS15m_008925-T1	229.284	0.906757	0.525467	1.72562	0.0844153	0.943966	7.44164	7.20017	8.4051	8.02929
PS15m_000782-T1	12829.1	0.929448	0.53863	1.72558	0.0844235	0.943966	12.2191	13.6554	13.9849	14.0899
PS15m_002344-T1	3168.64	0.971858	0.564174	1.72262	0.0849571	0.943966	10.8372	11.2602	12.6194	11.0389
PS15m_008511-T1	4749.82	1.07145	0.62145	1.72412	0.0846868	0.943966	10.2144	12.2704	12.2676	12.9556
PS15m_007704-T1	146.745	1.11496	0.64585	1.72635	0.0842841	0.943966	5.62222	7.11552	7.81822	7.47054
PS15m_002197-T1	101.596	1.41918	0.82059	1.72946	0.0837271	0.943966	4.98678	6.34355	5.51564	7.97567
PS15m_012280-T1	28.8007	8.25508	4.78653	1.72465	0.0845911	0.943966	0	0	6.8605	0
PS15m_005665-T1	6562.57	0.861623	0.501132	1.71935	0.0855498	0.949138	12.2891	12.0753	12.4338	13.4769
PS15m_010753-T1	134.914	-1.35831	0.790416	-1.71848	0.0857094	0.949953	8.09268	6.87187	4.45588	7.04004
PS15m_003807-T1	121.673	1.02962	0.599456	1.71759	0.0858707	0.950785	6.39833	6.27829	7.66422	6.97593
PS15m_010444-T1	20936.1	-1.04949	0.611286	-1.71686	0.0860043	0.95131	15.4797	13.3953	13.8875	13.566
PS15m_009012-T1	3127.64	0.837383	0.487899	1.71631	0.086106	0.95148	10.6163	11.5127	11.9484	11.991
PS15m_000202-T1	199.144	-1.07837	0.628857	-1.71481	0.0863797	0.951924	8.66968	7.07766	7.03822	6.98682
PS15m_003177-T1	1182.91	0.950776	0.554494	1.71467	0.0864052	0.951924	8.95628	10.1282	10.1054	10.9788
PS15m_004991-T1	884.494	1.01736	0.593209	1.71501	0.0863428	0.951924	9.79588	8.14122	9.83312	10.5104
PS15m_002663-T1	2033.79	-0.785726	0.458553	-1.71349	0.0866221	0.952411	11.5481	11.074	10.5421	10.5485
PS15m_002192-T1	263.913	0.868489	0.506786	1.71372	0.0865801	0.952411	7.58037	7.52483	8.50679	8.32353
PS15m_008398-T1	532.394	-1.04225	0.608988	-1.71144	0.0869994	0.952821	10.13	8.2976	8.51432	8.37829
PS15m_007286-T1	8305.49	0.803866	0.469796	1.7111	0.0870633	0.952821	12.4388	12.6771	12.9821	13.6699
PS15m_007899-T1	11044.7	0.809786	0.473298	1.71094	0.0870913	0.952821	12.87	13.0641	13.3556	14.1075
PS15m_001743-T1	1197.19	0.841107	0.491532	1.7112	0.0870451	0.952821	10.0629	9.33863	10.3638	10.7797
PS15m_009066-T1	673.88	0.897155	0.524249	1.71132	0.0870228	0.952821	9.19958	8.4731	9.33442	10.1172
PS15m_002918-T1	9505.5	0.784451	0.45868	1.71024	0.0872221	0.953305	12.5189	12.9836	13.3642	13.7221
PS15m_010731-T1	2998.99	-0.957477	0.560498	-1.70826	0.0875879	0.956356	12.5217	10.9942	10.739	11.2112
PS15m_009831-T1	985.756	-1.30441	0.767058	-1.70053	0.0890304	0.95705	11.3324	7.84331	8.97643	9.31049
PS15m_003792-T1	106.612	-1.07816	0.633474	-1.70198	0.0887598	0.95705	7.43434	6.88654	6.46911	5.66026
PS15m_001810-T1	739.667	-0.895526	0.524662	-1.70686	0.0878474	0.95705	10.3457	9.28704	8.86301	9.15753
PS15m_002804-T1	10641.1	-0.883365	0.518596	-1.70338	0.0884971	0.95705	13.4584	13.9968	12.2039	13.3229
PS15m_003786-T1	889.568	-0.880584	0.516825	-1.70383	0.0884119	0.95705	10.5936	9.57436	9.42712	9.14544
PS15m_001101-T1	925.865	-0.841057	0.493757	-1.70338	0.0884965	0.95705	10.5333	9.80809	9.54581	9.18379
PS15m_007877-T1	2435.81	-0.80683	0.474471	-1.70048	0.08904	0.95705	11.913	11.1954	10.7542	10.8289
PS15m_008264-T1	1051.09	-0.7929	0.46563	-1.70285	0.0885953	0.95705	10.2134	10.532	9.73821	9.42296
PS15m_006279-T1	2089.45	-0.77224	0.453296	-1.70361	0.0884535	0.95705	11.4283	11.2977	10.7613	10.4017
PS15m_009781-T1	1406.53	0.854389	0.500757	1.7062	0.0879717	0.95705	9.42439	10.3653	10.9243	10.7149
PS15m_003105-T1	3939.96	0.882045	0.518694	1.70051	0.0890348	0.95705	10.6994	11.9231	12.3099	12.3276
PS15m_003487-T1	354.086	0.900516	0.529296	1.70135	0.0888778	0.95705	7.72499	8.1534	9.18667	8.41502
PS15m_008129-T1	3413.4	0.900546	0.528832	1.70289	0.0885879	0.95705	11.4302	10.9694	12.6049	11.3791
PS15m_004094-T1	185.148	0.932771	0.546894	1.70558	0.0880865	0.95705	6.82405	7.16449	8.12417	7.70611
PS15m_010785-T1	173.818	0.98298	0.577391	1.70245	0.0886706	0.95705	7.25537	6.36466	7.72391	7.98112
PS15m_005930-T1	140.432	0.99546	0.583045	1.70735	0.0877578	0.95705	6.87886	6.16251	7.57339	7.5387
PS15m_011654-T1	13.2128	-2.18141	1.28443	-1.69835	0.0894419	0.957695	4.06977	4.83461	2.93821	1.94856
PS15m_002651-T1	1213.84	0.818859	0.48234	1.69768	0.0895679	0.957695	9.38518	10.0906	10.5038	10.6868
PS15m_004252-T1	351.1	0.837498	0.493135	1.69832	0.0894482	0.957695	7.82885	8.12275	8.80277	8.83202
PS15m_000072-T1	346.548	0.858279	0.505643	1.6974	0.0896211	0.957695	8.06931	7.82057	9.02733	8.54589
PS15m_008122-T1	1537.51	0.86612	0.510214	1.69756	0.0895901	0.957695	9.79303	10.3375	11.3434	10.4249
PS15m_001445-T1	293.703	1.00262	0.590652	1.69748	0.0896053	0.957695	6.71983	8.17149	8.68422	8.54589
PS15m_010856-T1	3795.88	-0.830295	0.489728	-1.69542	0.0899961	0.959625	11.8169	12.5775	11.1307	11.6551
PS15m_009168-T1	397.375	0.843412	0.497592	1.69499	0.090078	0.959625	7.88348	8.38802	8.93493	9.05783
PS15m_010351-T1	3.57033	5.2433	3.09162	1.69597	0.0898917	0.959625	0	0	3.9337	0
PS15m_003134-T1	89.942	5.76013	3.39909	1.69461	0.0901497	0.959625	1.46192	2.5332	8.46852	0
PS15m_001205-T1	398.972	0.865586	0.511077	1.69365	0.0903319	0.960637	8.41911	7.81291	9.19607	8.80152
PS15m_008391-T1	50.9054	-1.43066	0.852593	-1.67802	0.0933439	0.96191	6.90021	4.95086	5.14058	4.45764
PS15m_000696-T1	298.262	-1.33154	0.788747	-1.68817	0.0913777	0.96191	9.09236	8.27548	4.97576	8.27552
PS15m_006735-T1	50.9241	-1.3288	0.786592	-1.68932	0.0911585	0.96191	6.6075	5.64624	5.28849	4.39364
PS15m_002366-T1	263.811	-1.28886	0.769162	-1.67566	0.0938042	0.96191	9.38138	6.38547	7.623	6.80197
PS15m_009633-T1	51.6667	-1.25753	0.750715	-1.67511	0.0939118	0.96191	6.33702	6.06269	4.51715	5.325
PS15m_010067-T1	245.238	-1.23068	0.732913	-1.67916	0.0931207	0.96191	9.12446	7.03878	7.80599	6.16076
PS15m_000649-T1	148.762	-1.05576	0.628562	-1.67965	0.093026	0.96191	7.83994	7.44778	7.11949	5.81484
PS15m_005084-T1	180.127	-0.931663	0.556581	-1.6739	0.0941496	0.96191	7.60659	8.12893	7.15847	6.73899
PS15m_001924-T1	317.533	-0.930932	0.55389	-1.68072	0.0928178	0.96191	9.14697	8.06588	7.88946	7.65926
PS15m_004431-T1	1518.54	-0.928203	0.553126	-1.67811	0.0933265	0.96191	10.033	11.5198	10.0637	9.99985
PS15m_003164-T1	192.2	-0.921283	0.547952	-1.68132	0.0927008	0.96191	8.16061	7.77399	7.28716	6.80197
PS15m_005228-T1	607.819	-0.876954	0.522338	-1.6789	0.0931714	0.96191	10.0451	9.02059	8.72049	8.77351
PS15m_009206-T1	1617.53	-0.875661	0.52026	-1.68312	0.0923513	0.96191	11.5044	10.3268	10.1264	10.1884
PS15m_000722-T1	869.397	-0.861946	0.513287	-1.67927	0.0931003	0.96191	10.4926	9.65155	9.52731	8.96181
PS15m_006109-T1	1668.03	-0.860855	0.51052	-1.68623	0.0917515	0.96191	11.4877	10.4846	9.99532	10.3997
PS15m_001735-T1	2532.1	-0.820016	0.484646	-1.69199	0.0906476	0.96191	11.9724	11.2581	11.0462	10.5982
PS15m_004978-T1	636.542	-0.816961	0.487866	-1.67456	0.0940203	0.96191	9.92389	9.35455	8.9737	8.71907
PS15m_010636-T1	790.488	-0.813047	0.48532	-1.67528	0.0938791	0.96191	9.93039	10.0242	9.4587	8.79843
PS15m_006906-T1	705.379	-0.811717	0.47999	-1.69111	0.0908151	0.96191	10.033	9.55383	8.86595	9.12834
PS15m_009802-T1	1689.47	-0.797402	0.47275	-1.68673	0.0916554	0.96191	10.9348	11.1887	10.5421	9.93529
PS15m_010764-T1	2810.69	-0.793348	0.474027	-1.67364	0.0942023	0.96191	12.1159	11.3945	10.9564	11.0558
PS15m_011413-T1	911.01	-0.792604	0.471998	-1.67925	0.0931031	0.96191	10.0439	10.2955	9.58925	9.14301
PS15m_011274-T1	5033.29	-0.775492	0.463005	-1.67491	0.0939516	0.96191	12.2999	12.9048	11.9309	11.782
PS15m_010299-T1	2322.11	-0.756507	0.44718	-1.69173	0.0906976	0.96191	11.4098	11.6055	10.6673	10.8372
PS15m_010530-T1	1232.3	0.756336	0.450696	1.67815	0.0933172	0.96191	9.81989	9.86291	10.6409	10.5522
PS15m_001188-T1	3816.72	0.760211	0.454133	1.67398	0.0941339	0.96191	11.5022	11.435	11.9763	12.444
PS15m_008056-T1	22626.7	0.761428	0.454347	1.67588	0.0937625	0.96191	13.7703	14.2594	14.6767	14.9077
PS15m_001706-T1	1676.49	0.769921	0.459187	1.67671	0.0935999	0.96191	10.4633	10.0618	10.9397	11.1454
PS15m_003916-T1	719.808	0.783911	0.465783	1.68299	0.0923763	0.96191	9.09699	9.0005	9.9516	9.70257
PS15m_006629-T1	1159.97	0.810644	0.483472	1.67671	0.0935986	0.96191	10.0025	9.36768	10.3354	10.7017
PS15m_010981-T1	3770.82	0.811141	0.481625	1.68418	0.0921474	0.96191	10.9419	11.7777	12.1995	12.2603
PS15m_009246-T1	9012.56	0.836061	0.496632	1.68346	0.0922856	0.96191	12.1259	13.0493	13.2563	13.7017
PS15m_003023-T1	934.743	0.84377	0.502174	1.68024	0.0929115	0.96191	8.8991	9.75311	10.3815	10.0616
PS15m_008772-T1	528.748	0.846208	0.503964	1.6791	0.0931319	0.96191	8.19988	8.85889	9.20075	9.59287
PS15m_007810-T1	545.18	0.856395	0.511484	1.67433	0.0940651	0.96191	8.96896	8.11031	9.37429	9.53842
PS15m_009260-T1	228.043	0.885628	0.525585	1.68503	0.0919824	0.96191	7.16123	7.48682	8.05355	8.35747
PS15m_000370-T1	5114.39	0.899864	0.533893	1.68548	0.0918968	0.96191	12.2646	11.1159	12.2826	13.0257
PS15m_003131-T1	201.709	0.902863	0.538157	1.67769	0.0934069	0.96191	7.28813	6.98526	8.23318	7.82612
PS15m_000962-T1	298.066	0.913705	0.542186	1.68522	0.0919454	0.96191	7.16123	8.09143	8.51807	8.69272
PS15m_007249-T1	1474.8	0.934292	0.556495	1.67889	0.093174	0.96191	9.05477	10.5483	10.7755	11.0506
PS15m_005152-T1	8534.93	0.963479	0.573696	1.67942	0.0930693	0.96191	11.6041	13.0468	12.8995	13.8657
PS15m_011372-T1	309.254	1.05391	0.625799	1.6841	0.0921626	0.96191	8.29967	6.46582	8.67753	8.74173
PS15m_004372-T1	82.6829	1.06815	0.637264	1.67614	0.0937103	0.96191	5.72151	5.80911	6.65777	6.96497
PS15m_009004-T1	271.682	-1.01826	0.608713	-1.67281	0.0943638	0.962668	8.70043	8.2921	6.52983	8.07081
PS15m_007884-T1	98.1185	-1.03497	0.619464	-1.67075	0.094772	0.963402	6.75542	7.30218	6.1001	5.95446
PS15m_006382-T1	1682.95	-0.994754	0.595008	-1.67183	0.0945572	0.963402	11.6275	10.3666	10.6631	9.29962
PS15m_003730-T1	1373.89	-0.81936	0.490256	-1.67129	0.0946643	0.963402	10.9857	10.5332	10.2702	9.56045
PS15m_001969-T1	1938.91	-0.746597	0.446882	-1.67068	0.0947852	0.963402	11.1484	11.3396	10.5254	10.476
PS15m_002108-T1	285.004	-0.855837	0.512576	-1.66968	0.0949834	0.96374	8.72756	8.28658	7.57339	7.7642
PS15m_000409-T1	7685.99	0.770272	0.461415	1.66937	0.0950441	0.96374	12.1442	12.7396	13.1557	13.3243
PS15m_010315-T1	1047.39	0.821007	0.491863	1.66918	0.0950817	0.96374	9.79588	9.29255	10.0325	10.6708
PS15m_008926-T1	878.256	0.846075	0.507013	1.66874	0.0951681	0.96374	9.36995	9.21911	9.59814	10.5356
PS15m_009881-T1	266.831	-0.929209	0.557389	-1.66708	0.0954995	0.964464	8.87504	7.85827	7.41339	7.6387
PS15m_006309-T1	431.825	-0.913868	0.548147	-1.6672	0.0954756	0.964464	9.57968	8.51147	8.46074	7.95918
PS15m_004690-T1	23.8022	7.98008	4.78691	1.66706	0.0955019	0.964464	0	0	6.5881	0
PS15m_006664-T1	1570.27	-0.770359	0.462689	-1.66496	0.0959208	0.966533	11.0006	10.9015	10.406	9.91692
PS15m_006448-T1	797.342	0.801829	0.481632	1.66482	0.0959491	0.966533	9.07369	9.2898	9.67072	10.2451
PS15m_007625-T1	83.8193	1.09768	0.659382	1.66471	0.0959697	0.966533	5.90169	5.61133	7.18703	6.40753
PS15m_002000-T1	8387.05	0.80974	0.48657	1.66418	0.0960766	0.966727	12.5881	12.5582	12.851	13.7706
PS15m_000651-T1	407.693	-0.935686	0.562548	-1.6633	0.0962525	0.966891	9.42255	8.59424	8.5514	7.54607
PS15m_003200-T1	1048.52	-0.88638	0.53293	-1.66322	0.0962683	0.966891	9.70174	10.8851	9.31729	9.70752
PS15m_005499-T1	221.293	-0.958123	0.576723	-1.66132	0.0966489	0.967889	8.65091	7.52483	7.26054	7.22607
PS15m_011742-T1	212.447	-0.909224	0.547437	-1.66087	0.0967387	0.967889	8.16061	8.07871	7.53687	6.80197
PS15m_002147-T1	3955.1	-0.764773	0.460145	-1.66203	0.0965077	0.967889	12.5024	12.0219	11.6614	11.3578
PS15m_002477-T1	1835.21	0.844303	0.508081	1.66175	0.0965633	0.967889	10.49	10.2164	10.599	11.6284
PS15m_003250-T1	433.841	0.945302	0.569275	1.66054	0.0968064	0.967889	7.95663	8.43867	9.66903	8.36584
PS15m_004358-T1	699.752	0.811137	0.489253	1.65791	0.0973357	0.969856	8.61262	9.29255	9.82255	9.7797
PS15m_008570-T1	845.298	0.879583	0.530568	1.65781	0.097355	0.969856	9.39461	9.02059	9.42911	10.554
PS15m_011584-T1	650.22	0.885631	0.534201	1.65786	0.0973453	0.969856	9.29938	8.1534	9.84363	9.59109
PS15m_007372-T1	37.9427	2.08255	1.25598	1.65811	0.0972955	0.969856	4.5736	2.8044	1.53813	6.93156
PS15m_001054-T1	201.555	-1.46767	0.887523	-1.65367	0.0981952	0.971612	9.11536	5.29676	7.33899	5.76513
PS15m_002569-T1	123.398	-1.17364	0.70947	-1.65425	0.0980765	0.971612	7.16123	7.65049	4.97576	6.93156
PS15m_007822-T1	770.577	-0.817904	0.494029	-1.65558	0.0978069	0.971612	10.1277	9.73093	8.75905	9.41894
PS15m_007436-T1	9394.48	-0.790727	0.478224	-1.65347	0.0982361	0.971612	13.551	13.5281	12.2746	13.1053
PS15m_010320-T1	1427.16	-0.748164	0.45236	-1.65391	0.0981452	0.971612	10.7771	10.834	9.92642	10.179
PS15m_005871-T1	1824.32	0.755373	0.456769	1.65373	0.0981822	0.971612	10.1973	10.5914	11.2387	11.0821
PS15m_001701-T1	27174.4	0.82423	0.498429	1.65366	0.0981976	0.971612	13.6526	14.6859	14.9663	15.1929
PS15m_009663-T1	6044.8	0.828805	0.501093	1.654	0.0981285	0.971612	11.4633	12.5237	12.8741	12.9593
PS15m_005639-T1	1355.89	-0.998218	0.603877	-1.65301	0.098328	0.971649	11.3295	10.0258	10.3607	8.95628
PS15m_007870-T1	58.5142	-1.48045	0.898524	-1.64765	0.0994254	0.972641	7.25537	4.41625	5.179	4.79142
PS15m_008421-T1	156.693	-1.23899	0.757156	-1.63637	0.101762	0.972641	8.23392	7.14021	7.31331	4.88748
PS15m_010769-T1	121.503	-1.06788	0.650439	-1.64179	0.100634	0.972641	7.87811	6.57854	6.49979	6.10191
PS15m_009191-T1	221.676	-1.06017	0.647946	-1.6362	0.101798	0.972641	8.87504	7.03878	7.28716	7.06079
PS15m_002844-T1	120.692	-1.04012	0.634314	-1.63975	0.101058	0.972641	7.80641	6.68308	6.15895	6.47092
PS15m_007936-T1	210.139	-1.01704	0.61828	-1.64495	0.0999797	0.972641	8.4228	7.78968	7.66422	6.27173
PS15m_008182-T1	126.961	-1.01082	0.614007	-1.64627	0.0997078	0.972641	7.82327	6.84207	6.35628	6.47092
PS15m_002464-T1	111.45	-0.985769	0.598524	-1.647	0.0995582	0.972641	7.17004	7.26897	6.46911	5.97647
PS15m_005689-T1	185.349	-0.939019	0.573389	-1.63766	0.101492	0.972641	8.30768	7.42786	7.14882	6.83848
PS15m_008408-T1	831.946	-0.902155	0.548584	-1.64451	0.10007	0.972641	10.5976	9.27593	9.33654	9.01062
PS15m_007968-T1	397.523	-0.901986	0.546942	-1.64914	0.0991181	0.972641	9.08305	8.9525	8.5804	7.43919
PS15m_007991-T1	408.608	-0.899316	0.545081	-1.64987	0.0989685	0.972641	9.21244	8.88469	8.6053	7.51633
PS15m_000456-T1	611.106	-0.894137	0.54595	-1.63776	0.101471	0.972641	10.1209	8.89923	8.90373	8.56418
PS15m_000740-T1	2701.5	-0.883619	0.539823	-1.63687	0.101658	0.972641	12.3072	10.923	10.7653	11.0085
PS15m_003098-T1	649.83	-0.829007	0.503391	-1.64685	0.0995897	0.972641	9.94073	9.41399	9.16051	8.51615
PS15m_007131-T1	391.939	-0.820956	0.498082	-1.64823	0.099305	0.972641	9.1603	8.75078	8.30007	7.98655
PS15m_004514-T1	1544.25	-0.808139	0.491017	-1.64585	0.0997952	0.972641	10.6074	11.2129	10.41	9.79217
PS15m_009310-T1	740.661	-0.794584	0.486003	-1.63494	0.102062	0.972641	9.82687	9.9264	8.72375	9.37197
PS15m_006453-T1	737.179	-0.788714	0.478945	-1.64677	0.0996043	0.972641	10.1141	9.57209	9.11912	9.04227
PS15m_009454-T1	1340.35	-0.783913	0.477744	-1.64087	0.100825	0.972641	10.9881	10.4117	10.1191	9.74807
PS15m_000163-T1	1076.39	-0.758426	0.463717	-1.63553	0.101937	0.972641	10.2387	10.5506	9.77943	9.49715
PS15m_007752-T1	3179.67	0.752143	0.457276	1.64483	0.100004	0.972641	10.9687	11.4181	11.8395	12.076
PS15m_002328-T1	551.848	0.779964	0.477208	1.63443	0.102169	0.972641	8.4771	8.84017	9.43904	9.45662
PS15m_005329-T1	5652.75	0.785288	0.480384	1.63471	0.102111	0.972641	11.7531	12.2447	13.1047	12.4256
PS15m_002118-T1	53989.2	0.806517	0.491987	1.63931	0.101149	0.972641	14.924	15.5349	15.6272	16.4052
PS15m_001559-T1	939.635	0.807498	0.491882	1.64165	0.100663	0.972641	9.05	9.71252	9.99128	10.4259
PS15m_004388-T1	731.242	0.810993	0.494499	1.64003	0.100999	0.972641	8.65719	9.36768	9.72041	9.99581
PS15m_001006-T1	615.481	0.812499	0.492405	1.65006	0.0989306	0.972641	9.10391	8.42869	9.58747	9.64705
PS15m_009334-T1	903.85	0.818921	0.498644	1.64229	0.100529	0.972641	9.05952	9.60129	10.4693	9.7999
PS15m_002161-T1	5036.18	0.840531	0.512184	1.64107	0.100782	0.972641	12.1534	11.3797	12.1616	13.0271
PS15m_000555-T1	289.06	0.843197	0.513232	1.64291	0.100401	0.972641	7.427	7.93085	8.58398	8.49343
PS15m_005414-T1	518.472	0.848557	0.517914	1.63842	0.101335	0.972641	8.90703	8.03329	9.217	9.53287
PS15m_006390-T1	585.932	0.855922	0.519717	1.6469	0.0995785	0.972641	9.0993	8.16549	9.3887	9.71735
PS15m_011354-T1	286.409	0.883756	0.540627	1.63469	0.102115	0.972641	7.64504	7.67605	8.91799	8.02929
PS15m_006975-T1	74019.8	0.899787	0.549493	1.63749	0.101529	0.972641	14.7215	16.2194	16.7355	16.3521
PS15m_005089-T1	295.597	0.900431	0.550998	1.63418	0.102221	0.972641	7.37457	7.95888	8.95445	8.10617
PS15m_002086-T1	247.41	0.98076	0.594033	1.65102	0.0987347	0.972641	7.92052	6.52328	8.29133	8.43502
PS15m_004268-T1	55082.3	1.04957	0.635394	1.65184	0.0985666	0.972641	13.5995	15.8572	15.8681	16.4375
PS15m_010323-T1	111.395	1.09229	0.667173	1.63719	0.101591	0.972641	5.43008	6.66618	7.57339	6.83848
PS15m_008191-T1	327.465	1.34718	0.821224	1.64046	0.10091	0.972641	5.43008	8.36201	7.46094	9.58035
PS15m_010435-T1	7.73923	3.65063	2.22586	1.6401	0.100985	0.972641	0	1.7631	4.8857	0
PS15m_006902-T1	4.50435	4.10846	2.49028	1.6498	0.0989843	0.972641	0.908716	0	4.02089	1.53933
PS15m_009002-T1	2.8593	4.92284	2.99636	1.64294	0.100395	0.972641	0	0	1.53813	3.39685
PS15m_009455-T1	4795.55	0.877503	0.537193	1.63349	0.102365	0.973173	10.9133	12.2393	12.3544	12.811
PS15m_012294-T1	18.4914	-2.18556	1.33863	-1.63268	0.102536	0.973957	4.98678	4.95086	3.84089	0
PS15m_002010-T1	6010.18	-0.741582	0.454528	-1.63154	0.102776	0.975398	12.6067	13.1047	12.1866	12.0827
PS15m_006714-T1	18681.4	0.985173	0.604244	1.63042	0.103012	0.976798	12.4232	14.2578	14.1094	14.9646
PS15m_008283-T1	18285.8	0.779001	0.47801	1.62967	0.103171	0.977462	13.3053	14.0371	14.279	14.6846
PS15m_009186-T1	46650.5	0.952593	0.584727	1.62912	0.103287	0.977722	13.7997	15.5897	15.6259	16.145
PS15m_009167-T1	173.668	-1.09329	0.671441	-1.62827	0.103467	0.977913	8.51565	6.76477	7.12933	6.39124
PS15m_006000-T1	1170.61	-0.761861	0.467938	-1.62812	0.103499	0.977913	10.4398	10.6059	9.49722	9.98906
PS15m_009609-T1	3.33231	5.14376	3.16	1.62777	0.103573	0.977913	0	0	3.84089	0
PS15m_006794-T1	838.059	-0.801725	0.492907	-1.62652	0.103838	0.979578	10.1832	9.92107	9.57851	8.84404
PS15m_008251-T1	1967.42	-0.754176	0.463952	-1.62555	0.104046	0.979862	11.2977	11.2439	10.7676	10.2141
PS15m_011029-T1	9438.88	0.736581	0.453019	1.62594	0.103963	0.979862	12.5409	13.0021	13.4227	13.623
PS15m_006757-T1	17.8916	-1.7724	1.0918	-1.62337	0.10451	0.981762	4.72486	4.95086	3.39518	2.93981
PS15m_001929-T1	1044.3	-0.874201	0.538614	-1.62306	0.104577	0.981762	10.2219	10.5609	10.0246	8.76405
PS15m_004481-T1	7832.36	-0.727431	0.44822	-1.62293	0.104604	0.981762	13.4456	13.0323	12.5141	12.5386
PS15m_010733-T1	1825.75	0.753431	0.464043	1.62362	0.104456	0.981762	10.4606	10.3574	10.871	11.4057
PS15m_004327-T1	137.65	-1.08998	0.672293	-1.62128	0.104958	0.983511	8.15174	6.52328	6.72424	6.17986
PS15m_003966-T1	708.136	0.801537	0.494401	1.62123	0.104969	0.983511	8.65091	9.30626	9.98587	9.62109
PS15m_006374-T1	113.795	-0.977992	0.603474	-1.6206	0.105102	0.98393	7.4489	7.01227	6.49979	6.01951
PS15m_006870-T1	406.931	0.784377	0.484132	1.62017	0.105195	0.983965	8.29967	8.1534	8.92083	9.09603
PS15m_006436-T1	114.073	-1.02496	0.633375	-1.61825	0.10561	0.984706	7.61952	6.79619	6.55926	5.8629
PS15m_002555-T1	13893.9	-0.736506	0.455117	-1.61828	0.105603	0.984706	13.9166	14.234	13.5518	13.1095
PS15m_007154-T1	2101.89	0.777825	0.48069	1.61814	0.105632	0.984706	10.5393	10.6539	10.9369	11.7107
PS15m_005628-T1	4439.71	0.914706	0.56489	1.61927	0.10539	0.984706	10.5299	12.1921	12.4845	12.5202
PS15m_001739-T1	16.0981	-1.93993	1.20078	-1.61556	0.106189	0.985866	4.98678	4.41625	3.52017	1.94856
PS15m_010410-T1	1953.15	-0.784682	0.485599	-1.61591	0.106115	0.985866	10.9153	11.5576	10.7269	10.2002
PS15m_002957-T1	2789.26	0.736562	0.455929	1.61552	0.106199	0.985866	10.7993	11.2317	11.6694	11.8599
PS15m_003466-T1	2349.3	0.930666	0.575903	1.61601	0.106092	0.985866	11.2738	9.56755	11.4265	11.7372
PS15m_008986-T1	268.393	0.950459	0.588489	1.61508	0.106293	0.985866	6.67098	8.05942	8.43319	8.50484
PS15m_010087-T1	1500.8	1.08869	0.674051	1.61515	0.106279	0.985866	9.78444	10.0225	9.17246	11.7765
PS15m_000073-T1	590.842	0.762837	0.472502	1.61446	0.106427	0.986284	8.90966	8.63391	9.48001	9.5982
PS15m_012113-T1	279.98	-0.973507	0.603199	-1.61391	0.106548	0.98647	9.09699	7.61569	7.76869	7.34081
PS15m_006208-T1	241.308	-0.910741	0.564434	-1.61355	0.106626	0.98647	8.54983	8.00667	7.78123	6.87409
PS15m_010268-T1	1086.44	-0.737913	0.457479	-1.613	0.106745	0.986739	10.4298	10.3874	9.80576	9.52355
PS15m_008722-T1	362.063	-0.974644	0.604889	-1.61128	0.10712	0.989375	9.51541	7.84331	7.87783	7.99736
PS15m_011686-T1	41.3096	-1.74442	1.08322	-1.61041	0.107309	0.989595	6.88957	3.40287	4.97576	3.10876
PS15m_007298-T1	887.644	-0.921939	0.572803	-1.60952	0.107502	0.989595	9.9776	10.364	8.28254	9.84097
PS15m_011976-T1	545.213	0.758988	0.47142	1.61001	0.107397	0.989595	8.71255	8.61641	9.49532	9.34685
PS15m_008136-T1	7100.57	0.940727	0.58444	1.60962	0.107481	0.989595	11.3181	12.8093	12.5663	13.6223
PS15m_011094-T1	2022.38	-0.83634	0.519813	-1.60893	0.107633	0.989968	11.7847	10.6961	10.7261	10.2439
PS15m_000113-T1	16173.3	-1.11895	0.695925	-1.60787	0.107865	0.991277	14.5015	14.3652	11.2215	14.1365
PS15m_010018-T1	16278.9	0.940511	0.58543	1.60653	0.108158	0.993141	12.2384	14.0932	14.255	14.5055
PS15m_004530-T1	1336.5	0.778308	0.484599	1.60609	0.108255	0.993207	9.55633	10.2509	10.5439	10.8809
PS15m_004744-T1	102.015	-1.38108	0.861107	-1.60384	0.108749	0.996085	8.04075	5.05843	5.06052	6.35809
PS15m_011124-T1	161.615	-0.899157	0.560613	-1.60388	0.10874	0.996085	7.96172	7.43786	6.94096	6.71301
PS15m_001525-T1	457.718	-0.952971	0.595202	-1.60109	0.109358	0.996668	9.68184	8.5987	8.78107	7.5387
PS15m_005221-T1	388.07	-0.937876	0.58592	-1.60069	0.109446	0.996668	9.01373	8.98012	8.63324	7.10142
PS15m_001416-T1	212.016	-0.862225	0.538328	-1.60167	0.109228	0.996668	8.29161	7.88043	7.01716	7.43919
PS15m_001067-T1	1840.52	0.763224	0.47613	1.60297	0.10894	0.996668	10.033	10.7178	11.0751	11.2742
PS15m_012254-T1	501.774	0.766699	0.478475	1.60238	0.109071	0.996668	8.56995	8.51147	9.45087	9.14544
PS15m_009039-T1	3303.27	0.868154	0.54216	1.60129	0.109313	0.996668	10.5402	11.6394	11.5351	12.4435
PS15m_008684-T1	157.64	0.892025	0.556796	1.60207	0.109141	0.996668	6.65851	6.92968	7.84833	7.50123
PS15m_004875-T1	535.749	-0.967941	0.605132	-1.59955	0.109698	0.99814	8.97903	9.83859	9.08664	7.51633
PS15m_000011-T1	223.411	-0.868508	0.543213	-1.59884	0.109857	0.998525	8.33145	8.00667	6.95209	7.60378
PS15m_000950-T1	394.034	-0.867683	0.542794	-1.59855	0.109921	0.998525	9.43723	8.35147	8.18207	8.07591
PS15m_012265-T1	2.99284	-5.08492	3.28074	-1.54993	0.121158	0.99903	0	3.69726	0	0
PS15m_000093-T1	2.29385	-4.70978	3.19621	-1.47355	0.140603	0.99903	2.42945	2.5332	0	0
PS15m_010823-T1	2.15445	-4.61501	3.28631	-1.40431	0.160225	0.99903	1.86081	2.8044	0	0
PS15m_009024-T1	2.13397	-4.61149	3.3046	-1.39548	0.162872	0.99903	2.83625	1.7631	0	0
PS15m_009266-T1	2.05403	-4.55945	3.39651	-1.34239	0.179468	0.99903	3.00342	1.13562	0	0
PS15m_011907-T1	2.05403	-4.55945	3.39651	-1.34239	0.179468	0.99903	3.00342	1.13562	0	0
PS15m_010055-T1	1.83469	-4.39622	3.53762	-1.24271	0.213976	0.99903	2.83625	1.13562	0	0
PS15m_011980-T1	1.77522	-4.3404	3.52904	-1.22991	0.218731	0.99903	2.17297	2.19894	0	0
PS15m_000395-T1	1.63582	-4.2167	3.66448	-1.15069	0.249859	0.99903	1.46192	2.5332	0	0
PS15m_002580-T1	1.63582	-4.2167	3.66448	-1.15069	0.249859	0.99903	1.46192	2.5332	0	0
PS15m_000856-T1	1.61534	-4.21211	3.70896	-1.13566	0.2561	0.99903	2.64714	1.13562	0	0
PS15m_002927-T1	1.55588	-4.14831	3.72116	-1.11479	0.264941	0.99903	1.86081	2.19894	0	0
PS15m_002097-T1	1.47594	-4.07658	3.80329	-1.07185	0.283785	0.99903	2.17297	1.7631	0	0
PS15m_005216-T1	1.47594	-4.07658	3.80329	-1.07185	0.283785	0.99903	2.17297	1.7631	0	0
PS15m_006615-T1	1.41648	-4.00619	3.91541	-1.02319	0.30622	0.99903	0.908716	2.5332	0	0
PS15m_002640-T1	1.396	-4.00096	3.92226	-1.02007	0.307697	0.99903	2.42945	1.13562	0	0
PS15m_005780-T1	1.33654	-3.92663	3.96623	-0.990016	0.322166	0.99903	1.46192	2.19894	0	0
PS15m_007156-T1	1.2566	-3.84267	4.05963	-0.946557	0.343865	0.99903	1.86081	1.7631	0	0
PS15m_010334-T1	1.19713	-3.76181	4.61614	-0.814924	0.415116	0.99903	0	2.5332	0	0
PS15m_006910-T1	1.17666	-3.75346	4.19627	-0.894475	0.371068	0.99903	2.17297	1.13562	0	0
PS15m_009825-T1	1.17666	-3.75346	4.19627	-0.894475	0.371068	0.99903	2.17297	1.13562	0	0
PS15m_011651-T1	1.17666	-3.75346	4.19627	-0.894475	0.371068	0.99903	2.17297	1.13562	0	0
PS15m_002389-T2	3.29032	-3.67171	2.71237	-1.35369	0.175836	0.99903	1.86081	3.40287	0.965018	0
PS15m_006251-T2	1.11719	-3.66462	4.29823	-0.852588	0.393888	0.99903	0.908716	2.19894	0	0
PS15m_010374-T1	1.11719	-3.66462	4.29823	-0.852588	0.393888	0.99903	0.908716	2.19894	0	0
PS15m_001203-T1	1.09672	-3.65595	4.76764	-0.766826	0.443185	0.99903	2.42945	0	0	0
PS15m_012055-T1	1.09672	-3.65595	4.76764	-0.766826	0.443185	0.99903	2.42945	0	0	0
PS15m_012295-T1	3.16943	-3.63252	2.80039	-1.29715	0.194581	0.99903	3.52713	1.13562	0.965018	0
PS15m_006618-T1	1.03725	-3.56329	4.39996	-0.809846	0.418028	0.99903	1.46192	1.7631	0	0
PS15m_010019-T1	1.03725	-3.56329	4.39996	-0.809846	0.418028	0.99903	1.46192	1.7631	0	0
PS15m_011551-T1	1.03725	-3.56329	4.39996	-0.809846	0.418028	0.99903	1.46192	1.7631	0	0
PS15m_006929-T1	2.87045	-3.47715	3.11663	-1.11568	0.26456	0.99903	3.52713	0	0	0.965914
PS15m_002430-T1	0.957314	-3.45443	4.56495	-0.756729	0.449212	0.99903	1.86081	1.13562	0	0
PS15m_008582-T1	0.957314	-3.45443	4.56495	-0.756729	0.449212	0.99903	1.86081	1.13562	0	0
PS15m_012233-T1	0.957314	-3.45443	4.56495	-0.756729	0.449212	0.99903	1.86081	1.13562	0	0
PS15m_001323-T1	2.81068	-3.44126	2.8507	-1.20716	0.22737	0.99903	3.15322	1.7631	0.965018	0
PS15m_000863-T1	2.67128	-3.357	2.87568	-1.16737	0.24306	0.99903	2.83625	2.19894	0.965018	0
PS15m_004121-T1	5.34316	-3.35582	2.12132	-1.58195	0.113661	0.99903	3.73153	3.0326	0	1.53933
PS15m_006656-T1	0.897851	-3.34478	4.8476	-0.689986	0.490203	0.99903	0	2.19894	0	0
PS15m_008907-T1	0.897851	-3.34478	4.8476	-0.689986	0.490203	0.99903	0	2.19894	0	0
PS15m_003365-T1	0.877374	-3.33604	4.84798	-0.68813	0.491371	0.99903	2.17297	0	0	0
PS15m_006292-T2	0.877374	-3.33604	4.84798	-0.68813	0.491371	0.99903	2.17297	0	0	0
PS15m_006602-T2	0.877374	-3.33604	4.84798	-0.68813	0.491371	0.99903	2.17297	0	0	0
PS15m_010942-T1	0.877374	-3.33604	4.84798	-0.68813	0.491371	0.99903	2.17297	0	0	0
PS15m_003141-T1	2.5114	-3.26569	2.99973	-1.08866	0.276305	0.99903	3.15322	1.13562	0.965018	0
PS15m_011887-T1	4.92465	-3.21975	2.06817	-1.55681	0.119515	0.99903	3.00342	3.55756	0.965018	0.965914
PS15m_001655-T1	0.817911	-3.21636	4.8534	-0.662702	0.507521	0.99903	0.908716	1.7631	0	0
PS15m_003276-T1	0.817911	-3.21636	4.8534	-0.662702	0.507521	0.99903	0.908716	1.7631	0	0
PS15m_004003-T1	0.817911	-3.21636	4.8534	-0.662702	0.507521	0.99903	0.908716	1.7631	0	0
PS15m_006842-T1	0.817911	-3.21636	4.8534	-0.662702	0.507521	0.99903	0.908716	1.7631	0	0
PS15m_007930-T1	0.817911	-3.21636	4.8534	-0.662702	0.507521	0.99903	0.908716	1.7631	0	0
PS15m_008363-T1	0.817911	-3.21636	4.8534	-0.662702	0.507521	0.99903	0.908716	1.7631	0	0
PS15m_009243-T2	0.817911	-3.21636	4.8534	-0.662702	0.507521	0.99903	0.908716	1.7631	0	0
PS15m_006575-T1	2.37199	-3.17043	3.00789	-1.05404	0.291865	0.99903	2.83625	1.7631	0.965018	0
PS15m_000501-T2	0.737971	-3.07692	4.8603	-0.633071	0.526687	0.99903	1.46192	1.13562	0	0
PS15m_005100-T1	0.737971	-3.07692	4.8603	-0.633071	0.526687	0.99903	1.46192	1.13562	0	0
PS15m_006206-T1	0.737971	-3.07692	4.8603	-0.633071	0.526687	0.99903	1.46192	1.13562	0	0
PS15m_006655-T1	0.737971	-3.07692	4.8603	-0.633071	0.526687	0.99903	1.46192	1.13562	0	0
PS15m_006738-T1	0.737971	-3.07692	4.8603	-0.633071	0.526687	0.99903	1.46192	1.13562	0	0
PS15m_007869-T1	0.737971	-3.07692	4.8603	-0.633071	0.526687	0.99903	1.46192	1.13562	0	0
PS15m_007993-T1	0.737971	-3.07692	4.8603	-0.633071	0.526687	0.99903	1.46192	1.13562	0	0
PS15m_011562-T1	0.737971	-3.07692	4.8603	-0.633071	0.526687	0.99903	1.46192	1.13562	0	0
PS15m_011867-T1	0.737971	-3.07692	4.8603	-0.633071	0.526687	0.99903	1.46192	1.13562	0	0
PS15m_002064-T1	4.48566	-3.06903	2.25811	-1.35911	0.17411	0.99903	2.64714	3.55756	1.53813	0
PS15m_006830-T1	2.25337	-3.06836	3.12215	-0.982773	0.325719	0.99903	0.908716	3.0326	0	0.965914
PS15m_001760-T1	2.23259	-3.06777	3.05392	-1.00454	0.315121	0.99903	2.42945	2.19894	0.965018	0
PS15m_003917-T1	2.23289	-3.06712	3.05377	-1.00437	0.315198	0.99903	2.42945	2.19894	0	0.965914
PS15m_000240-T1	2.21211	-3.06368	3.39131	-0.903392	0.366318	0.99903	3.15322	0	0.965018	0
PS15m_005493-T1	2.21242	-3.06295	3.39113	-0.903224	0.366407	0.99903	3.15322	0	0	0.965914
PS15m_000244-T2	2.17313	-3.01383	3.11143	-0.968633	0.332728	0.99903	1.46192	2.8044	0.965018	0
PS15m_011494-T1	2.15265	-3.01312	3.10629	-0.970003	0.332045	0.99903	2.64714	1.7631	0.965018	0
PS15m_002374-T1	2.09319	-2.95694	3.13048	-0.944562	0.344883	0.99903	1.86081	2.5332	0.965018	0
PS15m_003452-T1	0.658031	-2.92475	4.86862	-0.600735	0.548016	0.99903	1.86081	0	0	0
PS15m_004823-T1	0.658031	-2.92475	4.86862	-0.600735	0.548016	0.99903	1.86081	0	0	0
PS15m_005697-T1	0.658031	-2.92475	4.86862	-0.600735	0.548016	0.99903	1.86081	0	0	0
PS15m_011255-T1	0.658031	-2.92475	4.86862	-0.600735	0.548016	0.99903	1.86081	0	0	0
PS15m_011909-T1	0.658031	-2.92475	4.86862	-0.600735	0.548016	0.99903	1.86081	0	0	0
PS15m_001342-T1	2.01355	-2.89724	3.16766	-0.914631	0.360385	0.99903	2.17297	2.19894	0	0.965914
PS15m_010319-T1	1.93361	-2.83575	3.2229	-0.879875	0.378927	0.99903	2.42945	1.7631	0	0.965914
PS15m_000512-T1	1.87384	-2.77246	3.27063	-0.847684	0.396614	0.99903	1.46192	2.5332	0.965018	0
PS15m_012381-T1	1.85337	-2.77201	3.31014	-0.837428	0.402352	0.99903	2.64714	1.13562	0.965018	0
PS15m_004405-T1	0.598567	-2.75409	4.87904	-0.564473	0.572432	0.99903	0	1.7631	0	0
PS15m_005057-T1	0.598567	-2.75409	4.87904	-0.564473	0.572432	0.99903	0	1.7631	0	0
PS15m_005278-T1	0.598567	-2.75409	4.87904	-0.564473	0.572432	0.99903	0	1.7631	0	0
PS15m_006721-T1	0.598567	-2.75409	4.87904	-0.564473	0.572432	0.99903	0	1.7631	0	0
PS15m_006761-T1	0.598567	-2.75409	4.87904	-0.564473	0.572432	0.99903	0	1.7631	0	0
PS15m_007409-T1	0.598567	-2.75409	4.87904	-0.564473	0.572432	0.99903	0	1.7631	0	0
PS15m_008498-T1	0.598567	-2.75409	4.87904	-0.564473	0.572432	0.99903	0	1.7631	0	0
PS15m_010474-T1	0.598567	-2.75409	4.87904	-0.564473	0.572432	0.99903	0	1.7631	0	0
PS15m_007296-T1	3.56763	-2.70527	2.31806	-1.16704	0.243195	0.99903	3.28891	2.19894	0.965018	0.965914
PS15m_002141-T1	1.79421	-2.70454	3.30581	-0.818119	0.413289	0.99903	1.86081	2.19894	0	0.965914
PS15m_003120-T1	1.77343	-2.70195	3.66134	-0.737967	0.460534	0.99903	2.83625	0	0.965018	0
PS15m_009534-T1	3.42793	-2.63507	2.48014	-1.06246	0.288025	0.99903	3.00342	2.5332	1.53813	0
PS15m_009023-T1	3.32812	-2.5925	2.831	-0.915753	0.359797	0.99903	3.63295	0	0	1.53933
PS15m_000597-T1	0.518627	-2.56219	4.89228	-0.523722	0.600472	0.99903	0.908716	1.13562	0	0
PS15m_000758-T2	0.518627	-2.56219	4.89228	-0.523722	0.600472	0.99903	0.908716	1.13562	0	0
PS15m_001641-T1	0.518627	-2.56219	4.89228	-0.523722	0.600472	0.99903	0.908716	1.13562	0	0
PS15m_002085-T2	0.518627	-2.56219	4.89228	-0.523722	0.600472	0.99903	0.908716	1.13562	0	0
PS15m_002143-T1	0.518627	-2.56219	4.89228	-0.523722	0.600472	0.99903	0.908716	1.13562	0	0
PS15m_002515-T1	0.518627	-2.56219	4.89228	-0.523722	0.600472	0.99903	0.908716	1.13562	0	0
PS15m_004727-T1	0.518627	-2.56219	4.89228	-0.523722	0.600472	0.99903	0.908716	1.13562	0	0
PS15m_005387-T2	0.518627	-2.56219	4.89228	-0.523722	0.600472	0.99903	0.908716	1.13562	0	0
PS15m_006412-T1	0.518627	-2.56219	4.89228	-0.523722	0.600472	0.99903	0.908716	1.13562	0	0
PS15m_006893-T1	0.518627	-2.56219	4.89228	-0.523722	0.600472	0.99903	0.908716	1.13562	0	0
PS15m_007499-T1	0.518627	-2.56219	4.89228	-0.523722	0.600472	0.99903	0.908716	1.13562	0	0
PS15m_009471-T1	0.518627	-2.56219	4.89228	-0.523722	0.600472	0.99903	0.908716	1.13562	0	0
PS15m_010163-T1	0.518627	-2.56219	4.89228	-0.523722	0.600472	0.99903	0.908716	1.13562	0	0
PS15m_010949-T2	0.518627	-2.56219	4.89228	-0.523722	0.600472	0.99903	0.908716	1.13562	0	0
PS15m_011955-T1	0.518627	-2.56219	4.89228	-0.523722	0.600472	0.99903	0.908716	1.13562	0	0
PS15m_011956-T1	0.518627	-2.56219	4.89228	-0.523722	0.600472	0.99903	0.908716	1.13562	0	0
PS15m_012034-T2	0.518627	-2.56219	4.89228	-0.523722	0.600472	0.99903	0.908716	1.13562	0	0
PS15m_012214-T1	0.518627	-2.56219	4.89228	-0.523722	0.600472	0.99903	0.908716	1.13562	0	0
PS15m_012376-T1	0.518627	-2.56219	4.89228	-0.523722	0.600472	0.99903	0.908716	1.13562	0	0
PS15m_003850-T1	1.63402	-2.5609	3.45744	-0.740692	0.45888	0.99903	2.42945	1.13562	0.965018	0
PS15m_003925-T2	1.63402	-2.5609	3.45744	-0.740692	0.45888	0.99903	2.42945	1.13562	0.965018	0
PS15m_002537-T1	3.12925	-2.48166	2.57358	-0.964283	0.334904	0.99903	3.00342	2.19894	0	1.53933
PS15m_003319-T1	1.55439	-2.47928	3.84166	-0.645366	0.51869	0.99903	2.64714	0	0	0.965914
PS15m_001686-T1	4.62417	-2.45455	2.17802	-1.12696	0.259758	0.99903	3.41293	2.8044	0	1.94856
PS15m_003359-T2	7.53317	-2.41714	1.62717	-1.48549	0.137415	0.99903	4.06977	3.40287	1.9472	1.53933
PS15m_002183-T2	1.49462	-2.40047	3.54003	-0.678095	0.497712	0.99903	1.86081	1.7631	0.965018	0
PS15m_002199-T1	1.49462	-2.40047	3.54003	-0.678095	0.497712	0.99903	1.86081	1.7631	0.965018	0
PS15m_001215-T1	1.49492	-2.39972	3.53976	-0.677933	0.497814	0.99903	1.86081	1.7631	0	0.965914
PS15m_006410-T1	1.49492	-2.39972	3.53976	-0.677933	0.497814	0.99903	1.86081	1.7631	0	0.965914
PS15m_000958-T1	0.438687	-2.34681	4.90933	-0.478031	0.632628	0.99903	1.46192	0	0	0
PS15m_001131-T1	0.438687	-2.34681	4.90933	-0.478031	0.632628	0.99903	1.46192	0	0	0
PS15m_001967-T1	0.438687	-2.34681	4.90933	-0.478031	0.632628	0.99903	1.46192	0	0	0
PS15m_002912-T1	0.438687	-2.34681	4.90933	-0.478031	0.632628	0.99903	1.46192	0	0	0
PS15m_004006-T1	0.438687	-2.34681	4.90933	-0.478031	0.632628	0.99903	1.46192	0	0	0
PS15m_004477-T1	0.438687	-2.34681	4.90933	-0.478031	0.632628	0.99903	1.46192	0	0	0
PS15m_004614-T1	0.438687	-2.34681	4.90933	-0.478031	0.632628	0.99903	1.46192	0	0	0
PS15m_004773-T1	0.438687	-2.34681	4.90933	-0.478031	0.632628	0.99903	1.46192	0	0	0
PS15m_005320-T1	0.438687	-2.34681	4.90933	-0.478031	0.632628	0.99903	1.46192	0	0	0
PS15m_005358-T1	0.438687	-2.34681	4.90933	-0.478031	0.632628	0.99903	1.46192	0	0	0
PS15m_005441-T1	0.438687	-2.34681	4.90933	-0.478031	0.632628	0.99903	1.46192	0	0	0
PS15m_005584-T1	0.438687	-2.34681	4.90933	-0.478031	0.632628	0.99903	1.46192	0	0	0
PS15m_006742-T1	0.438687	-2.34681	4.90933	-0.478031	0.632628	0.99903	1.46192	0	0	0
PS15m_007158-T1	0.438687	-2.34681	4.90933	-0.478031	0.632628	0.99903	1.46192	0	0	0
PS15m_008311-T1	0.438687	-2.34681	4.90933	-0.478031	0.632628	0.99903	1.46192	0	0	0
PS15m_008526-T1	0.438687	-2.34681	4.90933	-0.478031	0.632628	0.99903	1.46192	0	0	0
PS15m_009567-T1	0.438687	-2.34681	4.90933	-0.478031	0.632628	0.99903	1.46192	0	0	0
PS15m_010365-T3	0.438687	-2.34681	4.90933	-0.478031	0.632628	0.99903	1.46192	0	0	0
PS15m_010428-T1	0.438687	-2.34681	4.90933	-0.478031	0.632628	0.99903	1.46192	0	0	0
PS15m_010953-T1	0.438687	-2.34681	4.90933	-0.478031	0.632628	0.99903	1.46192	0	0	0
PS15m_011043-T1	0.438687	-2.34681	4.90933	-0.478031	0.632628	0.99903	1.46192	0	0	0
PS15m_011257-T1	0.438687	-2.34681	4.90933	-0.478031	0.632628	0.99903	1.46192	0	0	0
PS15m_011550-T1	0.438687	-2.34681	4.90933	-0.478031	0.632628	0.99903	1.46192	0	0	0
PS15m_011957-T1	0.438687	-2.34681	4.90933	-0.478031	0.632628	0.99903	1.46192	0	0	0
PS15m_007316-T1	4.3035	-2.34048	2.34823	-0.996699	0.318911	0.99903	3.82381	1.13562	1.9472	0
PS15m_001274-T1	8.56893	-2.32737	1.54452	-1.50686	0.131846	0.99903	4.4046	3.22958	1.9472	1.94856
PS15m_004887-T1	1.41468	-2.31336	3.64107	-0.63535	0.5252	0.99903	2.17297	1.13562	0.965018	0
PS15m_012359-T1	5.69998	-2.31306	1.85381	-1.24773	0.21213	0.99903	3.00342	3.69726	1.9472	0.965914
PS15m_000891-T1	2.82936	-2.31301	2.68948	-0.860019	0.389779	0.99903	3.00342	1.7631	1.53813	0
PS15m_006409-T1	2.82936	-2.31301	2.68948	-0.860019	0.389779	0.99903	3.00342	1.7631	1.53813	0
PS15m_001208-T1	1.41498	-2.31259	3.64078	-0.635189	0.525305	0.99903	2.17297	1.13562	0	0.965914
PS15m_011407-T1	1.41498	-2.31259	3.64078	-0.635189	0.525305	0.99903	2.17297	1.13562	0	0.965914
PS15m_012355-T1	6.87453	-2.25784	1.85299	-1.21848	0.22304	0.99903	3.82381	3.40287	2.52618	0
PS15m_006882-T1	1.35552	-2.2184	3.7132	-0.597437	0.550216	0.99903	0.908716	2.19894	0	0.965914
PS15m_000419-T2	1.33504	-2.21691	4.06592	-0.545241	0.585587	0.99903	2.42945	0	0	0.965914
PS15m_003298-T1	4.00422	-2.21519	2.62242	-0.844711	0.398272	0.99903	3.82381	0	1.9472	0
PS15m_007850-T1	5.19986	-2.16954	2.04269	-1.0621	0.288192	0.99903	4.06977	1.13562	1.9472	0.965914
PS15m_010775-T1	5.14009	-2.14485	2.11369	-1.01474	0.31023	0.99903	3.82381	2.19894	2.26554	0
PS15m_011137-T1	1.27528	-2.12007	3.76644	-0.562883	0.573514	0.99903	1.46192	1.7631	0.965018	0
PS15m_012266-T1	1.27528	-2.12007	3.76644	-0.562883	0.573514	0.99903	1.46192	1.7631	0.965018	0
PS15m_004225-T1	1.27558	-2.11927	3.7661	-0.562723	0.573624	0.99903	1.46192	1.7631	0	0.965914
PS15m_012166-T1	1.27558	-2.11927	3.7661	-0.562723	0.573624	0.99903	1.46192	1.7631	0	0.965914
PS15m_006375-T1	7.53198	-2.10228	1.64272	-1.27976	0.200631	0.99903	4.27983	2.8044	1.53813	2.267
PS15m_005671-T1	2.47092	-2.06793	2.62391	-0.788108	0.430633	0.99903	2.42945	2.19894	0.965018	0.965914
PS15m_000571-T1	3.68703	-2.04874	2.21588	-0.924571	0.355189	0.99903	2.17297	3.22958	0.965018	1.53933
PS15m_004043-T2	12.1935	-2.04605	1.40021	-1.46124	0.143949	0.99903	4.6258	4.04987	3.25834	0.965914
PS15m_004440-T1	1.19534	-2.0141	3.8779	-0.519379	0.603497	0.99903	1.86081	1.13562	0.965018	0
PS15m_009859-T1	1.19564	-2.01328	3.87752	-0.519219	0.603608	0.99903	1.86081	1.13562	0	0.965914
PS15m_011731-T1	1.19564	-2.01328	3.87752	-0.519219	0.603608	0.99903	1.86081	1.13562	0	0.965914
PS15m_009883-T1	2.41145	-2.01161	2.67732	-0.751353	0.45244	0.99903	1.46192	2.8044	0.965018	0.965914
PS15m_000014-T2	9.42389	-1.98533	1.47996	-1.34148	0.179766	0.99903	4.34357	3.55756	2.74686	1.53933
PS15m_000288-T1	10.459	-1.96243	1.49388	-1.31365	0.188964	0.99903	4.6258	3.40287	3.10714	0.965914
PS15m_002833-T1	2.31073	-1.95719	2.93895	-0.665948	0.505445	0.99903	2.83625	1.13562	1.53813	0
PS15m_001613-T1	10.3806	-1.94936	1.42936	-1.36379	0.172633	0.99903	4.67618	3.22958	1.9472	2.74842
PS15m_005359-T2	17.0942	-1.92186	1.21083	-1.58723	0.112462	0.99903	4.90465	4.70818	3.7417	1.53933
PS15m_011299-T3	11.3364	-1.9196	1.42654	-1.34563	0.178421	0.99903	4.9463	2.8044	1.9472	2.93981
PS15m_012306-T1	1.13618	-1.8982	4.34604	-0.436765	0.662282	0.99903	0	2.19894	0	0.965914
PS15m_003964-T1	4.50375	-1.89699	2.17895	-0.870597	0.383974	0.99903	3.00342	3.0326	0	2.267
PS15m_001214-T1	1.1154	-1.89676	4.35932	-0.435104	0.663487	0.99903	2.17297	0	0.965018	0
PS15m_002163-T1	1.1154	-1.89676	4.35932	-0.435104	0.663487	0.99903	2.17297	0	0.965018	0
PS15m_006741-T1	1.1154	-1.89676	4.35932	-0.435104	0.663487	0.99903	2.17297	0	0.965018	0
PS15m_006769-T1	1.1154	-1.89676	4.35932	-0.435104	0.663487	0.99903	2.17297	0	0.965018	0
PS15m_011932-T1	1.1154	-1.89676	4.35932	-0.435104	0.663487	0.99903	2.17297	0	0.965018	0
PS15m_000040-T1	3.30751	-1.85686	2.29148	-0.810333	0.417749	0.99903	2.42945	2.8044	1.53813	0.965914
PS15m_008927-T1	2.17163	-1.83741	2.76187	-0.665277	0.505873	0.99903	2.42945	1.7631	0.965018	0.965914
PS15m_010465-T1	2.17163	-1.83741	2.76187	-0.665277	0.505873	0.99903	2.42945	1.7631	0.965018	0.965914
PS15m_008282-T1	2.17133	-1.83727	2.96304	-0.620063	0.535216	0.99903	2.42945	1.7631	1.53813	0
PS15m_004225-T2	7.59131	-1.82729	1.57376	-1.1611	0.245602	0.99903	3.52713	3.82461	2.26554	1.94856
PS15m_011380-T1	8.62737	-1.82045	1.49289	-1.21941	0.222687	0.99903	3.99235	3.69726	1.9472	2.5277
PS15m_010889-T1	9.68239	-1.81564	1.45336	-1.24927	0.211565	0.99903	4.06977	3.94163	2.93821	1.53933
PS15m_007005-T1	5.36021	-1.79763	1.88114	-0.955607	0.339271	0.99903	2.17297	3.82461	1.9472	1.53933
PS15m_011513-T1	5.23962	-1.77271	1.87275	-0.946584	0.343851	0.99903	3.63295	2.5332	1.53813	1.94856
PS15m_003843-T1	1.05593	-1.77114	4.08018	-0.434083	0.664228	0.99903	0.908716	1.7631	0.965018	0
PS15m_005955-T1	1.05593	-1.77114	4.08018	-0.434083	0.664228	0.99903	0.908716	1.7631	0.965018	0
PS15m_011076-T1	1.05593	-1.77114	4.08018	-0.434083	0.664228	0.99903	0.908716	1.7631	0.965018	0
PS15m_012096-T1	1.05593	-1.77114	4.08018	-0.434083	0.664228	0.99903	0.908716	1.7631	0.965018	0
PS15m_004730-T1	2.11217	-1.7703	2.80271	-0.631637	0.527624	0.99903	1.46192	2.5332	0.965018	0.965914
PS15m_001840-T1	1.05624	-1.77029	4.07973	-0.433924	0.664344	0.99903	0.908716	1.7631	0	0.965914
PS15m_006623-T1	4.1444	-1.73815	2.06055	-0.843538	0.398927	0.99903	2.42945	3.22958	1.53813	1.53933
PS15m_004278-T1	6.15615	-1.72802	1.71842	-1.00558	0.314617	0.99903	3.52713	3.22958	1.9472	1.94856
PS15m_005712-T1	9.20336	-1.72787	1.47873	-1.16849	0.24261	0.99903	4.46316	3.0326	2.52618	2.267
PS15m_001283-T3	0.299284	-1.71297	4.97232	-0.344502	0.730469	0.99903	0	1.13562	0	0
PS15m_001730-T1	0.299284	-1.71297	4.97232	-0.344502	0.730469	0.99903	0	1.13562	0	0
PS15m_001956-T1	0.299284	-1.71297	4.97232	-0.344502	0.730469	0.99903	0	1.13562	0	0
PS15m_002810-T2	0.299284	-1.71297	4.97232	-0.344502	0.730469	0.99903	0	1.13562	0	0
PS15m_003004-T1	0.299284	-1.71297	4.97232	-0.344502	0.730469	0.99903	0	1.13562	0	0
PS15m_003168-T1	0.299284	-1.71297	4.97232	-0.344502	0.730469	0.99903	0	1.13562	0	0
PS15m_003541-T1	0.299284	-1.71297	4.97232	-0.344502	0.730469	0.99903	0	1.13562	0	0
PS15m_004054-T1	0.299284	-1.71297	4.97232	-0.344502	0.730469	0.99903	0	1.13562	0	0
PS15m_004787-T1	0.299284	-1.71297	4.97232	-0.344502	0.730469	0.99903	0	1.13562	0	0
PS15m_005660-T1	0.299284	-1.71297	4.97232	-0.344502	0.730469	0.99903	0	1.13562	0	0
PS15m_006083-T1	0.299284	-1.71297	4.97232	-0.344502	0.730469	0.99903	0	1.13562	0	0
PS15m_006205-T1	0.299284	-1.71297	4.97232	-0.344502	0.730469	0.99903	0	1.13562	0	0
PS15m_006283-T1	0.299284	-1.71297	4.97232	-0.344502	0.730469	0.99903	0	1.13562	0	0
PS15m_006464-T1	0.299284	-1.71297	4.97232	-0.344502	0.730469	0.99903	0	1.13562	0	0
PS15m_006622-T1	0.299284	-1.71297	4.97232	-0.344502	0.730469	0.99903	0	1.13562	0	0
PS15m_006687-T1	0.299284	-1.71297	4.97232	-0.344502	0.730469	0.99903	0	1.13562	0	0
PS15m_006767-T1	0.299284	-1.71297	4.97232	-0.344502	0.730469	0.99903	0	1.13562	0	0
PS15m_007468-T1	0.299284	-1.71297	4.97232	-0.344502	0.730469	0.99903	0	1.13562	0	0
PS15m_007532-T1	0.299284	-1.71297	4.97232	-0.344502	0.730469	0.99903	0	1.13562	0	0
PS15m_007916-T2	0.299284	-1.71297	4.97232	-0.344502	0.730469	0.99903	0	1.13562	0	0
PS15m_008154-T1	0.299284	-1.71297	4.97232	-0.344502	0.730469	0.99903	0	1.13562	0	0
PS15m_008623-T1	0.299284	-1.71297	4.97232	-0.344502	0.730469	0.99903	0	1.13562	0	0
PS15m_008648-T1	0.299284	-1.71297	4.97232	-0.344502	0.730469	0.99903	0	1.13562	0	0
PS15m_008823-T1	0.299284	-1.71297	4.97232	-0.344502	0.730469	0.99903	0	1.13562	0	0
PS15m_009008-T1	0.299284	-1.71297	4.97232	-0.344502	0.730469	0.99903	0	1.13562	0	0
PS15m_009685-T2	0.299284	-1.71297	4.97232	-0.344502	0.730469	0.99903	0	1.13562	0	0
PS15m_010253-T1	0.299284	-1.71297	4.97232	-0.344502	0.730469	0.99903	0	1.13562	0	0
PS15m_010768-T1	0.299284	-1.71297	4.97232	-0.344502	0.730469	0.99903	0	1.13562	0	0
PS15m_011963-T2	0.299284	-1.71297	4.97232	-0.344502	0.730469	0.99903	0	1.13562	0	0
PS15m_011968-T1	0.299284	-1.71297	4.97232	-0.344502	0.730469	0.99903	0	1.13562	0	0
PS15m_012164-T1	0.299284	-1.71297	4.97232	-0.344502	0.730469	0.99903	0	1.13562	0	0
PS15m_012398-T1	0.299284	-1.71297	4.97232	-0.344502	0.730469	0.99903	0	1.13562	0	0
PS15m_000478-T1	11.2376	-1.71138	1.3451	-1.2723	0.203266	0.99903	3.52713	4.64055	2.74686	2.5277
PS15m_010511-T1	2.03193	-1.70555	3.03582	-0.561808	0.574247	0.99903	1.86081	2.19894	1.53813	0
PS15m_011573-T1	5.06032	-1.69301	2.11629	-0.79999	0.423717	0.99903	2.17297	3.69726	2.52618	0
PS15m_012321-T1	5.04015	-1.69155	1.91861	-0.881651	0.377965	0.99903	3.00342	3.22958	2.26554	0.965914
PS15m_000064-T1	5.9761	-1.68173	1.83724	-0.91536	0.360003	0.99903	4.06977	1.7631	1.53813	2.267
PS15m_004519-T2	3.96404	-1.67159	2.13276	-0.783769	0.433176	0.99903	3.41293	1.7631	1.53813	1.53933
PS15m_000586-T1	14.8645	-1.65406	1.22972	-1.34507	0.178604	0.99903	3.91054	5.00565	2.26554	3.52184
PS15m_002632-T1	13.7654	-1.65341	1.30394	-1.26801	0.204793	0.99903	5.10183	3.22958	2.26554	3.39685
PS15m_005381-T1	11.7729	-1.64679	1.31187	-1.2553	0.209369	0.99903	4.6258	3.69726	2.93821	2.5277
PS15m_012138-T1	4.90044	-1.63578	2.11456	-0.773579	0.43918	0.99903	2.64714	3.40287	2.52618	0
PS15m_011344-T1	0.975993	-1.63554	4.19885	-0.38952	0.696891	0.99903	1.46192	1.13562	0.965018	0
PS15m_009851-T2	6.83225	-1.63527	1.71109	-0.955686	0.339231	0.99903	3.73153	3.22958	2.74686	0.965914
PS15m_007977-T1	0.976296	-1.63468	4.19835	-0.389362	0.697008	0.99903	1.46192	1.13562	0	0.965914
PS15m_008659-T1	0.976296	-1.63468	4.19835	-0.389362	0.697008	0.99903	1.46192	1.13562	0	0.965914
PS15m_008919-T1	0.976296	-1.63468	4.19835	-0.389362	0.697008	0.99903	1.46192	1.13562	0	0.965914
PS15m_000195-T1	12.5292	-1.61247	1.29205	-1.24799	0.212035	0.99903	4.67618	3.82461	3.25834	2.267
PS15m_007606-T1	14.4651	-1.60532	1.24545	-1.28895	0.197415	0.99903	4.27983	4.70818	1.9472	3.63687
PS15m_012014-T1	8.64544	-1.6026	1.48731	-1.07752	0.28125	0.99903	3.91054	3.69726	2.74686	1.94856
PS15m_008286-T1	11.4941	-1.59839	1.3094	-1.22071	0.222197	0.99903	4.4046	3.94163	2.93821	2.5277
PS15m_011434-T2	13.3463	-1.59271	1.25052	-1.27364	0.202791	0.99903	4.86176	3.69726	2.93821	2.93981
PS15m_003087-T1	9.54089	-1.59113	1.52217	-1.0453	0.295883	0.99903	4.14324	3.69726	3.25834	0.965914
PS15m_003410-T3	2.84864	-1.58707	2.44547	-0.648986	0.516348	0.99903	2.83625	1.7631	0.965018	1.53933
PS15m_004131-T1	2.84864	-1.58707	2.44547	-0.648986	0.516348	0.99903	2.83625	1.7631	0.965018	1.53933
PS15m_009195-T1	2.86851	-1.58626	2.63071	-0.602977	0.546524	0.99903	1.86081	2.8044	1.9472	0
PS15m_001831-T1	8.54502	-1.58625	1.52285	-1.04164	0.29758	0.99903	4.27983	3.0326	2.74686	1.94856
PS15m_005149-T3	10.4171	-1.58135	1.42119	-1.1127	0.265839	0.99903	4.5736	3.22958	3.10714	1.94856
PS15m_005939-T1	36.7261	-1.5672	1.0572	-1.4824	0.138233	0.99903	6.33702	4.95086	5.14058	1.94856
PS15m_001180-T1	12.2297	-1.56659	1.33082	-1.17716	0.239132	0.99903	4.67618	3.69726	3.39518	1.94856
PS15m_002700-T2	1.87235	-1.56324	2.95124	-0.52969	0.596327	0.99903	2.42945	1.13562	0.965018	0.965914
PS15m_003145-T2	1.87235	-1.56324	2.95124	-0.52969	0.596327	0.99903	2.42945	1.13562	0.965018	0.965914
PS15m_009678-T1	3.7447	-1.56225	2.17327	-0.718848	0.472235	0.99903	3.28891	1.7631	1.53813	1.53933
PS15m_004897-T1	1.87205	-1.56225	3.17447	-0.492128	0.622629	0.99903	2.42945	1.13562	1.53813	0
PS15m_010994-T1	1.87265	-1.56077	3.17407	-0.491724	0.622915	0.99903	2.42945	1.13562	0	1.53933
PS15m_002183-T1	3.76548	-1.56011	2.15517	-0.723892	0.469132	0.99903	2.64714	2.8044	0.965018	1.94856
PS15m_010652-T2	18.5854	-1.53785	1.06944	-1.43799	0.150437	0.99903	4.90465	4.77278	3.63518	3.10876
PS15m_006509-T1	2.7681	-1.53589	2.7204	-0.564583	0.572358	0.99903	3.00342	1.13562	1.9472	0
PS15m_009304-T2	5.57776	-1.53499	1.79854	-0.853466	0.393401	0.99903	3.00342	3.40287	2.26554	1.53933
PS15m_006813-T1	31.9313	-1.5064	0.983783	-1.53123	0.125713	0.99903	6.20598	4.49495	3.25834	4.68851
PS15m_000086-T1	0.219344	-1.48597	4.98631	-0.29801	0.765695	0.99903	0.908716	0	0	0
PS15m_000178-T1	0.219344	-1.48597	4.98631	-0.29801	0.765695	0.99903	0.908716	0	0	0
PS15m_000469-T1	0.219344	-1.48597	4.98631	-0.29801	0.765695	0.99903	0.908716	0	0	0
PS15m_000572-T1	0.219344	-1.48597	4.98631	-0.29801	0.765695	0.99903	0.908716	0	0	0
PS15m_000679-T2	0.219344	-1.48597	4.98631	-0.29801	0.765695	0.99903	0.908716	0	0	0
PS15m_000714-T2	0.219344	-1.48597	4.98631	-0.29801	0.765695	0.99903	0.908716	0	0	0
PS15m_001114-T1	0.219344	-1.48597	4.98631	-0.29801	0.765695	0.99903	0.908716	0	0	0
PS15m_001240-T1	0.219344	-1.48597	4.98631	-0.29801	0.765695	0.99903	0.908716	0	0	0
PS15m_001249-T1	0.219344	-1.48597	4.98631	-0.29801	0.765695	0.99903	0.908716	0	0	0
PS15m_001451-T2	0.219344	-1.48597	4.98631	-0.29801	0.765695	0.99903	0.908716	0	0	0
PS15m_001469-T1	0.219344	-1.48597	4.98631	-0.29801	0.765695	0.99903	0.908716	0	0	0
PS15m_001717-T1	0.219344	-1.48597	4.98631	-0.29801	0.765695	0.99903	0.908716	0	0	0
PS15m_001775-T1	0.219344	-1.48597	4.98631	-0.29801	0.765695	0.99903	0.908716	0	0	0
PS15m_001942-T1	0.219344	-1.48597	4.98631	-0.29801	0.765695	0.99903	0.908716	0	0	0
PS15m_002085-T1	0.219344	-1.48597	4.98631	-0.29801	0.765695	0.99903	0.908716	0	0	0
PS15m_002308-T1	0.219344	-1.48597	4.98631	-0.29801	0.765695	0.99903	0.908716	0	0	0
PS15m_002628-T1	0.219344	-1.48597	4.98631	-0.29801	0.765695	0.99903	0.908716	0	0	0
PS15m_002629-T1	0.219344	-1.48597	4.98631	-0.29801	0.765695	0.99903	0.908716	0	0	0
PS15m_002645-T1	0.219344	-1.48597	4.98631	-0.29801	0.765695	0.99903	0.908716	0	0	0
PS15m_002654-T1	0.219344	-1.48597	4.98631	-0.29801	0.765695	0.99903	0.908716	0	0	0
PS15m_002655-T1	0.219344	-1.48597	4.98631	-0.29801	0.765695	0.99903	0.908716	0	0	0
PS15m_002901-T1	0.219344	-1.48597	4.98631	-0.29801	0.765695	0.99903	0.908716	0	0	0
PS15m_003009-T1	0.219344	-1.48597	4.98631	-0.29801	0.765695	0.99903	0.908716	0	0	0
PS15m_003233-T1	0.219344	-1.48597	4.98631	-0.29801	0.765695	0.99903	0.908716	0	0	0
PS15m_003413-T2	0.219344	-1.48597	4.98631	-0.29801	0.765695	0.99903	0.908716	0	0	0
PS15m_003606-T1	0.219344	-1.48597	4.98631	-0.29801	0.765695	0.99903	0.908716	0	0	0
PS15m_003668-T1	0.219344	-1.48597	4.98631	-0.29801	0.765695	0.99903	0.908716	0	0	0
PS15m_003810-T1	0.219344	-1.48597	4.98631	-0.29801	0.765695	0.99903	0.908716	0	0	0
PS15m_004256-T1	0.219344	-1.48597	4.98631	-0.29801	0.765695	0.99903	0.908716	0	0	0
PS15m_004296-T2	0.219344	-1.48597	4.98631	-0.29801	0.765695	0.99903	0.908716	0	0	0
PS15m_004675-T1	0.219344	-1.48597	4.98631	-0.29801	0.765695	0.99903	0.908716	0	0	0
PS15m_004678-T1	0.219344	-1.48597	4.98631	-0.29801	0.765695	0.99903	0.908716	0	0	0
PS15m_004743-T1	0.219344	-1.48597	4.98631	-0.29801	0.765695	0.99903	0.908716	0	0	0
PS15m_005183-T1	0.219344	-1.48597	4.98631	-0.29801	0.765695	0.99903	0.908716	0	0	0
PS15m_005190-T1	0.219344	-1.48597	4.98631	-0.29801	0.765695	0.99903	0.908716	0	0	0
PS15m_005289-T1	0.219344	-1.48597	4.98631	-0.29801	0.765695	0.99903	0.908716	0	0	0
PS15m_005350-T1	0.219344	-1.48597	4.98631	-0.29801	0.765695	0.99903	0.908716	0	0	0
PS15m_005482-T1	0.219344	-1.48597	4.98631	-0.29801	0.765695	0.99903	0.908716	0	0	0
PS15m_005633-T1	0.219344	-1.48597	4.98631	-0.29801	0.765695	0.99903	0.908716	0	0	0
PS15m_005879-T1	0.219344	-1.48597	4.98631	-0.29801	0.765695	0.99903	0.908716	0	0	0
PS15m_006437-T1	0.219344	-1.48597	4.98631	-0.29801	0.765695	0.99903	0.908716	0	0	0
PS15m_006692-T1	0.219344	-1.48597	4.98631	-0.29801	0.765695	0.99903	0.908716	0	0	0
PS15m_007133-T1	0.219344	-1.48597	4.98631	-0.29801	0.765695	0.99903	0.908716	0	0	0
PS15m_007160-T1	0.219344	-1.48597	4.98631	-0.29801	0.765695	0.99903	0.908716	0	0	0
PS15m_007173-T1	0.219344	-1.48597	4.98631	-0.29801	0.765695	0.99903	0.908716	0	0	0
PS15m_007276-T1	0.219344	-1.48597	4.98631	-0.29801	0.765695	0.99903	0.908716	0	0	0
PS15m_007336-T1	0.219344	-1.48597	4.98631	-0.29801	0.765695	0.99903	0.908716	0	0	0
PS15m_007764-T1	0.219344	-1.48597	4.98631	-0.29801	0.765695	0.99903	0.908716	0	0	0
PS15m_007988-T1	0.219344	-1.48597	4.98631	-0.29801	0.765695	0.99903	0.908716	0	0	0
PS15m_007989-T1	0.219344	-1.48597	4.98631	-0.29801	0.765695	0.99903	0.908716	0	0	0
PS15m_008073-T1	0.219344	-1.48597	4.98631	-0.29801	0.765695	0.99903	0.908716	0	0	0
PS15m_008624-T1	0.219344	-1.48597	4.98631	-0.29801	0.765695	0.99903	0.908716	0	0	0
PS15m_008822-T1	0.219344	-1.48597	4.98631	-0.29801	0.765695	0.99903	0.908716	0	0	0
PS15m_008847-T1	0.219344	-1.48597	4.98631	-0.29801	0.765695	0.99903	0.908716	0	0	0
PS15m_008958-T2	0.219344	-1.48597	4.98631	-0.29801	0.765695	0.99903	0.908716	0	0	0
PS15m_009265-T1	0.219344	-1.48597	4.98631	-0.29801	0.765695	0.99903	0.908716	0	0	0
PS15m_010325-T1	0.219344	-1.48597	4.98631	-0.29801	0.765695	0.99903	0.908716	0	0	0
PS15m_010325-T2	0.219344	-1.48597	4.98631	-0.29801	0.765695	0.99903	0.908716	0	0	0
PS15m_010343-T1	0.219344	-1.48597	4.98631	-0.29801	0.765695	0.99903	0.908716	0	0	0
PS15m_010431-T1	0.219344	-1.48597	4.98631	-0.29801	0.765695	0.99903	0.908716	0	0	0
PS15m_010476-T1	0.219344	-1.48597	4.98631	-0.29801	0.765695	0.99903	0.908716	0	0	0
PS15m_010549-T2	0.219344	-1.48597	4.98631	-0.29801	0.765695	0.99903	0.908716	0	0	0
PS15m_010766-T1	0.219344	-1.48597	4.98631	-0.29801	0.765695	0.99903	0.908716	0	0	0
PS15m_011075-T1	0.219344	-1.48597	4.98631	-0.29801	0.765695	0.99903	0.908716	0	0	0
PS15m_011160-T1	0.219344	-1.48597	4.98631	-0.29801	0.765695	0.99903	0.908716	0	0	0
PS15m_012103-T1	0.219344	-1.48597	4.98631	-0.29801	0.765695	0.99903	0.908716	0	0	0
PS15m_012116-T2	0.219344	-1.48597	4.98631	-0.29801	0.765695	0.99903	0.908716	0	0	0
PS15m_012125-T1	0.219344	-1.48597	4.98631	-0.29801	0.765695	0.99903	0.908716	0	0	0
PS15m_012344-T2	0.219344	-1.48597	4.98631	-0.29801	0.765695	0.99903	0.908716	0	0	0
PS15m_000994-T1	14.5654	-1.48581	1.36626	-1.0875	0.276815	0.99903	2.17297	5.34004	2.52618	3.52184
PS15m_001968-T1	1.79241	-1.48397	3.26556	-0.45443	0.649519	0.99903	2.64714	0	0.965018	0.965914
PS15m_008688-T1	0.896053	-1.48313	4.7605	-0.31155	0.755383	0.99903	1.86081	0	0.965018	0
PS15m_011994-T1	0.896053	-1.48313	4.7605	-0.31155	0.755383	0.99903	1.86081	0	0.965018	0
PS15m_010519-T1	0.896356	-1.4822	4.75985	-0.311397	0.755499	0.99903	1.86081	0	0	0.965914
PS15m_002516-T1	1.81319	-1.48114	3.18875	-0.464488	0.642298	0.99903	1.46192	2.19894	0	1.53933
PS15m_011927-T1	2.68816	-1.48077	3.01096	-0.491794	0.622865	0.99903	3.15322	0	1.9472	0
PS15m_000338-T2	7.13095	-1.46301	1.63001	-0.897548	0.369426	0.99903	3.99235	2.8044	1.9472	2.5277
PS15m_002868-T1	67.7896	-1.46186	0.93316	-1.56657	0.117216	0.99903	7.47759	4.49495	5.81304	4.18265
PS15m_009693-T1	17.8276	-1.4584	1.08457	-1.34469	0.178725	0.99903	4.98678	4.49495	3.39518	3.39685
PS15m_010008-T1	5.31746	-1.45686	1.90199	-0.765967	0.443696	0.99903	3.82381	1.7631	2.26554	1.53933
PS15m_010553-T1	5.33733	-1.4562	2.0449	-0.712111	0.476396	0.99903	3.41293	2.8044	2.74686	0
PS15m_002240-T1	5.31685	-1.45498	2.11009	-0.689534	0.490488	0.99903	3.82381	1.7631	2.74686	0
PS15m_008127-T2	7.96663	-1.44729	1.57312	-0.920016	0.357564	0.99903	3.99235	3.22958	2.93821	1.53933
PS15m_001932-T1	16.7307	-1.43913	1.16093	-1.23964	0.21511	0.99903	5.24221	3.69726	3.25834	3.39685
PS15m_011725-T2	6.21548	-1.4359	1.79815	-0.798543	0.424556	0.99903	1.86081	4.04987	2.52618	1.53933
PS15m_006544-T1	29.1444	-1.43371	0.904291	-1.58545	0.112863	0.99903	5.06449	5.74615	3.9337	4.18265
PS15m_009841-T2	2.629	-1.43012	2.51644	-0.56831	0.569824	0.99903	2.64714	1.7631	1.53813	0.965914
PS15m_011572-T1	7.96951	-1.42901	1.67245	-0.854437	0.392863	0.99903	1.46192	4.49495	2.26554	2.5277
PS15m_005612-T1	5.29925	-1.42682	1.85995	-0.767129	0.443005	0.99903	2.17297	3.69726	1.9472	1.94856
PS15m_002922-T1	25.3334	-1.42369	1.04322	-1.36471	0.172345	0.99903	5.94342	3.82461	4.02089	3.7434
PS15m_001262-T1	6.97077	-1.42194	1.67725	-0.847783	0.396559	0.99903	4.14324	2.19894	2.26554	2.267
PS15m_006325-T1	4.36164	-1.41821	2.03397	-0.69726	0.48564	0.99903	3.15322	2.5332	2.26554	0.965914
PS15m_001634-T1	53.0761	-1.40274	0.881312	-1.59165	0.111462	0.99903	5.24221	6.88654	3.7417	5.54716
PS15m_008943-T2	5.17866	-1.40118	1.88513	-0.743278	0.457313	0.99903	3.63295	2.19894	1.53813	2.267
PS15m_009182-T1	1.73264	-1.40108	3.23923	-0.432533	0.665354	0.99903	1.86081	1.7631	1.53813	0
PS15m_008401-T1	65.5389	-1.39524	0.887007	-1.57298	0.115725	0.99903	7.38218	4.64055	5.631	4.63416
PS15m_005828-T2	25.9356	-1.39442	0.93631	-1.48927	0.136415	0.99903	5.24221	5.29676	3.63518	4.18265
PS15m_008093-T1	37.1229	-1.39415	0.999742	-1.39451	0.163164	0.99903	5.92271	5.61133	5.25291	2.267
PS15m_011453-T2	4.32356	-1.38139	2.10708	-0.655594	0.512085	0.99903	1.46192	3.55756	0.965018	2.267
PS15m_008331-T1	96.5688	-1.37563	0.883129	-1.55768	0.11931	0.99903	8.01162	4.49495	5.73782	5.81484
PS15m_012239-T1	19.5965	-1.37328	1.11474	-1.23192	0.217977	0.99903	5.43008	3.94163	4.02089	2.93981
PS15m_000608-T1	18.7199	-1.37325	1.23187	-1.11477	0.26495	0.99903	5.64769	2.5332	3.63518	3.39685
PS15m_004143-T1	12.8067	-1.37198	1.2538	-1.09425	0.273843	0.99903	4.4046	4.15055	3.39518	2.5277
PS15m_007778-T1	2.56984	-1.36994	2.53166	-0.541124	0.588422	0.99903	1.86081	2.5332	0.965018	1.53933
PS15m_011615-T1	8.50485	-1.36635	1.48086	-0.922674	0.356177	0.99903	3.99235	3.40287	2.52618	2.5277
PS15m_010914-T1	9.36282	-1.36056	1.44591	-0.940973	0.346719	0.99903	3.63295	4.04987	1.9472	3.10876
PS15m_007587-T1	13.5221	-1.3571	1.28335	-1.05746	0.2903	0.99903	4.86176	3.55756	3.63518	2.267
PS15m_001181-T1	4.20237	-1.35001	2.06541	-0.653628	0.513352	0.99903	3.41293	1.7631	1.53813	1.94856
PS15m_010936-T1	23.5019	-1.33831	0.976852	-1.37002	0.17068	0.99903	5.30759	4.89391	4.10312	3.52184
PS15m_011769-T1	5.89602	-1.33751	1.7427	-0.767495	0.442787	0.99903	2.83625	3.55756	2.26554	1.94856
PS15m_008325-T1	17.5462	-1.33568	1.21724	-1.0973	0.27251	0.99903	5.45915	3.0326	2.93821	3.8426
PS15m_004295-T1	10.0371	-1.32881	1.63613	-0.812167	0.416696	0.99903	3.82381	4.04987	3.63518	0
PS15m_008117-T1	30.9708	-1.32855	0.949807	-1.39876	0.161885	0.99903	5.20837	5.74615	4.83848	3.10876
PS15m_000256-T1	11.6916	-1.32568	1.28579	-1.03103	0.302527	0.99903	4.14324	4.15055	3.10714	2.74842
PS15m_007217-T1	17.4059	-1.31972	1.18465	-1.11402	0.265272	0.99903	5.40042	3.22958	3.39518	3.52184
PS15m_003291-T1	4.18446	-1.31607	2.58437	-0.509241	0.610583	0.99903	0	3.69726	0	2.5277
PS15m_000697-T1	1.65301	-1.31566	3.0875	-0.426125	0.670017	0.99903	2.17297	1.13562	0.965018	0.965914
PS15m_003435-T1	1.67318	-1.31427	3.65222	-0.359855	0.718955	0.99903	0	2.5332	1.53813	0
PS15m_012031-T1	4.12273	-1.31345	2.17065	-0.605092	0.545118	0.99903	3.52713	1.13562	0.965018	2.267
PS15m_000745-T1	1.65331	-1.31329	3.32877	-0.394527	0.693192	0.99903	2.17297	1.13562	0	1.53933
PS15m_008651-T1	2.48959	-1.31293	2.55588	-0.51369	0.607469	0.99903	2.17297	2.19894	1.53813	0.965914
PS15m_002969-T1	4.14321	-1.31293	2.07208	-0.633629	0.526323	0.99903	3.00342	2.5332	0.965018	2.267
PS15m_007157-T1	36.47	-1.31215	0.835147	-1.57116	0.116146	0.99903	5.92271	5.50125	4.10312	4.74088
PS15m_000034-T1	0.836589	-1.31169	4.87899	-0.268845	0.788049	0.99903	0	1.7631	0.965018	0
PS15m_004144-T1	0.836589	-1.31169	4.87899	-0.268845	0.788049	0.99903	0	1.7631	0.965018	0
PS15m_011577-T1	0.836589	-1.31169	4.87899	-0.268845	0.788049	0.99903	0	1.7631	0.965018	0
PS15m_010064-T3	0.836893	-1.31075	4.87892	-0.268656	0.788195	0.99903	0	1.7631	0	0.965914
PS15m_010975-T1	0.836893	-1.31075	4.87892	-0.268656	0.788195	0.99903	0	1.7631	0	0.965914
PS15m_012131-T1	0.836893	-1.31075	4.87892	-0.268656	0.788195	0.99903	0	1.7631	0	0.965914
PS15m_004224-T1	18.0614	-1.29575	1.23369	-1.0503	0.293579	0.99903	5.10183	4.24466	4.32494	1.53933
PS15m_011738-T1	6.57212	-1.29041	1.73614	-0.743262	0.457323	0.99903	3.15322	3.55756	2.93821	0.965914
PS15m_000223-T1	31.0684	-1.28976	1.00121	-1.28821	0.197673	0.99903	6.22303	3.94163	3.84089	4.57768
PS15m_011529-T1	5.71566	-1.2881	1.77738	-0.724721	0.468623	0.99903	3.63295	2.5332	2.26554	1.94856
PS15m_005677-T1	9.84036	-1.28162	1.40665	-0.911111	0.362237	0.99903	3.28891	4.33301	2.52618	2.93981
PS15m_002153-T1	57.2943	-1.27992	0.845443	-1.5139	0.13005	0.99903	5.37014	6.94378	4.10312	5.6872
PS15m_009006-T1	42.2581	-1.27692	0.906023	-1.40937	0.158725	0.99903	6.64592	4.41625	4.78965	4.57768
PS15m_012217-T1	4.04158	-1.2733	2.59027	-0.491571	0.623023	0.99903	3.63295	0	2.52618	0
PS15m_000359-T1	6.45214	-1.26785	1.75184	-0.723726	0.469234	0.99903	4.06977	1.7631	2.26554	2.267
PS15m_011142-T1	9.76103	-1.26623	1.43568	-0.881974	0.377791	0.99903	3.41293	4.24466	1.9472	3.25998
PS15m_006803-T1	18.6617	-1.2653	1.08604	-1.16506	0.243993	0.99903	4.5736	4.95086	4.02089	2.93981
PS15m_007594-T1	29.1464	-1.2589	1.27886	-0.984386	0.324926	0.99903	4.81755	5.80911	0	5.14237
PS15m_005556-T1	2.40996	-1.2527	2.59824	-0.482134	0.629711	0.99903	2.42945	1.7631	0.965018	1.53933
PS15m_000719-T1	4.8187	-1.252	2.13207	-0.587224	0.557053	0.99903	3.28891	2.5332	2.74686	0
PS15m_011295-T1	19.3631	-1.25151	1.16943	-1.07019	0.284535	0.99903	4.46316	5.10935	1.9472	4.39364
PS15m_010212-T1	273.082	-1.24802	0.846568	-1.47421	0.140426	0.99903	9.49976	5.53888	7.57339	7.08125
PS15m_003137-T1	4.00259	-1.23949	2.28182	-0.543203	0.58699	0.99903	2.64714	2.8044	2.52618	0
PS15m_011096-T1	7.21076	-1.22925	1.65141	-0.744365	0.456656	0.99903	2.17297	4.15055	2.52618	2.267
PS15m_009929-T1	69.6549	-1.2212	0.806015	-1.51511	0.129744	0.99903	7.28813	5.34004	5.83727	4.84025
PS15m_011979-T1	159.258	-1.22036	0.812389	-1.50218	0.133049	0.99903	8.20847	7.2464	7.43736	4.32668
PS15m_001904-T1	3.16691	-1.22016	2.30991	-0.528228	0.597341	0.99903	2.64714	2.19894	0.965018	1.94856
PS15m_008120-T1	206.682	-1.21972	0.78536	-1.55307	0.120407	0.99903	8.93833	6.48523	7.609	5.7902
PS15m_006669-T1	1.57337	-1.21849	3.72108	-0.327455	0.743324	0.99903	2.42945	0	0	1.53933
PS15m_001536-T1	23.6166	-1.21212	1.04525	-1.15965	0.246193	0.99903	5.64769	4.15055	4.3919	3.25998
PS15m_012267-T1	8.72375	-1.21069	1.53384	-0.78932	0.429925	0.99903	2.64714	4.33301	3.10714	1.94856
PS15m_004852-T1	14.1186	-1.20796	1.28469	-0.940275	0.347077	0.99903	5.10183	2.8044	3.25834	3.25998
PS15m_001872-T1	9.45992	-1.20351	1.44963	-0.830218	0.406416	0.99903	3.41293	4.15055	3.25834	1.94856
PS15m_006640-T1	63.0663	-1.20224	0.870658	-1.38084	0.167329	0.99903	4.5736	7.26897	5.14058	5.42443
PS15m_003507-T1	78.5393	-1.20046	0.891032	-1.34727	0.177893	0.99903	6.59446	6.95774	6.46911	3.10876
PS15m_001287-T1	37.6173	-1.19896	0.853855	-1.40417	0.160269	0.99903	6.02344	5.38206	5.01876	3.93541
PS15m_003846-T1	30.4848	-1.1984	1.03753	-1.15505	0.248069	0.99903	6.20598	3.69726	4.73911	3.63687
PS15m_005838-T1	36.8443	-1.19693	0.814254	-1.46997	0.141571	0.99903	5.76871	5.64624	4.6324	4.45764
PS15m_006473-T1	6.27405	-1.19485	1.68715	-0.708208	0.478816	0.99903	3.15322	3.40287	1.9472	2.5277
PS15m_012032-T1	2.32971	-1.19063	2.67218	-0.445566	0.655911	0.99903	2.64714	1.13562	1.53813	0.965914
PS15m_006768-T1	2.33002	-1.19013	2.67207	-0.445399	0.656032	0.99903	2.64714	1.13562	0.965018	1.53933
PS15m_009646-T1	22.6461	-1.18297	0.999589	-1.18345	0.23663	0.99903	4.46316	5.4229	3.9337	3.8426
PS15m_010124-T1	28.8646	-1.18134	1.04266	-1.13301	0.25721	0.99903	4.77195	5.77797	2.52618	4.97754
PS15m_001512-T1	13.1622	-1.17964	1.28508	-0.91795	0.358645	0.99903	4.86176	3.22958	3.52017	2.74842
PS15m_006925-T1	39.699	-1.17693	0.873005	-1.34813	0.177616	0.99903	5.20837	6.23309	3.84089	5.18079
PS15m_011748-T1	5.39681	-1.17472	2.16254	-0.543215	0.586982	0.99903	3.99235	0	0.965018	2.74842
PS15m_007718-T1	361.819	-1.17332	0.787467	-1.48999	0.136226	0.99903	9.84488	6.40598	8.01158	7.56072
PS15m_001667-T1	41.0226	-1.173	0.815968	-1.43755	0.150561	0.99903	6.13571	5.50125	5.06052	4.25646
PS15m_008887-T1	3.08606	-1.17204	2.55511	-0.458706	0.646445	0.99903	2.83625	1.7631	2.26554	0
PS15m_005488-T1	75.5842	-1.16739	0.832884	-1.40162	0.161028	0.99903	7.46332	5.10935	6.0177	4.93321
PS15m_000601-T1	20.0733	-1.16713	1.04369	-1.11827	0.263451	0.99903	5.02616	4.64055	4.10312	3.25998
PS15m_001029-T1	15.3329	-1.1599	1.23417	-0.939826	0.347307	0.99903	5.17373	3.0326	3.39518	3.39685
PS15m_007531-T1	20.7901	-1.15836	1.07203	-1.08053	0.279908	0.99903	4.77195	5.00565	4.3919	2.74842
PS15m_004233-T1	16.8444	-1.15595	1.24165	-0.930978	0.351865	0.99903	5.24221	3.40287	4.18091	2.267
PS15m_000424-T1	35.2666	-1.15467	0.865442	-1.33419	0.182141	0.99903	6.04277	5.05843	4.78965	4.18265
PS15m_004682-T1	1549.57	-1.14985	0.770178	-1.49297	0.135445	0.99903	10.3271	11.546	7.46872	10.7734
PS15m_011049-T1	592.188	-1.14942	0.739322	-1.5547	0.120018	0.99903	10.5092	7.46743	8.80584	8.1839
PS15m_011376-T1	14.4752	-1.14814	1.42947	-0.803188	0.421866	0.99903	5.30759	1.13562	3.52017	3.10876
PS15m_008125-T1	26.7216	-1.14799	1.00563	-1.14156	0.253636	0.99903	5.79174	4.33301	4.6324	3.39685
PS15m_006394-T1	100.708	-1.14388	0.854567	-1.33855	0.180717	0.99903	7.94127	5.05843	6.51489	5.18079
PS15m_006905-T1	211.21	-1.13271	0.838809	-1.35038	0.176893	0.99903	9.08072	5.34004	6.84863	7.24433
PS15m_012002-T1	84.9761	-1.13107	0.710497	-1.59194	0.111399	0.99903	7.37457	6.11346	5.28849	6.1218
PS15m_006739-T1	43.2695	-1.1309	0.885665	-1.27689	0.201642	0.99903	6.04277	5.77797	5.51564	3.39685
PS15m_007776-T1	54.5018	-1.12891	0.863305	-1.30766	0.190987	0.99903	6.98259	4.64055	4.93143	5.325
PS15m_001039-T3	19.6535	-1.1277	1.08671	-1.03771	0.299404	0.99903	5.3392	3.94163	4.02089	3.39685
PS15m_003558-T1	159.771	-1.12688	0.722111	-1.56053	0.118635	0.99903	8.50175	6.27829	6.97411	6.27173
PS15m_009986-T1	3.00642	-1.1233	2.42125	-0.463933	0.642696	0.99903	3.00342	1.13562	1.9472	0.965914
PS15m_008337-T1	4.52063	-1.12157	1.97285	-0.568501	0.569695	0.99903	3.28891	2.19894	1.53813	2.267
PS15m_000710-T1	3.00612	-1.12144	2.62812	-0.426709	0.669591	0.99903	3.00342	1.13562	2.26554	0
PS15m_003057-T1	6.01376	-1.12137	1.79528	-0.624622	0.532219	0.99903	3.91054	1.7631	1.9472	2.5277
PS15m_005836-T1	6.03363	-1.12133	1.72266	-0.65093	0.515092	0.99903	3.52713	2.8044	2.52618	1.94856
PS15m_006287-T1	3.78325	-1.12073	2.33613	-0.479738	0.631414	0.99903	2.42945	2.8044	2.52618	0
PS15m_006674-T1	3.0266	-1.1206	2.55606	-0.438408	0.661091	0.99903	2.17297	2.5332	2.26554	0
PS15m_008950-T1	1.5133	-1.12024	3.42886	-0.32671	0.743887	0.99903	1.46192	1.7631	1.53813	0
PS15m_008750-T1	11.3513	-1.12006	1.31473	-0.851933	0.394251	0.99903	3.82381	4.24466	3.39518	2.5277
PS15m_010284-T1	3.00733	-1.11987	2.6278	-0.426164	0.669988	0.99903	3.00342	1.13562	0	2.267
PS15m_000056-T1	0.756649	-1.11949	4.67159	-0.239637	0.810612	0.99903	0.908716	1.13562	0.965018	0
PS15m_001078-T1	0.756649	-1.11949	4.67159	-0.239637	0.810612	0.99903	0.908716	1.13562	0.965018	0
PS15m_001226-T1	0.756649	-1.11949	4.67159	-0.239637	0.810612	0.99903	0.908716	1.13562	0.965018	0
PS15m_003426-T1	0.756649	-1.11949	4.67159	-0.239637	0.810612	0.99903	0.908716	1.13562	0.965018	0
PS15m_005363-T2	0.756649	-1.11949	4.67159	-0.239637	0.810612	0.99903	0.908716	1.13562	0.965018	0
PS15m_008960-T1	0.756649	-1.11949	4.67159	-0.239637	0.810612	0.99903	0.908716	1.13562	0.965018	0
PS15m_008574-T1	104.82	-1.11901	0.753164	-1.48575	0.137345	0.99903	7.89947	5.64624	6.0177	6.1218
PS15m_006608-T1	1.5136	-1.11892	3.17388	-0.35254	0.724433	0.99903	1.46192	1.7631	0.965018	0.965914
PS15m_005195-T1	3.02751	-1.11889	2.34978	-0.47617	0.633953	0.99903	2.17297	2.5332	0.965018	1.94856
PS15m_011443-T1	3.02751	-1.11889	2.34978	-0.47617	0.633953	0.99903	2.17297	2.5332	0.965018	1.94856
PS15m_007787-T1	1.5139	-1.11872	3.42832	-0.326316	0.744185	0.99903	1.46192	1.7631	0	1.53933
PS15m_001291-T1	0.756952	-1.11857	4.67086	-0.239479	0.810734	0.99903	0.908716	1.13562	0	0.965914
PS15m_001872-T2	0.756952	-1.11857	4.67086	-0.239479	0.810734	0.99903	0.908716	1.13562	0	0.965914
PS15m_006458-T2	0.756952	-1.11857	4.67086	-0.239479	0.810734	0.99903	0.908716	1.13562	0	0.965914
PS15m_006474-T1	0.756952	-1.11857	4.67086	-0.239479	0.810734	0.99903	0.908716	1.13562	0	0.965914
PS15m_009746-T1	0.756952	-1.11857	4.67086	-0.239479	0.810734	0.99903	0.908716	1.13562	0	0.965914
PS15m_012013-T1	0.756952	-1.11857	4.67086	-0.239479	0.810734	0.99903	0.908716	1.13562	0	0.965914
PS15m_009624-T1	32.4464	-1.115	0.965335	-1.15504	0.248074	0.99903	5.43008	5.57556	2.93821	5.14237
PS15m_002227-T1	71.4419	-1.11398	0.781025	-1.42631	0.153779	0.99903	7.21334	5.61133	5.99634	4.84025
PS15m_006097-T1	19.5373	-1.11151	1.08958	-1.02013	0.307667	0.99903	5.13822	4.33301	2.93821	4.25646
PS15m_003306-T1	56.9705	-1.10554	0.742766	-1.48841	0.136643	0.99903	6.59446	5.92734	5.57447	4.74088
PS15m_012098-T1	158.237	-1.10464	0.787092	-1.40344	0.160485	0.99903	7.81205	7.70944	7.4994	4.45764
PS15m_004339-T1	102.57	-1.10376	0.766177	-1.4406	0.149696	0.99903	7.87811	5.53888	5.88453	6.19871
PS15m_000347-T1	173.387	-1.10368	2.68865	-0.410497	0.681442	0.99903	4.27983	8.83261	0.965018	7.78306
PS15m_004105-T1	38.1752	-1.10313	0.821688	-1.34251	0.17943	0.99903	6.06184	5.29676	4.57592	4.74088
PS15m_002212-T1	362.266	-1.09627	0.689772	-1.58932	0.111988	0.99903	9.70932	7.2464	7.69105	8.00808
PS15m_003225-T1	38.8509	-1.09368	0.894174	-1.22312	0.221284	0.99903	5.40042	6.03662	5.32321	3.52184
PS15m_000610-T1	192.214	-1.09208	0.72896	-1.49813	0.134099	0.99903	8.63826	6.98526	7.60195	5.73962
PS15m_003199-T1	5.21691	-1.09088	1.89052	-0.577026	0.563922	0.99903	3.00342	3.0326	2.74686	0.965914
PS15m_006758-T1	36.5249	-1.08681	0.836999	-1.29846	0.194128	0.99903	5.20837	6.01007	4.73911	4.45764
PS15m_006541-T1	549.45	-1.08654	0.711139	-1.52788	0.126541	0.99903	10.332	7.69284	8.84221	7.94809
PS15m_004179-T1	15.531	-1.08068	1.17897	-0.916628	0.359338	0.99903	4.90465	3.82461	3.84089	2.93981
PS15m_002723-T1	172.228	-1.07505	0.689413	-1.55937	0.11891	0.99903	8.53966	6.5965	6.40572	7.12131
PS15m_011817-T1	12.5677	-1.07024	1.28805	-0.830904	0.406028	0.99903	3.99235	4.33301	2.26554	3.7434
PS15m_001752-T1	607.648	-1.06883	0.769141	-1.38964	0.164639	0.99903	8.62549	10.2914	6.55926	9.43493
PS15m_006239-T1	2.94666	-1.06862	2.58356	-0.413624	0.67915	0.99903	2.42945	2.19894	2.26554	0
PS15m_012009-T1	11.7887	-1.06799	1.27611	-0.836915	0.40264	0.99903	4.21315	3.94163	3.25834	2.93981
PS15m_002181-T1	142.208	-1.06786	0.729306	-1.46421	0.143135	0.99903	8.20418	6.52328	5.57447	7.1114
PS15m_007050-T1	39.9312	-1.06786	0.859379	-1.24259	0.214019	0.99903	4.86176	6.34355	4.93143	4.51891
PS15m_002806-T1	281.437	-1.06779	0.725541	-1.47171	0.141098	0.99903	9.36612	6.6998	7.76238	7.21686
PS15m_009873-T1	29505.9	-1.0677	0.676886	-1.57737	0.114711	0.99903	16.0711	13.4326	14.5044	13.8613
PS15m_004191-T1	48.6314	-1.06598	0.739602	-1.44129	0.149504	0.99903	6.06184	6.06269	4.93143	5.10289
PS15m_006999-T1	11.0324	-1.06435	1.31153	-0.811533	0.417059	0.99903	4.14324	3.82461	2.93821	3.10876
PS15m_009822-T1	68.956	-1.06084	0.981458	-1.08088	0.279752	0.99903	7.46332	3.55756	4.83848	5.97647
PS15m_004506-T1	210.481	-1.05848	0.668912	-1.5824	0.113559	0.99903	8.82846	6.85705	7.30464	6.87409
PS15m_003656-T1	7.30801	-1.05817	1.61025	-0.657147	0.511086	0.99903	3.99235	2.5332	2.26554	2.74842
PS15m_000255-T1	31.4372	-1.05764	1.02904	-1.0278	0.304046	0.99903	6.20598	3.69726	4.8857	3.7434
PS15m_010647-T1	147.533	-1.05741	0.702871	-1.50441	0.132476	0.99903	7.24706	7.95888	7.26947	5.29028
PS15m_000247-T1	55.6114	-1.05726	0.844624	-1.25175	0.210662	0.99903	6.96243	4.77278	5.39025	5.02054
PS15m_011484-T1	23.4998	-1.05434	0.977275	-1.07886	0.280652	0.99903	4.5736	5.38206	4.10312	3.93541
PS15m_009568-T1	1800.43	-1.05421	0.661534	-1.59359	0.111029	0.99903	11.3702	11.1135	8.45684	10.9596
PS15m_002129-T1	38.054	-1.05139	0.820011	-1.28217	0.199784	0.99903	5.67272	5.74615	5.01876	4.25646
PS15m_007108-T1	2.19031	-1.05124	2.69456	-0.390133	0.696438	0.99903	2.17297	1.7631	1.53813	0.965914
PS15m_001091-T1	4.38002	-1.05062	2.20857	-0.4757	0.634288	0.99903	3.00342	2.5332	2.74686	0
PS15m_000718-T1	37.2175	-1.04912	0.826741	-1.26899	0.204446	0.99903	6.00385	5.25214	4.6324	4.68851
PS15m_000652-T1	264.283	-1.04857	0.705695	-1.48587	0.137315	0.99903	9.16912	7.11552	7.95735	6.61819
PS15m_004322-T1	161.757	-1.0451	0.677317	-1.543	0.122832	0.99903	8.4228	6.56036	6.94096	6.5016
PS15m_002987-T1	61.8903	-1.04386	0.716701	-1.45648	0.145261	0.99903	6.76709	5.89868	5.21643	5.51744
PS15m_006334-T1	525.849	-1.03921	0.811582	-1.28047	0.200379	0.99903	10.3727	6.50438	8.50679	8.35327
PS15m_007193-T1	97.2987	-1.03908	0.794268	-1.30822	0.190797	0.99903	7.77785	5.4626	6.45352	5.39204
PS15m_009564-T1	15.2947	-1.03908	1.14493	-0.90755	0.364116	0.99903	4.27983	4.56959	3.25834	3.63687
PS15m_006938-T1	109.69	-1.03862	0.670465	-1.5491	0.121357	0.99903	7.64504	6.5965	6.6023	5.60481
PS15m_009445-T1	92.222	-1.03821	0.777815	-1.33478	0.181949	0.99903	7.4489	6.23309	6.61637	4.63416
PS15m_008519-T1	27.575	-1.03617	1.09839	-0.943352	0.345501	0.99903	5.45915	5.00565	5.10111	1.94856
PS15m_008051-T1	156.7	-1.03578	0.715112	-1.44841	0.147503	0.99903	8.45201	6.18642	6.76269	6.63212
PS15m_003778-T1	272.232	-1.03365	0.649723	-1.59091	0.11163	0.99903	8.62549	8.4034	6.17805	8.16486
PS15m_006936-T1	41.2159	-1.0298	0.836104	-1.23166	0.218075	0.99903	6.17127	5.34004	5.25291	4.18265
PS15m_006805-T1	10.136	-1.02907	1.35652	-0.758609	0.448087	0.99903	3.91054	3.82461	2.93821	2.93981
PS15m_001337-T1	67.3525	-1.02851	0.690935	-1.48858	0.136599	0.99903	6.48566	6.54194	5.06052	5.83907
PS15m_008417-T1	6.51238	-1.02482	1.66092	-0.617018	0.537223	0.99903	3.15322	3.40287	1.9472	2.74842
PS15m_003862-T1	355.08	-1.02282	0.72131	-1.418	0.156192	0.99903	9.69565	6.95774	7.61602	8.10117
PS15m_001409-T1	129.931	-1.0221	0.770299	-1.32688	0.184547	0.99903	7.74872	7.07766	4.6324	7.21686
PS15m_008559-T1	46.8573	-1.02102	0.765519	-1.33376	0.182281	0.99903	6.20598	5.74615	4.68674	5.2547
PS15m_008328-T1	13.6798	-1.01947	1.20155	-0.848462	0.396181	0.99903	4.46316	4.04987	3.52017	3.10876
PS15m_005797-T1	1207.83	-1.01943	0.667008	-1.52836	0.126423	0.99903	11.3741	9.18688	10.1116	8.94237
PS15m_001838-T1	72.6591	-1.0185	0.700998	-1.45293	0.146244	0.99903	7.06997	5.95545	5.631	5.60481
PS15m_002570-T1	191.14	-1.01805	0.825057	-1.23391	0.217236	0.99903	7.19618	8.52091	4.6324	7.84419
PS15m_010928-T1	61.1435	-1.01796	0.809217	-1.25796	0.208405	0.99903	6.74365	5.86944	6.0177	4.18265
PS15m_005274-T1	43.7791	-1.01671	0.975405	-1.04235	0.297249	0.99903	6.69561	3.94163	5.42263	4.10485
PS15m_000299-T1	1.43366	-1.01615	3.25783	-0.311909	0.75511	0.99903	1.86081	1.13562	0.965018	0.965914
PS15m_000702-T1	221.441	-1.01585	0.670905	-1.51414	0.12999	0.99903	8.88042	6.94378	7.51451	6.81425
PS15m_009001-T1	1.43336	-1.01555	3.52205	-0.288339	0.773087	0.99903	1.86081	1.13562	1.53813	0
PS15m_010421-T1	1.43336	-1.01555	3.52205	-0.288339	0.773087	0.99903	1.86081	1.13562	1.53813	0
PS15m_012081-T1	1.43336	-1.01555	3.52205	-0.288339	0.773087	0.99903	1.86081	1.13562	1.53813	0
PS15m_007933-T1	7.14844	-1.01383	1.69707	-0.597398	0.550242	0.99903	4.14324	1.7631	1.9472	2.93981
PS15m_001682-T1	712.084	-1.01171	0.699786	-1.44574	0.14825	0.99903	10.4334	9.03053	7.31331	9.62109
PS15m_006162-T1	5.77651	-1.01147	1.85964	-0.543906	0.586506	0.99903	2.17297	3.69726	0.965018	2.93981
PS15m_011214-T1	104.752	-1.00908	0.657384	-1.53499	0.124787	0.99903	7.25537	7.01227	5.39025	6.63212
PS15m_007652-T1	49.3328	-1.00808	0.978868	-1.02984	0.303083	0.99903	6.90021	3.82461	5.60302	4.25646
PS15m_003706-T1	12.1867	-1.00671	1.25789	-0.800316	0.423527	0.99903	4.06977	4.15055	3.39518	2.93981
PS15m_005067-T1	75.9486	-1.00533	0.655401	-1.53391	0.125052	0.99903	6.56802	6.78056	5.88453	5.4561
PS15m_007904-T1	236.657	-1.00361	0.634917	-1.58069	0.11395	0.99903	8.91492	7.23498	7.54425	7.02955
PS15m_006381-T1	239.308	-1.00163	0.660718	-1.51598	0.129525	0.99903	9.0039	6.98526	7.38079	7.27129
PS15m_007048-T1	54.2848	-0.998619	0.714033	-1.39856	0.161945	0.99903	6.13571	6.25587	5.14058	5.29028
PS15m_002549-T1	91.1583	-0.993741	0.627629	-1.58332	0.113347	0.99903	7.02208	6.84207	6.17805	5.6872
PS15m_000433-T1	343.727	-0.993044	0.632959	-1.56889	0.116673	0.99903	9.47151	7.69284	8.15823	7.46277
PS15m_011456-T1	17.7199	-0.990836	1.13595	-0.872255	0.383069	0.99903	5.17373	3.69726	4.02089	3.25998
PS15m_002797-T1	137.713	-0.989135	0.706214	-1.40062	0.161329	0.99903	8.13382	6.44615	7.00652	5.8629
PS15m_009895-T1	3.56481	-0.989104	2.16197	-0.457502	0.64731	0.99903	2.17297	2.8044	1.53813	1.94856
PS15m_012089-T1	9.24	-0.98703	1.41235	-0.698856	0.484642	0.99903	3.63295	3.82461	2.74686	2.93981
PS15m_007962-T1	9.25987	-0.986457	1.43724	-0.686357	0.492488	0.99903	3.15322	4.15055	3.10714	2.5277
PS15m_001090-T1	233.195	-0.984583	0.702847	-1.40085	0.161259	0.99903	9.02835	6.63176	7.14882	7.43919
PS15m_011030-T1	44.0307	-0.984522	0.775207	-1.27001	0.204081	0.99903	5.67272	6.0883	4.68674	5.14237
PS15m_009115-T1	5.69505	-0.983974	1.79979	-0.546716	0.584574	0.99903	2.42945	3.55756	2.74686	1.53933
PS15m_006188-T1	182.406	-0.979831	0.704506	-1.39081	0.164284	0.99903	8.54983	6.79619	7.48414	6.10191
PS15m_006924-T1	2.11067	-0.979153	2.76913	-0.353596	0.723642	0.99903	2.42945	1.13562	0.965018	1.53933
PS15m_004018-T1	18.4187	-0.978865	1.08888	-0.898962	0.368673	0.99903	4.4046	4.89391	4.18091	3.10876
PS15m_006573-T1	118.658	-0.978464	0.877946	-1.11449	0.265068	0.99903	8.19988	4.49495	6.49979	6.16076
PS15m_007551-T1	161.224	-0.978018	0.633055	-1.54492	0.122366	0.99903	8.0214	7.40766	5.95265	7.29775
PS15m_001983-T1	409.076	-0.977868	2.0018	-0.488495	0.625199	0.99903	8.18691	9.63644	3.39518	9.08341
PS15m_006749-T2	14.816	-0.975594	1.19382	-0.817204	0.413812	0.99903	4.6258	4.04987	2.74686	3.93541
PS15m_006551-T1	108.553	-0.97438	0.741156	-1.31468	0.188619	0.99903	7.88883	5.71361	6.1396	6.28942
PS15m_002164-T1	81.1314	-0.973201	0.729024	-1.33494	0.181897	0.99903	6.99256	6.48523	4.78965	6.39124
PS15m_004099-T1	82.3641	-0.972677	0.819409	-1.18705	0.235209	0.99903	7.55367	5.00565	6.1001	5.4871
PS15m_004649-T1	72.5149	-0.97219	0.718266	-1.35352	0.175888	0.99903	7.10717	5.80911	5.7884	5.4871
PS15m_005239-T1	155.126	-0.971783	0.630414	-1.5415	0.123195	0.99903	7.67011	7.70944	7.26947	5.83907
PS15m_001954-T1	264.248	-0.971704	0.717347	-1.35458	0.175552	0.99903	9.23782	6.61424	7.42941	7.54607
PS15m_002483-T1	25.3475	-0.969558	0.941437	-1.02987	0.303071	0.99903	5.20837	5.00565	4.45588	3.8426
PS15m_012390-T1	32.3568	-0.968948	0.858353	-1.12884	0.258963	0.99903	5.69732	5.15854	4.57592	4.45764
PS15m_000889-T1	4.89745	-0.967396	1.94254	-0.498005	0.618481	0.99903	3.52713	1.7631	2.52618	1.53933
PS15m_010502-T1	19.6329	-0.96492	1.05571	-0.914001	0.360716	0.99903	5.17373	4.15055	3.7417	3.93541
PS15m_002968-T1	744.283	-0.964251	0.626173	-1.53991	0.123582	0.99903	10.5562	8.85889	8.30876	9.4389
PS15m_000032-T1	4.93901	-0.962449	1.88823	-0.509709	0.610255	0.99903	2.17297	3.40287	1.9472	2.267
PS15m_004627-T1	7.7267	-0.961414	1.53518	-0.626253	0.531149	0.99903	3.41293	3.55756	2.26554	2.93981
PS15m_010484-T1	18.1974	-0.961328	1.11233	-0.86425	0.387451	0.99903	5.06449	4.04987	4.18091	3.10876
PS15m_001806-T1	968.096	-0.960743	0.707888	-1.3572	0.174719	0.99903	11.1395	8.24733	9.4626	9.25529
PS15m_001082-T1	178.447	-0.957595	0.693491	-1.38083	0.16733	0.99903	8.57328	6.52328	7.21503	6.58992
PS15m_007694-T1	11.189	-0.957328	1.37115	-0.698191	0.485058	0.99903	4.21315	3.69726	3.7417	1.94856
PS15m_005119-T1	2.78799	-0.956965	2.70021	-0.354404	0.723036	0.99903	2.83625	1.13562	0	2.267
PS15m_007065-T1	13.9999	-0.956322	1.22676	-0.77955	0.435656	0.99903	4.4046	4.15055	2.52618	3.93541
PS15m_009365-T1	53.839	-0.955366	0.740581	-1.29002	0.197043	0.99903	6.39833	5.89868	5.54536	4.84025
PS15m_003335-T1	197.073	-0.954013	0.604115	-1.57919	0.114292	0.99903	8.52599	7.25773	7.26947	6.86232
PS15m_000527-T1	67.7388	-0.952678	0.682998	-1.39485	0.163062	0.99903	6.76709	6.16251	5.65846	5.4561
PS15m_007682-T1	63.6436	-0.952347	0.686808	-1.38663	0.165555	0.99903	6.30536	6.50438	5.25291	5.66026
PS15m_007783-T1	284.313	-0.950739	0.606368	-1.56792	0.116899	0.99903	8.77456	8.2921	6.65777	8.17441
PS15m_002710-T1	25.8226	-0.949472	1.05381	-0.900993	0.367592	0.99903	5.10183	5.15854	4.97576	2.5277
PS15m_010556-T1	320.884	-0.949141	0.597362	-1.58889	0.112086	0.99903	9.04761	8.31397	8.30876	6.94278
PS15m_007116-T1	3.46409	-0.948526	2.25835	-0.420008	0.67448	0.99903	3.15322	1.13562	1.9472	1.53933
PS15m_001618-T1	95.4382	-0.947961	0.724309	-1.30878	0.190609	0.99903	7.56039	6.01007	5.4853	6.45533
PS15m_002439-T2	78.0139	-0.947018	0.659906	-1.43508	0.151265	0.99903	6.99256	6.32212	5.73782	5.7902
PS15m_007213-T1	3.46349	-0.946307	2.49522	-0.379247	0.704504	0.99903	3.15322	1.13562	2.52618	0
PS15m_008677-T1	42.3875	-0.945722	0.858859	-1.10114	0.270837	0.99903	6.42803	4.77278	5.14058	4.63416
PS15m_001638-T1	77.1962	-0.945379	0.782281	-1.20849	0.226859	0.99903	7.35151	5.38206	5.28849	6.10191
PS15m_004786-T1	3.48487	-0.944589	2.1753	-0.434234	0.664119	0.99903	2.42945	2.5332	1.53813	1.94856
PS15m_010126-T1	36.2398	-0.943757	0.83864	-1.12534	0.260444	0.99903	5.37014	5.80911	5.01876	4.25646
PS15m_004426-T1	122.967	-0.941575	0.625876	-1.50441	0.132476	0.99903	7.76627	6.7488	6.6023	6.19871
PS15m_012183-T1	18.8172	-0.941575	1.07121	-0.878981	0.379412	0.99903	4.27983	5.00565	4.10312	3.39685
PS15m_006271-T1	3.50535	-0.941251	2.27263	-0.414168	0.678751	0.99903	0.908716	3.22958	1.53813	1.94856
PS15m_002035-T1	34.8492	-0.941005	0.855299	-1.10021	0.271242	0.99903	4.98678	5.95545	4.6324	4.63416
PS15m_005492-T2	11.8267	-0.93991	1.34578	-0.698411	0.48492	0.99903	3.82381	4.24466	3.84089	1.94856
PS15m_009601-T1	95.9369	-0.939584	0.616458	-1.52416	0.127468	0.99903	6.86806	7.10301	6.23387	5.8629
PS15m_004219-T1	15.9889	-0.939047	1.13462	-0.827635	0.407877	0.99903	4.34357	4.56959	3.9337	3.10876
PS15m_003254-T1	367.208	-0.938782	0.709325	-1.32349	0.185674	0.99903	9.67721	7.21186	8.3847	7.42325
PS15m_010097-T1	203.905	-0.937194	0.596639	-1.57079	0.116232	0.99903	8.57328	7.29119	7.14882	7.13116
PS15m_004425-T1	120.124	-0.93693	0.662677	-1.41386	0.157404	0.99903	7.02208	7.55269	6.91842	5.51744
PS15m_006743-T1	127.498	-0.936695	0.706573	-1.32569	0.184943	0.99903	8.05034	6.16251	6.74999	6.1218
PS15m_009909-T1	99.3074	-0.9366	0.611307	-1.53213	0.125491	0.99903	6.85718	7.20017	5.97466	6.23568
PS15m_004936-T1	202.302	-0.935171	0.62713	-1.49119	0.135911	0.99903	8.61907	7.12792	7.37253	6.83848
PS15m_000024-T1	4.81812	-0.933953	1.99122	-0.469036	0.639044	0.99903	3.63295	1.13562	1.9472	2.267
PS15m_011459-T1	13.8162	-0.933782	1.28094	-0.728982	0.466012	0.99903	4.72486	3.55756	4.02089	2.267
PS15m_001380-T1	46.9461	-0.930638	0.823325	-1.13034	0.258333	0.99903	6.49972	5.10935	5.39025	4.63416
PS15m_012314-T1	139.483	-0.928867	0.922675	-1.00671	0.314074	0.99903	8.41541	4.70818	7.26947	5.325
PS15m_004402-T1	394.175	-0.925763	0.783182	-1.18205	0.237184	0.99903	9.88425	6.48523	7.76869	8.35747
PS15m_007863-T1	5.49604	-0.925117	2.14323	-0.431647	0.665998	0.99903	3.82381	1.13562	0	3.10876
PS15m_006804-T1	12.4473	-0.923441	1.30364	-0.708355	0.478725	0.99903	3.73153	4.41625	2.26554	3.8426
PS15m_001143-T1	71.0912	-0.923321	0.677826	-1.36218	0.173141	0.99903	6.45714	6.64907	5.25291	5.95446
PS15m_010716-T1	156.337	-0.922131	0.607661	-1.51751	0.129138	0.99903	8.15174	6.98526	6.80015	6.73899
PS15m_001691-T1	6.8892	-0.922047	1.60856	-0.573212	0.566501	0.99903	3.41293	3.22958	2.74686	2.267
PS15m_004548-T1	34.49	-0.921509	0.840546	-1.09632	0.272938	0.99903	5.40042	5.64624	4.32494	4.88748
PS15m_011438-T1	175.624	-0.92118	0.599794	-1.53583	0.124581	0.99903	8.24647	7.30218	6.52983	7.25337
PS15m_003024-T1	194.514	-0.920847	0.642356	-1.43355	0.151702	0.99903	7.41222	8.41357	6.23387	7.61083
PS15m_010136-T1	15.1315	-0.919945	1.1702	-0.78614	0.431785	0.99903	4.5736	4.15055	3.9337	2.93981
PS15m_009679-T1	15.8504	-0.918168	1.12555	-0.815747	0.414645	0.99903	4.21315	4.64055	3.63518	3.52184
PS15m_006600-T1	57.087	-0.917637	0.70274	-1.3058	0.191621	0.99903	6.33702	6.1382	5.35712	5.325
PS15m_006159-T1	75.7693	-0.916842	0.67592	-1.35644	0.174961	0.99903	6.1536	7.01227	5.7884	5.6872
PS15m_012039-T1	17.9019	-0.915733	1.07342	-0.853096	0.393606	0.99903	4.34357	4.83461	3.63518	3.8426
PS15m_005114-T1	90.0031	-0.915217	0.627482	-1.45855	0.144688	0.99903	7.03179	6.73265	5.7884	6.16076
PS15m_003242-T1	33.6076	-0.912488	0.883881	-1.03237	0.301901	0.99903	5.62222	5.34004	5.10111	3.8426
PS15m_005878-T1	410.122	-0.911694	0.605435	-1.50585	0.132106	0.99903	9.68646	7.95888	8.18207	8.13581
PS15m_006192-T1	63.6284	-0.910119	0.773837	-1.17611	0.23955	0.99903	6.95224	5.4626	5.86109	5.02054
PS15m_002170-T1	318.73	-0.909204	0.574308	-1.58313	0.113392	0.99903	8.48771	8.89198	8.29571	7.02955
PS15m_006359-T1	68.6623	-0.90912	0.703282	-1.29268	0.196121	0.99903	5.92271	6.91544	5.4853	5.71365
PS15m_009357-T1	20.4636	-0.908942	1.28827	-0.705555	0.480465	0.99903	5.69732	1.7631	4.45588	3.10876
PS15m_007227-T1	25.9589	-0.908864	1.06597	-0.852614	0.393873	0.99903	5.69732	4.15055	4.93143	2.93981
PS15m_011348-T1	45.7723	-0.908408	0.866861	-1.04793	0.294671	0.99903	6.6075	4.56959	4.97576	5.10289
PS15m_004494-T1	63.5948	-0.908166	0.735214	-1.23524	0.216741	0.99903	6.87886	5.64624	5.35712	5.6328
PS15m_005945-T1	2363.93	-0.906897	0.572112	-1.58517	0.112927	0.99903	11.1913	11.9034	9.72529	11.2552
PS15m_008631-T1	153.81	-0.906437	0.777205	-1.16628	0.243502	0.99903	8.46282	5.64624	7.00652	6.45533
PS15m_004492-T2	21.1826	-0.905693	1.0837	-0.835741	0.403301	0.99903	5.06449	4.56959	4.6324	2.74842
PS15m_001023-T2	20.4448	-0.904897	1.13121	-0.799936	0.423748	0.99903	5.40042	3.69726	4.51715	2.93981
PS15m_007792-T1	23.2133	-0.904841	1.03452	-0.874646	0.381767	0.99903	5.27527	4.56959	4.68674	3.10876
PS15m_000982-T1	309.598	-0.904603	0.634646	-1.42537	0.154052	0.99903	9.26482	7.59797	8.12909	7.26236
PS15m_000596-T1	0.676709	-0.904425	4.90928	-0.184228	0.853835	0.99903	1.46192	0	0.965018	0
PS15m_002809-T2	0.676709	-0.904425	4.90928	-0.184228	0.853835	0.99903	1.46192	0	0.965018	0
PS15m_007162-T1	0.676709	-0.904425	4.90928	-0.184228	0.853835	0.99903	1.46192	0	0.965018	0
PS15m_009937-T1	0.676709	-0.904425	4.90928	-0.184228	0.853835	0.99903	1.46192	0	0.965018	0
PS15m_012283-T1	0.676709	-0.904425	4.90928	-0.184228	0.853835	0.99903	1.46192	0	0.965018	0
PS15m_002325-T1	0.677012	-0.903488	4.90921	-0.184039	0.853983	0.99903	1.46192	0	0	0.965914
PS15m_006853-T1	0.677012	-0.903488	4.90921	-0.184039	0.853983	0.99903	1.46192	0	0	0.965914
PS15m_011884-T1	0.677012	-0.903488	4.90921	-0.184039	0.853983	0.99903	1.46192	0	0	0.965914
PS15m_011103-T1	2988.5	-0.900217	0.810756	-1.11034	0.266851	0.99903	12.8352	8.89923	10.4915	11.4164
PS15m_008550-T1	62.7854	-0.899777	0.710857	-1.26576	0.205597	0.99903	6.45714	6.27829	4.97576	5.8629
PS15m_006025-T1	60.7125	-0.899729	0.706558	-1.2734	0.202877	0.99903	6.48566	6.1382	5.10111	5.71365
PS15m_004125-T1	1.35402	-0.898035	3.9522	-0.227224	0.82025	0.99903	2.17297	0	0	1.53933
PS15m_002519-T3	2.72762	-0.898018	2.44872	-0.366729	0.713821	0.99903	2.17297	2.19894	1.9472	0.965914
PS15m_012027-T1	1111.33	-0.89796	0.635548	-1.41289	0.157688	0.99903	10.7627	10.1767	8.17258	10.3061
PS15m_001023-T1	2.72792	-0.897629	2.42112	-0.370749	0.710824	0.99903	2.17297	2.19894	1.53813	1.53933
PS15m_004134-T2	2.72822	-0.897253	2.44856	-0.366441	0.714036	0.99903	2.17297	2.19894	0.965018	1.94856
PS15m_005217-T1	2.0506	-0.897158	3.01467	-0.297598	0.76601	0.99903	1.46192	2.19894	1.9472	0
PS15m_002433-T1	122.521	-0.897138	0.669634	-1.33974	0.180328	0.99903	7.88883	6.38547	6.65777	6.17986
PS15m_011648-T1	240.981	-0.895983	0.698675	-1.2824	0.199701	0.99903	9.04522	6.64907	7.37253	7.43919
PS15m_009177-T1	2.05091	-0.895296	2.77461	-0.322675	0.746942	0.99903	1.46192	2.19894	1.53813	0.965914
PS15m_008733-T1	60.4897	-0.893635	0.71771	-1.24512	0.213088	0.99903	6.67098	5.83959	5.28849	5.57627
PS15m_000065-T1	1.3742	-0.892992	3.6293	-0.24605	0.805643	0.99903	0	2.19894	0.965018	0.965914
PS15m_010296-T1	1.3742	-0.892992	3.6293	-0.24605	0.805643	0.99903	0	2.19894	0.965018	0.965914
PS15m_009844-T1	84.8791	-0.891531	0.668664	-1.3333	0.182432	0.99903	7.21334	6.20994	5.81304	6.01951
PS15m_011190-T1	50.3157	-0.891316	0.732433	-1.21693	0.223633	0.99903	6.04277	6.06269	5.32321	5.02054
PS15m_002219-T1	19.651	-0.889733	1.05361	-0.84446	0.398412	0.99903	5.13822	4.15055	4.02089	3.7434
PS15m_004608-T1	3561.86	-0.889707	0.604126	-1.47272	0.140827	0.99903	12.849	10.8741	11.4606	11.089
PS15m_005416-T1	202.115	-0.88819	0.628241	-1.41377	0.157429	0.99903	8.59962	7.11552	7.42142	6.83848
PS15m_008814-T1	208.61	-0.88801	0.651368	-1.3633	0.172788	0.99903	7.6387	8.42869	6.1396	7.80782
PS15m_004114-T1	25.8713	-0.886439	1.05859	-0.837379	0.40238	0.99903	4.06977	5.71361	3.10714	4.88748
PS15m_000297-T1	1255.32	-0.884899	0.64452	-1.37296	0.169765	0.99903	11.4052	9.09512	9.88489	9.68096
PS15m_004380-T1	395.791	-0.884868	0.608412	-1.45439	0.145838	0.99903	9.05952	8.9525	8.74951	6.99762
PS15m_003841-T1	54.7882	-0.884148	0.783054	-1.1291	0.258855	0.99903	6.6075	5.53888	5.73782	4.68851
PS15m_008730-T1	49.2725	-0.881315	0.846126	-1.04159	0.297602	0.99903	6.65851	4.83461	5.4853	4.74088
PS15m_000914-T1	112.847	-0.876357	0.619089	-1.41556	0.156905	0.99903	7.07936	7.31308	5.83727	6.69984
PS15m_008248-T1	196.898	-0.875365	0.672058	-1.30251	0.192741	0.99903	8.67897	6.66618	7.19643	7.06079
PS15m_010138-T1	262.984	-0.874703	0.607117	-1.44075	0.149655	0.99903	8.99152	7.43786	7.56616	7.52383
PS15m_005617-T1	41.6864	-0.873898	0.936224	-0.933428	0.350599	0.99903	6.54109	4.04987	5.21643	4.57768
PS15m_009988-T1	6.7504	-0.872837	1.62231	-0.538022	0.590562	0.99903	3.15322	3.40287	2.26554	2.74842
PS15m_010866-T1	12.8012	-0.87273	1.2851	-0.679115	0.497065	0.99903	4.21315	4.04987	3.9337	2.267
PS15m_007733-T1	56.5816	-0.871756	0.764317	-1.14057	0.254049	0.99903	6.30536	6.11346	5.88453	4.51891
PS15m_000274-T1	177.667	-0.870808	0.609134	-1.42958	0.152836	0.99903	8.31167	7.16449	7.26054	6.64592
PS15m_010003-T1	23.5967	-0.869726	0.96716	-0.899258	0.368515	0.99903	4.77195	5.15854	3.84089	4.39364
PS15m_000598-T1	79.9545	-0.869625	0.777629	-1.1183	0.263437	0.99903	7.41222	5.25214	5.7884	5.90941
PS15m_009113-T1	214.371	-0.867134	0.65096	-1.33208	0.182833	0.99903	8.74831	6.97157	6.96314	7.50123
PS15m_010512-T1	453.197	-0.866499	0.551744	-1.57047	0.116305	0.99903	8.92797	9.42156	8.79041	7.65244
PS15m_012092-T1	170.135	-0.866349	0.59349	-1.45975	0.144358	0.99903	7.82885	7.74207	6.26991	7.37435
PS15m_005206-T1	278.388	-0.86504	0.554151	-1.56102	0.118519	0.99903	8.03111	8.84393	7.27834	7.91428
PS15m_010515-T1	370.666	-0.864947	0.596119	-1.45096	0.14679	0.99903	9.49099	7.90225	8.14373	7.9369
PS15m_007833-T1	21.4006	-0.864834	1.15291	-0.750129	0.453177	0.99903	5.64769	2.8044	4.18091	3.8426
PS15m_007735-T1	48.8678	-0.863342	1.04252	-0.828129	0.407598	0.99903	6.88957	3.22958	5.76333	4.10485
PS15m_010583-T1	32.1773	-0.861846	0.871006	-0.989483	0.322427	0.99903	5.62222	5.15854	4.18091	4.88748
PS15m_003240-T1	116.773	-0.861512	0.639728	-1.34668	0.178082	0.99903	7.02208	7.43786	6.84863	5.71365
PS15m_002807-T1	44.9151	-0.861389	0.796353	-1.08167	0.2794	0.99903	6.00385	5.74615	5.4853	4.39364
PS15m_002175-T1	415.481	-0.860504	0.732153	-1.17531	0.239872	0.99903	9.87754	7.05186	8.54406	7.7768
PS15m_004715-T1	159.456	-0.860434	0.580552	-1.4821	0.138315	0.99903	8.03594	7.23498	6.985	6.67313
PS15m_002513-T1	8.74154	-0.858833	1.4656	-0.585995	0.557879	0.99903	3.00342	4.04987	2.93821	2.74842
PS15m_001000-T1	71.5312	-0.85824	0.736745	-1.16491	0.244057	0.99903	7.08869	5.64624	5.9303	5.42443
PS15m_002679-T1	1519.69	-0.858078	0.544263	-1.57659	0.114891	0.99903	11.4727	10.0731	10.1411	10.0145
PS15m_000689-T1	20.6864	-0.857682	1.08293	-0.792	0.428361	0.99903	5.40042	3.69726	3.63518	4.25646
PS15m_007555-T1	1095.13	-0.857196	0.540694	-1.58536	0.112884	0.99903	10.9127	9.80809	9.92642	9.19791
PS15m_005423-T1	75.4933	-0.85629	0.714287	-1.1988	0.230604	0.99903	7.10717	5.86944	6.03874	5.4561
PS15m_006892-T1	91.4995	-0.855311	0.691344	-1.23717	0.216024	0.99903	7.40477	6.0883	6.30508	5.73962
PS15m_011548-T1	63.5319	-0.854431	0.71143	-1.201	0.229749	0.99903	6.33702	6.40598	5.9303	4.97754
PS15m_002498-T1	361.52	-0.854122	0.575395	-1.48441	0.1377	0.99903	9.35843	8.11031	8.28254	7.68622
PS15m_003084-T1	110.143	-0.851999	0.602429	-1.41427	0.157282	0.99903	7.40477	6.85705	6.35628	6.27173
PS15m_009717-T1	127.518	-0.851096	0.641532	-1.32666	0.184621	0.99903	7.58037	7.11552	5.76333	7.01899
PS15m_006693-T1	159.958	-0.848957	0.661353	-1.28367	0.199259	0.99903	8.06931	7.17648	7.41339	5.90941
PS15m_002546-T1	105.212	-0.848892	0.732704	-1.15857	0.24663	0.99903	7.74872	5.83959	6.57375	5.83907
PS15m_007751-T1	322.898	-0.848819	0.575779	-1.47421	0.140425	0.99903	8.4228	8.93496	8.34723	7.10142
PS15m_002429-T1	346.006	-0.848577	0.581095	-1.46031	0.144205	0.99903	9.08305	8.4486	8.45684	7.1794
PS15m_009714-T1	100.484	-0.846914	0.725109	-1.16798	0.242815	0.99903	7.66389	5.83959	5.86109	6.45533
PS15m_011184-T1	344.403	-0.846716	0.560601	-1.51037	0.130948	0.99903	9.26276	8.09143	7.77497	8.10617
PS15m_010070-T1	16.01	-0.84627	1.13715	-0.744203	0.456754	0.99903	4.27983	4.56959	3.10714	4.02262
PS15m_001084-T1	4934.73	-0.845282	0.576315	-1.4667	0.142457	0.99903	12.3958	12.8325	12.4006	10.6909
PS15m_010892-T1	24.6475	-0.845185	0.985625	-0.857512	0.391162	0.99903	4.9463	5.10935	4.73911	3.39685
PS15m_005013-T1	43.139	-0.844632	0.919814	-0.918263	0.358481	0.99903	6.56802	4.15055	5.25291	4.68851
PS15m_010318-T1	234.479	-0.844064	0.555142	-1.52045	0.128398	0.99903	7.73691	8.61201	7.53687	7.24433
PS15m_009845-T1	17.9382	-0.843783	1.0804	-0.780991	0.434808	0.99903	4.86176	4.24466	4.02089	3.52184
PS15m_004634-T1	35.1387	-0.842841	0.98162	-0.858622	0.390549	0.99903	6.30536	3.69726	4.51715	4.88748
PS15m_010577-T1	5.99345	-0.842694	1.70494	-0.494266	0.621118	0.99903	3.00342	3.22958	2.26554	2.5277
PS15m_006613-T1	197.692	-0.842146	0.558901	-1.50679	0.131864	0.99903	7.62594	8.28658	6.89553	7.37435
PS15m_008126-T1	86.5118	-0.842057	0.639251	-1.31726	0.187753	0.99903	6.6075	6.98526	6.1969	5.71365
PS15m_010717-T1	149.417	-0.841535	0.671827	-1.25261	0.210349	0.99903	8.22548	6.42621	6.68473	6.82642
PS15m_006037-T1	107.715	-0.84088	0.607383	-1.38443	0.166227	0.99903	7.01231	7.22347	6.54462	5.97647
PS15m_009849-T1	302.297	-0.840747	0.56534	-1.48715	0.136974	0.99903	9.05	7.95192	7.4994	7.99196
PS15m_007973-T1	136.075	-0.840698	0.647343	-1.29869	0.19405	0.99903	7.99683	6.57854	6.78777	6.43958
PS15m_008155-T1	2.64798	-0.83849	2.46048	-0.340784	0.733266	0.99903	2.42945	1.7631	1.53813	1.53933
PS15m_011617-T1	2.64737	-0.838017	2.70902	-0.309343	0.757061	0.99903	2.42945	1.7631	2.26554	0
PS15m_001221-T1	106.715	-0.837207	0.634537	-1.3194	0.187036	0.99903	7.51959	6.52328	6.26991	6.28942
PS15m_007444-T1	31.8137	-0.836456	0.897823	-0.931649	0.351518	0.99903	5.54298	5.2061	5.06052	3.8426
PS15m_001756-T1	247.951	-0.836309	0.622364	-1.34376	0.179025	0.99903	8.60288	7.95888	8.05871	6.5167
PS15m_008912-T1	18.5789	-0.835913	1.09942	-0.760324	0.447061	0.99903	4.6258	4.64055	2.93821	4.39364
PS15m_009531-T1	890.597	-0.835346	0.536974	-1.55565	0.11979	0.99903	9.66479	10.525	9.70897	8.79534
PS15m_004948-T2	2.66785	-0.835332	2.7635	-0.302273	0.762444	0.99903	0.908716	2.8044	2.26554	0
PS15m_002482-T1	116.716	-0.835172	0.582197	-1.43452	0.151425	0.99903	7.18752	7.28012	6.48453	6.32416
PS15m_002811-T1	122.573	-0.834768	0.680906	-1.22597	0.220211	0.99903	7.44164	7.15241	7.08955	5.39204
PS15m_002776-T1	313.555	-0.834618	0.562025	-1.48502	0.137539	0.99903	8.46997	8.81738	8.28254	7.14093
PS15m_006922-T1	158.392	-0.83456	0.643861	-1.29618	0.194913	0.99903	7.65135	7.69284	7.42941	5.83907
PS15m_003192-T1	126.509	-0.833796	0.577463	-1.44389	0.148769	0.99903	7.51267	7.16449	6.5881	6.45533
PS15m_007871-T1	3936.38	-0.833777	0.547608	-1.52258	0.127864	0.99903	12.8464	11.4111	11.6575	11.2473
PS15m_009176-T1	143.036	-0.833551	0.571795	-1.45778	0.144902	0.99903	7.76627	7.23498	6.61637	6.77711
PS15m_009497-T1	253.028	-0.833282	0.542521	-1.53594	0.124552	0.99903	8.38544	8.30308	7.87198	7.04004
PS15m_001719-T1	206.556	-0.833198	0.56003	-1.48777	0.13681	0.99903	8.35096	7.67605	7.47645	6.92025
PS15m_002458-T1	1247.06	-0.83192	0.552016	-1.50706	0.131796	0.99903	10.7391	10.5378	10.3597	8.91414
PS15m_010825-T1	176.706	-0.831461	0.539616	-1.54084	0.123356	0.99903	7.95153	7.69284	6.95209	7.05045
PS15m_012167-T1	24.49	-0.831255	0.940967	-0.883405	0.377017	0.99903	5.02616	5.00565	4.25472	4.18265
PS15m_011068-T1	355.211	-0.831175	0.870758	-0.954542	0.339809	0.99903	9.76421	5.38206	8.23318	7.73222
PS15m_008581-T1	89.8479	-0.830312	0.666285	-1.24618	0.212698	0.99903	7.28001	6.25587	6.23387	5.81484
PS15m_007860-T1	793.773	-0.828919	0.548567	-1.51106	0.130772	0.99903	9.85175	10.1158	8.34723	9.67928
PS15m_004297-T1	1069.86	-0.826732	0.562307	-1.47025	0.141494	0.99903	10.4417	10.3964	10.1664	8.62814
PS15m_008916-T1	229.709	-0.826159	0.916058	-0.901863	0.36713	0.99903	9.14025	4.64055	6.68473	7.85016
PS15m_002291-T1	252.468	-0.825762	0.617748	-1.33673	0.181311	0.99903	7.68864	8.78642	6.80015	7.99196
PS15m_004067-T1	557.362	-0.824089	0.519581	-1.58606	0.112725	0.99903	9.88291	8.91363	8.66743	8.64542
PS15m_000882-T1	639.522	-0.82335	0.564113	-1.45955	0.144415	0.99903	10.1723	8.91363	9.17008	8.45083
PS15m_000027-T1	597.342	-0.822575	0.519442	-1.58357	0.113291	0.99903	9.45897	9.6876	9.16051	8.19333
PS15m_003608-T1	171.238	-0.821619	0.567894	-1.44678	0.147958	0.99903	8.07402	7.40766	7.14882	6.75181
PS15m_011755-T1	159.902	-0.82037	0.609945	-1.34499	0.178628	0.99903	8.09731	7.09039	7.16805	6.48634
PS15m_000680-T1	180.908	-0.819104	0.583518	-1.40373	0.160398	0.99903	8.16943	7.45764	7.37253	6.61819
PS15m_008228-T1	256.648	-0.81887	0.534228	-1.53281	0.125322	0.99903	8.49825	8.20699	7.84236	7.16988
[truncated: 12,121 more rows]
