# Supplementary material for: RNAi epimutations conferring antifungal drug resistance are inheritable
Source: Nat Commun. 2025 Aug 7;16:7293. doi: 10.1038/s41467-025-62572-6 (PMC12332000; doi:10.1038/s41467-025-62572-6)
Supplement: Supplementary file 11 — Source data [file 41467_2025_62572_MOESM11_ESM.zip]

Archive with 20 entries (10 files):
- ChisquareTests/
- ChisquareTests/sourceDataChisquareTests.txt
- Fig3e/
- Fig3e/sourceDataFig3e.xls
- Fig3g/
- Fig3g/sourceDataFig3g.tsv
- SupplementaryFig10bef/
- SupplementaryFig10bef/sourceDataSupplementaryFig10bef.tsv
- SupplementaryFig1b/
- SupplementaryFig1b/sourceDataSupplementaryFig1b.tsv
- SupplementaryFig1g/
- SupplementaryFig1g/sourceDataSupplementaryFig1g.pdf
- SupplementaryFig2de/
- SupplementaryFig2de/sourceDataSupplementaryFig2de.tsv
- SupplementaryFig6h/
- SupplementaryFig6h/sourceDataSupplementaryFig1gFig6hFkbANorthernBlot.pdf
- SupplementaryFig9b/
- SupplementaryFig9b/sourceDataSupplementaryFig9b.tsv
- SupplementaryFig9c/
- SupplementaryFig9c/sourceDataSupplementaryFig9c.tsv
