# Supplementary material for: RNAi epimutations conferring antifungal drug resistance are inheritable
Source: Nat Commun. 2025 Aug 7;16:7293. doi: 10.1038/s41467-025-62572-6 (PMC12332000; doi:10.1038/s41467-025-62572-6)
Supplement: Supplementary file 11 — Source data [file 41467_2025_62572_MOESM11_ESM.zip › ChisquareTests/sourceDataChisquareTests.txt]

Progeny from – mating type epimutant cross:

> observed <- c(resistant = 6, susceptible = 16)
> expected <- c(0.5, 0.5)
> chisq.test(x = observed, p = expected)

	Chi-squared test for given probabilities

data:  observed
X-squared = 4.5455, df = 1, p-value = 0.03301

==================================================

Progeny from + mating type epimutant cross:

> observed <- c(resistant = 2, susceptible = 9)
> expected <- c(0.5, 0.5)
> chisq.test(x = observed, p = expected)

	Chi-squared test for given probabilities

data:  observed
X-squared = 4.4545, df = 1, p-value = 0.03481

==================================================

Progeny from - and + mating type epimutants cross:

> observed <- c(resistant = 7, susceptible = 2)
> expected <- c(0.95, 0.05)
> chisq.test(x = observed, p = expected)

	Chi-squared test for given probabilities

data:  observed
X-squared = 5.6199, df = 1, p-value = 0.01776

Warning message:
In chisq.test(x = observed, p = expected) :
  Chi-squared approximation may be incorrect
