# Supplementary material for: RNAi epimutations conferring antifungal drug resistance are inheritable
Source: Nat Commun. 2025 Aug 7;16:7293. doi: 10.1038/s41467-025-62572-6 (PMC12332000; doi:10.1038/s41467-025-62572-6)
Supplement: Supplementary file 11 — Source data [file 41467_2025_62572_MOESM11_ESM.zip › Fig3e/sourceDataFig3e.xls]

## Sheet: Sheet1
qPCR individual fold values						One-way ANOVA with Tukey’s HSD test
strain	gene	foldIn	factor			Multiple Comparisons of Means: Tukey Contrasts
PS10_E3	pyrF	0.423	pyrF_5'-UTR
PS10_E3	pyrF	0.591	pyrF_5'-UTR			Linear Hypotheses:	Estimate	Std.Error	t.value	Pr(>|t|)	Sig.
PS10_E3	pyrF	0.575	pyrF_5'-UTR			E4_pyrG_3'-UTR-E4_CEN==0	-133.736	13.7388	-9.734	<0.001	***
PS10_WT	pyrF	0.483	pyrF_5'-UTR			E4_pyrG_5'-UTR-E4_CEN==0	-133.821	13.7388	-9.74	<0.001	***
PS10_WT	pyrF	0.605	pyrF_5'-UTR			E4_pyrG_exon-E4_CEN==0	-133.834	13.7388	-9.741	<0.001	***
PS10_WT	pyrF	0.628	pyrF_5'-UTR			WT_pyrG_3'-UTR-E4_CEN==0	-133.491	13.7388	-9.716	<0.001	***
PS10_E3	pyrF	1.219	pyrF_exon			WT_pyrG_5'-UTR-E4_CEN==0	-132.985	13.7388	-9.679	<0.001	***
PS10_E3	pyrF	1.366	pyrF_exon			WT_pyrG_exon-E4_CEN==0	-133.044	13.7388	-9.684	<0.001	***
PS10_E3	pyrF	1.309	pyrF_exon			WT_WT_CEN-E4_CEN==0	-47.9533	13.7388	-3.49	0.0474	*
PS10_WT	pyrF	0.971	pyrF_exon			E4_pyrG_5'-UTR-E4_pyrG_3'-UTR==0	-0.08433	13.7388	-0.006	1
PS10_WT	pyrF	0.983	pyrF_exon			E4_pyrG_exon-E4_pyrG_3'-UTR==0	-0.09733	13.7388	-0.007	1
PS10_WT	pyrF	0.98	pyrF_exon			WT_pyrG_3'-UTR-E4_pyrG_3'-UTR==0	0.245	13.7388	0.018	1
PS10_E3	pyrF	1.022	pyrF_3'-UTR			WT_pyrG_5'-UTR-E4_pyrG_3'-UTR==0	0.75133	13.7388	0.055	1
PS10_E3	pyrF	1.129	pyrF_3'-UTR			WT_pyrG_exon-E4_pyrG_3'-UTR==0	0.69233	13.7388	0.05	1
PS10_E3	pyrF	1.127	pyrF_3'-UTR			WT_WT_CEN-E4_pyrG_3'-UTR==0	85.783	13.7388	6.244	<0.001	***
PS10_WT	pyrF	0.72	pyrF_3'-UTR			E4_pyrG_exon-E4_pyrG_5'-UTR==0	-0.013	13.7388	-0.001	1
PS10_WT	pyrF	0.712	pyrF_3'-UTR			WT_pyrG_3'-UTR-E4_pyrG_5'-UTR==0	0.32933	13.7388	0.024	1
PS10_WT	pyrF	0.847	pyrF_3'-UTR			WT_pyrG_5'-UTR-E4_pyrG_5'-UTR==0	0.83567	13.7388	0.061	1
PS10_WT	CEN	89.24	CEN			WT_pyrG_exon-E4_pyrG_5'-UTR==0	0.77667	13.7388	0.057	1
PS10_WT	CEN	93.188	CEN			WT_WT_CEN-E4_pyrG_5'-UTR==0	85.8673	13.7388	6.25	<0.001	***
PS10_WT	CEN	77.514	CEN			WT_pyrG_3'-UTR-E4_pyrG_exon==0	0.34233	13.7388	0.025	1
PS10_E3	CEN	240.961	CEN			WT_pyrG_5'-UTR-E4_pyrG_exon==0	0.84867	13.7388	0.062	1
PS10_E3	CEN	174.656	CEN			WT_pyrG_exon-E4_pyrG_exon==0	0.78967	13.7388	0.057	1
PS10_E3	CEN	169.865	CEN			WT_WT_CEN-E4_pyrG_exon==0	85.8803	13.7388	6.251	<0.001	***
PS10_E4	pyrG	0.756	pyrG_5'-UTR			WT_pyrG_5'-UTR-WT_pyrG_3'-UTR==0	0.50633	13.7388	0.037	1
PS10_E4	pyrG	0.836	pyrG_5'-UTR			WT_pyrG_exon-WT_pyrG_3'-UTR==0	0.44733	13.7388	0.033	1
PS10_E4	pyrG	0.748	pyrG_5'-UTR			WT_WT_CEN-WT_pyrG_3'-UTR==0	85.538	13.7388	6.226	<0.001	***
PS10_WT	pyrG	1.34	pyrG_5'-UTR			WT_pyrG_exon-WT_pyrG_5'-UTR==0	-0.059	13.7388	-0.004	1
PS10_WT	pyrG	1.735	pyrG_5'-UTR			WT_WT_CEN-WT_pyrG_5'-UTR==0	85.0317	13.7388	6.189	<0.001	***
PS10_WT	pyrG	1.772	pyrG_5'-UTR			WT_WT_CEN-WT_pyrG_exon==0	85.0907	13.7388	6.193	<0.001	***
PS10_E4	pyrG	0.812	pyrG_exon			---
PS10_E4	pyrG	0.752	pyrG_exon			Signif. codes: 0 ‘***’ 0.001 ‘**’ 0.01 ‘*’ 0.05 ‘.’ 0.1 ‘ ’ 1
PS10_E4	pyrG	0.737	pyrG_exon			(Adjusted p values reported -- single-step method)
PS10_WT	pyrG	1.589	pyrG_exon
PS10_WT	pyrG	1.366	pyrG_exon			Linear Hypotheses:	Estimate	Std.Error	t.value	Pr(>|t|)	Sig.
PS10_WT	pyrG	1.715	pyrG_exon			E3_pyrF_3'-UTR-E3_CEN==0	-194.068	11.71	-16.573	<1e-04	***
PS10_E4	pyrG	0.93	pyrG_3'-UTR			E3_pyrF_5'-UTR-E3_CEN==0	-194.631	11.71	-16.621	<1e-04	***
PS10_E4	pyrG	0.817	pyrG_3'-UTR			E3_pyrF_exon-E3_CEN==0	-193.863	11.71	-16.555	<1e-04	***
PS10_E4	pyrG	0.846	pyrG_3'-UTR			WT_pyrF_3'-UTR-E3_CEN==0	-194.401	11.71	-16.601	<1e-04	***
PS10_WT	pyrG	1.199	pyrG_3'-UTR			WT_pyrF_5'-UTR-E3_CEN==0	-194.589	11.71	-16.617	<1e-04	***
PS10_WT	pyrG	1.115	pyrG_3'-UTR			WT_pyrF_exon-E3_CEN==0	-194.183	11.71	-16.583	<1e-04	***
PS10_WT	pyrG	1.014	pyrG_3'-UTR			WT_WT_CEN-E3_CEN==0	-108.513	11.71	-9.267	<1e-04	***
PS10_E4	CEN	121.262	CEN			E3_pyrF_5'-UTR-E3_pyrF_3'-UTR==0	-0.563	11.71	-0.048	1
PS10_E4	CEN	95.827	CEN			E3_pyrF_exon-E3_pyrF_3'-UTR==0	0.20533	11.71	0.018	1
PS10_E4	CEN	186.713	CEN			WT_pyrF_3'-UTR-E3_pyrF_3'-UTR==0	-0.333	11.71	-0.028	1
						WT_pyrF_5'-UTR-E3_pyrF_3'-UTR==0	-0.52067	11.71	-0.044	1
						WT_pyrF_exon-E3_pyrF_3'-UTR==0	-0.11467	11.71	-0.01	1
						WT_WT_CEN-E3_pyrF_3'-UTR==0	85.5547	11.71	7.306	<1e-04	***
						E3_pyrF_exon-E3_pyrF_5'-UTR==0	0.76833	11.71	0.066	1
						WT_pyrF_3'-UTR-E3_pyrF_5'-UTR==0	0.23	11.71	0.02	1
						WT_pyrF_5'-UTR-E3_pyrF_5'-UTR==0	0.04233	11.71	0.004	1
						WT_pyrF_exon-E3_pyrF_5'-UTR==0	0.44833	11.71	0.038	1
						WT_WT_CEN-E3_pyrF_5'-UTR==0	86.1177	11.71	7.354	<1e-04	***
						WT_pyrF_3'-UTR-E3_pyrF_exon==0	-0.53833	11.71	-0.046	1
						WT_pyrF_5'-UTR-E3_pyrF_exon==0	-0.726	11.71	-0.062	1
						WT_pyrF_exon-E3_pyrF_exon==0	-0.32	11.71	-0.027	1
						WT_WT_CEN-E3_pyrF_exon==0	85.3493	11.71	7.289	<1e-04	***
						WT_pyrF_5'-UTR-WT_pyrF_3'-UTR==0	-0.18767	11.71	-0.016	1
						WT_pyrF_exon-WT_pyrF_3'-UTR==0	0.21833	11.71	0.019	1
						WT_WT_CEN-WT_pyrF_3'-UTR==0	85.8877	11.71	7.335	<1e-04	***
						WT_pyrF_exon-WT_pyrF_5'-UTR==0	0.406	11.71	0.035	1
						WT_WT_CEN-WT_pyrF_5'-UTR==0	86.0753	11.71	7.351	<1e-04	***
						WT_WT_CEN-WT_pyrF_exon==0	85.6693	11.71	7.316	<1e-04	***
						---
						Signif. codes: 0 ‘***’ 0.001 ‘**’ 0.01 ‘*’ 0.05 ‘.’ 0.1 ‘ ’ 1
						(Adjusted p values reported -- single-step method)
