# Supplementary material for: RNAi epimutations conferring antifungal drug resistance are inheritable
Source: Nat Commun. 2025 Aug 7;16:7293. doi: 10.1038/s41467-025-62572-6 (PMC12332000; doi:10.1038/s41467-025-62572-6)
Supplement: Supplementary file 11 — Source data [file 41467_2025_62572_MOESM11_ESM.zip › SupplementaryFig9b/sourceDataSupplementaryFig9b.tsv]

E3m	sense	10	A	2
E3m	sense	10	C	0
E3m	sense	10	G	0
E3m	sense	10	T	0
E3m	sense	10	N	0
E3m	sense	11	A	0
E3m	sense	11	C	0
E3m	sense	11	G	0
E3m	sense	11	T	0
E3m	sense	11	N	0
E3m	sense	12	A	0
E3m	sense	12	C	2
E3m	sense	12	G	1
E3m	sense	12	T	1
E3m	sense	12	N	0
E3m	sense	13	A	0
E3m	sense	13	C	0
E3m	sense	13	G	2
E3m	sense	13	T	1
E3m	sense	13	N	0
E3m	sense	14	A	0
E3m	sense	14	C	0
E3m	sense	14	G	1
E3m	sense	14	T	1
E3m	sense	14	N	0
E3m	sense	15	A	0
E3m	sense	15	C	0
E3m	sense	15	G	0
E3m	sense	15	T	2
E3m	sense	15	N	0
E3m	sense	16	A	3
E3m	sense	16	C	2
E3m	sense	16	G	2
E3m	sense	16	T	16
E3m	sense	16	N	0
E3m	sense	17	A	0
E3m	sense	17	C	0
E3m	sense	17	G	6
E3m	sense	17	T	1
E3m	sense	17	N	0
E3m	sense	18	A	1
E3m	sense	18	C	0
E3m	sense	18	G	0
E3m	sense	18	T	48
E3m	sense	18	N	0
E3m	sense	19	A	5
E3m	sense	19	C	1
E3m	sense	19	G	1
E3m	sense	19	T	46
E3m	sense	19	N	0
E3m	sense	20	A	6
E3m	sense	20	C	3
E3m	sense	20	G	0
E3m	sense	20	T	85
E3m	sense	20	N	0
E3m	sense	21	A	13
E3m	sense	21	C	0
E3m	sense	21	G	1
E3m	sense	21	T	345
E3m	sense	21	N	0
E3m	sense	22	A	45
E3m	sense	22	C	4
E3m	sense	22	G	3
E3m	sense	22	T	446
E3m	sense	22	N	0
E3m	sense	23	A	34
E3m	sense	23	C	10
E3m	sense	23	G	6
E3m	sense	23	T	1001
E3m	sense	23	N	0
E3m	sense	24	A	14
E3m	sense	24	C	3
E3m	sense	24	G	0
E3m	sense	24	T	698
E3m	sense	24	N	0
E3m	sense	25	A	1
E3m	sense	25	C	4
E3m	sense	25	G	1
E3m	sense	25	T	7
E3m	sense	25	N	0
E3m	sense	26	A	0
E3m	sense	26	C	5
E3m	sense	26	G	0
E3m	sense	26	T	0
E3m	sense	26	N	0
E3m	sense	27	A	0
E3m	sense	27	C	0
E3m	sense	27	G	0
E3m	sense	27	T	1
E3m	sense	27	N	0
E3m	sense	28	A	0
E3m	sense	28	C	1
E3m	sense	28	G	0
E3m	sense	28	T	3
E3m	sense	28	N	0
E3m	sense	29	A	0
E3m	sense	29	C	0
E3m	sense	29	G	2
E3m	sense	29	T	0
E3m	sense	29	N	0
E3m	sense	30	A	0
E3m	sense	30	C	1
E3m	sense	30	G	1
E3m	sense	30	T	0
E3m	sense	30	N	0
E3m	sense	31	A	0
E3m	sense	31	C	1
E3m	sense	31	G	0
E3m	sense	31	T	0
E3m	sense	31	N	0
E3m	sense	32	A	0
E3m	sense	32	C	0
E3m	sense	32	G	0
E3m	sense	32	T	1
E3m	sense	32	N	0
E3m	sense	33	A	0
E3m	sense	33	C	0
E3m	sense	33	G	0
E3m	sense	33	T	0
E3m	sense	33	N	0
E3m	sense	34	A	0
E3m	sense	34	C	0
E3m	sense	34	G	0
E3m	sense	34	T	0
E3m	sense	34	N	0
E3m	sense	35	A	0
E3m	sense	35	C	0
E3m	sense	35	G	0
E3m	sense	35	T	0
E3m	sense	35	N	0
E3m	sense	36	A	0
E3m	sense	36	C	0
E3m	sense	36	G	0
E3m	sense	36	T	0
E3m	sense	36	N	0
E3m	sense	37	A	0
E3m	sense	37	C	0
E3m	sense	37	G	0
E3m	sense	37	T	0
E3m	sense	37	N	0
E3m	sense	38	A	0
E3m	sense	38	C	0
E3m	sense	38	G	0
E3m	sense	38	T	0
E3m	sense	38	N	0
E3m	sense	39	A	0
E3m	sense	39	C	0
E3m	sense	39	G	1
E3m	sense	39	T	0
E3m	sense	39	N	0
E3m	sense	40	A	0
E3m	sense	40	C	0
E3m	sense	40	G	0
E3m	sense	40	T	0
E3m	sense	40	N	0
E3m	sense	41	A	0
E3m	sense	41	C	0
E3m	sense	41	G	0
E3m	sense	41	T	0
E3m	sense	41	N	0
E3m	sense	42	A	0
E3m	sense	42	C	0
E3m	sense	42	G	0
E3m	sense	42	T	0
E3m	sense	42	N	0
E3m	sense	43	A	0
E3m	sense	43	C	0
E3m	sense	43	G	0
E3m	sense	43	T	0
E3m	sense	43	N	0
E3m	sense	44	A	0
E3m	sense	44	C	0
E3m	sense	44	G	0
E3m	sense	44	T	0
E3m	sense	44	N	0
E3m	sense	45	A	0
E3m	sense	45	C	0
E3m	sense	45	G	0
E3m	sense	45	T	0
E3m	sense	45	N	0
E3m	sense	46	A	0
E3m	sense	46	C	0
E3m	sense	46	G	0
E3m	sense	46	T	0
E3m	sense	46	N	0
E3m	sense	47	A	0
E3m	sense	47	C	0
E3m	sense	47	G	0
E3m	sense	47	T	0
E3m	sense	47	N	0
E3m	sense	48	A	0
E3m	sense	48	C	0
E3m	sense	48	G	0
E3m	sense	48	T	0
E3m	sense	48	N	0
E3m	sense	49	A	0
E3m	sense	49	C	0
E3m	sense	49	G	0
E3m	sense	49	T	0
E3m	sense	49	N	0
E3m	sense	50	A	0
E3m	sense	50	C	0
E3m	sense	50	G	0
E3m	sense	50	T	0
E3m	sense	50	N	0
E3m	antisense	10	T	1
E3m	antisense	10	G	1
E3m	antisense	10	C	1
E3m	antisense	10	A	0
E3m	antisense	10	N	0
E3m	antisense	11	T	1
E3m	antisense	11	G	3
E3m	antisense	11	C	0
E3m	antisense	11	A	0
E3m	antisense	11	N	0
E3m	antisense	12	T	6
E3m	antisense	12	G	0
E3m	antisense	12	C	0
E3m	antisense	12	A	0
E3m	antisense	12	N	0
E3m	antisense	13	T	4
E3m	antisense	13	G	1
E3m	antisense	13	C	0
E3m	antisense	13	A	1
E3m	antisense	13	N	0
E3m	antisense	14	T	5
E3m	antisense	14	G	0
E3m	antisense	14	C	0
E3m	antisense	14	A	0
E3m	antisense	14	N	0
E3m	antisense	15	T	10
E3m	antisense	15	G	1
E3m	antisense	15	C	0
E3m	antisense	15	A	1
E3m	antisense	15	N	0
E3m	antisense	16	T	21
E3m	antisense	16	G	2
E3m	antisense	16	C	0
E3m	antisense	16	A	1
E3m	antisense	16	N	0
E3m	antisense	17	T	43
E3m	antisense	17	G	0
E3m	antisense	17	C	0
E3m	antisense	17	A	6
E3m	antisense	17	N	0
E3m	antisense	18	T	158
E3m	antisense	18	G	2
E3m	antisense	18	C	0
E3m	antisense	18	A	13
E3m	antisense	18	N	0
E3m	antisense	19	T	460
E3m	antisense	19	G	0
E3m	antisense	19	C	1
E3m	antisense	19	A	25
E3m	antisense	19	N	0
E3m	antisense	20	T	916
E3m	antisense	20	G	1
E3m	antisense	20	C	3
E3m	antisense	20	A	28
E3m	antisense	20	N	0
E3m	antisense	21	T	7264
E3m	antisense	21	G	1
E3m	antisense	21	C	1
E3m	antisense	21	A	64
E3m	antisense	21	N	0
E3m	antisense	22	T	2077
E3m	antisense	22	G	1
E3m	antisense	22	C	3
E3m	antisense	22	A	255
E3m	antisense	22	N	0
E3m	antisense	23	T	9358
E3m	antisense	23	G	2
E3m	antisense	23	C	1
E3m	antisense	23	A	782
E3m	antisense	23	N	0
E3m	antisense	24	T	4281
E3m	antisense	24	G	0
E3m	antisense	24	C	1
E3m	antisense	24	A	358
E3m	antisense	24	N	0
E3m	antisense	25	T	57
E3m	antisense	25	G	0
E3m	antisense	25	C	0
E3m	antisense	25	A	12
E3m	antisense	25	N	0
E3m	antisense	26	T	1
E3m	antisense	26	G	0
E3m	antisense	26	C	1
E3m	antisense	26	A	1
E3m	antisense	26	N	0
E3m	antisense	27	T	2
E3m	antisense	27	G	0
E3m	antisense	27	C	1
E3m	antisense	27	A	0
E3m	antisense	27	N	0
E3m	antisense	28	T	1
E3m	antisense	28	G	0
E3m	antisense	28	C	0
E3m	antisense	28	A	0
E3m	antisense	28	N	0
E3m	antisense	29	T	1
E3m	antisense	29	G	0
E3m	antisense	29	C	0
E3m	antisense	29	A	0
E3m	antisense	29	N	0
E3m	antisense	30	T	1
E3m	antisense	30	G	0
E3m	antisense	30	C	0
E3m	antisense	30	A	1
E3m	antisense	30	N	0
E3m	antisense	31	T	0
E3m	antisense	31	G	0
E3m	antisense	31	C	0
E3m	antisense	31	A	0
E3m	antisense	31	N	0
E3m	antisense	32	T	0
E3m	antisense	32	G	0
E3m	antisense	32	C	0
E3m	antisense	32	A	0
E3m	antisense	32	N	0
E3m	antisense	33	T	0
E3m	antisense	33	G	0
E3m	antisense	33	C	0
E3m	antisense	33	A	0
E3m	antisense	33	N	0
E3m	antisense	34	T	0
E3m	antisense	34	G	0
E3m	antisense	34	C	0
E3m	antisense	34	A	0
E3m	antisense	34	N	0
E3m	antisense	35	T	0
E3m	antisense	35	G	0
E3m	antisense	35	C	0
E3m	antisense	35	A	0
E3m	antisense	35	N	0
E3m	antisense	36	T	0
E3m	antisense	36	G	0
E3m	antisense	36	C	0
E3m	antisense	36	A	0
E3m	antisense	36	N	0
E3m	antisense	37	T	0
E3m	antisense	37	G	0
E3m	antisense	37	C	0
E3m	antisense	37	A	0
E3m	antisense	37	N	0
E3m	antisense	38	T	0
E3m	antisense	38	G	0
E3m	antisense	38	C	0
E3m	antisense	38	A	0
E3m	antisense	38	N	0
E3m	antisense	39	T	0
E3m	antisense	39	G	0
E3m	antisense	39	C	0
E3m	antisense	39	A	0
E3m	antisense	39	N	0
E3m	antisense	40	T	0
E3m	antisense	40	G	0
E3m	antisense	40	C	0
E3m	antisense	40	A	0
E3m	antisense	40	N	0
E3m	antisense	41	T	0
E3m	antisense	41	G	0
E3m	antisense	41	C	0
E3m	antisense	41	A	0
E3m	antisense	41	N	0
E3m	antisense	42	T	0
E3m	antisense	42	G	0
E3m	antisense	42	C	0
E3m	antisense	42	A	0
E3m	antisense	42	N	0
E3m	antisense	43	T	0
E3m	antisense	43	G	0
E3m	antisense	43	C	0
E3m	antisense	43	A	0
E3m	antisense	43	N	0
E3m	antisense	44	T	0
E3m	antisense	44	G	0
E3m	antisense	44	C	0
E3m	antisense	44	A	0
E3m	antisense	44	N	0
E3m	antisense	45	T	0
E3m	antisense	45	G	0
E3m	antisense	45	C	0
E3m	antisense	45	A	0
E3m	antisense	45	N	0
E3m	antisense	46	T	0
E3m	antisense	46	G	0
E3m	antisense	46	C	0
E3m	antisense	46	A	0
E3m	antisense	46	N	0
E3m	antisense	47	T	0
E3m	antisense	47	G	0
E3m	antisense	47	C	0
E3m	antisense	47	A	0
E3m	antisense	47	N	0
E3m	antisense	48	T	0
E3m	antisense	48	G	0
E3m	antisense	48	C	0
E3m	antisense	48	A	0
E3m	antisense	48	N	0
E3m	antisense	49	T	0
E3m	antisense	49	G	0
E3m	antisense	49	C	0
E3m	antisense	49	A	0
E3m	antisense	49	N	0
E3m	antisense	50	T	0
E3m	antisense	50	G	0
E3m	antisense	50	C	0
E3m	antisense	50	A	0
E3m	antisense	50	N	0
E6m	sense	10	A	0
E6m	sense	10	C	0
E6m	sense	10	G	1
E6m	sense	10	T	0
E6m	sense	10	N	0
E6m	sense	11	A	0
E6m	sense	11	C	0
E6m	sense	11	G	0
E6m	sense	11	T	0
E6m	sense	11	N	0
E6m	sense	12	A	3
E6m	sense	12	C	17
E6m	sense	12	G	8
E6m	sense	12	T	2
E6m	sense	12	N	0
E6m	sense	13	A	1
E6m	sense	13	C	3
E6m	sense	13	G	7
E6m	sense	13	T	2
E6m	sense	13	N	0
E6m	sense	14	A	1
E6m	sense	14	C	4
E6m	sense	14	G	4
E6m	sense	14	T	3
E6m	sense	14	N	0
E6m	sense	15	A	0
E6m	sense	15	C	4
E6m	sense	15	G	16
E6m	sense	15	T	5
E6m	sense	15	N	0
E6m	sense	16	A	2
E6m	sense	16	C	13
E6m	sense	16	G	12
E6m	sense	16	T	7
E6m	sense	16	N	0
E6m	sense	17	A	3
E6m	sense	17	C	8
E6m	sense	17	G	7
E6m	sense	17	T	12
E6m	sense	17	N	0
E6m	sense	18	A	4
E6m	sense	18	C	12
E6m	sense	18	G	7
E6m	sense	18	T	95
E6m	sense	18	N	0
E6m	sense	19	A	5
E6m	sense	19	C	8
E6m	sense	19	G	18
E6m	sense	19	T	67
E6m	sense	19	N	0
E6m	sense	20	A	16
E6m	sense	20	C	35
E6m	sense	20	G	19
E6m	sense	20	T	107
E6m	sense	20	N	0
E6m	sense	21	A	15
E6m	sense	21	C	33
E6m	sense	21	G	22
E6m	sense	21	T	464
E6m	sense	21	N	0
E6m	sense	22	A	38
E6m	sense	22	C	27
E6m	sense	22	G	24
E6m	sense	22	T	502
E6m	sense	22	N	0
E6m	sense	23	A	17
E6m	sense	23	C	42
E6m	sense	23	G	11
E6m	sense	23	T	767
E6m	sense	23	N	0
E6m	sense	24	A	16
E6m	sense	24	C	16
E6m	sense	24	G	3
E6m	sense	24	T	856
E6m	sense	24	N	0
E6m	sense	25	A	5
E6m	sense	25	C	16
E6m	sense	25	G	2
E6m	sense	25	T	13
E6m	sense	25	N	0
E6m	sense	26	A	0
E6m	sense	26	C	8
E6m	sense	26	G	2
E6m	sense	26	T	7
E6m	sense	26	N	0
E6m	sense	27	A	0
E6m	sense	27	C	3
E6m	sense	27	G	2
E6m	sense	27	T	7
E6m	sense	27	N	0
E6m	sense	28	A	0
E6m	sense	28	C	4
E6m	sense	28	G	2
E6m	sense	28	T	2
E6m	sense	28	N	0
E6m	sense	29	A	1
E6m	sense	29	C	2
E6m	sense	29	G	0
E6m	sense	29	T	2
E6m	sense	29	N	0
E6m	sense	30	A	3
E6m	sense	30	C	0
E6m	sense	30	G	1
E6m	sense	30	T	2
E6m	sense	30	N	0
E6m	sense	31	A	0
E6m	sense	31	C	0
E6m	sense	31	G	0
E6m	sense	31	T	1
E6m	sense	31	N	0
E6m	sense	32	A	0
E6m	sense	32	C	3
E6m	sense	32	G	0
E6m	sense	32	T	0
E6m	sense	32	N	0
E6m	sense	33	A	1
E6m	sense	33	C	0
E6m	sense	33	G	2
E6m	sense	33	T	0
E6m	sense	33	N	0
E6m	sense	34	A	0
E6m	sense	34	C	1
E6m	sense	34	G	0
E6m	sense	34	T	2
E6m	sense	34	N	0
E6m	sense	35	A	0
E6m	sense	35	C	0
E6m	sense	35	G	0
E6m	sense	35	T	1
E6m	sense	35	N	0
E6m	sense	36	A	0
E6m	sense	36	C	0
E6m	sense	36	G	0
E6m	sense	36	T	1
E6m	sense	36	N	0
E6m	sense	37	A	0
E6m	sense	37	C	0
E6m	sense	37	G	0
E6m	sense	37	T	0
E6m	sense	37	N	0
E6m	sense	38	A	0
E6m	sense	38	C	1
E6m	sense	38	G	0
E6m	sense	38	T	0
E6m	sense	38	N	0
E6m	sense	39	A	0
E6m	sense	39	C	0
E6m	sense	39	G	1
E6m	sense	39	T	0
E6m	sense	39	N	0
E6m	sense	40	A	0
E6m	sense	40	C	0
E6m	sense	40	G	0
E6m	sense	40	T	0
E6m	sense	40	N	0
E6m	sense	41	A	0
E6m	sense	41	C	0
E6m	sense	41	G	0
E6m	sense	41	T	1
E6m	sense	41	N	0
E6m	sense	42	A	0
E6m	sense	42	C	0
E6m	sense	42	G	0
E6m	sense	42	T	0
E6m	sense	42	N	0
E6m	sense	43	A	0
E6m	sense	43	C	0
E6m	sense	43	G	0
E6m	sense	43	T	0
E6m	sense	43	N	0
E6m	sense	44	A	0
E6m	sense	44	C	0
E6m	sense	44	G	0
E6m	sense	44	T	0
E6m	sense	44	N	0
E6m	sense	45	A	0
E6m	sense	45	C	0
E6m	sense	45	G	0
E6m	sense	45	T	0
E6m	sense	45	N	0
E6m	sense	46	A	0
E6m	sense	46	C	0
E6m	sense	46	G	0
E6m	sense	46	T	0
E6m	sense	46	N	0
E6m	sense	47	A	0
E6m	sense	47	C	0
E6m	sense	47	G	0
E6m	sense	47	T	0
E6m	sense	47	N	0
E6m	sense	48	A	0
E6m	sense	48	C	0
E6m	sense	48	G	0
E6m	sense	48	T	0
E6m	sense	48	N	0
E6m	sense	49	A	0
E6m	sense	49	C	0
E6m	sense	49	G	0
E6m	sense	49	T	0
E6m	sense	49	N	0
E6m	sense	50	A	0
E6m	sense	50	C	0
E6m	sense	50	G	0
E6m	sense	50	T	0
E6m	sense	50	N	0
E6m	antisense	10	T	1
E6m	antisense	10	G	3
E6m	antisense	10	C	0
E6m	antisense	10	A	0
E6m	antisense	10	N	0
E6m	antisense	11	T	10
E6m	antisense	11	G	2
E6m	antisense	11	C	0
E6m	antisense	11	A	0
E6m	antisense	11	N	0
E6m	antisense	12	T	19
E6m	antisense	12	G	8
E6m	antisense	12	C	2
E6m	antisense	12	A	1
E6m	antisense	12	N	0
E6m	antisense	13	T	35
E6m	antisense	13	G	2
E6m	antisense	13	C	0
E6m	antisense	13	A	0
E6m	antisense	13	N	0
E6m	antisense	14	T	12
E6m	antisense	14	G	2
E6m	antisense	14	C	0
E6m	antisense	14	A	1
E6m	antisense	14	N	0
E6m	antisense	15	T	12
E6m	antisense	15	G	1
E6m	antisense	15	C	1
E6m	antisense	15	A	2
E6m	antisense	15	N	0
E6m	antisense	16	T	41
E6m	antisense	16	G	0
E6m	antisense	16	C	0
E6m	antisense	16	A	2
E6m	antisense	16	N	0
E6m	antisense	17	T	129
E6m	antisense	17	G	0
E6m	antisense	17	C	1
E6m	antisense	17	A	2
E6m	antisense	17	N	0
E6m	antisense	18	T	443
E6m	antisense	18	G	0
E6m	antisense	18	C	1
E6m	antisense	18	A	16
E6m	antisense	18	N	0
E6m	antisense	19	T	556
E6m	antisense	19	G	0
E6m	antisense	19	C	0
E6m	antisense	19	A	18
E6m	antisense	19	N	0
E6m	antisense	20	T	684
E6m	antisense	20	G	3
E6m	antisense	20	C	0
E6m	antisense	20	A	18
E6m	antisense	20	N	0
E6m	antisense	21	T	6077
E6m	antisense	21	G	2
E6m	antisense	21	C	3
E6m	antisense	21	A	44
E6m	antisense	21	N	0
E6m	antisense	22	T	2523
E6m	antisense	22	G	2
E6m	antisense	22	C	5
E6m	antisense	22	A	164
E6m	antisense	22	N	0
E6m	antisense	23	T	10164
E6m	antisense	23	G	4
E6m	antisense	23	C	3
E6m	antisense	23	A	559
E6m	antisense	23	N	0
E6m	antisense	24	T	6326
E6m	antisense	24	G	6
E6m	antisense	24	C	1
E6m	antisense	24	A	252
E6m	antisense	24	N	0
E6m	antisense	25	T	215
E6m	antisense	25	G	5
E6m	antisense	25	C	0
E6m	antisense	25	A	23
E6m	antisense	25	N	0
E6m	antisense	26	T	39
E6m	antisense	26	G	1
E6m	antisense	26	C	0
E6m	antisense	26	A	6
E6m	antisense	26	N	0
E6m	antisense	27	T	19
E6m	antisense	27	G	0
E6m	antisense	27	C	0
E6m	antisense	27	A	0
E6m	antisense	27	N	0
E6m	antisense	28	T	5
E6m	antisense	28	G	0
E6m	antisense	28	C	0
E6m	antisense	28	A	1
E6m	antisense	28	N	0
E6m	antisense	29	T	8
E6m	antisense	29	G	0
E6m	antisense	29	C	0
E6m	antisense	29	A	1
E6m	antisense	29	N	0
E6m	antisense	30	T	3
E6m	antisense	30	G	0
E6m	antisense	30	C	0
E6m	antisense	30	A	0
E6m	antisense	30	N	0
E6m	antisense	31	T	2
E6m	antisense	31	G	0
E6m	antisense	31	C	0
E6m	antisense	31	A	0
E6m	antisense	31	N	0
E6m	antisense	32	T	0
E6m	antisense	32	G	0
E6m	antisense	32	C	0
E6m	antisense	32	A	0
E6m	antisense	32	N	0
E6m	antisense	33	T	3
E6m	antisense	33	G	0
E6m	antisense	33	C	0
E6m	antisense	33	A	0
E6m	antisense	33	N	0
E6m	antisense	34	T	0
E6m	antisense	34	G	0
E6m	antisense	34	C	0
E6m	antisense	34	A	0
E6m	antisense	34	N	0
E6m	antisense	35	T	0
E6m	antisense	35	G	0
E6m	antisense	35	C	0
E6m	antisense	35	A	0
E6m	antisense	35	N	0
E6m	antisense	36	T	2
E6m	antisense	36	G	0
E6m	antisense	36	C	0
E6m	antisense	36	A	0
E6m	antisense	36	N	0
E6m	antisense	37	T	0
E6m	antisense	37	G	0
E6m	antisense	37	C	0
E6m	antisense	37	A	0
E6m	antisense	37	N	0
E6m	antisense	38	T	0
E6m	antisense	38	G	0
E6m	antisense	38	C	0
E6m	antisense	38	A	0
E6m	antisense	38	N	0
E6m	antisense	39	T	0
E6m	antisense	39	G	0
E6m	antisense	39	C	0
E6m	antisense	39	A	0
E6m	antisense	39	N	0
E6m	antisense	40	T	0
E6m	antisense	40	G	0
E6m	antisense	40	C	0
E6m	antisense	40	A	0
E6m	antisense	40	N	0
E6m	antisense	41	T	0
E6m	antisense	41	G	0
E6m	antisense	41	C	0
E6m	antisense	41	A	1
E6m	antisense	41	N	0
E6m	antisense	42	T	0
E6m	antisense	42	G	0
E6m	antisense	42	C	0
E6m	antisense	42	A	0
E6m	antisense	42	N	0
E6m	antisense	43	T	0
E6m	antisense	43	G	0
E6m	antisense	43	C	0
E6m	antisense	43	A	0
E6m	antisense	43	N	0
E6m	antisense	44	T	0
E6m	antisense	44	G	0
E6m	antisense	44	C	0
E6m	antisense	44	A	0
E6m	antisense	44	N	0
E6m	antisense	45	T	0
E6m	antisense	45	G	0
E6m	antisense	45	C	0
E6m	antisense	45	A	0
E6m	antisense	45	N	0
E6m	antisense	46	T	0
E6m	antisense	46	G	0
E6m	antisense	46	C	0
E6m	antisense	46	A	0
E6m	antisense	46	N	0
E6m	antisense	47	T	0
E6m	antisense	47	G	0
E6m	antisense	47	C	0
E6m	antisense	47	A	0
E6m	antisense	47	N	0
E6m	antisense	48	T	0
E6m	antisense	48	G	0
E6m	antisense	48	C	0
E6m	antisense	48	A	0
E6m	antisense	48	N	0
E6m	antisense	49	T	0
E6m	antisense	49	G	0
E6m	antisense	49	C	0
E6m	antisense	49	A	0
E6m	antisense	49	N	0
E6m	antisense	50	T	0
E6m	antisense	50	G	0
E6m	antisense	50	C	0
E6m	antisense	50	A	0
E6m	antisense	50	N	0
E10p	sense	10	A	1
E10p	sense	10	C	0
E10p	sense	10	G	0
E10p	sense	10	T	0
E10p	sense	10	N	0
E10p	sense	11	A	0
E10p	sense	11	C	0
E10p	sense	11	G	0
E10p	sense	11	T	0
E10p	sense	11	N	0
E10p	sense	12	A	2
E10p	sense	12	C	15
E10p	sense	12	G	8
E10p	sense	12	T	4
E10p	sense	12	N	0
E10p	sense	13	A	1
E10p	sense	13	C	4
E10p	sense	13	G	15
E10p	sense	13	T	2
E10p	sense	13	N	0
E10p	sense	14	A	0
E10p	sense	14	C	3
E10p	sense	14	G	4
E10p	sense	14	T	4
E10p	sense	14	N	0
E10p	sense	15	A	1
E10p	sense	15	C	6
E10p	sense	15	G	12
E10p	sense	15	T	3
E10p	sense	15	N	0
E10p	sense	16	A	5
E10p	sense	16	C	5
E10p	sense	16	G	2
E10p	sense	16	T	8
E10p	sense	16	N	0
E10p	sense	17	A	3
E10p	sense	17	C	2
E10p	sense	17	G	1
E10p	sense	17	T	13
E10p	sense	17	N	0
E10p	sense	18	A	1
E10p	sense	18	C	7
E10p	sense	18	G	13
E10p	sense	18	T	46
E10p	sense	18	N	0
E10p	sense	19	A	9
E10p	sense	19	C	13
E10p	sense	19	G	15
E10p	sense	19	T	51
E10p	sense	19	N	0
E10p	sense	20	A	16
E10p	sense	20	C	35
E10p	sense	20	G	15
E10p	sense	20	T	84
E10p	sense	20	N	0
E10p	sense	21	A	10
E10p	sense	21	C	38
E10p	sense	21	G	21
E10p	sense	21	T	303
E10p	sense	21	N	0
E10p	sense	22	A	25
E10p	sense	22	C	35
E10p	sense	22	G	26
E10p	sense	22	T	416
E10p	sense	22	N	0
E10p	sense	23	A	19
E10p	sense	23	C	36
E10p	sense	23	G	8
E10p	sense	23	T	907
E10p	sense	23	N	0
E10p	sense	24	A	22
E10p	sense	24	C	15
E10p	sense	24	G	9
E10p	sense	24	T	685
E10p	sense	24	N	0
E10p	sense	25	A	1
E10p	sense	25	C	27
E10p	sense	25	G	3
E10p	sense	25	T	11
E10p	sense	25	N	0
E10p	sense	26	A	0
E10p	sense	26	C	4
E10p	sense	26	G	8
E10p	sense	26	T	3
E10p	sense	26	N	0
E10p	sense	27	A	0
E10p	sense	27	C	3
E10p	sense	27	G	6
E10p	sense	27	T	5
E10p	sense	27	N	0
E10p	sense	28	A	1
E10p	sense	28	C	3
E10p	sense	28	G	4
E10p	sense	28	T	7
E10p	sense	28	N	0
E10p	sense	29	A	0
E10p	sense	29	C	2
E10p	sense	29	G	3
E10p	sense	29	T	2
E10p	sense	29	N	0
E10p	sense	30	A	5
E10p	sense	30	C	1
E10p	sense	30	G	0
E10p	sense	30	T	1
E10p	sense	30	N	0
E10p	sense	31	A	0
E10p	sense	31	C	0
E10p	sense	31	G	1
E10p	sense	31	T	1
E10p	sense	31	N	0
E10p	sense	32	A	1
E10p	sense	32	C	4
E10p	sense	32	G	2
E10p	sense	32	T	0
E10p	sense	32	N	0
E10p	sense	33	A	0
E10p	sense	33	C	0
E10p	sense	33	G	0
E10p	sense	33	T	0
E10p	sense	33	N	0
E10p	sense	34	A	0
E10p	sense	34	C	0
E10p	sense	34	G	0
E10p	sense	34	T	2
E10p	sense	34	N	0
E10p	sense	35	A	0
E10p	sense	35	C	0
E10p	sense	35	G	0
E10p	sense	35	T	0
E10p	sense	35	N	0
E10p	sense	36	A	0
E10p	sense	36	C	1
E10p	sense	36	G	0
E10p	sense	36	T	1
E10p	sense	36	N	0
E10p	sense	37	A	0
E10p	sense	37	C	0
E10p	sense	37	G	0
E10p	sense	37	T	0
E10p	sense	37	N	0
E10p	sense	38	A	0
E10p	sense	38	C	1
E10p	sense	38	G	0
E10p	sense	38	T	0
E10p	sense	38	N	0
E10p	sense	39	A	0
E10p	sense	39	C	0
E10p	sense	39	G	0
E10p	sense	39	T	0
E10p	sense	39	N	0
E10p	sense	40	A	0
E10p	sense	40	C	0
E10p	sense	40	G	0
E10p	sense	40	T	0
E10p	sense	40	N	0
E10p	sense	41	A	1
E10p	sense	41	C	0
E10p	sense	41	G	0
E10p	sense	41	T	0
E10p	sense	41	N	0
E10p	sense	42	A	0
E10p	sense	42	C	0
E10p	sense	42	G	0
E10p	sense	42	T	0
E10p	sense	42	N	0
E10p	sense	43	A	0
E10p	sense	43	C	0
E10p	sense	43	G	0
E10p	sense	43	T	0
E10p	sense	43	N	0
E10p	sense	44	A	0
E10p	sense	44	C	0
E10p	sense	44	G	0
E10p	sense	44	T	0
E10p	sense	44	N	0
E10p	sense	45	A	0
E10p	sense	45	C	0
E10p	sense	45	G	0
E10p	sense	45	T	0
E10p	sense	45	N	0
E10p	sense	46	A	0
E10p	sense	46	C	0
E10p	sense	46	G	0
E10p	sense	46	T	0
E10p	sense	46	N	0
E10p	sense	47	A	0
E10p	sense	47	C	0
E10p	sense	47	G	0
E10p	sense	47	T	0
E10p	sense	47	N	0
E10p	sense	48	A	0
E10p	sense	48	C	0
E10p	sense	48	G	0
E10p	sense	48	T	0
E10p	sense	48	N	0
E10p	sense	49	A	0
E10p	sense	49	C	0
E10p	sense	49	G	0
E10p	sense	49	T	0
E10p	sense	49	N	0
E10p	sense	50	A	0
E10p	sense	50	C	0
E10p	sense	50	G	0
E10p	sense	50	T	0
E10p	sense	50	N	0
E10p	antisense	10	T	3
E10p	antisense	10	G	1
E10p	antisense	10	C	0
E10p	antisense	10	A	0
E10p	antisense	10	N	0
E10p	antisense	11	T	10
E10p	antisense	11	G	0
E10p	antisense	11	C	0
E10p	antisense	11	A	0
E10p	antisense	11	N	0
E10p	antisense	12	T	23
E10p	antisense	12	G	9
E10p	antisense	12	C	0
E10p	antisense	12	A	0
E10p	antisense	12	N	0
E10p	antisense	13	T	23
E10p	antisense	13	G	3
E10p	antisense	13	C	1
E10p	antisense	13	A	0
E10p	antisense	13	N	0
E10p	antisense	14	T	8
E10p	antisense	14	G	0
E10p	antisense	14	C	2
E10p	antisense	14	A	1
E10p	antisense	14	N	0
E10p	antisense	15	T	13
E10p	antisense	15	G	4
E10p	antisense	15	C	0
E10p	antisense	15	A	3
E10p	antisense	15	N	0
E10p	antisense	16	T	25
E10p	antisense	16	G	1
E10p	antisense	16	C	1
E10p	antisense	16	A	0
E10p	antisense	16	N	0
E10p	antisense	17	T	72
E10p	antisense	17	G	1
E10p	antisense	17	C	1
E10p	antisense	17	A	1
E10p	antisense	17	N	0
E10p	antisense	18	T	330
E10p	antisense	18	G	0
E10p	antisense	18	C	1
E10p	antisense	18	A	15
E10p	antisense	18	N	0
E10p	antisense	19	T	418
E10p	antisense	19	G	2
E10p	antisense	19	C	2
E10p	antisense	19	A	18
E10p	antisense	19	N	0
E10p	antisense	20	T	590
E10p	antisense	20	G	1
E10p	antisense	20	C	2
E10p	antisense	20	A	7
E10p	antisense	20	N	0
E10p	antisense	21	T	4661
E10p	antisense	21	G	3
E10p	antisense	21	C	0
E10p	antisense	21	A	45
E10p	antisense	21	N	0
E10p	antisense	22	T	2170
E10p	antisense	22	G	1
E10p	antisense	22	C	3
E10p	antisense	22	A	133
E10p	antisense	22	N	0
E10p	antisense	23	T	10622
E10p	antisense	23	G	7
E10p	antisense	23	C	2
E10p	antisense	23	A	567
E10p	antisense	23	N	0
E10p	antisense	24	T	5938
E10p	antisense	24	G	3
E10p	antisense	24	C	0
E10p	antisense	24	A	246
E10p	antisense	24	N	0
E10p	antisense	25	T	146
E10p	antisense	25	G	6
E10p	antisense	25	C	0
E10p	antisense	25	A	11
E10p	antisense	25	N	0
E10p	antisense	26	T	22
E10p	antisense	26	G	3
E10p	antisense	26	C	2
E10p	antisense	26	A	4
E10p	antisense	26	N	0
E10p	antisense	27	T	22
E10p	antisense	27	G	1
E10p	antisense	27	C	0
E10p	antisense	27	A	1
E10p	antisense	27	N	0
E10p	antisense	28	T	6
E10p	antisense	28	G	0
E10p	antisense	28	C	0
E10p	antisense	28	A	0
E10p	antisense	28	N	0
E10p	antisense	29	T	4
E10p	antisense	29	G	0
E10p	antisense	29	C	0
E10p	antisense	29	A	0
E10p	antisense	29	N	0
E10p	antisense	30	T	2
E10p	antisense	30	G	0
E10p	antisense	30	C	0
E10p	antisense	30	A	0
E10p	antisense	30	N	0
E10p	antisense	31	T	1
E10p	antisense	31	G	0
E10p	antisense	31	C	0
E10p	antisense	31	A	0
E10p	antisense	31	N	0
E10p	antisense	32	T	3
E10p	antisense	32	G	0
E10p	antisense	32	C	0
E10p	antisense	32	A	0
E10p	antisense	32	N	0
E10p	antisense	33	T	2
E10p	antisense	33	G	0
E10p	antisense	33	C	0
E10p	antisense	33	A	0
E10p	antisense	33	N	0
E10p	antisense	34	T	0
E10p	antisense	34	G	0
E10p	antisense	34	C	0
E10p	antisense	34	A	0
E10p	antisense	34	N	0
E10p	antisense	35	T	0
E10p	antisense	35	G	0
E10p	antisense	35	C	0
E10p	antisense	35	A	0
E10p	antisense	35	N	0
E10p	antisense	36	T	1
E10p	antisense	36	G	0
E10p	antisense	36	C	0
E10p	antisense	36	A	0
E10p	antisense	36	N	0
E10p	antisense	37	T	0
E10p	antisense	37	G	0
E10p	antisense	37	C	0
E10p	antisense	37	A	0
E10p	antisense	37	N	0
E10p	antisense	38	T	1
E10p	antisense	38	G	0
E10p	antisense	38	C	0
E10p	antisense	38	A	0
E10p	antisense	38	N	0
E10p	antisense	39	T	1
E10p	antisense	39	G	0
E10p	antisense	39	C	0
E10p	antisense	39	A	0
E10p	antisense	39	N	0
E10p	antisense	40	T	0
E10p	antisense	40	G	0
E10p	antisense	40	C	0
E10p	antisense	40	A	0
E10p	antisense	40	N	0
E10p	antisense	41	T	1
E10p	antisense	41	G	0
E10p	antisense	41	C	0
E10p	antisense	41	A	0
E10p	antisense	41	N	0
E10p	antisense	42	T	0
E10p	antisense	42	G	0
E10p	antisense	42	C	0
E10p	antisense	42	A	0
E10p	antisense	42	N	0
E10p	antisense	43	T	0
E10p	antisense	43	G	0
E10p	antisense	43	C	0
E10p	antisense	43	A	0
E10p	antisense	43	N	0
E10p	antisense	44	T	0
E10p	antisense	44	G	0
E10p	antisense	44	C	0
E10p	antisense	44	A	0
E10p	antisense	44	N	0
E10p	antisense	45	T	1
E10p	antisense	45	G	0
E10p	antisense	45	C	0
E10p	antisense	45	A	0
E10p	antisense	45	N	0
E10p	antisense	46	T	0
E10p	antisense	46	G	0
E10p	antisense	46	C	0
E10p	antisense	46	A	0
E10p	antisense	46	N	0
E10p	antisense	47	T	0
E10p	antisense	47	G	0
E10p	antisense	47	C	0
E10p	antisense	47	A	0
E10p	antisense	47	N	0
E10p	antisense	48	T	0
E10p	antisense	48	G	0
E10p	antisense	48	C	0
E10p	antisense	48	A	0
E10p	antisense	48	N	0
E10p	antisense	49	T	0
E10p	antisense	49	G	0
E10p	antisense	49	C	0
E10p	antisense	49	A	0
E10p	antisense	49	N	0
E10p	antisense	50	T	0
E10p	antisense	50	G	0
E10p	antisense	50	C	0
E10p	antisense	50	A	0
E10p	antisense	50	N	0
E1m	sense	10	A	0
E1m	sense	10	C	0
E1m	sense	10	G	1
E1m	sense	10	T	0
E1m	sense	10	N	0
E1m	sense	11	A	2
E1m	sense	11	C	0
E1m	sense	11	G	1
E1m	sense	11	T	0
E1m	sense	11	N	0
E1m	sense	12	A	1
E1m	sense	12	C	6
E1m	sense	12	G	7
E1m	sense	12	T	3
E1m	sense	12	N	0
E1m	sense	13	A	0
E1m	sense	13	C	0
E1m	sense	13	G	11
E1m	sense	13	T	1
E1m	sense	13	N	0
E1m	sense	14	A	1
E1m	sense	14	C	4
E1m	sense	14	G	2
E1m	sense	14	T	1
E1m	sense	14	N	0
E1m	sense	15	A	1
E1m	sense	15	C	3
E1m	sense	15	G	10
E1m	sense	15	T	4
E1m	sense	15	N	0
E1m	sense	16	A	8
E1m	sense	16	C	6
E1m	sense	16	G	3
E1m	sense	16	T	6
E1m	sense	16	N	0
E1m	sense	17	A	2
E1m	sense	17	C	3
E1m	sense	17	G	4
E1m	sense	17	T	7
E1m	sense	17	N	0
E1m	sense	18	A	3
E1m	sense	18	C	5
E1m	sense	18	G	4
E1m	sense	18	T	81
E1m	sense	18	N	0
E1m	sense	19	A	0
E1m	sense	19	C	7
E1m	sense	19	G	22
E1m	sense	19	T	35
E1m	sense	19	N	0
E1m	sense	20	A	7
E1m	sense	20	C	36
E1m	sense	20	G	15
E1m	sense	20	T	77
E1m	sense	20	N	0
E1m	sense	21	A	14
E1m	sense	21	C	39
E1m	sense	21	G	17
E1m	sense	21	T	408
E1m	sense	21	N	0
E1m	sense	22	A	40
E1m	sense	22	C	28
E1m	sense	22	G	36
E1m	sense	22	T	412
E1m	sense	22	N	0
E1m	sense	23	A	26
E1m	sense	23	C	27
E1m	sense	23	G	8
E1m	sense	23	T	871
E1m	sense	23	N	0
E1m	sense	24	A	16
E1m	sense	24	C	6
E1m	sense	24	G	3
E1m	sense	24	T	719
E1m	sense	24	N	0
E1m	sense	25	A	3
E1m	sense	25	C	12
E1m	sense	25	G	4
E1m	sense	25	T	10
E1m	sense	25	N	0
E1m	sense	26	A	0
E1m	sense	26	C	10
E1m	sense	26	G	2
E1m	sense	26	T	0
E1m	sense	26	N	0
E1m	sense	27	A	0
E1m	sense	27	C	1
E1m	sense	27	G	2
E1m	sense	27	T	1
E1m	sense	27	N	0
E1m	sense	28	A	1
E1m	sense	28	C	2
E1m	sense	28	G	0
E1m	sense	28	T	4
E1m	sense	28	N	0
E1m	sense	29	A	0
E1m	sense	29	C	3
E1m	sense	29	G	0
E1m	sense	29	T	1
E1m	sense	29	N	0
E1m	sense	30	A	1
E1m	sense	30	C	1
E1m	sense	30	G	2
E1m	sense	30	T	0
E1m	sense	30	N	0
E1m	sense	31	A	1
E1m	sense	31	C	2
E1m	sense	31	G	1
E1m	sense	31	T	1
E1m	sense	31	N	0
E1m	sense	32	A	0
E1m	sense	32	C	0
E1m	sense	32	G	0
E1m	sense	32	T	0
E1m	sense	32	N	0
E1m	sense	33	A	0
E1m	sense	33	C	1
E1m	sense	33	G	0
E1m	sense	33	T	1
E1m	sense	33	N	0
E1m	sense	34	A	0
E1m	sense	34	C	1
E1m	sense	34	G	0
E1m	sense	34	T	0
E1m	sense	34	N	0
E1m	sense	35	A	0
E1m	sense	35	C	1
E1m	sense	35	G	1
E1m	sense	35	T	1
E1m	sense	35	N	0
E1m	sense	36	A	0
E1m	sense	36	C	0
E1m	sense	36	G	0
E1m	sense	36	T	0
E1m	sense	36	N	0
E1m	sense	37	A	1
E1m	sense	37	C	0
E1m	sense	37	G	1
E1m	sense	37	T	0
E1m	sense	37	N	0
E1m	sense	38	A	0
E1m	sense	38	C	0
E1m	sense	38	G	0
E1m	sense	38	T	0
E1m	sense	38	N	0
E1m	sense	39	A	0
E1m	sense	39	C	0
E1m	sense	39	G	1
E1m	sense	39	T	0
E1m	sense	39	N	0
E1m	sense	40	A	1
E1m	sense	40	C	2
E1m	sense	40	G	0
E1m	sense	40	T	1
E1m	sense	40	N	0
E1m	sense	41	A	0
E1m	sense	41	C	1
E1m	sense	41	G	1
E1m	sense	41	T	0
E1m	sense	41	N	0
E1m	sense	42	A	1
E1m	sense	42	C	2
E1m	sense	42	G	0
E1m	sense	42	T	0
E1m	sense	42	N	0
E1m	sense	43	A	0
E1m	sense	43	C	0
E1m	sense	43	G	0
E1m	sense	43	T	0
E1m	sense	43	N	0
E1m	sense	44	A	0
E1m	sense	44	C	0
E1m	sense	44	G	0
E1m	sense	44	T	0
E1m	sense	44	N	0
E1m	sense	45	A	0
E1m	sense	45	C	0
E1m	sense	45	G	0
E1m	sense	45	T	0
E1m	sense	45	N	0
E1m	sense	46	A	0
E1m	sense	46	C	0
E1m	sense	46	G	0
E1m	sense	46	T	0
E1m	sense	46	N	0
E1m	sense	47	A	0
E1m	sense	47	C	0
E1m	sense	47	G	0
E1m	sense	47	T	0
E1m	sense	47	N	0
E1m	sense	48	A	0
E1m	sense	48	C	0
E1m	sense	48	G	0
E1m	sense	48	T	0
E1m	sense	48	N	0
E1m	sense	49	A	0
E1m	sense	49	C	0
E1m	sense	49	G	0
E1m	sense	49	T	0
E1m	sense	49	N	0
E1m	sense	50	A	0
E1m	sense	50	C	0
E1m	sense	50	G	0
E1m	sense	50	T	0
E1m	sense	50	N	0
E1m	antisense	10	T	4
E1m	antisense	10	G	2
E1m	antisense	10	C	0
E1m	antisense	10	A	1
E1m	antisense	10	N	0
E1m	antisense	11	T	7
E1m	antisense	11	G	2
E1m	antisense	11	C	2
E1m	antisense	11	A	1
E1m	antisense	11	N	0
E1m	antisense	12	T	18
E1m	antisense	12	G	9
E1m	antisense	12	C	1
E1m	antisense	12	A	0
E1m	antisense	12	N	0
E1m	antisense	13	T	29
E1m	antisense	13	G	0
E1m	antisense	13	C	0
E1m	antisense	13	A	2
E1m	antisense	13	N	0
E1m	antisense	14	T	11
E1m	antisense	14	G	0
E1m	antisense	14	C	0
E1m	antisense	14	A	0
E1m	antisense	14	N	0
E1m	antisense	15	T	16
E1m	antisense	15	G	1
E1m	antisense	15	C	1
E1m	antisense	15	A	3
E1m	antisense	15	N	0
E1m	antisense	16	T	31
E1m	antisense	16	G	1
E1m	antisense	16	C	1
E1m	antisense	16	A	2
E1m	antisense	16	N	0
E1m	antisense	17	T	96
E1m	antisense	17	G	2
E1m	antisense	17	C	1
E1m	antisense	17	A	3
E1m	antisense	17	N	0
E1m	antisense	18	T	400
E1m	antisense	18	G	1
E1m	antisense	18	C	2
E1m	antisense	18	A	15
E1m	antisense	18	N	0
E1m	antisense	19	T	576
E1m	antisense	19	G	1
E1m	antisense	19	C	3
E1m	antisense	19	A	30
E1m	antisense	19	N	0
E1m	antisense	20	T	840
E1m	antisense	20	G	0
E1m	antisense	20	C	2
E1m	antisense	20	A	17
E1m	antisense	20	N	0
E1m	antisense	21	T	5595
E1m	antisense	21	G	3
E1m	antisense	21	C	1
E1m	antisense	21	A	80
E1m	antisense	21	N	0
E1m	antisense	22	T	2332
E1m	antisense	22	G	4
E1m	antisense	22	C	4
E1m	antisense	22	A	437
E1m	antisense	22	N	0
E1m	antisense	23	T	11123
E1m	antisense	23	G	3
E1m	antisense	23	C	4
E1m	antisense	23	A	1320
E1m	antisense	23	N	0
E1m	antisense	24	T	7151
E1m	antisense	24	G	2
E1m	antisense	24	C	3
E1m	antisense	24	A	535
E1m	antisense	24	N	0
E1m	antisense	25	T	200
E1m	antisense	25	G	0
E1m	antisense	25	C	1
E1m	antisense	25	A	21
E1m	antisense	25	N	0
E1m	antisense	26	T	34
E1m	antisense	26	G	1
E1m	antisense	26	C	0
E1m	antisense	26	A	3
E1m	antisense	26	N	0
E1m	antisense	27	T	34
E1m	antisense	27	G	0
E1m	antisense	27	C	0
E1m	antisense	27	A	2
E1m	antisense	27	N	0
E1m	antisense	28	T	18
E1m	antisense	28	G	0
E1m	antisense	28	C	0
E1m	antisense	28	A	3
E1m	antisense	28	N	0
E1m	antisense	29	T	6
E1m	antisense	29	G	0
E1m	antisense	29	C	0
E1m	antisense	29	A	4
E1m	antisense	29	N	0
E1m	antisense	30	T	3
E1m	antisense	30	G	0
E1m	antisense	30	C	0
E1m	antisense	30	A	1
E1m	antisense	30	N	0
E1m	antisense	31	T	1
E1m	antisense	31	G	0
E1m	antisense	31	C	0
E1m	antisense	31	A	0
E1m	antisense	31	N	0
E1m	antisense	32	T	3
E1m	antisense	32	G	0
E1m	antisense	32	C	0
E1m	antisense	32	A	0
E1m	antisense	32	N	0
E1m	antisense	33	T	1
E1m	antisense	33	G	0
E1m	antisense	33	C	0
E1m	antisense	33	A	0
E1m	antisense	33	N	0
E1m	antisense	34	T	1
E1m	antisense	34	G	0
E1m	antisense	34	C	0
E1m	antisense	34	A	0
E1m	antisense	34	N	0
E1m	antisense	35	T	0
E1m	antisense	35	G	0
E1m	antisense	35	C	0
E1m	antisense	35	A	0
E1m	antisense	35	N	0
E1m	antisense	36	T	2
E1m	antisense	36	G	0
E1m	antisense	36	C	0
E1m	antisense	36	A	0
E1m	antisense	36	N	0
E1m	antisense	37	T	1
E1m	antisense	37	G	0
E1m	antisense	37	C	0
E1m	antisense	37	A	0
E1m	antisense	37	N	0
E1m	antisense	38	T	0
E1m	antisense	38	G	0
E1m	antisense	38	C	0
E1m	antisense	38	A	1
E1m	antisense	38	N	0
E1m	antisense	39	T	1
E1m	antisense	39	G	0
E1m	antisense	39	C	0
E1m	antisense	39	A	0
E1m	antisense	39	N	0
E1m	antisense	40	T	0
E1m	antisense	40	G	0
E1m	antisense	40	C	0
E1m	antisense	40	A	1
E1m	antisense	40	N	0
E1m	antisense	41	T	1
E1m	antisense	41	G	0
E1m	antisense	41	C	0
E1m	antisense	41	A	0
E1m	antisense	41	N	0
E1m	antisense	42	T	0
E1m	antisense	42	G	0
E1m	antisense	42	C	0
E1m	antisense	42	A	0
E1m	antisense	42	N	0
E1m	antisense	43	T	0
E1m	antisense	43	G	0
E1m	antisense	43	C	0
E1m	antisense	43	A	0
E1m	antisense	43	N	0
E1m	antisense	44	T	0
E1m	antisense	44	G	0
E1m	antisense	44	C	0
E1m	antisense	44	A	0
E1m	antisense	44	N	0
E1m	antisense	45	T	0
E1m	antisense	45	G	0
E1m	antisense	45	C	0
E1m	antisense	45	A	0
E1m	antisense	45	N	0
E1m	antisense	46	T	0
E1m	antisense	46	G	0
E1m	antisense	46	C	0
E1m	antisense	46	A	0
E1m	antisense	46	N	0
E1m	antisense	47	T	0
E1m	antisense	47	G	0
E1m	antisense	47	C	0
E1m	antisense	47	A	0
E1m	antisense	47	N	0
E1m	antisense	48	T	0
E1m	antisense	48	G	0
E1m	antisense	48	C	0
E1m	antisense	48	A	0
E1m	antisense	48	N	0
E1m	antisense	49	T	0
E1m	antisense	49	G	0
E1m	antisense	49	C	0
E1m	antisense	49	A	0
E1m	antisense	49	N	0
E1m	antisense	50	T	0
E1m	antisense	50	G	0
E1m	antisense	50	C	0
E1m	antisense	50	A	0
E1m	antisense	50	N	0
#43	sense	10	A	0
#43	sense	10	C	1
#43	sense	10	G	2
#43	sense	10	T	0
#43	sense	10	N	0
#43	sense	11	A	0
#43	sense	11	C	1
#43	sense	11	G	1
#43	sense	11	T	0
#43	sense	11	N	0
#43	sense	12	A	3
#43	sense	12	C	12
#43	sense	12	G	11
#43	sense	12	T	0
#43	sense	12	N	0
#43	sense	13	A	0
#43	sense	13	C	2
#43	sense	13	G	12
#43	sense	13	T	3
#43	sense	13	N	0
#43	sense	14	A	0
#43	sense	14	C	1
#43	sense	14	G	4
#43	sense	14	T	2
#43	sense	14	N	0
#43	sense	15	A	0
#43	sense	15	C	5
#43	sense	15	G	3
#43	sense	15	T	0
#43	sense	15	N	0
#43	sense	16	A	2
#43	sense	16	C	7
#43	sense	16	G	6
#43	sense	16	T	13
#43	sense	16	N	0
#43	sense	17	A	0
#43	sense	17	C	3
#43	sense	17	G	5
#43	sense	17	T	7
#43	sense	17	N	0
#43	sense	18	A	1
#43	sense	18	C	7
#43	sense	18	G	7
#43	sense	18	T	55
#43	sense	18	N	0
#43	sense	19	A	7
#43	sense	19	C	7
#43	sense	19	G	7
#43	sense	19	T	59
#43	sense	19	N	0
#43	sense	20	A	9
#43	sense	20	C	20
#43	sense	20	G	10
#43	sense	20	T	72
#43	sense	20	N	0
#43	sense	21	A	15
#43	sense	21	C	27
#43	sense	21	G	14
#43	sense	21	T	304
#43	sense	21	N	0
#43	sense	22	A	35
#43	sense	22	C	42
#43	sense	22	G	40
#43	sense	22	T	594
#43	sense	22	N	0
#43	sense	23	A	19
#43	sense	23	C	28
#43	sense	23	G	6
#43	sense	23	T	895
#43	sense	23	N	0
#43	sense	24	A	23
#43	sense	24	C	14
#43	sense	24	G	3
#43	sense	24	T	796
#43	sense	24	N	0
#43	sense	25	A	3
#43	sense	25	C	11
#43	sense	25	G	1
#43	sense	25	T	15
#43	sense	25	N	0
#43	sense	26	A	0
#43	sense	26	C	10
#43	sense	26	G	1
#43	sense	26	T	2
#43	sense	26	N	0
#43	sense	27	A	0
#43	sense	27	C	1
#43	sense	27	G	2
#43	sense	27	T	2
#43	sense	27	N	0
#43	sense	28	A	0
#43	sense	28	C	4
#43	sense	28	G	1
#43	sense	28	T	5
#43	sense	28	N	0
#43	sense	29	A	2
#43	sense	29	C	3
#43	sense	29	G	0
#43	sense	29	T	0
#43	sense	29	N	0
#43	sense	30	A	0
#43	sense	30	C	1
#43	sense	30	G	0
#43	sense	30	T	1
#43	sense	30	N	0
#43	sense	31	A	0
#43	sense	31	C	0
#43	sense	31	G	2
#43	sense	31	T	3
#43	sense	31	N	0
#43	sense	32	A	1
#43	sense	32	C	1
#43	sense	32	G	0
#43	sense	32	T	0
#43	sense	32	N	0
#43	sense	33	A	0
#43	sense	33	C	1
#43	sense	33	G	0
#43	sense	33	T	1
#43	sense	33	N	0
#43	sense	34	A	0
#43	sense	34	C	1
#43	sense	34	G	0
#43	sense	34	T	1
#43	sense	34	N	0
#43	sense	35	A	0
#43	sense	35	C	0
#43	sense	35	G	0
#43	sense	35	T	0
#43	sense	35	N	0
#43	sense	36	A	0
#43	sense	36	C	1
#43	sense	36	G	0
#43	sense	36	T	1
#43	sense	36	N	0
#43	sense	37	A	0
#43	sense	37	C	0
#43	sense	37	G	0
#43	sense	37	T	0
#43	sense	37	N	0
#43	sense	38	A	1
#43	sense	38	C	0
#43	sense	38	G	0
#43	sense	38	T	0
#43	sense	38	N	0
#43	sense	39	A	0
#43	sense	39	C	0
#43	sense	39	G	0
#43	sense	39	T	0
#43	sense	39	N	0
#43	sense	40	A	0
#43	sense	40	C	1
#43	sense	40	G	0
#43	sense	40	T	1
#43	sense	40	N	0
#43	sense	41	A	0
#43	sense	41	C	0
#43	sense	41	G	0
#43	sense	41	T	1
#43	sense	41	N	0
#43	sense	42	A	0
#43	sense	42	C	0
#43	sense	42	G	0
#43	sense	42	T	0
#43	sense	42	N	0
#43	sense	43	A	0
#43	sense	43	C	0
#43	sense	43	G	0
#43	sense	43	T	0
#43	sense	43	N	0
#43	sense	44	A	0
#43	sense	44	C	0
#43	sense	44	G	0
#43	sense	44	T	0
#43	sense	44	N	0
#43	sense	45	A	0
#43	sense	45	C	0
#43	sense	45	G	0
#43	sense	45	T	0
#43	sense	45	N	0
#43	sense	46	A	0
#43	sense	46	C	0
#43	sense	46	G	0
#43	sense	46	T	0
#43	sense	46	N	0
#43	sense	47	A	0
#43	sense	47	C	0
#43	sense	47	G	0
#43	sense	47	T	0
#43	sense	47	N	0
#43	sense	48	A	0
#43	sense	48	C	0
#43	sense	48	G	0
#43	sense	48	T	0
#43	sense	48	N	0
#43	sense	49	A	0
#43	sense	49	C	0
#43	sense	49	G	0
#43	sense	49	T	0
#43	sense	49	N	0
#43	sense	50	A	0
#43	sense	50	C	0
#43	sense	50	G	0
#43	sense	50	T	0
#43	sense	50	N	0
#43	antisense	10	T	3
#43	antisense	10	G	2
#43	antisense	10	C	0
#43	antisense	10	A	0
#43	antisense	10	N	0
#43	antisense	11	T	19
#43	antisense	11	G	1
#43	antisense	11	C	0
#43	antisense	11	A	0
#43	antisense	11	N	0
#43	antisense	12	T	12
#43	antisense	12	G	5
#43	antisense	12	C	0
#43	antisense	12	A	1
#43	antisense	12	N	0
#43	antisense	13	T	21
#43	antisense	13	G	2
#43	antisense	13	C	1
#43	antisense	13	A	2
#43	antisense	13	N	0
#43	antisense	14	T	8
#43	antisense	14	G	0
#43	antisense	14	C	1
#43	antisense	14	A	0
#43	antisense	14	N	0
#43	antisense	15	T	14
#43	antisense	15	G	3
#43	antisense	15	C	3
#43	antisense	15	A	2
#43	antisense	15	N	0
#43	antisense	16	T	27
#43	antisense	16	G	0
#43	antisense	16	C	0
#43	antisense	16	A	0
#43	antisense	16	N	0
#43	antisense	17	T	92
#43	antisense	17	G	0
#43	antisense	17	C	2
#43	antisense	17	A	3
#43	antisense	17	N	0
#43	antisense	18	T	340
#43	antisense	18	G	0
#43	antisense	18	C	3
#43	antisense	18	A	12
#43	antisense	18	N	0
#43	antisense	19	T	456
#43	antisense	19	G	0
#43	antisense	19	C	1
#43	antisense	19	A	23
#43	antisense	19	N	0
#43	antisense	20	T	730
#43	antisense	20	G	2
#43	antisense	20	C	0
#43	antisense	20	A	20
#43	antisense	20	N	0
#43	antisense	21	T	7008
#43	antisense	21	G	1
#43	antisense	21	C	0
#43	antisense	21	A	58
#43	antisense	21	N	0
#43	antisense	22	T	2441
#43	antisense	22	G	3
#43	antisense	22	C	1
#43	antisense	22	A	164
#43	antisense	22	N	0
#43	antisense	23	T	9956
#43	antisense	23	G	4
#43	antisense	23	C	1
#43	antisense	23	A	676
#43	antisense	23	N	0
#43	antisense	24	T	7474
#43	antisense	24	G	3
#43	antisense	24	C	2
#43	antisense	24	A	390
#43	antisense	24	N	0
#43	antisense	25	T	226
#43	antisense	25	G	1
#43	antisense	25	C	1
#43	antisense	25	A	23
#43	antisense	25	N	0
#43	antisense	26	T	38
#43	antisense	26	G	2
#43	antisense	26	C	1
#43	antisense	26	A	4
#43	antisense	26	N	0
#43	antisense	27	T	24
#43	antisense	27	G	0
#43	antisense	27	C	0
#43	antisense	27	A	2
#43	antisense	27	N	0
#43	antisense	28	T	10
#43	antisense	28	G	0
#43	antisense	28	C	0
#43	antisense	28	A	2
#43	antisense	28	N	0
#43	antisense	29	T	4
#43	antisense	29	G	0
#43	antisense	29	C	0
#43	antisense	29	A	0
#43	antisense	29	N	0
#43	antisense	30	T	0
#43	antisense	30	G	0
#43	antisense	30	C	0
#43	antisense	30	A	0
#43	antisense	30	N	0
#43	antisense	31	T	4
#43	antisense	31	G	0
#43	antisense	31	C	0
#43	antisense	31	A	0
#43	antisense	31	N	0
#43	antisense	32	T	0
#43	antisense	32	G	0
#43	antisense	32	C	0
#43	antisense	32	A	0
#43	antisense	32	N	0
#43	antisense	33	T	1
#43	antisense	33	G	0
#43	antisense	33	C	0
#43	antisense	33	A	0
#43	antisense	33	N	0
#43	antisense	34	T	1
#43	antisense	34	G	0
#43	antisense	34	C	0
#43	antisense	34	A	0
#43	antisense	34	N	0
#43	antisense	35	T	0
#43	antisense	35	G	0
#43	antisense	35	C	0
#43	antisense	35	A	0
#43	antisense	35	N	0
#43	antisense	36	T	0
#43	antisense	36	G	0
#43	antisense	36	C	0
#43	antisense	36	A	0
#43	antisense	36	N	0
#43	antisense	37	T	1
#43	antisense	37	G	0
#43	antisense	37	C	0
#43	antisense	37	A	0
#43	antisense	37	N	0
#43	antisense	38	T	0
#43	antisense	38	G	0
#43	antisense	38	C	0
#43	antisense	38	A	0
#43	antisense	38	N	0
#43	antisense	39	T	0
#43	antisense	39	G	0
#43	antisense	39	C	0
#43	antisense	39	A	0
#43	antisense	39	N	0
#43	antisense	40	T	0
#43	antisense	40	G	0
#43	antisense	40	C	0
#43	antisense	40	A	0
#43	antisense	40	N	0
[truncated: 3,330 more rows]
